# Supplementary material for: iTRAQ based protein profile analysis revealed key proteins involved in regulation of drought-tolerance during seed germination in Adzuki bean
Source: Sci Rep. 2021 Dec 9;11:23725. doi: 10.1038/s41598-021-03178-y (PMC8660776; doi:10.1038/s41598-021-03178-y)
Supplement: Supplementary file 3 — Supplementary Information 3. [file 41598_2021_3178_MOESM3_ESM.xlsx]

## Sheet: sheet1
Table S1 Statistics of identified peptides
Sequence	PSMs	Protein Group Accessions	Modifications	MH+ [Da]	PEP	IonScore A2	Exp Value A2	IonScore B2	Exp Value B2	IonScore C2	Exp Value C2	Missed Cleavages	17235-T-1/REF	17235-T-1/REF Count	17235-T-1/REF Variability [%]	17235-T-2/REF	17235-T-2/REF Count	17235-T-2/REF Variability [%]	17235-T-3/REF	17235-T-3/REF Count	17235-T-3/REF Variability [%]	17235-CK-1/REF	17235-CK-1/REF Count	17235-CK-1/REF Variability [%]	17235-CK-2/REF	17235-CK-2/REF Count	17235-CK-2/REF Variability [%]	17235-CK-3/REF	17235-CK-3/REF Count	17235-CK-3/REF Variability [%]	17033-T-1/REF	17033-T-1/REF Count	17033-T-1/REF Variability [%]	17033-T-2/REF	17033-T-2/REF Count	17033-T-2/REF Variability [%]	17033-T-3/REF	17033-T-3/REF Count	17033-T-3/REF Variability [%]	17033-CK-1/REF	17033-CK-1/REF Count	17033-CK-1/REF Variability [%]	17033-CK-2/REF	17033-CK-2/REF Count	17033-CK-2/REF Variability [%]	17033-CK-3/REF	17033-CK-3/REF Count	17033-CK-3/REF Variability [%]
SGTTGGSGYGSGGGAGGGYGSGTGYGINTGGAHR	296	NC_030646.1.712.19;NC_030646.1.712.47;NC_030646.1.712.44;NC_030646.1.712.31	N-Term(iTRAQ4plex)	3036.36	8.31242e-35	186.19	3.1978e-18	178.75	1.37353e-17	188.16	1.64977e-18	0
GGGGGYGGGGGYGGGGGGGYGGR	1	A0A0S3SDL2	N-Term(iTRAQ4plex)	1891.82	3.343e-16	153.27	1.50713e-15					0	1.14738	1								0.931807	1								0.989441	1								0.787588	1
ETDEYGNPVQAASVTYITSSTDGVR	274	NC_030646.1.712.19;NC_030646.1.712.26;NC_030646.1.712.34;NC_030646.1.712.44;NC_030646.1.712.47;NC_030646.1.712.31	N-Term(iTRAQ4plex)	2804.34	7.39e-23	149.26	4.39327e-14	165.49	1.09464e-15	168.15	5.97124e-16	0
ASAVGDGAITIGEALEATALTVGNK	179	NC_030638.1.1403.11	N-Term(iTRAQ4plex); K25(iTRAQ4plex)	2617.43	2.843e-25	146.86	1.49499e-13	170.87	5.94205e-16	178.99	9.13563e-17	0	1.07676	66	6.24278	0.775259	60	18.6879	1.37358	51	24.5593	0.864388	66	12.4393	0.651771	60	72.7563	0.694827	48	60.3051	1.20191	66	7.49813	1.37183	60	20.8944	1.04011	51	12.0587	0.696741	65	22.4214	0.997238	60	9.14643	0.776531	49	36.8679
QHGNTGGFTGDTGLEGPYVGANTADTGTGPR	135	NC_030646.1.712.19;NC_030646.1.712.47;NC_030646.1.712.26;NC_030646.1.712.34	N-Term(iTRAQ4plex)	3149.47	6.118e-34	145.18	8.73761e-14	144.61	9.6863e-14	236.28	6.78254e-23	0
SVDSNEASISQVDLSTLDEDLGR	1	NC_030644.1.711.3	N-Term(iTRAQ4plex)	2594.26	3.343e-16	144.74	1.35638e-13					0	1.16516	1								1.00326	1								0.959487	1								0.705101	1
AMVPVDGQEENVASGAELAESASSYK	13	A0A0S3SF84	N-Term(iTRAQ4plex); K26(iTRAQ4plex)	2927.42	1.253e-20	139.81	4.77437e-13	140.05	4.53746e-13	168.18	6.63719e-16	0	1.19384	5	19.8464	1.06104	4	17.4746	1.55266	4	22.1938	1.06238	5	6.66453	0.801839	4	39.0464	0.711751	4	39.2071	0.693321	5	36.4166	1.2186	4	6.99703	0.859575	4	7.19342	0.891857	5	6.35612	0.851226	4	1.64461	0.585973	4	35.9479
VLLSLDVAGSEAGIEGDEIAPLAK	8	A0A0L9TGU3	N-Term(iTRAQ4plex); K24(iTRAQ4plex)	2655.48	3.343e-16	135.67	2.59365e-12	71.62	6.61106e-06	76.52	2.23401e-06	0	1.0401	6	2.85516	0.811706	1		1.0121	1		1.01854	6	3.04866	0.912191	1		0.904369	1		1.05342	6	10.1002	1.2052	1		1.15921	1		0.829549	6	12.0092	1.04681	1		0.850535	1
EAPAFVEQSTEQQILATGIK	23	A0A0S3SM21;NW_016115077.1.5.2	N-Term(iTRAQ4plex); K20(iTRAQ4plex)	2448.33	7.534e-21	134.24	2.98538e-12	136.95	1.58946e-12	145.13	2.39844e-13	0
LILGSVGADANDDNISNFLSEVK	14	A0A0S3RZ43	N-Term(iTRAQ4plex); K23(iTRAQ4plex)	2679.41	3.343e-16	133.29	3.79504e-12	103.05	4.02553e-09	108.63	1.11453e-09	0	1.10452	7	8.35133	0.706748	3	4.84938	1.21436	4	1.86087	0.807874	7	6.15266	0.630909	3	20.4662	0.773235	4	23.6623	1.23771	7	6.72683	1.50218	3	4.14324	1.02326	4	4.5353	0.636157	7	12.3692	0.797118	2	0.197695	0.720186	4	11.077
ITAEALDLEGSTVDEALAK	22	A0A0S3SG59	N-Term(iTRAQ4plex); K19(iTRAQ4plex)	2234.2	2.008e-17	132.75	4.07985e-12	160.78	6.50517e-15	160.82	6.5159e-15	0	0.795069	7	13.2721	0.80324	6	11.8559	0.661957	9	7.09783	1.00477	7	6.79892	1.49931	6	7.20329	1.13753	9	2.57828	1.21607	7	14.5134	1.00698	6	9.87582	1.22643	9	7.63715	1.18286	7	3.17109	0.667798	6	17.5912	1.0412	9	6.27614
TGGADDPLAIAADIGFDENCK	38	A0A0S3R9E0	N-Term(iTRAQ4plex); C20(Carbamidomethyl); K21(iTRAQ4plex)	2438.18	3.343e-16	129.1	4.97029e-12	127.53	7.3114e-12	124.41	1.5667e-11	0	1.13512	19	18.1433	0.936018	10	7.97641	0.990473	9	33.5927	0.853172	19	15.7687	0.951504	10	40.4678	1.12014	9	71.6709	1.03182	19	6.44771	1.12397	10	31.9092	0.991689	9	14.8014	0.910923	19	36.5813	0.885912	10	35.1307	0.936456	9	41.2509
DLYGNIVLSGGSTMFPGIADR	8	XM_017579421.1;NC_030639.1.504.10;A0A0L9T6I0	N-Term(iTRAQ4plex)	2327.19	3.343e-16	128.99	9.26181e-12	69.68	7.47605e-06	91.31	5.14026e-08	0
LTAEVGTNVQIVGDDLLVTNPK	9	A0A0S3RZ19	N-Term(iTRAQ4plex); K22(iTRAQ4plex)	2584.45	3.343e-16	127.63	1.02601e-11			58.87	8.1852e-05	0	0.957962	7	4.92612				1.02122	2	16.5342	1.01446	7	9.73547				1.01493	2	28.3522	0.967601	7	3.62853				1.00878	2	1.82515	1.08246	7	12.3615				0.967799	2	7.47153
SIFVDELGAQESSLLNCTPK	10	A0A0L9TI04	N-Term(iTRAQ4plex); C17(Carbamidomethyl); K20(iTRAQ4plex)	2496.29	3.343e-16	126.98	1.59957e-11	109.63	8.96189e-10	70.34	7.18953e-06	0	1.26634	4	9.00706	0.916486	5	4.42281	1.02901	1		0.977455	4	5.11512	0.886561	5	34.0553	0.855005	1		0.743765	4	4.18128	1.15629	5	9.32562	1.08875	1		0.817051	4	29.52	0.906864	5	21.1392	0.968798	1
AIVTGWSAAQYSTEMTVEGTK	49	A0A0S3SB61	N-Term(iTRAQ4plex); K21(iTRAQ4plex)	2518.28	3.343e-16	125.75	1.9104e-11	94.77	2.38733e-08	90.68	6.1351e-08	0	1.01648	31	15.8592	0.774604	10	20.8405	1.14307	8	10.5421	1.10162	31	7.52937	0.708976	10	65.9128	1.03133	8	28.8667	0.921634	31	8.92894	1.39926	10	28.6869	0.964794	8	11.2046	0.943047	31	26.1113	0.82297	10	3.72187	0.833134	8	20.7364
LPVSGYATDIALVQFSPVR	2	NC_030646.1.1236.2	N-Term(iTRAQ4plex)	2177.22	3.343e-16	125.4	2.2308e-11					0	1.05204	2	18.0752							1.15202	2	3.17828							0.75464	2	16.6922							1.05549	2	27.2119
TACENVNQFYPTVSGGGNIPNLR	29	NC_030645.1.1133.1	N-Term(iTRAQ4plex); C3(Carbamidomethyl)	2652.29	3.025e-19	124.47	1.60951e-11	112.47	2.56506e-10	135.04	1.41155e-12	0	1.03238	12	7.87598	0.932472	7	32.5485	1.49405	9	15.4096	0.828717	12	28.6112	0.592109	7	71.9965	0.693387	9	28.405	1.16422	12	38.5646	1.14956	7	45.1002	0.998558	9	7.92162	0.847011	12	45.857	1.04213	7	14.0855	0.574221	9	27.4364
VASGNSSTATSVGGGGGGNMLR	2	A0A0S3SGJ4	N-Term(iTRAQ4plex)	2081.02	3.343e-16	123.59	2.44356e-11					0	0.981461	2	3.64482							0.782091	2	50.9406							1.35616	2	40.953							0.583709	2	84.8258
NNPDAAATHGGVAASVAAAAR	125	NC_030638.1.1403.11	N-Term(iTRAQ4plex)	2036.04	2.214e-18	123.54	2.6511e-11	147.21	1.10833e-13	135.47	1.6914e-12	0	0.96037	79	7.6668	0.862696	23	11.5616	1.32081	23	15.4636	0.790173	79	14.3816	0.642272	23	47.3667	0.696249	23	34.2298	1.42474	79	10.0475	1.20398	23	20.6026	1.00975	23	12.8624	0.71801	79	25.4373	1.22352	23	11.3163	0.712634	23	30.4624
AVFTFEDQTTSPVAPATLYK	42	A0A0S3R3I9;A0A0S3R3K4	N-Term(iTRAQ4plex); K20(iTRAQ4plex)	2474.32	3.343e-16	123.26	4.10223e-11	120.47	7.7493e-11	115.26	2.60471e-10	0
TGGLGDVLGGLPPALAGHGHR	43	A0A0L9TGU3	N-Term(iTRAQ4plex)	2096.14	1.433e-16	122.59	4.65983e-11	142.95	4.35759e-13	80.35	8.06789e-07	0	0.847465	9	5.25312	0.948035	15	21.8741	0.527491	17	30.5763	1.01677	9	6.0713	1.58282	16	9.67605	1.20164	18	22.6015	0.996428	9	13.8711	0.776145	16	21.2116	1.11154	18	15.3653	1.2641	9	9.55998	1.18169	16	27.3991	1.37608	18	8.53772
VVVGDSLQDIVFNSGK	26	A0A0L9UG89	N-Term(iTRAQ4plex); K16(iTRAQ4plex)	1965.09	1.647e-13	122.45	4.92627e-11	123.8	3.60592e-11	126.79	1.81036e-11	0	1.2065	6	0.443672	1.066	8	2.65907	1.36835	12	18.1043	0.978807	6	3.42665	0.969491	8	16.679	0.616884	12	22.2148	0.7986	6	5.37401	1.11813	8	12.1408	1.05816	12	9.85026	0.873738	6	5.499	0.710652	8	21.4597	0.638146	12	25.0459
AMVPVDGQEENVASGAELAESASSYK	9	A0A0S3SF84	N-Term(iTRAQ4plex); M2(Oxidation); K26(iTRAQ4plex)	2943.42	3.343e-16	122.01	2.73835e-11	72.54	2.44605e-06	81.71	2.86e-07	0	1.19929	4	1.06839	0.991469	2	5.55128	1.42318	3	6.225	1.03318	4	3.15751	0.82514	2	0.615201	0.761075	3	13.966	0.822608	4	3.8651	1.10858	2	15.4642	0.848817	3	16.2651	0.826605	4	9.34098	1.08718	2	34.8809	0.767687	3	28.9854
QQQQAEEEGGNVLSGFGK	94	NC_030638.1.306.23	N-Term(iTRAQ4plex); K18(iTRAQ4plex)	2194.1	1.128e-19	121.65	4.60614e-11	150.45	6.04053e-14	157.56	1.17247e-14	0	0.702323	41	21.712	0.693891	29	16.2819	0.49694	24	101.724	0.991902	41	11.3757	1.23325	29	7.7016	1.22149	24	15.2394	1.42437	41	19.4801	1.12691	29	9.39295	1.21153	24	16.8009	0.991024	41	10.7067	0.9671	29	20.3826	1.28172	24	11.109
GTVELAGTDGETTTQGLDGLGQR	41	A0A0L9UZW8	N-Term(iTRAQ4plex)	2420.21	3.676e-21	121.11	4.27116e-11	153.47	2.32536e-14	161.58	3.72533e-15	0	0.966681	14	16.0337	1.12568	12	20.7386	1.61946	14	15.1754	1.01867	14	6.76285	1.01468	12	10.2257	0.662481	13	52.2617	0.902422	14	26.5344	0.877963	12	10.2158	0.828184	14	10.7349	1.23337	14	8.40135	1.14274	12	6.54705	0.695464	13	34.9782
TTPGGVAASMAAAATINQNR	52	A0A0S3SRX9	N-Term(iTRAQ4plex); M10(Oxidation)	2062.05	5.891e-13	121.06	4.61048e-11	136.49	1.30145e-12	137.96	9.36541e-13	0	0.991402	26	18.5903	0.913699	12	16.5825	1.14918	13	36.6439	0.651446	26	29.914	0.402211	12	35.5242	0.670951	12	90.4371	1.43372	26	9.20129	1.32194	12	16.2848	1.05861	14	10.7383	0.638287	26	89.1064	1.17775	12	14.3398	0.908502	12	38.9301
GLPAPSDDTLILVCGPPGMMK	3	A0A0S3R738	N-Term(iTRAQ4plex); C14(Carbamidomethyl); K21(iTRAQ4plex)	2457.28	3.343e-16	120.99	6.53249e-11	66.53	1.73641e-05	58.45	0.000115669	0	1.02041	1		0.731081	1		0.927683	1		1.16467	1		0.742399	1		0.937027	1		0.804385	1		0.98393	1		0.892214	1		1.07759	1		1.98303	1		1.35937	1
AIGVAGSPNFEAYSSDFGWGGPK	3	NC_030639.1.48.3	N-Term(iTRAQ4plex); K23(iTRAQ4plex)	2602.29	3.343e-16	120.94	4.26448e-11	80.19	4.83862e-07			0	0.767708	2	27.4046	0.980285	1					1.29154	2	20.7625	1.5121	1					0.891681	2	8.75876	0.910341	1					1.30478	2	20.6686	0.772862	1
TIAECLADELINAAK	46	A0A0S3SUQ5;XM_017567509.1	N-Term(iTRAQ4plex); C5(Carbamidomethyl); K15(iTRAQ4plex)	1920.04	3.343e-16	120.91	7.43651e-11	115.41	2.59397e-10	110.84	7.42961e-10	0
FAVAAVAAPAAASGAPAAAAK	29	A0A0S3T1U6	N-Term(iTRAQ4plex); K21(iTRAQ4plex)	2042.16	6.081e-15	120.73	5.2999e-11	125.6	1.93622e-11	123.27	2.88474e-11	0	1.19165	13	6.6087	0.964107	8	3.75771	1.40331	8	14.4602	0.815127	13	10.6391	0.790425	8	13.5329	0.581851	8	26.7487	1.11306	13	9.8233	1.29374	8	4.92965	1.06009	8	9.75098	0.665022	13	22.7079	0.781855	8	7.53745	0.665449	8	32.519
IQSLAGQHSDILESLSPNVR	13	NW_016115145.1.28.2	N-Term(iTRAQ4plex)	2308.25	3.343e-16	120.56	7.48488e-11	58.65	0.00011483	65.51	2.35778e-05	0	1.17133	7	7.65556	0.760691	3	6.50357	1.51955	3	0.221414	0.79674	7	7.75215	0.367087	3	4.5	0.614326	3	9.35867	1.13876	7	8.48881	1.48058	3	4.33969	0.997808	3	0.137254	0.5474	7	38.4399	1.12335	3	0.814947	0.544416	3	0.784792
SVGETACSYASIILHDEGIAVTADK	42	A0A0L9TFC9	N-Term(Acetyl); C7(Carbamidomethyl); K25(iTRAQ4plex)	2793.37	2.102e-10	120.38	4.58568e-11	90.17	5.1879e-08	96.25	1.18924e-08	0	0.928593	19	6.30056	1.14718	15	13.0281	1.36488	8	16.4764	1.09163	19	6.37767	0.94694	15	26.679	0.877942	8	17.1862	0.843383	19	8.07806	0.824274	15	18.4883	0.876949	8	10.3374	1.28689	19	11.1591	1.59067	15	10.1848	0.761568	8	15.5907
AHTTEVIHDVNFQPDDVTAGEVR	333	A0A0S3ST80	N-Term(iTRAQ4plex)	2694.32	1.144e-22	120.33	4.45805e-11	136.65	1.00999e-12	160.26	4.40333e-15	0	1.1189	141	10.4964	0.758569	109	24.5883	1.69379	79	17.1891	0.955327	140	9.56811	0.44002	109	103.117	0.423433	74	117.253	1.0583	140	10.5914	1.41115	109	19.8399	0.996649	79	9.33701	0.701297	140	56.1613	1.16998	109	11.1753	0.538627	77	75.9528
ESNDNLEDASNELILTDEEVVR	1	A0A0S3SQ23	N-Term(iTRAQ4plex)	2648.28	3.343e-16	120.06	4.56154e-11					0	1.15304	1								0.851356	1								1.02574	1								0.817706	1
ALLNAIGNLELTGAYAEALSK	28	A0A0S3T8S4;XM_017584129.1	N-Term(iTRAQ4plex); K21(iTRAQ4plex)	2420.37	1.735e-17	118.76	8.44839e-11	128.23	1.01537e-11	134.92	2.02605e-12	0
LPSACVGDMVMATVK	21	A0A0L9TXB8	N-Term(iTRAQ4plex); C5(Carbamidomethyl); K15(iTRAQ4plex)	1866.98	5.313e-15	118.55	9.99102e-11	118.09	1.07736e-10	99.77	7.07494e-09	0	1.03753	5	5.04907	0.979754	8	14.6541	1.00927	8	4.5898	1.22185	5	3.07154	0.636867	8	19.6166	0.894938	8	17.7738	0.809901	5	2.57627	1.09511	8	3.60724	1.02674	8	9.01402	0.92729	5	9.80413	1.20156	8	14.0062	0.996694	8	5.62626
AQMQENISNEEPSTVSLATAAIADK	17	A0A0S3TC04	N-Term(iTRAQ4plex); M3(Oxidation); K25(iTRAQ4plex)	2922.46	5.991e-13	118.52	8.87919e-11	123.39	2.87255e-11	98.45	8.95917e-09	0	1.01355	6	15.5253	0.911296	6	16.5863	1.4228	5	11.8862	0.984404	6	9.89866	0.769839	6	42.5379	0.668534	5	14.4853	1.0874	6	4.71743	1.1769	6	14.8701	0.992682	5	4.8159	0.808546	6	29.5181	1.09388	6	16.6168	0.626613	5	16.8511
GAGATEGPTLSGSALSSQSQATATAANNHK	8	A0A0L9TQF1	N-Term(iTRAQ4plex); K30(iTRAQ4plex)	3073.54	3.343e-16	118.47	8.66198e-11			78.9	7.96782e-07	0	0.864081	4	4.94				0.95496	4	8.99945	0.961204	4	4.6955				1.09893	4	13.4444	1.16796	4	13.7897				0.911855	4	15.0774	1.01842	4	7.39111				1.17062	4	8.55411
GDAVQETSSAFGYLENALGK	14	XM_017551604.1	N-Term(iTRAQ4plex); K20(iTRAQ4plex)	2345.19	3.343e-16	118.24	9.27555e-11	74.79	2.06604e-06	107.89	1.01353e-09	0	1.14434	5	5.26553	0.996771	5	6.48234	1.44935	4	12.1096	1.04307	5	6.29298	0.720912	5	28.2754	0.723301	4	41.9549	0.755657	5	19.0627	1.16146	5	2.38748	0.9283	4	2.81881	1.02585	5	9.7928	1.12754	5	12.7228	0.672478	4	18.8995
AIGSGSEGADSSLQEQFNK	8	A0A0S3SLL4;A0A0L9TWG6	N-Term(iTRAQ4plex); K19(iTRAQ4plex)	2213.09	3.343e-16	118.22	7.19405e-11	100.72	4.15565e-09	105.97	1.24062e-09	0
GSVPISFGGNEQPAAYGELISIGGINPSTNK	9	A0A0L9VSF0	N-Term(iTRAQ4plex); K31(iTRAQ4plex)	3362.75	7.596e-21	117.89	1.09237e-10	109.72	7.23685e-10	122.99	3.35314e-11	0	1.1589	4	5.88761	1.00479	2	17.3368	1.67295	3	1.61188	1.14525	4	7.51347	0.826426	2	50.3526	0.484105	3	13.4922	0.708203	4	5.15281	1.02231	2	33.2962	0.903532	3	11.6516	0.93175	4	11.04	1.20485	2	7.11091	0.582323	3	31.8087
MEAVSAWGNTPLATVDPEIHDLIEK	8	A0A0S3S1E5	N-Term(Acetyl); M1(Oxidation); K25(iTRAQ4plex)	2938.47	3.343e-16	117.82	9.49052e-11	47.22	0.000963527	65.82	1.50284e-05	0	0.955769	3	8.82396	0.940154	2	19.8368	1.33758	3	0.912362	1.08254	3	2.77119	1.1102	2	29.7947	1.15307	3	4.53985	0.688073	3	9.31645	1.10392	2	2.307	0.889738	3	10.6916	1.54477	3	10.617	0.798402	2	25.6347	0.762933	3	28.4926
LVEVPYTASLAQTMNTLVANK	7	A0A0S3SF84	N-Term(iTRAQ4plex); K21(iTRAQ4plex)	2551.41	3.343e-16	117.59	1.27413e-10	97.97	1.23122e-08	74.49	2.58188e-06	0	1.19719	3	3.86747	1.02242	3	6.65346	1.25781	1		0.885141	3	3.13866	0.6053	3	4.94144	0.539538	1		0.809922	3	19.975	1.41448	3	4.78341	1.22257	1		1.37361	3	7.7593	0.625857	3	5.5932	0.653819	1
QAASETLNSAAQIATQAK	30	A0A0S3SHT1	N-Term(iTRAQ4plex); K18(iTRAQ4plex)	2091.13	3.4e-17	117.02	1.76365e-10	147.25	1.68021e-13	123.49	3.96898e-11	0	1.05276	11	6.43984	0.797377	12	15.0148	1.33688	7	15.194	0.802984	11	25.0225	0.544573	12	61.8249	0.647007	7	55.9297	1.28607	11	7.92052	1.42085	12	18.2262	1.04332	7	11.0564	0.660858	11	44.7461	0.920149	12	7.51526	0.722324	7	26.6675
IMVNQADDVGGIISSK	2	A0A0S3RCI1	N-Term(iTRAQ4plex); K16(iTRAQ4plex)	1935.05	3.343e-16	116.84	1.80102e-10					0	1.08442	2	14.7135							1.03656	2	1.79084							0.949928	2	23.0349							0.833362	2	6.06699
IDILVNNAAEQYECGTVEDIDEPR	18	A0A0L9VJZ4	N-Term(iTRAQ4plex); C14(Carbamidomethyl)	2907.38	6.114e-19	116.73	7.54813e-11	105.23	1.00472e-09	144.02	1.27007e-13	0	1.28403	10	7.20706	1.04	4	6.65498	1.65651	4	4.02782	0.914047	10	9.08434	0.794437	4	15.1111	0.402717	4	12.7337	0.9861	10	7.12383	1.16533	4	5.06611	0.897076	4	9.60345	0.661563	10	22.6267	0.970717	4	6.43793	0.540451	4	16.8477
NLGDLIANAAGGGAPAAVAAAPVAAAGGGAAAAAPAAEEK	6	A0A0L9TFC9	N-Term(iTRAQ4plex); K40(iTRAQ4plex)	3613.92	3.343e-16	116.19	1.46185e-10					0	1.05642	5	4.5971							0.783512	5	12.9553							1.33399	5	11.4385							0.6051	5	39.8233
EEIGEENFFLFGATAEDVPR	2	A0A0S3S6E6	N-Term(iTRAQ4plex)	2414.16	3.343e-16	116.17	8.5145e-11			77.29	6.53233e-07	0	0.718843	1					0.673066	1		1.3556	1					1.23987	1		0.670675	1					1.07918	1		1.73943	1					1.22824	1
GILGYTEDDVVSTDFVGDSR	34	NC_030639.1.1632.17;A0A0S3RFA6	N-Term(iTRAQ4plex)	2289.1	1.433e-17	116.11	1.0433e-10	135.08	1.06176e-12	134.68	1.36674e-12	0
TTPGGVAASMAAAATINQNR	58	A0A0S3SRX9	N-Term(iTRAQ4plex)	2046.05	3.082e-14	115.95	1.74565e-10	139.39	8.04985e-13	139.34	8.11978e-13	0	1.11855	31	10.0402	1.0343	16	10.9807	1.38825	10	50.0516	0.888035	31	15.7219	0.973773	16	40.0689	0.651031	11	124.765	0.995129	31	26.2512	1.00589	16	21.1317	1.01358	11	16.2677	0.892364	31	25.4741	1.13349	16	16.9765	0.888894	11	70.2825
LIPVAVNEGDTVLLPEYGGTEVK	14	A0A0L9U7G2	N-Term(iTRAQ4plex); K23(iTRAQ4plex)	2701.5	3.343e-16	115.35	1.82485e-10	76.71	1.48887e-06	72.06	4.24098e-06	0	1.21546	3	0.290359	0.793938	6	7.53235	1.36682	4	3.4712	0.887511	3	14.6499	0.581945	6	39.058	0.613515	4	16.7577	1.07283	3	21.4545	1.47986	6	8.22409	1.07518	4	14.8257	0.660296	3	34.9888	0.841731	6	20.973	0.736776	4	3.39213
IAPSMLSSDFANLATEAQR	7	A0A0S3RW44	N-Term(iTRAQ4plex)	2166.1	3.343e-16	115.35	1.90654e-10	70.09	7.01805e-06	46.16	0.00149377	0	1.23236	4	7.53991	0.977373	2	6.89878	1.14546	1		0.862111	4	4.27591	1.19672	2	15.2757	1.13416	1		0.955133	4	11.0933	0.983409	2	10.8764	0.871656	1		0.641696	4	13.9878	0.976108	2	15.43	0.938113	1
IYAMLTNTEDNTYNPSIGAYSR	5	NC_030642.1.591.12;NC_030642.1.591.4	N-Term(iTRAQ4plex); M4(Oxidation)	2654.26	3.343e-16	115.09	9.75687e-11					0
TILEADVAQAIAALQK	8	XM_017569313.1	N-Term(iTRAQ4plex); K16(iTRAQ4plex)	1943.15	3.343e-16	114.78	1.80634e-10			95.87	1.4054e-08	0	1.06237	6	7.52872				1.33981	2	17.8102	0.886239	6	33.5438				0.67912	2	60.7738	1.23516	6	16.5964				1.03774	2	3.21542	0.610563	6	59.0789				0.672487	2	2.76834
GGPASVMQSAAAVNVLHGDVGR	22	A0A0S3SRX9	N-Term(iTRAQ4plex)	2237.16	3.343e-16	114.21	3.51246e-10	90.91	7.69197e-08	77.54	1.56816e-06	0	0.912778	8	7.52042	0.959221	7	13.7676	0.851511	6	15.6877	1.09527	8	6.65996	1.13045	7	30.7327	1.15591	5	6.34303	0.886789	8	12.7791	1.04329	8	25.2893	1.06113	6	9.9079	1.16607	8	11.0717	1.23858	7	12.302	0.937705	6	25.2866
NLYDAHVIISTPFHPAYVTAER	22	XM_017584958.1	N-Term(iTRAQ4plex)	2658.38	3.343e-16	113.87	3.1073e-10	78.62	1.00923e-06	56.2	0.000177034	0	0.968473	5	1.58447	1.40832	8	5.29559	1.00196	9	28.3004	1.12606	5	1.45143	1.45029	8	12.9577	0.890993	8	29.1957	0.80623	5	4.67674	0.680529	8	5.83058	1.0179	8	13.0076	1.31705	5	5.38563	0.824869	8	39.2755	1.11074	9	21.543
FAVAAVAAPAADSGAPAAAAK	15	A0A0S3RKS6	N-Term(iTRAQ4plex); K21(iTRAQ4plex)	2086.15	1.811e-13	113.7	3.46383e-10	117.44	1.47216e-10	124.36	2.96814e-11	0	1.06408	6	3.38881	1.12088	5	11.6132	1.28649	4	3.05963	0.928035	6	9.94162	0.980921	5	10.2371	0.870145	4	27.958	1.05594	6	10.7995	1.0403	5	14.9581	0.938399	4	10.1557	0.863955	6	12.6535	0.879003	5	25.5677	0.836064	4	12.5198
SIGNTGDVNLYAQMIDDAEGLEK	16	A0A0L9TY31;A0A0S3RIG7;A0A0S3R9E5	N-Term(iTRAQ4plex); K23(iTRAQ4plex)	2741.36	3.343e-16	113.61	2.74155e-10	11.85	4.59151			0
SDSDSDSSFNQATSFVAR	1	A0A0L9V716	N-Term(iTRAQ4plex)	2064.93	3.343e-16	113.59	5.99405e-11					0	0.972757	1								1.04968	1								1.22361	1								0.678611	1
AVTFSDLHTEEGIK	9	A0A0S3RJZ5	N-Term(Acetyl); K14(iTRAQ4plex)	1732.89	3.343e-16	113.31	2.87696e-10	92.65	3.16443e-08	55.78	0.000163301	0	1.06512	3	0.576718	1.06595	5	11.6309	1.5491	1		0.90311	3	3.75036	1.0953	5	5.60804	0.667599	1		0.939795	3	3.94617	0.84421	5	12.695	0.977596	1		1.10663	3	6.14169	1.19342	5	7.99456	0.519086	1
VPASESGALNQWAER	68	A0A0S3RPB7	N-Term(iTRAQ4plex)	1758.89	3.343e-16	113.29	2.6863e-10	99.29	6.58282e-09	103.3	2.62633e-09	0	1.03535	27	8.15883	0.851923	23	9.26288	1.42912	18	4.11189	1.03842	27	7.03365	0.716077	23	36.1956	0.586761	18	37.5492	1.0461	27	7.50092	1.24539	23	10.822	1.09051	18	3.68977	0.750519	27	15.9909	1.13049	23	7.25919	0.618597	18	17.3478
ATDAVEAVSGAMAQGK	21	A0A0L9UQH9	N-Term(iTRAQ4plex); K16(iTRAQ4plex)	1793.93	9.01e-12	113.19	3.94341e-10	123.65	3.409e-11	120.96	6.58579e-11	0	0.980543	9	3.5352	0.740928	6	16.2593	1.6037	6	7.55023	0.876892	9	10.6384	0.646813	6	42.4838	0.472732	6	22.3174	1.31168	9	11.7868	1.31465	6	16.5155	1.00283	6	8.13493	0.716793	9	24.377	1.03908	6	17.3871	0.54031	6	19.2485
ALTGVIFEPFEEVK	11	XM_017574880.1	N-Term(iTRAQ4plex); K14(iTRAQ4plex)	1867.05	4.369e-16	112.14	4.97307e-10	58.71	0.000116013	84.75	2.92425e-07	0	1.20226	5	8.01639	0.968066	4	5.61806	1.34857	2	0.128516	0.974192	5	7.24173	0.805055	4	19.8112	0.520772	2	24.779	0.810656	5	1.64927	1.21851	4	10.7759	1.19924	2	8.89624	0.894377	5	9.95186	0.817791	4	30.0337	0.561277	2	12.7799
SGVFGSYNYDELIGSLEGNEGFGR	23	A0A0S3T8S4;XM_017584129.1	N-Term(iTRAQ4plex)	2711.27	1.934e-20	111.95	1.91798e-10	124.24	9.51177e-12	138.91	3.49598e-13	0
IPAGTIFFLVNPDDNENLR	207	A0A0S3SMM1	N-Term(iTRAQ4plex)	2289.21	9.047e-14	111.9	4.60351e-10	98.66	9.47565e-09	92.59	3.87769e-08	0	0.620754	63	11.4115	0.883464	58	9.27096	0.35889	69	36.5681	1.10075	63	3.21882	1.80519	58	6.64901	1.50961	69	10.7287	1.10747	63	9.23571	0.771182	60	9.89137	1.03282	74	7.66407	1.54531	63	8.03769	0.923703	58	11.9176	1.59931	74	11.2444
VVIGPATVGGIQAGAFK	13	A0A0S3S4N4	N-Term(iTRAQ4plex); K17(iTRAQ4plex)	1873.11	1.208e-11	111.86	2.76942e-10	142.58	2.74935e-13	118.14	6.26124e-11	0	0.993477	4	11.3445	1.14863	3	1.61791	1.06465	6	16.858	1.00086	4	3.4953	1.25145	3	5.4575	0.910715	6	26.11	0.896414	4	3.07517	0.897365	3	7.00174	1.03599	6	10.2955	1.14877	4	15.4325	0.704262	3	34.5475	0.955048	6	23.3497
ALVVINPGNPTGQVLSEENQR	24	A0A0L9VPL6;NC_030647.1.386.27	N-Term(iTRAQ4plex)	2379.27	1.305e-15	111.58	5.59147e-10	113.22	3.87338e-10	117.21	1.56174e-10	0
VAFGAENNDGTLTSTFVK	3	A0A0L9VB56	N-Term(iTRAQ4plex); K18(iTRAQ4plex)	2159.13	3.343e-16	111.43	5.82034e-10					0	1.10734	3	0.368104							0.806821	3	0.237244							1.28185	3	9.34894							0.580154	3	26.9216
FSYGEPMTVESTTQALCDLALR	8	A0A0S3SLL4	N-Term(iTRAQ4plex); C17(Carbamidomethyl)	2633.28	3.343e-16	111.31	3.61667e-10	65.55	1.15903e-05	30.84	0.0306579	0	1.24953	5	11.7322	1.01474	2	4.96389	1.00388	1		0.960052	5	17.2888	1.17733	2	36.5096	1.27805	1		0.796237	5	4.29696	0.811778	2	42.2147	0.853033	1		0.702499	5	19.0708	1.26345	2	32.9309	1.07048	1
VSGILNPGGVSGILNPGGHSQNR	19	A0A0S3SG59	N-Term(iTRAQ4plex)	2374.27	1.148e-17	111.26	6.49785e-10	129.36	1.04638e-11	105.67	2.41478e-09	0	0.905428	5	1.45604	0.86729	9	31.3821	0.599218	5	56.9408	0.985659	5	4.13112	0.915529	9	8.97449	1.26972	5	21.8967	1.11139	5	19.5519	1.11875	9	26.0879	1.18813	5	21.1545	1.26982	5	8.83124	0.81176	9	15.9879	1.16748	5	11.7805
SVAQSLTENLGPVYGK	34	A0A0S3TC04	N-Term(iTRAQ4plex); K16(iTRAQ4plex)	1951.08	3.659e-15	111.26	7.02531e-10	113.57	4.13828e-10	105.25	2.7988e-09	0	0.939002	12	8.69218	0.835891	11	17.1046	1.38277	11	6.79774	0.906141	12	15.0362	0.624367	11	22.8391	0.471445	11	21.9393	1.14265	12	19.288	1.40314	11	8.5194	1.16143	11	6.62893	0.956353	12	41.037	0.868107	11	26.4709	0.617659	11	28.8391
ETDEYGNPVQAASVTYITSSTDGVRDDTNK	88	NC_030646.1.712.19;NC_030646.1.712.26;NC_030646.1.712.34;NC_030646.1.712.44	N-Term(iTRAQ4plex); K30(iTRAQ4plex)	3521.68	1.77e-17	110.82	3.19172e-10	124.77	1.14032e-11	119.52	3.93694e-11	1
IEGIDEDNLGYSYSIVGGAALPDTAEK	62	A0A0S3R3K4	N-Term(iTRAQ4plex); K27(iTRAQ4plex)	3085.55	4.509e-12	110.67	6.3935e-10	114.85	2.14408e-10	87.94	9.90679e-08	0	0.983247	24	18.3083	0.592691	25	21.0546	1.03929	11	20.7054	1.00204	24	12.7316	0.666331	25	50.5449	0.872799	11	32.7357	1.11743	24	14.412	1.48228	25	19.6392	1.11227	11	12.023	0.857188	23	28.2368	0.715873	25	23.1455	0.913131	11	14.995
QLAVAEGETVTAASTFQK	3	A0A0L9VD16	N-Term(iTRAQ4plex); K18(iTRAQ4plex)	2139.16	3.343e-16	110.65	7.57244e-10					0	1.1512	3	12.6498							0.935592	3	6.44461							0.962159	3	7.56628							0.890604	3	23.0985
ATYTLNTDGTVHVLNETWSDGK	9	A0A0S3RGN1	N-Term(iTRAQ4plex); K22(iTRAQ4plex)	2710.36	3.343e-16	110.61	4.75756e-10	100.22	4.90987e-09	92.99	2.61972e-08	0	0.954978	3	4.11198	1.02762	2	7.00678	0.844074	4	11.6665	1.1227	3	7.28519	1.16305	2	27.4073	1.05894	4	3.72164	0.89661	3	15.7506	0.972764	2	10.4606	1.14462	4	2.56656	0.9619	3	3.3552	0.941768	2	27.7832	1.03418	4	9.89375
GALGLALSGCAETYEEPAK	654	NC_030638.1.306.23	N-Term(iTRAQ4plex); C10(Carbamidomethyl); K19(iTRAQ4plex)	2225.14	2.82e-14	110.28	6.92858e-10	132.98	3.62017e-12	129.19	8.66421e-12	0	0.592539	149	13.8078	0.785917	263	12.3991	0.398118	239	44.979	1.14886	149	4.8582	1.62068	263	8.36582	1.40305	242	10.7256	1.11714	149	7.66765	0.910795	263	8.71832	1.21645	242	9.40951	1.55776	149	8.75418	0.939047	262	12.1069	1.28118	242	8.90423
GFFEVTHDVSHLTCADFLR	25	NC_030645.1.884.31	N-Term(iTRAQ4plex); C14(Carbamidomethyl)	2395.16	3.343e-16	110.19	3.67563e-10	68.62	4.94655e-06	68.57	5.10808e-06	0	0.702853	7	12.5727	1.05953	9	3.5437	0.692984	9	15.0495	1.29004	7	3.93357	1.35215	9	8.4044	1.33727	9	13.1421	0.709243	7	10.2024	0.680465	9	4.0888	0.89768	9	3.42334	1.86441	7	8.55744	1.4736	9	8.18352	1.33263	9	15.1441
AQMQENISNEEPSTVSLATAAIADK	39	A0A0S3TC04	N-Term(iTRAQ4plex); K25(iTRAQ4plex)	2906.46	9.372e-16	110.18	6.74459e-10	132.65	3.6099e-12	126.06	1.64253e-11	0	1.20118	15	5.22413	0.803552	11	12.7225	1.82731	13	7.02373	0.857854	15	8.03737	0.386043	11	43.5465	0.336544	13	33.7836	1.07872	15	11.1066	1.46376	11	4.77992	0.95762	13	9.39219	0.546265	15	25.1477	1.08102	11	4.3557	0.419092	13	20.8524
LLLAGFSETQVLQSTGIK	1	A0A0L9V7K1	N-Term(iTRAQ4plex); K18(iTRAQ4plex)	2193.28	3.343e-16	110.07	5.85487e-10					0	1.26944	1								0.875053	1								0.898656	1								0.719054	1
AATTIVEEAVEYLGQK	54	A0A0S3SB61	N-Term(iTRAQ4plex); K16(iTRAQ4plex)	2010.1	2.895e-15	110.01	9.10401e-10	112.7	4.8843e-10	112.1	5.65726e-10	0	1.08352	23	20.5643	0.703293	17	10.3633	1.70695	14	4.15704	1.01857	23	7.87254	0.400879	17	42.5384	0.338045	14	34.4054	0.971966	23	13.7582	1.66341	17	5.24276	1.05098	14	3.88391	0.700632	23	54.18	0.731802	17	14.3386	0.468093	14	12.1228
EYVSGTAQNAGQNIK	69	A0A0S3R8L0;XM_017557573.1;NC_030637.1.1954.1;NC_030637.1.1954.6;NC_030637.1.1954.81	N-Term(iTRAQ4plex); K15(iTRAQ4plex)	1867.97	1.036e-08	109.98	7.92642e-10	115.25	2.34054e-10	112.11	4.8722e-10	0
SAQAGHVAVSLASPDAFSVESK	5	A0A0S3RGM7	N-Term(iTRAQ4plex); K22(iTRAQ4plex)	2446.29	3.343e-16	109.96	8.28092e-10			48.48	0.00117711	0	1.08548	3	3.3573				0.748088	2	36.1153	0.96943	3	5.81449				1.18481	2	14.6645	0.959726	3	3.39897				1.00991	2	10.3678	0.89832	3	2.52382				1.22475	2	8.20739
EADVDGDGQINYEEFVK	27	A0A0L9UVU7;A0A0L9U7B6;A0A0S3T9S5	N-Term(iTRAQ4plex); K17(iTRAQ4plex)	2216.07	3.343e-16	109.83	4.56525e-10	109.88	4.22515e-10	90.03	4.29523e-08	0
IMGLDLPSGGHLTHGYYTSGGK	19	A0A0S3R1Q7;A0A0S3S1E5	N-Term(iTRAQ4plex); K22(iTRAQ4plex)	2549.32	3.343e-16	109.53	9.0815e-10	83.61	3.1727e-07	76.44	1.75461e-06	0
DPIAIPTDLGYDENCK	18	A0A0L9VJZ4	N-Term(iTRAQ4plex); C15(Carbamidomethyl); K16(iTRAQ4plex)	2109.04	5.451e-14	109.43	5.33637e-10	73.57	2.04387e-06	96.44	1.08046e-08	0	1.05868	6	5.26982	1.15126	6	3.64036	1.28934	6	3.58508	0.962206	6	9.76245	0.963037	6	6.91894	0.486838	6	10.9447	0.915526	6	5.7045	1.03172	6	4.91032	1.17601	6	8.85689	1.12764	6	7.52136	0.886596	6	5.31743	0.598828	6	3.25209
IQSLAGQHSDVLETLSPNVR	11	NC_030640.1.24.5	N-Term(iTRAQ4plex)	2308.24	3.343e-16	109.39	1.04435e-09	69.06	1.13673e-05	62.03	5.28235e-05	0	1.1315	6	7.03526	0.842676	2	11.5927	1.41477	3	0.140474	0.838144	6	13.1031	0.592291	2	2.9195	0.535263	3	22.2164	1.25133	6	4.1509	1.38046	2	5.10249	1.09438	3	3.85498	0.596662	6	46.7637	0.946913	2	5.80531	0.610648	3	4.30922
VLFGEEGQQQQGEESQQEGVIVELK	114	NC_030638.1.1394.73;NC_030638.1.1394.41;NC_030638.1.1394.40	N-Term(iTRAQ4plex); K25(iTRAQ4plex)	3076.57	1.944e-18	108.81	9.40386e-10	126.19	1.67584e-11	113.41	3.2105e-10	0
SMGYGENDVTLVSFQSVSK	3	A0A0L9VPL6;NC_030647.1.386.27	N-Term(iTRAQ4plex); K19(iTRAQ4plex)	2336.18	3.343e-16	108.81	9.21315e-10			12.8	3.35352	0
NPLNYTQVSVLADDILK	10	NC_030640.1.827.5	N-Term(iTRAQ4plex); K17(iTRAQ4plex)	2191.24	3.343e-16	108.51	9.23084e-10	66.16	1.75404e-05	57.09	0.000145207	0	1.2337	5	6.99413	1.00713	1		1.27473	4	2.69104	0.879961	5	9.29532	0.990491	1		0.776132	4	7.57271	0.924402	5	11.0691	1.14882	1		1.029	4	6.31507	0.713145	5	15.3907	0.784148	1		0.714021	4	1.77212
GQLLVVPQNFMVAEEAGDQGFEYVVFK	161	NC_030638.1.306.23	N-Term(iTRAQ4plex); K27(iTRAQ4plex)	3302.71	3.343e-16	108.44	9.73888e-10	92.82	3.52095e-08	92.79	3.55851e-08	0	0.475252	53	18.207	0.839797	52	9.90931	0.305314	48	78.0135	1.26679	54	9.57785	1.91999	52	14.2055	1.56646	52	22.6448	0.82776	54	12.794	0.716455	52	15.7835	1.01887	50	7.81342	2.09159	54	11.1462	1.01205	51	12.9284	1.6539	51	13.855
FQDFFLSSTEAQQSYLQGFSK	249	A0A0S3SMM1;A0A0L9V5F8;NC_030638.1.1394.152;NC_030638.1.1394.132	N-Term(iTRAQ4plex); K21(iTRAQ4plex)	2746.36	3.647e-17	108.41	7.19616e-10	138.68	6.2271e-13	135.15	1.46789e-12	0
GGLCSSEEELNSVIYSLQYR	15	NW_016152131.1.1.12	N-Term(iTRAQ4plex); C4(Carbamidomethyl)	2448.17	3.238e-17	108.28	5.54254e-10	122.86	1.74434e-11	76.29	7.10764e-07	0	1.08956	5	5.70244	1.03115	7	1.31913	1.20926	3	9.40472	1.15737	5	4.23436	0.99247	7	48.291	1.03573	3	8.28735	0.743565	5	2.94019	0.887354	7	26.7921	0.824478	3	16.1416	1.01861	5	6.31632	1.34816	7	7.95105	1.13195	3	4.78262
WITTEFGGHDIHTTLK	15	A0A0S3R570	N-Term(iTRAQ4plex); K16(iTRAQ4plex)	2144.15	3.343e-16	108	1.44305e-09	61.32	6.619e-05	39.24	0.0108403	0	1.11282	6	3.62152	0.90527	6	11.0782	1.487	3	3.93827	1.09196	6	3.97716	0.604161	6	14.9585	0.518913	3	14.4041	0.807677	6	14.5462	1.36297	6	9.88613	1.00187	3	3.33614	0.852511	6	16.9767	0.920194	6	5.01741	0.614653	3	8.12264
LGASATTANASTLEK	30	A0A0S3SHT1	N-Term(iTRAQ4plex); K15(iTRAQ4plex)	1722.95	3.343e-16	107.98	1.45846e-09	106.95	1.84781e-09	102.51	5.13078e-09	0	1.05531	12	14.2445	0.797289	10	12.4311	1.33278	8	8.31078	0.837046	12	10.5172	0.534905	10	61.8479	0.469874	8	50.1665	1.24925	12	10.2349	1.44406	10	15.4097	1.14188	8	12.9131	0.596628	12	34.8722	0.929433	10	14.6278	0.545946	8	18.2209
NLNLNWELTAPWSGAK	7	A0A0L9VD15;A0A0S3S5L4	N-Term(iTRAQ4plex); K16(iTRAQ4plex)	2102.13	3.912e-14	107.96	1.16768e-09	110.92	6.00754e-10	127.22	1.39123e-11	0
IDAFVSGIGTGGTITGAGK	5	A0A0S3T6D9	N-Term(iTRAQ4plex); K19(iTRAQ4plex)	2010.12	3.343e-16	107.8	1.47288e-09	33.96	0.0349759	65.88	2.37826e-05	0	1.16793	2	2.87637	1.10494	1		1.32606	2	28.7903	0.777725	2	3.04279	1.26224	1		1.10987	1		1.17639	2	1.19957	0.858925	1		1.06144	2	36.9811	0.638445	2	10.9157	1.03996	1		0.601639	2	106.999
SSAANPFGDAFSGPEMWTR	12	NC_030642.1.30.17	N-Term(iTRAQ4plex)	2171.99	4.635e-16	107.64	3.35764e-10	110.73	1.64829e-10	110.05	1.91285e-10	0	1.17421	4	15.4483	0.934392	4	12.0514	1.14293	4	25.864	0.955915	4	19.6137	0.900388	4	36.0827	0.864557	4	37.3064	0.945581	4	2.89581	1.191	4	16.5806	1.0514	4	13.1988	0.72236	4	29.3177	0.784	4	28.1463	0.81273	4	23.2089
EYNVIAEIASVLSAK	32	A0A0S3SKX7	N-Term(iTRAQ4plex); K15(iTRAQ4plex)	1895.08	6.431e-14	107.51	1.44064e-09	84.47	2.96179e-07	113.22	3.871e-10	0	1.05092	14	5.72329	1.17549	8	4.88715	1.18481	10	11.5461	1.06656	14	4.24517	1.33782	8	8.21814	0.711375	10	16.2157	0.891716	14	19.4339	0.958384	8	3.68102	1.26529	10	5.65313	0.952858	14	20.6275	0.590253	6	11.6394	0.495976	10	17.2533
LGLTAEQINNPQSACGSCGLGDAFR	2	A0A0L9V7K1	N-Term(iTRAQ4plex); C15(Carbamidomethyl); C18(Carbamidomethyl)	2780.33	3.343e-16	107.25	6.48917e-10					0	1.14036	2	9.9867							1.04306	2	22.9332							0.879091	2	14.6644							0.801987	2	20.9337
MQNEEGQITELYIPR	12	A0A0S3RP51	N-Term(Acetyl)	1862.88	1.016e-10	107.22	4.97885e-10	126.94	4.59225e-12	112.27	1.55643e-10	0
GAIGQVCQVIGAVVDVR	59	A0A0S3SM21;NW_016115077.1.5.2	N-Term(iTRAQ4plex); C7(Carbamidomethyl)	1885.04	2.045e-17	107.21	1.29273e-09	124.13	2.80696e-11	121.45	5.02375e-11	0
YGQDAINVGDEGGFAPNIQENK	15	A0A0S3RZ19	N-Term(iTRAQ4plex); K22(iTRAQ4plex)	2624.29	2.417e-17	106.92	9.77564e-10	86.37	1.11877e-07	114.55	1.84145e-10	0	1.00876	6	7.25302	0.930557	5	9.39475	1.4494	4	13.587	0.992813	6	8.91101	1.04334	5	4.50973	0.526889	4	20.5996	1.0673	6	11.112	1.16298	5	2.48223	1.0063	4	8.30782	0.904674	6	8.13607	0.839378	5	11.7546	0.655496	4	54.4169
DFGEEHEAYNVVLQHVK	53	A0A0S3T0Y8;NC_030646.1.605.1	N-Term(iTRAQ4plex); K17(iTRAQ4plex)	2302.19	3.343e-16	106.88	1.61016e-09	104.25	2.47301e-09	61.76	4.761e-05	0
TALTDNAIIEQALGK	10	A0A0L9UX38	N-Term(iTRAQ4plex); K15(iTRAQ4plex)	1846.06	3.343e-16	106.87	1.48024e-09	82.87	3.86796e-07	51.22	0.000556125	0	0.980313	1		0.719652	5	10.5421	0.801159	4	12.7763	0.801984	1		0.729855	5	37.1081	1.0849	4	11.2645	1.44298	1		1.43831	5	14.0034	1.19285	4	17.422	0.627027	1		0.928825	5	14.0957	0.972001	4	17.0304
AQEQVVAGTVHHLTLEAIEAGEK	27	A0A0L9TDV6	N-Term(iTRAQ4plex); K23(iTRAQ4plex)	2718.47	3.343e-16	106.27	1.7857e-09	98.01	1.21835e-08	95.12	2.42243e-08	0	1.15671	10	7.50939	0.914407	9	9.60031	1.25568	8	3.75677	0.864523	10	5.74912	0.722476	9	18.9278	0.601733	8	17.9585	1.01593	10	6.53039	1.33517	9	6.27571	1.21205	8	4.78371	0.791156	10	19.1798	0.677743	9	12.5135	0.658824	8	6.1535
LSTMTADEYFEK	9	A0A0S3SNN4	N-Term(iTRAQ4plex); K12(iTRAQ4plex)	1722.85	3.343e-16	106.17	1.10145e-09	32.33	0.0243857	10.86	3.88436	0	1.13298	5	7.33987	0.738752	3	13.9639	1.39364	1		0.801245	5	5.6115	0.457747	3	9.91046	0.765808	1		1.19802	5	7.75871	1.5721	3	0.395348	0.996478	1		0.575278	5	47.0818	0.931069	3	21.0221	0.645965	1
ILAGPTTIAEMFPVLR	46	XM_017559171.1;A0A0L9TTN3	N-Term(iTRAQ4plex)	1873.07	2.358e-11	106	1.79851e-09	106.12	1.76782e-09	106.87	1.53472e-09	0
QSGTTAGYSYSTANK	1	A0A0L9U2E1	N-Term(iTRAQ4plex); K15(iTRAQ4plex)	1823.9	3.343e-16	105.92	1.49549e-09					0	1.14181	1								0.609345	1								1.48488	1								0.430293	1
GGPASVMQSAAAVNVLHGDVGR	26	A0A0S3SRX9	N-Term(iTRAQ4plex); M7(Oxidation)	2253.16	3.343e-16	105.8	2.14761e-09	84.4	2.75758e-07	87.42	1.35579e-07	0	0.961285	8	14.6806	0.826113	8	23.1414	0.94846	10	15.8618	1.07924	8	15.8252	0.729854	8	33.9354	0.990661	10	11.595	0.940171	8	17.6183	1.08575	8	22.2771	1.18485	10	11.5075	1.06571	8	23.2599	1.38567	8	11.03	0.825198	10	20.5293
VADAAGDLLDAAGK	17	A0A0S3R2M4	N-Term(iTRAQ4plex); K14(iTRAQ4plex)	1574.87	4.911e-12	105.69	2.46169e-09	105.67	2.51235e-09	108.91	1.19082e-09	0	0.755199	7	16.2581	0.622457	7	4.67624	1.36475	3	7.07217	0.719913	7	18.8302	0.742505	7	45.0204	0.488545	3	6.14981	1.74464	7	4.74174	1.46544	7	15.2656	1.24329	3	5.04574	0.777472	7	47.947	0.8753	7	10.2527	0.566202	3	7.35361
GTVFESGIDACFASHK	693	XM_017559171.1	N-Term(iTRAQ4plex); C11(Carbamidomethyl); K16(iTRAQ4plex)	2013.98	9.86e-16	105.55	1.55187e-09	122.06	3.02438e-11	112.02	3.16855e-10	0	0.739961	161	17.1954	0.949567	257	9.20203	0.657104	273	22.413	1.09934	161	6.37494	1.80081	257	11.1864	1.4115	274	10.8245	0.824333	161	14.8452	0.674866	257	13.7398	1.01679	274	8.17625	1.73044	161	19.2341	1.06797	257	11.833	1.20833	274	10.176
NPAFLDWEVNEQLLK	2	NC_030647.1.200.7	N-Term(iTRAQ4plex); K15(iTRAQ4plex)	2104.14	3.343e-16	105.46	2.55006e-09					0	1.21173	2	17.4667							0.979661	2	13.0046							0.719986	2	1.91338							0.946932	2	37.4419
ESQGPVPVNLAVAAK	46	NC_030639.1.1190.3	N-Term(iTRAQ4plex); K15(iTRAQ4plex)	1768.03	3.343e-16	105.45	1.92016e-09	89.36	8.26788e-08	95.58	1.95623e-08	0	1.0335	16	14.2058	0.936026	16	6.02636	1.08902	14	17.7575	0.919761	16	12.0518	0.723323	16	12.4618	0.7808	14	12.6943	1.09335	16	9.51986	1.30548	16	6.80484	1.13267	14	8.32343	0.781358	16	41.6796	0.895932	16	15.8468	0.824647	14	15.6168
SGGVGETAQAAATFNSHVK	17	A0A0L9UJZ7	N-Term(iTRAQ4plex); K19(iTRAQ4plex)	2120.11	3.343e-16	105.45	2.31503e-09	52.84	0.000407677	74.62	2.79394e-06	0	0.995892	11	11.9933	0.870565	3	12.7573	0.872861	3	3.90471	0.988292	11	8.13518	0.946173	3	43.1657	1.12676	3	33.6453	1.02721	11	5.94938	0.974673	3	10.3804	1.0774	3	14.1727	1.0601	11	20.9124	1.33272	3	54.8798	0.976398	3	11.4127
INIIAEDLGVITEDVVQLR	10	A0A0S3REY1	N-Term(iTRAQ4plex)	2254.28	3.343e-16	105.42	1.75261e-09	105.44	1.74456e-09	102.08	3.86841e-09	0	1.21358	4	4.80232	0.979093	5	5.86741	1.34071	1		1.04808	4	4.30154	1.17717	5	34.1695	0.832888	1		0.728777	4	8.66813	0.873966	5	34.8271	0.887523	1		0.9155	4	17.7255	1.16962	5	6.74308	0.842669	1
GHSTAEFNLFTMSPTFSNR	72	A0A0L9TXC9	N-Term(iTRAQ4plex)	2288.09	3.551e-18	105.37	1.10498e-09	99.74	3.87519e-09	111.95	2.38391e-10	0	0.693143	9	25.9802	1.00746	32	10.2805	0.404221	30	58.2245	1.26604	9	12.7633	1.97878	32	14.5137	1.64103	30	14.0042	0.801328	9	10.8756	0.661087	32	11.9861	0.849321	30	15.2822	1.56266	9	20.0637	0.803846	32	23.3549	1.67043	30	15.2572
IPLTDNSIIEQTLGK	2	XM_017565086.1	N-Term(iTRAQ4plex); K15(iTRAQ4plex)	1930.12	3.343e-16	105.37	1.81211e-09					0	0.949203	2	0.475883							1.04815	2	2.18524							1.0441	2	2.56313							1.01093	2	7.93357
ITYGSGSISGFFSSDNVK	4	NC_030638.1.365.13	N-Term(iTRAQ4plex); K18(iTRAQ4plex)	2154.11	3.343e-16	105.37	2.08799e-09					0	0.989547	4	10.2148							1.19717	4	7.7583							0.967923	4	2.26932							0.847128	4	9.30909
VQAAIMDCSQNPLNITK	3	A0A0S3S5P2	N-Term(iTRAQ4plex); C8(Carbamidomethyl); K17(iTRAQ4plex)	2191.15	3.343e-16	105.22	2.3237e-09	31.06	0.0601282			0	1.09234	2	9.74159	0.856762	1					0.817686	2	14.7778	0.828682	1					1.25534	2	5.36666	1.19537	1					0.616128	2	32.8763	1.11124	1
FQAQADAVNLICGAK	6	NC_030637.1.493.3	N-Term(iTRAQ4plex); C12(Carbamidomethyl); K15(iTRAQ4plex)	1894.01	3.343e-16	105.21	2.51737e-09			66.61	1.8204e-05	0	1.0947	4	2.31091				1.00762	2	0.581407	0.831281	4	3.83054				1.00942	2	8.73901	1.21588	4	6.54905				1.01029	2	10.9909	0.700658	4	27.3413				1.00421	2	9.96119
VSLIGLGQSPSTPAPFK	6	A0A0L9TRU4	N-Term(iTRAQ4plex); K17(iTRAQ4plex)	1987.15	3.343e-16	105.17	1.98418e-09	84.86	2.12772e-07	59.65	7.33819e-05	0	0.934756	1		1.31676	2	3.10719	0.82451	3	28.0642	0.877156	1		1.32882	2	2.70219	1.49337	3	35.8368	1.25891	1		0.825017	2	6.31103	1.30971	3	12.2828	0.923896	1		0.699864	2	17.2613	0.619848	3	39.9893
VSNIIYLDSPAGVGLSYSK	3	A0A0L9U2X1	N-Term(iTRAQ4plex); K19(iTRAQ4plex)	2271.26	3.343e-16	105.11	2.23839e-09					0	1.19626	3	5.8406							0.900631	3	12.0371							1.10735	3	2.95792							0.531362	3	8.33727
DNVIGEIPTEVLDVTFPASGEK	116	A0A0L9V5F8	N-Term(iTRAQ4plex); K22(iTRAQ4plex)	2618.38	2.638e-19	105.09	2.56931e-09	115.4	2.28848e-10	131.89	5.1189e-12	0	1.10734	48	12.5879	0.882502	34	12.2765	1.23673	27	9.67946	0.860861	48	12.3381	0.905803	34	21.5622	0.767241	27	32.2696	1.00661	48	6.70895	1.1924	34	15.755	1.06105	27	10.0811	0.925327	48	17.4354	0.992471	34	14.501	0.809487	26	20.6961
NLENVTDSGQTLSTITTAVDEHSCYK	3	A0A0L9TZZ9;XM_017558341.1	N-Term(iTRAQ4plex); C24(Carbamidomethyl); K26(iTRAQ4plex)	3171.54	8.215e-16	105.02	1.42121e-09	109.08	5.53704e-10			0
GAADAALDYINIPVSQIR	16	NW_016114840.1.9.1	N-Term(iTRAQ4plex)	2031.1	2.653e-17	105.01	3.31591e-09	103.59	4.68805e-09	106.59	2.30354e-09	0	1.0796	2	1.7915	1.38338	5	2.7918	1.53261	9	8.23766	1.12419	2	3.46558	1.1143	5	6.96638	0.715986	9	32.989	0.603288	2	9.37368	0.835582	5	1.37924	0.868445	9	5.93481	1.30006	2	7.03568	0.929351	5	9.79692	0.747105	9	12.1737
AGDSTSEELANATQVQGSYLPIAR	14	NC_030642.1.674.3	N-Term(iTRAQ4plex)	2622.32	4.84e-20	104.75	2.31796e-09	159.58	7.35277e-15	100.94	5.35979e-09	0	1.09109	5	7.64104	0.880859	5	10.5921	0.855246	4	3.35772	1.05536	5	2.64833	0.820195	5	18.1772	1.16231	4	0.476489	0.947288	5	7.11072	1.04399	5	2.02477	1.01303	4	3.96973	0.89691	5	9.16666	1.30813	5	21.6566	1.16376	4	12.8373
VLFGEEGQQQQGEESQQEGVFVELK	238	A0A0S3SMM1;XM_017557696.1	N-Term(iTRAQ4plex); K25(iTRAQ4plex)	3110.55	3.166e-21	104.65	1.94349e-09	106.01	1.51745e-09	107.26	1.08437e-09	0
ISQEVLGDALGEEFK	16	A0A0S3QZH8	N-Term(iTRAQ4plex); K15(iTRAQ4plex)	1923.03	3.343e-16	104.64	3.30331e-09	82.69	5.17546e-07	86.26	2.29613e-07	0	0.901291	5	1.08151	0.699656	7	9.27525	0.660386	4	11.6324	0.947486	5	3.16532	0.780674	7	19.2286	0.933069	4	11.369	1.35521	5	2.4595	1.40282	7	17.0436	1.38079	4	5.14849	0.764329	5	9.34046	0.918786	6	11.8811	0.99682	4	10.4258
ISSATASIADTAVTAK	32	A0A0S3TC04	N-Term(iTRAQ4plex); K16(iTRAQ4plex)	1795.01	5.88e-14	104.56	2.87655e-09	115.19	2.75449e-10	120.12	8.31699e-11	0	1.11197	12	8.97443	0.879414	10	13.4436	1.59709	10	6.97818	0.707365	12	26.062	0.517946	10	53.4736	0.469545	10	61.183	1.2736	12	17.3898	1.33161	10	18.9957	1.02775	10	5.91267	0.458001	12	60.1965	1.05162	10	6.62015	0.574169	10	20.757
VVQGAVDETTALLQQK	4	A0A0S3RDK3	N-Term(iTRAQ4plex); K16(iTRAQ4plex)	1988.13	3.343e-16	104.5	2.91834e-09			45.88	0.00216006	0	0.984119	3	8.0758				1.12246	1		1.14048	3	1.9338				1.09551	1		1.00745	3	0.153232				0.886329	1		0.940936	3	4.44548				0.975898	1
AYTDYALDMGIIQK	24	A0A0S3SNR7	N-Term(iTRAQ4plex); K14(iTRAQ4plex)	1889.99	1.157e-13	104.46	2.73228e-09	94.68	2.40839e-08	110.03	7.0263e-10	0	1.0552	5	4.91919	1.08473	7	1.01471	1.2382	12	13.1518	1.14135	5	2.51891	0.945946	7	1.89297	0.697448	12	18.5312	0.80974	5	9.84868	1.10098	7	6.13249	1.0721	12	11.8688	1.08785	5	3.34329	0.781652	7	3.33094	0.810941	12	15.1072
TQSNPENTVGVLTMAGK	2	NC_030637.1.493.3	N-Term(iTRAQ4plex); K17(iTRAQ4plex)	2035.08	3.343e-16	104.46	2.95071e-09			29.17	0.0969689	0	1.09909	1					0.862612	1		0.870851	1					1.21259	1		1.21329	1					0.918354	1		0.626274	1					1.22024	1
TTSWNTLSGSPPLVIAR	5	A0A0S3S6V5	N-Term(iTRAQ4plex)	1944.06	3.343e-16	104.17	2.93435e-09	103.36	3.53831e-09	72.36	4.56481e-06	0	1.10934	2	7.55396	0.919347	2	27.7576	1.64615	1		0.846733	2	25.2454	0.766134	2	95.7706				1.13233	2	24.2294	1.17373	2	38.5167	1.4102	1		0.676922	2	54.4377	0.874328	2	9.50832	0.182686	1
NILAPGAADPSDSWHSCK	17	A0A0L9TPG7	N-Term(iTRAQ4plex); C17(Carbamidomethyl); K18(iTRAQ4plex)	2214.09	3.343e-16	104.17	1.74568e-09	74.95	1.4475e-06	78.54	6.28415e-07	0	0.960225	7	12.8852	0.710728	6	8.43642	1.04434	4	15.5699	0.843875	7	11.0409	0.604814	6	53.3016	0.789755	4	14.928	1.36645	7	13.45	1.42381	6	11.9323	1.11984	4	8.08047	0.763876	7	6.32542	0.929785	6	13.7733	0.865298	4	15.573
AVDQSDASAIQAAEVR	82	NC_030638.1.1403.11	N-Term(iTRAQ4plex)	1774.91	1.442e-14	104.11	2.11736e-09	106.66	1.12742e-09	122.7	2.87312e-11	0	0.997566	41	8.82177	0.821548	24	15.5954	1.4765	16	21.4778	0.981468	41	13.462	0.561225	24	66.1266	0.653736	15	62.7054	1.08543	41	16.4579	1.22103	25	10.5632	0.968191	16	10.7567	0.895631	41	23.4959	1.53185	25	16.8129	0.691758	16	68.3359
LTNAEVVSLLQYHATAK	20	A0A0S3RT83	N-Term(iTRAQ4plex); K17(iTRAQ4plex)	2146.22	3.343e-16	103.97	2.74393e-09	86.47	1.53965e-07	78.87	9.02837e-07	0	1.10988	7	4.82064	0.654818	7	24.0264	1.40357	6	10.7258	0.778569	7	17.1461	0.308608	7	27.0328	0.605008	6	40.9149	1.25736	7	12.0941	1.66036	7	7.16013	1.12831	6	5.52129	0.591725	7	30.7991	0.7657	7	17.3604	0.623457	6	23.5696
MLITFVDNLPSGDEK	2	A0A0S3TCZ8	N-Term(iTRAQ4plex); K15(iTRAQ4plex)	1967.04	3.343e-16	103.59	3.673e-09					0	1.26108	2	0.480389							0.993369	2	2.73132							0.812841	2	5.82454							0.723059	2	7.43901
TPLYMEPVAVGGLLQGMDK	1	A0A0S3S6V5	N-Term(iTRAQ4plex); K19(iTRAQ4plex)	2307.24	3.343e-16	103.5	3.73651e-09					0	1.11903	1								0.906333	1								0.987894	1								0.886323	1
VIDCGNEYEEVNEK	1	NC_030647.1.61.139	N-Term(iTRAQ4plex); C4(Carbamidomethyl); K14(iTRAQ4plex)	1985.94	3.343e-16	103.46	1.25102e-09					0	1.27458	1								0.861498	1								0.978309	1								0.60052	1
SPTSDTYIIFGEAK	7	XM_017562771.1;A0A0S3RXC3	N-Term(iTRAQ4plex); K14(iTRAQ4plex)	1816.96	3.143e-15	103.39	4.18742e-09	59.05	9.26541e-05	25.72	0.244876	0
TQAPHHVQVHTTTQSYEAGVAPGPR	74	NC_030639.1.1190.3	N-Term(iTRAQ4plex)	2813.41	3.343e-16	103.36	3.15311e-09	100.64	5.95024e-09	89.17	8.52866e-08	0	1.01	37	17.528	1.03007	19	6.05863	1.02782	18	20.5363	0.972031	36	12.9221	0.910815	19	26.7087	0.804356	18	74.3172	1.06918	37	10.2262	1.05588	19	27.852	1.06679	18	23.6546	0.904793	36	52.5744	1.02551	19	18.3006	1.02496	18	29.6754
EQEQQQQEQQEEMLEVQR	33	A0A0S3SMM1;XM_017557696.1;NC_030638.1.1394.24;NC_030638.1.1394.26	N-Term(iTRAQ4plex)	2461.13	1.64e-19	103.13	1.17224e-09	78.22	3.38233e-07	128.95	2.85901e-12	0
SLLDLTCQTVADMIK	5	A0A0S3T440	N-Term(iTRAQ4plex); C7(Carbamidomethyl); K15(iTRAQ4plex)	1996.08	3.343e-16	103.04	4.30794e-09	90.62	7.43853e-08	84.25	3.19462e-07	0	1.23884	1		0.9805	3	17.6109	1.18149	1		1.03173	1		0.933485	3	0.672024	1.02209	1		0.851345	1		1.1687	3	21.7863	0.97897	1		0.668974	1		0.786558	3	29.1058	0.799869	1
DINALDEVSQTEVEK	5	NW_016152131.1.1.12	N-Term(iTRAQ4plex); K15(iTRAQ4plex)	1978.03	3.343e-16	103	3.84912e-09	74.78	2.09077e-06			0	1.07049	3	7.93617	0.874526	2	13.9112				0.925916	3	1.23295	0.765477	2	24.8286				1.05851	3	3.03707	1.225	2	17.3951				0.800568	3	10.8698	1.04268	2	11.7663
NILEASFDSDMK	148	NC_030638.1.1394.73;NC_030638.1.1394.41	N-Term(iTRAQ4plex); K12(iTRAQ4plex)	1657.83	1.536e-09	102.93	2.67908e-09	110.17	5.05327e-10	110.28	4.70187e-10	0
GSPIVAVTDDGETWQAEVPEIQGK	19	A0A0L9T4A6;NW_016114859.1.18.28	N-Term(iTRAQ4plex); K24(iTRAQ4plex)	2814.44	3.343e-16	102.92	4.16317e-09	82.87	4.10809e-07	85.82	2.05396e-07	0
SLLSDLINLNLSNTTEK	8	XM_017575285.1	N-Term(Acetyl); K17(iTRAQ4plex)	2061.12	1.455e-15	102.75	4.55764e-09	68.58	1.2037e-05	52.64	0.000469361	0	0.801874	4	17.2084	1.23852	2	4.09321	0.941529	2	7.70684	1.11961	4	3.62227	1.63799	2	6.77775	1.41424	2	10.1858	0.650426	4	4.69155	0.556537	2	0.526376	0.793994	2	10.7003	1.82425	4	13.718	1.13203	2	5.10588	1.1453	2	11.0337
AIGSYGASCIQQQTGK	3	A0A0S3RHB0	N-Term(iTRAQ4plex); C9(Carbamidomethyl); K16(iTRAQ4plex)	1957.01	3.343e-16	102.74	3.70613e-09	92.1	4.26067e-08			0	1.28745	1		0.955854	2	21.5588				0.894636	1		0.766138	2	32.4386				0.971415	1		1.19931	2	18.7844				0.540812	1		0.961895	2	5.3312
IETIDEANLGYSYSIVGGVALPDTAEK	30	A0A0L9TSG5;XM_017551248.1	N-Term(iTRAQ4plex); K27(iTRAQ4plex)	3113.62	3.343e-16	102.74	3.90834e-09	37.72	0.0120528	7.39	12.9132	0
GQAHPSCGSTPYFGPSLK	6	XM_017581806.1	N-Term(iTRAQ4plex); C7(Carbamidomethyl); K18(iTRAQ4plex)	2179.09	6.576e-16	102.7	3.17654e-09	29.7	0.0624696	52.63	0.000323089	0	1.03777	2	11.3592	1.49486	2	8.41198	1.42764	2	2.48076	1.46207	2	17.8207	1.08636	2	22.2497	0.899477	2	8.07931	0.593071	2	15.721	0.818536	2	38.9761	0.779157	2	6.28722	0.971355	2	9.60894	0.638152	2	50.6426	0.834195	2	3.2258
LNLPILPTTTIGSFPQTVELR	8	A0A0S3RWJ6	N-Term(iTRAQ4plex)	2454.41	3.343e-16	102.67	2.69296e-09	65.19	1.63302e-05	71.34	3.91863e-06	0	1.14929	2	6.3657	1.43999	3	0.701889	1.30135	3	0.652271	0.921447	2	10.0943	1.2327	3	15.5923	0.843705	3	6.30317	0.7185	2	2.65602	0.811788	3	3.4455	0.954911	3	8.31564	1.21081	2	1.90749	0.820526	3	0.537384	0.762901	3	6.89984
FIDQDVQIIILGTGK	32	A0A0L9TGU3	N-Term(iTRAQ4plex); K15(iTRAQ4plex)	1948.13	6.877e-15	102.64	4.49759e-09	144.91	2.70386e-13	131.44	5.97205e-12	0	0.815453	8	8.43994	0.876876	8	5.48837	0.645056	16	13.3566	0.964091	8	6.31002	1.52156	8	4.77789	1.07754	16	18.3278	1.02391	8	9.49963	0.818897	8	2.84339	1.2137	16	9.77612	1.40928	8	11.1098	1.12997	8	4.04892	1.13501	16	7.35776
AADVVTTIVQNNPR	21	A0A0S3SWQ6	N-Term(iTRAQ4plex)	1641.91	3.343e-16	102.63	4.62803e-09	94.18	3.22361e-08	77.05	1.6953e-06	0	1.06944	9	14.2064	0.937027	6	27.5044	1.56512	6	9.65173	0.950466	9	10.0617	0.766957	6	50.7415	0.619142	6	25.6931	1.04942	9	6.55147	1.02215	6	39.6355	0.952847	6	6.9067	0.774262	9	28.7767	1.34609	6	9.22796	0.592644	6	18.1683
ALHDTFSSFGHILSCK	14	NC_030643.1.1320.11	N-Term(iTRAQ4plex); C15(Carbamidomethyl); K16(iTRAQ4plex)	2108.09	5.05e-16	102.62	3.8127e-09	64.26	2.61356e-05	102.85	3.70423e-09	0	1.04824	3	1.66644	1.44759	4	3.87565	1.36308	7	9.33447	1.36443	3	0.104435	0.973756	4	5.54543	0.918847	7	27.8188	0.531723	3	17.8401	0.784044	4	8.9098	0.78026	7	1.42357	1.28162	3	1.22715	0.981388	4	1.65189	0.958915	7	17.2663
EGGGSSQQEGTGSDVLTEIGETESNVGAK	9	A0A0S3SHT1	N-Term(iTRAQ4plex); K29(iTRAQ4plex)	3111.48	1.005e-18	102.55	2.25975e-09	167.55	6.73285e-16	103.18	1.79113e-09	0	1.11582	4	6.76149	0.817978	4	12.156	1.55892	1		0.947987	4	14.5561	0.446438	4	35.5578	0.265951	1		1.06733	4	4.34434	1.4779	4	12.2995	1.23523	1		0.669491	4	12.0497	0.80458	4	17.7747	0.390924	1
IPLFSAAGLPHNEIAAQICR	10	NC_030638.1.1519.12	N-Term(iTRAQ4plex); C19(Carbamidomethyl)	2322.26	5.177e-14	102.35	5.37572e-09	69.61	1.01246e-05	114.31	3.41212e-10	0	0.938633	2	1.65674	1.32984	3	20.1669	1.17094	5	1.56066	1.11992	2	0.89159	1.57285	3	10.2438	0.744384	5	8.38021	0.658636	2	1.87707	0.650272	3	14.817	1.03292	5	4.30065	1.5457	2	1.86036	0.775082	3	63.8772	0.87695	5	8.19399
GQLLVVPQNFMVAEEAGDQGFEYVVFK	106	NC_030638.1.306.23	N-Term(iTRAQ4plex); M11(Oxidation); K27(iTRAQ4plex)	3318.7	3.343e-16	102.3	3.95997e-09	102.18	3.9559e-09	70.08	6.47954e-06	0	0.504498	44	24.6794	0.849318	31	11.5882	0.293608	23	70.9259	1.23361	45	8.9775	2.1139	31	7.64679	1.63731	30	16.3757	0.778681	44	11.5194	0.643543	30	11.63	0.909093	29	15.6032	2.14299	45	12.3016	0.915083	29	16.1563	1.67309	28	15.0707
AVFTFEDQTTSPVAPATLYK	94	A0A0S3R3I9;A0A0S3R3K4	N-Term(Acetyl); K20(iTRAQ4plex)	2372.22	2.312e-11	102.15	4.8641e-09	98.8	1.03483e-08	104.19	3.05805e-09	0
GVNVPIAILGAEHDSLSPPK	21	A0A0S3SG16	N-Term(iTRAQ4plex); K20(iTRAQ4plex)	2302.31	3.343e-16	102.15	4.01075e-09	92.22	4.18954e-08	95.97	1.66428e-08	0	0.993954	6	3.64278	0.870279	6	18.1757	1.35671	9	5.55987	1.05919	6	1.04019	0.67099	6	47.4776	0.798013	9	13.8643	0.929847	6	21.8072	1.15047	6	27.8483	0.941841	9	3.59472	0.980149	6	6.16611	1.17242	6	2.32832	0.738151	9	4.49335
VMVGVDESDGSFYALK	17	A0A0S3SUG1;XM_017560050.1;XM_017560051.1	N-Term(iTRAQ4plex); K16(iTRAQ4plex)	2005.02	1.741e-17	102.14	3.80006e-09	110.12	5.89485e-10	120.25	5.86262e-11	0
ITVTSDSNFSK	5	A0A0S3SSC6	N-Term(iTRAQ4plex); K11(iTRAQ4plex)	1486.8	2.502e-11	102.13	4.28645e-09	82.85	3.68348e-07			0	0.95604	3	3.0729	0.777178	2	1.70285				1.01505	3	0.587031	0.674004	2	2.83152				1.18828	3	3.88719	1.34933	2	0.436447				0.815313	3	0.92069	1.03221	2	2.94561
AGELSAAELDNLMTVVANPR	32	A0A0L9VL85;A0A0S3SNB1;A0A0L9TZ34	N-Term(iTRAQ4plex)	2215.15	5.029e-20	102.08	4.79447e-09	158.95	8.94636e-15	147.79	1.19516e-13	0
AIVTGWSAAQYSTEMTVEGTK	13	A0A0S3SB61	N-Term(iTRAQ4plex); M15(Oxidation); K21(iTRAQ4plex)	2534.27	3.343e-16	102.07	4.03254e-09	91.2	4.93455e-08	78.39	8.93168e-07	0	1.00917	4	24.3764	0.805043	4	6.6161	1.05128	5	9.24344	1.00821	4	3.44017	1.13697	4	26.9564	0.967412	5	10.3214	1.09157	4	14.9085	1.21126	4	24.0299	1.04874	5	6.68079	0.836518	4	27.9183	0.792551	4	7.90925	0.907311	5	21.1154
GFAGYWAVPAEAK	29	A0A0S3REY1	N-Term(iTRAQ4plex); K13(iTRAQ4plex)	1654.88	3.724e-16	102.02	4.83919e-09	83.69	3.22169e-07	88.47	1.17413e-07	0	1.07719	5	8.11029	1.14184	11	2.54178	1.45035	13	13.9931	1.15052	5	3.42217	0.778899	11	9.46147	0.717888	13	29.8568	0.600872	5	12.2835	1.18184	11	7.16914	0.959151	13	3.0339	1.16682	5	4.22179	0.799027	11	15.1462	0.737166	13	16.1933
SFIEVNEEGTEAAAATAATILLR	2	A0A0L9V8Y5	N-Term(iTRAQ4plex)	2521.33	3.343e-16	101.95	4.70719e-09					0	0.990321	2	6.47847							1.11224	2	3.29289							0.847875	2	3.58899							1.13671	2	12.7736
SSVSGNVQSLLQEIK	1	XM_017583221.1	N-Term(iTRAQ4plex); K15(iTRAQ4plex)	1877.06	3.343e-16	101.74	5.5031e-09					0	1.23244	1								0.819422	1								1.00879	1								0.701663	1
KIVNLDDHIALACAGLK	17	A0A0S3R456	N-Term(iTRAQ4plex); K1(iTRAQ4plex); C13(Carbamidomethyl); K17(iTRAQ4plex)	2283.33	3.343e-16	101.71	3.10283e-09	40.84	0.00405064	41.22	0.00359424	1	1.10872	7	7.18956	1.18067	4	2.47519	1.26694	6	2.05266	1.1185	7	8.63867	1.01016	4	16.4652	0.916204	6	8.88642	0.853419	7	3.05354	0.977362	4	16.1751	1.01383	6	5.94745	0.829963	7	4.41398	1.1116	4	3.75551	0.758123	6	12.2175
SLVEAECPGVVSCADILTLAAR	1	A0A0L9UMS5	N-Term(iTRAQ4plex); C7(Carbamidomethyl); C13(Carbamidomethyl)	2475.27	3.343e-16	101.71	4.96115e-09					0	1.12741	1								0.983886	1								1.06629	1								0.649809	1
KLVAGLLGVESGQDAAIR	146	NC_030645.1.1182.10	N-Term(iTRAQ4plex); K1(iTRAQ4plex)	2085.22	1.879e-12	101.53	2.83338e-09	120.47	3.70638e-11	118.04	6.39923e-11	1	1.13537	60	6.85182	0.994599	47	21.1265	1.35623	39	26.0727	0.944989	60	11.7578	0.718851	47	55.6426	0.602825	39	84.1035	0.981898	60	13.8611	1.27976	47	29.8886	1.04724	39	12.1777	0.800998	60	27.0882	0.818296	47	34.349	0.6921	39	46.0688
ASEETQNKPTEQSSSDLLASAK	8	A0A0S3R2M4	N-Term(Acetyl); K8(iTRAQ4plex); K22(iTRAQ4plex)	2651.33	3.343e-16	101.46	4.44417e-09	84.17	2.24144e-07	96.33	1.39802e-08	0	0.932297	4	9.68964	0.660284	2	2.28573	1.53037	2	13.6151	0.749658	4	14.3993	0.510072	2	9.77468	0.448385	2	17.1373	1.42277	4	11.6681	1.31579	2	2.80564	0.97013	2	5.07308	0.830293	4	4.3707	1.5142	2	12.3791	0.689406	2	25.0838
TPMGGFLGTLSSLSATK	10	A0A0S3RX78;A0A0S3RIP1	N-Term(iTRAQ4plex); K17(iTRAQ4plex)	1956.07	9.227e-17	101.45	6.41664e-09	113.62	3.89756e-10	119.01	1.1411e-10	0
SSDGEAFEVDEAVALESQTIK	1	A0A0S3T440	N-Term(iTRAQ4plex); K21(iTRAQ4plex)	2513.25	3.343e-16	101.31	4.19726e-09					0	1.10766	1								0.912835	1								1.10735	1								0.719092	1
LASLADIYVNDAFGTAHR	16	A0A0L9UJ42	N-Term(iTRAQ4plex)	2078.08	3.343e-16	101.24	5.60335e-09	81.51	5.25147e-07	75.18	2.2466e-06	0	1.17211	6	8.86882	1.00049	4	5.28712	0.896769	6	13.3115	0.963447	6	2.73523	0.863139	4	10.8775	1.13525	6	19.1222	0.779596	6	13.5748	1.17768	4	6.33219	0.957691	6	4.54013	0.933094	6	15.8979	0.879325	4	20.8509	1.13404	6	2.74542
ISQEVSGDALGEEFK	2	A0A0S3SVY3	N-Term(iTRAQ4plex); K15(iTRAQ4plex)	1896.98	3.343e-16	101.03	6.23594e-09	62.06	4.8415e-05			0	0.909036	1		0.779751	1					0.834316	1		0.797292	1					1.53953	1		1.36575	1					0.600535	1		0.82322	1
ATDAVEAVSGAMAQGK	7	A0A0L9UQH9	N-Term(iTRAQ4plex); M12(Oxidation); K16(iTRAQ4plex)	1809.93	3.343e-16	100.79	6.19425e-09			16.3	1.69371	0	1.01003	6	6.03927				1.00127	1		0.861309	6	5.19184				1.13916	1		1.25017	6	2.85724				0.993068	1		0.685361	6	23.1032				0.956657	1
IETVPELPLVVSDSAEGVEK	27	A0A0S3SSP9	N-Term(iTRAQ4plex); K20(iTRAQ4plex)	2399.32	1.023e-10	100.48	8.36718e-09	90.96	7.52776e-08	84.16	3.53011e-07	0	1.04806	9	14.4997	0.815903	9	10.9981	1.1315	9	22.4289	0.870102	9	12.5525	0.675842	9	36.3102	0.77058	9	37.528	1.10397	9	19.7304	1.31617	9	21.9037	1.13553	9	9.52703	0.62176	9	47.8457	0.850493	9	37.9122	0.918495	9	36.4088
NLGDLIANAAGGGAPVAVAAAPVAAAGGGAAAAAPAAEEK	1	A0A0S3SHC8	N-Term(iTRAQ4plex); K40(iTRAQ4plex)	3641.96	3.343e-16	100.12	4.98047e-09					0	1.03166	1								0.847263	1								1.15792	1								0.895606	1
QEQGTNPSQEQPNVPLPR	28	A0A0S3SKV7	N-Term(iTRAQ4plex)	2163.09	2.601e-16	100.01	6.11091e-09	91.43	4.40662e-08	109.71	6.46244e-10	0	0.955946	13	3.96358	0.773804	8	11.3225	1.36887	7	27.5066	0.716287	13	17.3279	0.455458	8	93.6368	0.679294	7	84.0207	1.66811	13	13.2224	1.38833	8	14.4443	1.02249	7	2.98655	0.463544	13	30.734	1.15128	8	6.66489	0.716259	7	34.3645
AMVILVINEGEANIELVGQR	101	NC_030638.1.1394.40	N-Term(iTRAQ4plex)	2312.29	3.343e-16	99.96	7.00926e-09	93.92	2.84464e-08	81.85	4.70254e-07	0	0.727321	29	13.3625	0.911356	45	9.62514	0.601606	20	20.0599	1.14997	29	8.30876	1.85172	45	12.6815	1.32586	22	15.6391	1.06616	29	11.1232	0.70671	45	10.5299	0.989913	22	10.5226	1.3789	29	12.9765	0.983804	45	18.1755	1.38308	22	14.8303
MSHISTGGGASLELLEGK	19	A0A0L9UJ42	N-Term(iTRAQ4plex); K18(iTRAQ4plex)	2075.12	3.343e-16	99.96	8.25569e-09	17.83	1.35397	41.16	0.00613626	0	1.19696	13	16.6839	0.991306	3	1.23592	1.36228	3	0.645707	0.981689	13	6.75592	1.17579	3	19.545	1.25119	3	2.08945	0.757328	13	9.24005	0.959926	3	13.8734	0.853023	3	1.29586	0.972979	13	36.6	0.917187	3	24.4227	0.731435	3	5.70039
HDQFTPVSSTGHNIQHPSTK	40	A0A0S3TC04	N-Term(iTRAQ4plex); K20(iTRAQ4plex)	2506.27	3.343e-16	99.87	6.72327e-09	62.1	3.79514e-05	54.51	0.000236647	0	0.957171	12	4.0443	0.926336	14	9.92502	0.876278	14	7.33913	0.966771	12	15.9419	0.621451	14	15.6263	0.835092	14	26.1321	1.2512	12	10.6256	1.22281	14	6.7337	1.28169	14	7.67721	0.654056	12	14.4115	1.21811	14	3.22426	0.957887	14	15.3646
LAADVIPNYSFGCVNTISGASVPAQGLLGLGR	1	A0A0L9UGF8	N-Term(iTRAQ4plex); C13(Carbamidomethyl)	3361.77	3.343e-16	99.83	7.02986e-09					0
LTVNFVLPYASQLSAK	7	A0A0S3SVH3	N-Term(iTRAQ4plex); K16(iTRAQ4plex)	2039.19	3.343e-16	99.81	6.48249e-09	88.46	1.00505e-07	78.9	8.63771e-07	0	1.07312	2	21.2194	1.08065	2	7.54831	1.2118	3	7.0327	0.938302	2	15.9124	0.48841	2	11.0456	0.571229	3	2.80722	0.887925	2	4.47647	1.40644	2	6.12656	1.08594	3	2.51288	1.0415	2	38.9103	0.637824	2	4.44884	0.915284	3	25.1922
NIEDLILNAGSGGGAAVAVAAPAAGGAGAAAAAPAAEEK	5	A0A0L9UDB2	N-Term(iTRAQ4plex); K39(iTRAQ4plex)	3632.94	1.135e-17	99.62	5.68095e-09	73.05	2.55652e-06	111.86	3.37869e-10	0	1.12631	1		0.962895	2	3.52674	1.29005	1		0.88079	1		1.00258	2	22.3564	0.737683	1		0.803492	1		1.0515	2	25.5386	1.0401	1		1.18715	1		1.01237	2	36.0827	0.748424	1
SMDTATGLAAATGENAK	23	A0A0S3SB61	N-Term(iTRAQ4plex); K17(iTRAQ4plex)	1896.96	2.003e-14	99.6	7.90561e-09	137.47	1.23641e-12	119.2	8.30765e-11	0	1.063	8	3.5862	0.613225	8	24.4842	1.36142	7	11.4678	0.737554	8	21.1669	0.649352	8	41.0076	0.555494	7	57.2876	1.37195	8	7.88944	1.53626	8	13.296	1.12167	7	15.264	0.651477	8	19.1537	0.930618	8	6.37476	0.481892	7	33.3463
WVPDSDVIVGILQEK	36	A0A0S3SLB3	N-Term(iTRAQ4plex); K15(iTRAQ4plex)	1986.12	5.989e-13	99.52	7.74545e-09	117.89	1.13301e-10	111.64	4.87039e-10	0	1.09179	11	9.77579	0.838629	14	10.2309	1.63593	11	10.6477	1.08419	11	2.58244	0.409876	14	38.261	0.295079	11	26.0961	0.780039	11	2.69359	1.47581	14	5.02613	1.04652	11	5.87202	1.01574	11	18.5305	0.957461	14	6.79354	0.475574	11	28.2968
NILVTAASGGVGHYAVQLAK	1	A0A0S3SEY4	N-Term(iTRAQ4plex); K20(iTRAQ4plex)	2257.3	3.343e-16	99.32	5.92351e-09					0	1.25456	1								0.770609	1								0.973946	1								0.765344	1
AVCNLFSLEGATVAFTYVK	68	A0A0L9VJZ4	N-Term(iTRAQ4plex); C3(Carbamidomethyl); K19(iTRAQ4plex)	2378.27	8.444e-17	99.26	9.80631e-09	96.72	1.75146e-08	112.24	4.94047e-10	0	0.897084	22	5.67632	1.34143	19	7.02808	0.895134	26	5.65764	1.04966	22	8.73394	1.29472	19	16.0557	0.812014	25	18.6022	0.636205	22	17.5967	0.806826	19	12.5897	1.16023	26	6.55611	1.76221	22	13.9059	0.676541	19	16.2384	1.09217	26	9.22888
LLGLSCDDVESHK	81	NW_016114861.1.1.2	N-Term(iTRAQ4plex); C6(Carbamidomethyl); K13(iTRAQ4plex)	1760.91	3.76e-14	99.24	7.99323e-09	107.94	1.06781e-09	107.41	1.15467e-09	0	1.19192	34	14.3154	0.704943	24	14.9426	1.39983	23	9.33294	0.776343	34	12.7963	0.420821	24	44.0485	0.385127	23	52.0824	1.09719	34	7.21401	1.60429	24	9.15473	1.24662	23	7.87427	0.606383	34	37.1068	0.803103	24	11.6549	0.498425	23	26.0219
DLVLGHGALIPLLAQLNEQAK	7	A0A0L9TY31	N-Term(iTRAQ4plex); K21(iTRAQ4plex)	2501.48	3.343e-16	99.19	5.69379e-09	73.44	2.24864e-06	77.13	9.43037e-07	0	1.07736	2	4.2507	1.06097	1		1.23585	4	15.0381	1.13212	2	9.91677	0.983995	1		0.828757	4	55.3931	0.715721	2	6.72082	1.11162	1		0.964235	4	12.5344	1.11389	2	15.2025	0.805996	1		0.86084	4	20.8992
DIASSVTAIANEK	13	A0A0S3TC94	N-Term(iTRAQ4plex); K13(iTRAQ4plex)	1606.89	3.343e-16	99.14	1.19888e-08	98.43	1.46061e-08	53.94	0.000394362	0	1.09026	5	5.53187	0.823715	3	1.54824	1.30143	5	9.54573	0.943899	5	4.7699	0.493469	3	0.237901	0.819216	5	27.2591	1.02031	5	9.25179	1.40517	3	6.41221	0.931109	5	6.63856	0.825582	5	28.1397	1.04835	3	0.189073	0.791353	5	7.34268
GMVGSLITNPVENQSLEDSSTTNYETK	12	A0A0S3TC04	N-Term(iTRAQ4plex); M2(Oxidation); K27(iTRAQ4plex)	3218.57	2.148e-15	99.01	5.6647e-09	94.81	1.46684e-08	101.58	3.14151e-09	0	0.976764	6	7.79885	0.690203	4	3.37436	0.988049	2	14.02	0.969492	6	4.87442	0.490846	4	12.5887	0.813675	2	7.53552	1.12433	6	7.26661	1.46399	4	6.82567	1.16306	2	10.3574	0.948076	6	3.89846	1.10492	4	7.01861	0.930705	2	6.22505
IPAGTTFFLVNPDDNENLR	284	A4PI99;A4PIA0;NC_030638.1.1394.132	N-Term(iTRAQ4plex)	2277.16	2.976e-17	98.85	8.52271e-09	128.99	8.13879e-12	139.33	7.63093e-13	0
QISHHACSFAIYSHDMSR	15	A0A0S3SNF6	N-Term(iTRAQ4plex); C7(Carbamidomethyl)	2291.06	3.343e-16	98.8	2.84743e-09	58.09	2.94177e-05	61.05	1.46446e-05	0	0.756726	6	17.0282	1.1267	3	1.54038	0.649004	6	24.9979	1.15786	6	3.02196	1.40466	3	17.83	1.07981	6	14.386	1.13977	6	17.5887	0.760957	3	15.8435	1.1705	6	8.97223	1.17874	6	5.40425	1.0031	3	13.2247	1.19095	6	16.2459
SINPDEAVAYGAAVQAAILSGEGDEK	13	A0A0S3R6N0;NC_030637.1.726.65	N-Term(iTRAQ4plex); K26(iTRAQ4plex)	2863.46	4.333e-13	98.74	1.14279e-08	101.95	4.9976e-09	97.27	1.49625e-08	0
GLLSSDQVLFSDAASQPTVVR	8	A0A0S3RW87	N-Term(iTRAQ4plex)	2334.25	3.348e-15	98.61	1.15686e-08	92.86	4.3686e-08	106.53	1.8598e-09	0	0.979253	3	7.38073	1.05792	2	6.24287	1.15867	3	4.30398	1.0366	3	13.5741	0.390181	2	54.3617	1.08656	3	6.11443	1.03497	3	6.98366	1.21791	2	5.83933	0.841785	3	0.226699	1.0038	3	17.8655	1.26891	2	14.404	0.998207	3	9.0186
FSVGSGSPYAYGVLDSGYR	6	NW_016115370.1.2.9	N-Term(iTRAQ4plex)	2126.03	1.285e-18	98.48	6.54895e-09	106.8	9.41228e-10	110.83	3.84934e-10	0	0.93096	1		1.10566	2	1.60176	0.796584	3	4.36549	1.08361	1		1.41816	2	4.52076	1.04965	3	1.70443	0.970371	1		0.868402	2	3.96531	1.14239	3	1.85323	1.12506	1		0.80683	2	4.33572	1.11088	3	4.25718
ASVYPVSELFLISSTK	13	A0A0S3S6V5	N-Term(iTRAQ4plex); K16(iTRAQ4plex)	2029.15	3.249e-15	98.47	1.07741e-08	102.36	4.45446e-09	115.68	2.04149e-10	0	1.14228	4	4.21924	0.762681	5	3.65271	1.35426	4	16.9405	1.10295	4	3.10331	0.494143	5	19.0433	0.660711	4	34.5508	0.779693	4	4.87549	1.46269	5	5.54533	0.939497	4	13.1641	0.891027	4	9.24066	1.05201	5	0.545852	0.821001	4	17.2095
DNVMSEIPTEVLEVSFPASGK	136	A4PI99;A4PIA0	N-Term(iTRAQ4plex); K21(iTRAQ4plex)	2537.31	8.344e-19	98.29	1.16081e-08	114.12	2.84053e-10	139.44	8.79386e-13	0
VGFAAEDNDGSLHSFFVK	19	A0A0L9UUG0	N-Term(iTRAQ4plex); K18(iTRAQ4plex)	2228.13	3.343e-16	98.27	9.01063e-09	74.36	2.0319e-06	80.11	5.53307e-07	0	1.1042	6	1.99808	0.756175	7	8.73644	1.52054	6	3.30805	0.885097	6	6.40779	0.483197	7	26.7722	0.488816	6	7.80094	1.2129	6	4.78355	1.49178	7	7.02109	1.09574	6	5.84398	0.579483	6	13.9923	0.918003	7	5.13365	0.520678	6	5.32749
LHEFASEAGQYSAEK	222	A0A0S3R8L0;NC_030637.1.1954.81	N-Term(iTRAQ4plex); K15(iTRAQ4plex)	1954.97	6.57e-15	98.18	8.51507e-09	121.68	3.69487e-11	117.36	1.07346e-10	0
LNPLVSSLSLYDIAGTPGVAADVSHINTR	17	A0A0S3S9L6	N-Term(iTRAQ4plex)	3124.68	1.299e-21	98.14	1.16861e-08	123.96	3.10785e-11	138.04	1.19426e-12	0	1.1642	4	0.97404	1.05582	7	9.81501	1.37793	6	16.3518	1.08441	4	0.478687	0.694256	7	8.49639	0.656481	6	31.2002	0.700794	4	6.79867	1.21171	7	5.39207	0.959142	6	3.68499	1.04805	4	13.4144	0.878459	7	10.8702	0.768803	6	31.0759
VDKGTVELAGTDGETTTQGLDGLGQR	8	A0A0L9UZW8	N-Term(iTRAQ4plex); K3(iTRAQ4plex)	2906.5	1.158e-15	98.07	1.23517e-08	50.18	0.000709477	97.85	1.20583e-08	1	1.15661	5	2.90664	0.930121	1		1.4222	2	1.72032	0.865407	5	6.03794	1.1091	1		0.663111	2	9.9611	1.02912	5	4.35256	1.01983	1		1.04795	2	2.36596	0.742897	5	19.8565	1.09162	1		0.595356	2	8.22067
YHDELIANAAYIGTPGK	23	A0A0L9UZW8	N-Term(iTRAQ4plex); K17(iTRAQ4plex)	2121.12	3.343e-16	97.95	1.21686e-08	91.75	4.96245e-08	88.38	1.13192e-07	0	1.19899	9	11.898	1.02753	7	12.2052	1.30077	7	25.3463	0.967821	9	3.6305	0.939173	7	24.8889	0.586016	7	54.3123	0.878786	9	4.31908	1.11549	7	14.2717	1.05732	7	5.7312	0.813811	9	29.1355	0.799567	7	20.5999	0.706383	7	39.0655
ANPSGALSSLVYMCK	5	A0A0S3SLF2	N-Term(iTRAQ4plex); C14(Carbamidomethyl); K15(iTRAQ4plex)	1885.98	3.343e-16	97.95	1.08299e-08	28.73	0.0840647			0	1.01293	3	12.1268	1.07855	2	9.52038				1.10006	3	6.50258	0.881051	2	28.5485				0.821571	3	10.634	1.08425	2	27.8821				1.20995	3	3.02169	0.889631	2	34.615
IITEWIGTEDWVLNTEK	26	A0A0S3T8S4;XM_017584129.1	N-Term(iTRAQ4plex); K17(iTRAQ4plex)	2335.25	3.343e-16	97.93	1.38516e-08	63.36	3.96272e-05	97.49	1.52393e-08	0
IATAPSNVVVLTPENFNEIVLDETK	7	A0A0S3SSH4	N-Term(iTRAQ4plex); K25(iTRAQ4plex)	3001.64	3.343e-16	97.93	1.21443e-08	62.39	4.25365e-05	87.73	1.25227e-07	0	1.01518	3	3.13622	1.012	1		1.06045	3	9.45604	1.0927	3	7.27508	1.4232	1		0.880329	3	16.8618	0.93596	3	21.0991	0.981818	1		1.03752	3	3.00916	0.893309	3	12.9405	0.650242	1		0.860452	3	25.051
QSEGMGETVIQNAEKPK	12	A0A0S3SHT1	N-Term(iTRAQ4plex); K15(iTRAQ4plex); K17(iTRAQ4plex)	2278.21	3.343e-16	97.93	1.37388e-08	45.06	0.00258868	86.61	1.87715e-07	0	1.14086	6	9.45096	0.712667	2	19.359	1.53904	4	4.40553	0.832634	6	13.9442	0.554757	2	27.2274	0.286104	4	54.6558	1.24016	6	13.9139	1.51894	2	1.19526	1.15795	4	5.68283	0.592682	6	67.9099	0.820676	2	3.30847	0.502273	4	23.9739
NPGIYDSSATDETGSK	83	A0A0S3ST80	N-Term(iTRAQ4plex); K16(iTRAQ4plex)	1929.93	1.285e-09	97.87	5.9933e-09	131.1	2.63148e-12	127.07	7.14663e-12	0	1.02041	41	5.61195	0.597222	18	13.8403	1.7164	24	9.99691	0.679858	41	26.3606	0.24861	17	76.6983	0.187662	19	83.3242	1.4859	41	23.0035	1.72763	18	7.39695	1.0852	24	6.74056	0.636106	41	73.4599	0.85377	18	20.4425	0.350302	24	34.9419
YVSWDGIHHTEAANTWIASK	19	A0A0S3RZX8	N-Term(iTRAQ4plex); K20(iTRAQ4plex)	2574.3	3.343e-16	97.78	1.07037e-08	81.09	4.43092e-07	57.41	0.000118553	0	1.14471	8	4.96273	1.11993	6	5.52891	1.47356	5	4.73345	1.18924	8	4.99334	0.590595	6	11.5476	0.45535	5	5.70038	0.669056	8	8.20414	1.22405	6	3.10342	0.972229	5	10.7519	0.977332	8	6.58907	0.948409	6	7.00909	0.717785	5	10.1294
EQIFSTYSDNQPGVLIQVFEGER	10	A0A0S3R6N0;NC_030637.1.726.65	N-Term(iTRAQ4plex)	2800.4	4.413e-16	97.77	1.03106e-08	115.77	1.62353e-10	79.81	7.12499e-07	0
ITDTIIDEQPLAVFAISK	9	A0A0L9VB56	N-Term(iTRAQ4plex); K18(iTRAQ4plex)	2262.29	3.343e-16	97.75	9.45167e-09	47.36	0.000977957			0	1.0086	6	9.48854	0.800824	3	6.51329				0.7736	6	8.04469	0.879476	3	17.412				1.40111	6	2.33111	1.33249	3	8.21591				0.673707	6	45.1992	0.959617	3	22.806
ALVANEDFQHILR	41	A0A0L9TZ34;A0A0S3SNB1	N-Term(Acetyl)	1567.82	1.811e-06	97.65	1.38292e-08	117.88	1.25293e-10	103.49	3.54141e-09	0
MSLGLPVAATVNCADNTGAK	7	A0A0L9TXB8	N-Term(iTRAQ4plex); C13(Carbamidomethyl); K20(iTRAQ4plex)	2278.19	3.343e-16	97.54	1.4131e-08	50.42	0.00069766	34.15	0.0314211	0	1.02555	3	1.05423	0.923691	1		0.833157	3	9.92319	1.03159	3	4.07656	0.625737	1		1.18396	3	3.03276	1.07902	3	19.5275	1.3155	1		1.03579	3	4.4551	0.61937	3	16.1861	0.953897	1		1.14967	3	1.74299
FPLSASSALVIQK	4	A0A0S3RMX3	N-Term(iTRAQ4plex); K13(iTRAQ4plex)	1649	4.977e-15	97.34	9.26198e-09	27.06	0.120336	31.74	0.037882	0	1.14395	2	4.29387	1.30395	1		1.07184	1		1.02912	2	5.4512	0.992597	1		0.974979	1		0.89815	2	5.66525	0.878796	1		0.939694	1		0.810883	2	12.7107	1.02672	1		1.05161	1
VSSAVHSTDPVAIYQVDK	2	A0A0L9UUY1	N-Term(iTRAQ4plex); K18(iTRAQ4plex)	2204.18	3.343e-16	97.24	1.46036e-08					0	1.03791	2	3.23765							0.816799	2	13.8756							1.36414	2	26.8393							0.510248	2	73.0118
IPSVGLGTWQAEPGVVAK	13	A0A0S3SWD8	N-Term(iTRAQ4plex); K18(iTRAQ4plex)	2097.2	2.203e-13	97.23	1.23192e-08	129.66	7.10502e-12	80.69	5.60913e-07	0	1.1589	4	8.82094	0.838074	7	7.87429	1.4224	2	23.4687	1.0026	4	5.91678	0.573338	7	61.3976	0.322888	2	216.606	0.929125	4	6.37671	1.4881	7	11.2617	1.06129	2	10.429	0.808518	4	2.47595	0.898518	7	6.19417	0.65856	2	48.6072
TPQEEDIVDVLLQQK	2	A0A0L9T6Y6	N-Term(iTRAQ4plex); K15(iTRAQ4plex)	2043.13	8.825e-14	97.22	1.42443e-08					0	1.00846	2	10.0541							1.11139	2	0.11994							0.79486	2	8.90932							1.15552	2	29.8418
VAAQVPDSGPCVTYIGK	10	A0A0S3RRH6	N-Term(iTRAQ4plex); C11(Carbamidomethyl); K17(iTRAQ4plex)	2050.09	2.697e-12	97.2	1.63965e-08	54.3	0.000300944	89.54	9.09952e-08	0	1.22847	4	1.14442	0.962867	2	10.8672	1.44128	4	4.61374	0.872275	4	5.86643	0.852082	2	6.713	0.676785	4	30.8361	1.00308	4	3.06141	1.21602	2	10.0536	1.00218	4	3.09601	0.701701	4	1.549	0.843583	2	9.83707	0.661243	4	15.0048
VLVVANPANTNALILK	30	A0A0S3SUV7	N-Term(iTRAQ4plex); K16(iTRAQ4plex)	1938.2	2.688e-14	97.19	3.26585e-09	121.57	1.4246e-11	102.77	8.6665e-10	0	1.15358	4	8.75251	1.21179	10	6.54776	1.34526	16	11.5584	0.95776	4	4.19673	1.00705	10	15.9803	0.621694	16	19.7485	0.859214	4	2.27645	1.00019	10	5.56844	1.09486	16	5.37788	0.908409	4	21.133	0.767493	10	15.2849	0.673214	16	24.3183
TAECVAESTMAEADTNVVDTAEYR	1	A0A0L9ULE3	N-Term(iTRAQ4plex); C4(Carbamidomethyl)	2777.23	3.343e-16	97.19	1.47059e-09					0	1.06533	1								0.895402	1								0.985788	1								1.026	1
GALTFTEEFTSTVQPGR	23	A0A0S3RI44	N-Term(Acetyl)	1882.92	1.74e-09	97.16	8.85584e-09	126.43	9.40753e-12	126.36	9.97656e-12	0
ASVEVAQQTPATVQDTEATEVTK	1	NC_030645.1.1255.3	N-Term(Acetyl); K23(iTRAQ4plex)	2589.31	3.343e-16	97.15	1.25096e-08					0	0.866032	1								0.937105	1								1.18103	1								1.12795	1
ENAPAIIFIDEVDAIATAR	15	A0A0S3S5U7	N-Term(iTRAQ4plex)	2173.17	3.343e-16	97.07	1.61781e-08	92.99	4.12674e-08	95.11	2.62071e-08	0	0.996442	5	12.4806	1.26611	5	2.21533	1.06835	5	5.6001	1.10746	5	4.16451	1.19557	5	23.2543	0.901027	5	23.8297	0.778532	5	1.62684	0.770527	5	21.8961	0.941579	5	15.5833	1.02284	5	5.00966	1.07467	5	1.54013	0.976268	5	13.1591
SFVSEYPIVSIEDPFDQDDWEHYAK	16	A0A0S3RZ19	N-Term(iTRAQ4plex); K25(iTRAQ4plex)	3304.55	5.223e-17	97	5.81619e-09	105.14	9.24713e-10	110.09	2.47321e-10	0	1.1573	5	7.48878	1.12048	7	7.90696	1.33113	4	14.4723	0.986091	5	8.9901	1.01627	7	13.1377	0.588683	4	24.8627	0.816757	5	8.07698	1.04619	7	7.08876	1.093	4	0.538253	1.0437	5	3.71797	0.632399	7	17.4977	0.707004	4	31.5733
SSTSDSDGIEILQVYSK	3	A0A0L9V908	N-Term(iTRAQ4plex); K17(iTRAQ4plex)	2117.09	3.343e-16	96.96	1.29885e-08					0	0.995674	3	0.993544							0.806921	3	16.637							1.41638	3	6.73511							0.80716	3	28.2923
FQDFFLSSTEAQQSYLR	291	A4PI99;A4PIA0	N-Term(iTRAQ4plex)	2211.09	1.071e-13	96.88	1.03276e-08	107.28	9.81173e-10	94.77	1.66546e-08	0
ALHDTFSTFGNILSCK	9	A0A0L9VAK7	N-Term(iTRAQ4plex); C15(Carbamidomethyl); K16(iTRAQ4plex)	2099.08	3.415e-12	96.87	1.41342e-08	115.65	1.76567e-10	101.4	4.84648e-09	0	1.05809	3	3.17773	1.44703	2	1.10125	1.5385	4	5.9048	1.21159	3	14.244	0.944144	2	7.1963	0.576394	4	11.5119	0.703705	3	41.7873	0.870878	2	2.43544	0.890419	4	11.5869	1.19814	3	3.97681	0.882329	2	6.60252	0.730326	4	13.742
GSIITGGGFGGGQGLPGK	6	NC_030647.1.201.1	N-Term(iTRAQ4plex); K18(iTRAQ4plex)	1848.02	3.343e-16	96.87	1.77835e-08	60.6	7.52513e-05	55.21	0.000257009	0	1.09183	4	3.89166	0.913571	1					0.994375	4	9.46977	0.836727	1					0.867459	4	1.97386	1.1383	1					1.05376	4	15.7316	1.1619	1
VLFGEEGQQQQGEESQQEGVIVELER	22	A0A0L9V5F8	N-Term(iTRAQ4plex)	3089.51	3.343e-16	96.81	1.02349e-08	72.67	2.7227e-06	69.71	5.16888e-06	0	0.656296	15	7.096	0.801565	3	2.77251	0.356075	4	17.937	0.968012	15	4.68802	1.64835	3	2.39967	1.43129	4	1.40114	1.32615	15	9.16735	0.833488	3	0.88795	1.02969	4	1.91284	1.33302	15	16.4503	1.08002	3	3.72471	1.57875	4	2.85141
NILEASFDSDIK	351	A0A0S3SMM1;NC_030638.1.1394.152;NC_030638.1.1394.132	N-Term(iTRAQ4plex); K12(iTRAQ4plex)	1639.88	5.673e-11	96.78	2.07795e-08	117.22	1.89576e-10	123.7	4.26153e-11	0
GLEILAFPCNQFGAQEPGSNEQIQDFVCTR	18	XM_017586707.1	N-Term(iTRAQ4plex); C9(Carbamidomethyl); C28(Carbamidomethyl)	3569.7	3.343e-16	96.73	7.42074e-09	80.11	3.19797e-07	86.62	7.034e-08	0	0.951201	7	20.5549	1.02622	8	3.28838	1.47889	3	6.88338	1.13143	6	7.16221	0.568725	8	24.0763	0.905682	3	7.09105	0.729252	7	20.0669	0.97962	8	9.65762	0.811013	3	3.63617	1.37991	6	8.20887	1.65764	8	4.83403	0.801291	3	25.0759
VYPLDAVFDNPDEVPEDIK	7	NC_030643.1.409.1;NC_030644.1.982.1	N-Term(iTRAQ4plex); K19(iTRAQ4plex)	2463.26	3.343e-16	96.71	1.36408e-08	44.73	0.00204094	53.13	0.000295736	0
GLGACDNTCGCTVPCPGGSSCR	16	A0A0L9U4Q5	N-Term(iTRAQ4plex); C5(Carbamidomethyl); C9(Carbamidomethyl); C11(Carbamidomethyl); C15(Carbamidomethyl); C21(Carbamidomethyl)	2487.01	1.033e-18	96.7	4.81041e-10	128.38	2.97683e-13	57.27	4.40624e-06	0	0.873835	5	5.91629	1.02549	3	4.58918	0.908421	6	23.1741	1.03116	4	3.63173	1.49338	4	2.69576	1.34822	6	8.11807	1.16749	6	15.6468	0.75126	4	10.4988	0.903405	6	7.63059	1.06434	5	18.0377	1.22723	4	10.1334	0.956432	6	3.85384
DYQEIADHAAAALEGAR	28	A0A0L9V7B4	N-Term(iTRAQ4plex)	1944.95	3.343e-16	96.61	9.69132e-09	87.36	7.65836e-08	85.09	1.51619e-07	0	0.866225	6	6.47327	1.29223	9	4.81179	1.09327	13	4.8002	1.22807	6	8.39901	1.39968	9	7.86261	0.974158	13	12.8141	0.771396	6	2.86666	0.713587	9	7.42326	0.995432	13	3.67898	1.37576	6	7.98861	0.969042	9	7.15061	0.962526	13	6.61315
QLEENLVVFDLAK	101	A0A0L9VCS3	N-Term(iTRAQ4plex); K13(iTRAQ4plex)	1806.02	4.731e-11	96.52	1.72592e-08	108.51	1.08868e-09	103.98	3.09957e-09	0	0.802311	43	6.53378	0.962663	27	6.18016	0.815967	30	11.5527	0.956417	43	6.451	1.03993	27	9.23997	0.858277	30	17.9561	1.2124	43	11.6185	1.12841	27	5.35775	1.33435	30	11.5137	1.1412	43	11.8907	0.859532	26	7.74227	0.883396	30	11.3076
LQEVEDWLYEDGEDETK	1	NC_030641.1.1133.19	N-Term(iTRAQ4plex); K17(iTRAQ4plex)	2386.12	3.343e-16	96.52	5.98335e-09					0	0.854404	1								1.14258	1								1.219	1								0.841935	1
LVAGLLGVESGQDAAIR	136	NC_030645.1.1182.10	N-Term(iTRAQ4plex)	1813.03	1.936e-15	96.31	1.63368e-08	104.91	2.29385e-09	114.85	2.30612e-10	0	1.18931	68	9.01018	0.917447	29	11.0238	1.40456	39	23.5279	0.911673	68	11.5272	0.560714	29	67.7846	0.62839	38	65.4568	0.881622	68	8.93291	1.3511	29	17.84	1.00823	39	11.1779	0.867429	68	16.6983	0.879564	29	13.0572	0.649232	38	51.4306
DVAVLEAVFESGAK	9	A0A0S3SG64	N-Term(iTRAQ4plex); K14(iTRAQ4plex)	1722.95	4.068e-11	96.26	2.14944e-08	100.67	7.63621e-09	105.3	2.70036e-09	0	0.83258	4	1.32608	0.943856	2	0.212077	0.703799	3	17.8174	1.0271	4	1.75344	1.51478	2	8.402	1.27624	3	1.47701	1.10909	4	5.46728	0.904359	2	8.86979	1.08641	3	7.54862	1.14154	4	5.94815	0.834864	2	5.02647	1.15612	3	3.47425
AGNEIEGLYGSPQDIEGVIK	9	A0A0L9TMK8	N-Term(iTRAQ4plex); K20(iTRAQ4plex)	2377.25	3.343e-16	96.18	2.03517e-08	68.3	1.20325e-05	88.47	1.1208e-07	0	0.90076	4	4.20059	0.969499	2	15.2848	1.07019	3	0.824736	1.10226	4	5.38632	1.46764	2	23.3796	0.80518	3	3.80464	0.817138	4	13.5007	0.928008	2	3.16053	1.12564	3	0.509016	1.30605	4	9.60647	0.764103	2	17.816	0.816339	3	6.72753
GGETSTNSIASIFAWTR	5	NC_030643.1.222.19	N-Term(iTRAQ4plex)	1941.98	1.217e-16	96.17	1.4529e-08	84.05	2.07598e-07	106.67	1.20986e-09	0	0.584069	1		1.01688	3	29.5711	0.498158	1		1.29731	1		1.98733	3	13.9611	1.55082	1		0.78158	1		0.651448	3	10.4607	1.00958	1		1.94794	1		0.893376	3	1.40779	1.36997	1
DDLFNINAGIVK	16	A0A0S3S9L6	N-Term(iTRAQ4plex); K12(iTRAQ4plex)	1606.91	1.405e-10	96.11	2.37682e-08	83.1	4.62841e-07	105.58	2.68947e-09	0	1.21476	3	0.265139	0.948827	6	1.66892	1.43255	7	11.554	1.00387	3	0.593047	0.975225	6	44.3637	0.750333	7	44.1661	0.726195	3	2.80494	1.11914	6	22.2594	0.944927	7	4.46672	0.97364	3	12.3156	0.963058	6	9.81645	0.67969	7	20.9185
EMICEAAEQMQVNLLVLGSR	36	A0A0S3SUG1;XM_017560050.1;XM_017560051.1	N-Term(iTRAQ4plex); C4(Carbamidomethyl)	2435.23	3.343e-16	96.1	1.63606e-08	91.28	4.87427e-08	75.83	1.74362e-06	0
FVLESGDMLPIPAGTQVYIVNR	25	A0A0L9TXC9	N-Term(iTRAQ4plex)	2563.37	8.873e-19	96.09	2.02857e-08	120.52	7.33678e-11	137.39	1.49742e-12	0	0.617964	7	22.3421	1.00293	7	4.62785	0.313083	9	33.3063	1.24771	7	7.76333	1.88703	7	9.07644	1.63443	9	3.39038	0.923574	7	7.06211	0.585464	7	10.6506	1.00593	9	3.97182	1.63417	7	12.8069	0.930134	7	30.2544	1.58033	9	4.55053
AQVAAAAGHPHIAADSLAK	12	NC_030637.1.256.5	N-Term(iTRAQ4plex); K19(iTRAQ4plex)	2087.17	3.343e-16	96.04	1.93633e-08	48.65	0.00105278	62.72	4.199e-05	0	1.11218	5	4.88852	0.972346	1		1.18563	6	18.1826	1.14036	5	5.49149	1.03288	1		0.779487	6	20.395	0.95155	4	12.3046	1.04901	1		1.02598	6	8.05028	0.760823	5	4.37686	1.0477	1		0.811696	6	23.6923
AADQMAGQTFNDVGR	33	A0A0S3ST80	N-Term(iTRAQ4plex); M5(Oxidation)	1740.81	1.884e-11	96.02	5.8008e-09	94.91	7.08654e-09	99.08	2.96009e-09	0	1.04384	16	7.6371	0.646243	7	9.99673	1.79868	10	7.17048	0.937776	16	7.4658	0.267393	6	23.6941	0.255718	10	35.6922	1.14202	16	8.98287	1.44698	7	7.34198	0.999923	10	5.97384	0.680694	16	50.9102	1.49801	7	9.18431	0.441329	10	26.3205
YAVVSAISASAIPSLVLAR	8	A0A0S3SSP9	N-Term(iTRAQ4plex)	2032.19	3.343e-16	95.99	1.38472e-08	95.49	1.62572e-08	91.71	3.63908e-08	0	1.02284	3	0.359286	1.25129	4	5.49699	1.16964	1		0.992439	3	14.2414	0.665699	4	63.9923	0.603079	1		0.894277	3	26.9945	1.10821	4	22.7608	1.14075	1		1.15101	3	31.5521	0.803552	4	23.4563	0.86228	1
EIMVNQATACDLK	3	NW_016114995.1.46.8	N-Term(iTRAQ4plex); C10(Carbamidomethyl); K13(iTRAQ4plex)	1780.92	5.957e-15	95.98	1.74499e-08			82.99	3.31797e-07	0	0.823576	1					0.890009	2	4.3059	1.03663	1					0.96346	2	10.0955	1.28999	1					1.11177	2	6.3533	0.933262	1					1.05465	2	1.4285
LSSALSAASAACDHIR	17	A0A0S3SUV7;NC_030638.1.814.7	N-Term(iTRAQ4plex); C12(Carbamidomethyl)	1773.9	7.395e-11	95.94	1.7293e-08	72.69	3.65485e-06	100.24	6.43441e-09	0
GGGPTHLAILSQPPDTIHGSLR	10	NC_030641.1.245.4;A0A0L9V3B0;A0A0L9V5E1	N-Term(iTRAQ4plex)	2368.29	3.343e-16	95.92	1.91126e-08	57.75	0.000127169	45.96	0.00192543	0
VFAAVVDDLLAK	11	A0A0S3R435	N-Term(iTRAQ4plex); K12(iTRAQ4plex)	1548.92	8.525e-09	95.86	1.94174e-08	104.08	3.09351e-09	94.27	2.89749e-08	0	1.27748	6	2.96694	0.726245	3	6.29319	1.34998	2	0.157382	0.74376	6	7.08768	0.395188	3	4.22833	0.557983	2	3.60388	1.15558	6	5.26618	1.66116	3	4.89575	1.1769	2	1.58901	0.440814	6	21.255	0.648885	3	8.39589	0.577521	2	1.9987
IEEELGAEAVYAGANFR	30	A0A0S3RZ19	N-Term(iTRAQ4plex)	1982.99	4.259e-16	95.82	1.52378e-08	110.37	5.2345e-10	105.8	1.62682e-09	0	1.13675	12	8.50263	1.08194	7	11.3395	1.37474	11	10.4614	0.990244	12	6.71107	1.04176	7	9.1488	0.682963	11	33.8664	0.810737	12	7.62213	1.04572	7	3.20742	1.03961	11	4.76889	1.05997	12	16.3422	0.862122	7	10.5215	0.670013	11	25.0075
VYAAVVEKPGDSFPNAAK	12	A0A0S3RJZ5	N-Term(iTRAQ4plex); K8(iTRAQ4plex); K18(iTRAQ4plex)	2295.27	3.343e-16	95.8	1.95692e-08	25.9	0.198949	38.56	0.0108945	0	1.14059	6	19.2392	1.24711	3	8.59495	1.23042	3	5.23941	0.877152	6	5.67925	1.00596	3	37.739	0.683591	3	14.2348	1.20047	6	21.3339	0.955919	3	6.74786	1.14714	3	15.7327	0.530287	6	15.5249	0.678849	3	9.0498	0.698155	3	14.5852
NIEGVAGLGHAPISLPNQLASHFGLQR	63	A0A0L9VCS3	N-Term(iTRAQ4plex)	2940.59	6.412e-19	95.78	1.78495e-08	152.91	3.45641e-14	108.69	9.01832e-10	0	0.732497	12	18.5841	1.37378	26	5.29032	0.497206	24	15.3378	1.02196	12	5.4399	1.33995	26	8.07566	1.05121	24	11.8278	0.901905	12	23.0773	0.721498	26	7.53539	1.24324	25	14.8413	1.80111	12	5.87207	0.876562	26	14.0864	1.36533	25	6.68124
EASDYASDTAQK	40	A0A0S3R8L0;XM_017557573.1;NC_030637.1.1954.1;NC_030637.1.1954.6;NC_030637.1.1954.81	N-Term(iTRAQ4plex); K12(iTRAQ4plex)	1573.76	3.449e-10	95.76	9.72913e-09	82.67	1.97105e-07	82.52	2.309e-07	0
GINMAVDDVVTNLK	22	A0A0L9VBU1	N-Term(iTRAQ4plex); K14(iTRAQ4plex)	1776.98	5.238e-13	95.72	2.40321e-08	96.5	2.02716e-08	104.7	2.99708e-09	0	1.19251	5	5.16456	1.05431	6	3.65666	1.50812	11	19.6315	1.13766	5	4.90681	0.772632	6	8.77316	0.651722	11	36.758	0.665697	5	3.76421	1.20402	6	5.56282	0.884727	11	4.95908	0.924287	5	8.36217	0.91217	6	4.06679	0.665028	11	30.9722
NYADTVVQQAGQAVAEGAK	1	NC_030638.1.750.3	N-Term(iTRAQ4plex); K19(iTRAQ4plex)	2208.16	3.343e-16	95.5	2.21384e-08					0	1.18009	1								0.89066	1								1.09201	1								0.604492	1
LEPVVPTGIGSAAIDGDPITIGEALEAAAIAAGNK	6	A0A0L9UJZ7	N-Term(iTRAQ4plex); K35(iTRAQ4plex)	3589.98	7.626e-13	95.47	1.13517e-08	87.06	8.32416e-08			0	1.12456	5	10.4462	0.68449	1					1.00019	5	20.8962	0.418765	1					1.04062	5	5.48053	1.57236	1					0.799472	5	10.3957	0.924069	1
FVLESGDMLPIPAGTQVYIVNR	20	A0A0L9TXC9	N-Term(iTRAQ4plex); M8(Oxidation)	2579.36	8.527e-17	95.36	2.19614e-08	107.64	1.31551e-09	124.34	2.8033e-11	0	0.795041	5	40.3311	0.909886	6	22.5898	0.258816	6	120.623	1.16603	5	14.1739	2.19573	6	20.0869	1.74248	6	12.1263	0.898581	5	11.2669	0.631153	6	38.2435	0.888153	6	8.36038	1.5209	5	14.4837	0.892845	6	6.01036	1.697	6	18.9425
ALCAEHNVSLLTVPSAK	59	A0A0S3T0Y8	N-Term(iTRAQ4plex); C3(Carbamidomethyl); K17(iTRAQ4plex)	2098.16	1.223e-15	95.36	2.59345e-08	94.11	3.47395e-08	97.41	1.65484e-08	0	1.13778	17	6.63441	0.988358	20	4.69054	1.38298	21	17.9924	1.01503	17	6.03173	0.673366	20	32.3247	0.737618	21	40.5253	0.890456	17	7.51381	1.25638	20	13.5647	1.00354	21	7.91403	0.860064	17	10.9911	0.926486	20	6.11754	0.669118	21	33.3655
TLLATEFGQITALDIK	70	NC_030642.1.591.12;NC_030642.1.591.4	N-Term(iTRAQ4plex); K16(iTRAQ4plex)	2022.17	4.629e-15	95.29	2.0573e-08	112.87	3.98415e-10	123.3	3.40511e-11	0
LLFVEMGVGYDLHGQDITAAAMR	7	A0A0S3R352	N-Term(iTRAQ4plex)	2651.34	3.343e-16	95.06	2.0803e-08	26.97	0.142445	14.9	2.15837	0	0.848038	2	16.648	1.27711	2	0.44946	0.822471	3	3.61909	0.956864	2	21.4767	1.58832	2	3.00485	1.23251	3	0.428095	0.872942	2	8.48219	0.676404	2	3.58731	1.03307	3	6.51056	1.59118	2	11.6232	0.821615	2	0.916409	1.20592	3	3.78183
IEGIDENNLGYSYSIVGGAALPDTAEK	28	A0A0S3R3I9	N-Term(iTRAQ4plex); K27(iTRAQ4plex)	3084.57	1.729e-17	95.04	2.18703e-08	98.87	9.00891e-09	74.07	2.6756e-06	0	0.997317	18	13.8468	0.614422	6	20.5434	1.28125	2	8.54394	1.01644	18	14.2322	0.610848	6	31.8384	0.718385	2	12.2235	1.07595	18	13.7799	1.57148	6	11.7581	1.1348	3	20.5281	0.934335	18	22.8804	0.645318	6	6.99193	0.735166	2	7.35706
VVNNEGIVMFDDELK	57	NC_030638.1.306.23	N-Term(iTRAQ4plex); K15(iTRAQ4plex)	2010.04	1.798e-14	95.01	2.5382e-08	135.02	2.40331e-12	111.8	5.30867e-10	0	0.577025	28	9.95765	0.728872	18	25.8625	0.29395	11	17.6835	0.917832	28	6.47358	1.51907	18	7.38502	1.22898	11	10.1898	1.63685	28	7.05	1.07061	18	14.0115	1.39173	11	6.98866	1.08619	28	7.18225	0.763899	18	25.5133	1.29809	11	5.50006
TDNLVGPIPTAIAK	3	NW_016115004.1.15.3	N-Term(iTRAQ4plex); K14(iTRAQ4plex)	1698.01	1.186e-07	95	2.02702e-08	54.49	0.000208578			0	1.04347	2	0.924938	0.719692	1					0.841606	2	24.5888	0.701864	1					1.17051	2	31.4717	1.40707	1					0.779318	2	37.6731	0.934164	1
KVESATGDTTFQALNTYGR	9	NC_030640.1.824.14	N-Term(iTRAQ4plex); K1(iTRAQ4plex)	2347.22	3.343e-16	94.88	2.96967e-08	49.83	0.00090941	60.2	8.33231e-05	1	1.18276	3	7.70506	0.923356	2	0.0902896	1.4388	4	3.62025	0.977929	3	0.331264	0.836892	2	14.7899	0.747524	4	2.13116	0.9432	3	24.6725	1.2783	2	9.87847	0.906048	4	5.77029	0.600364	3	2.75388	0.75371	2	23.1764	0.751916	4	12.426
AVDNVNSIIAPALIGK	22	A0A0S3RZ19	N-Term(iTRAQ4plex); K16(iTRAQ4plex)	1883.12	4.866e-13	94.85	1.57942e-08	108.75	6.72762e-10	101.17	3.91084e-09	0	1.08406	2	12.1096	1.14755	7	4.25483	1.39619	12	17.8936	1.01992	2	6.75326	1.05175	7	12.7591	0.708666	12	37.6917	0.767638	2	15.3708	1.05877	7	6.36182	0.986412	12	7.46627	1.15159	2	2.82334	0.832209	7	16.2975	0.759104	12	32.3385
LIGGAALDDTGVPLPDETLSAAK	1	A0A0S3SF73	N-Term(iTRAQ4plex); K23(iTRAQ4plex)	2512.38	3.343e-16	94.7	2.68195e-08					0	1.06143	1								0.988298	1								0.978275	1								0.931862	1
KTQLVHPYGLSVGEFTDR	89	NC_030645.1.1182.10	N-Term(iTRAQ4plex); K1(iTRAQ4plex)	2335.27	1.668e-16	94.68	2.96325e-08	94.65	2.99922e-08	85.89	2.25815e-07	1	1.21791	35	12.9533	0.927661	29	9.76833	1.47927	23	14.693	0.910955	35	10.506	0.585892	29	55.9213	0.56452	22	65.6873	1.03936	35	8.64836	1.43029	30	18.5103	1.05814	23	11.0429	0.630192	35	44.2873	0.738203	29	27.6518	0.545643	23	35.9005
IGPNEPSELSIHENAYGLAR	48	A0A0L9UZW8	N-Term(iTRAQ4plex)	2311.18	3.343e-16	94.67	2.74831e-08	91.65	5.2627e-08	93.99	3.16826e-08	0	1.19732	19	6.46047	1.14912	10	4.75908	1.45249	19	13.2059	0.969929	19	6.05004	0.96749	10	23.6173	0.683411	19	32.219	0.795409	19	12.0333	1.01591	10	12.284	1.00981	19	4.55554	0.863082	19	10.684	0.934695	10	14.428	0.625913	19	26.103
AEEAAAAAAAGSSGLAGFQK	5	NC_030637.1.1114.1	N-Term(iTRAQ4plex); K20(iTRAQ4plex)	2066.07	3.343e-16	94.64	2.50626e-08	34.31	0.0287092	48.65	0.000994099	0	1.00377	1		1.10339	2	2.34041	0.936376	2	12.1187	1.03187	1		1.16453	2	2.2896	1.11162	2	14.6575	0.883237	1		0.979332	2	0.39436	0.983386	2	0.596222	1.15742	1		0.851579	2	0.516485	1.07595	2	3.79721
QVLEVAFPGSGEETVK	69	A0A0S3SMS9;NC_030638.1.1395.109;NC_030638.1.1395.113;NC_030638.1.1395.32;NC_030638.1.1395.53	N-Term(iTRAQ4plex); K16(iTRAQ4plex)	1978.07	2.825e-12	94.51	3.31696e-08	104.64	3.15214e-09	105.85	2.45975e-09	0
AQAAMALATGEASEIVSEELAR	4	NC_030646.1.916.3	N-Term(iTRAQ4plex)	2362.22	3.343e-16	94.43	2.84857e-08					0	1.05691	3	20.5984							1.03783	3	3.37278							0.856001	3	1.2758							1.04118	3	43.4731
LTDLLQDVYTSYPQYR	3	A0A0L9TMK8	N-Term(iTRAQ4plex)	2119.09	3.343e-16	94.4	2.68859e-08			61.49	5.1196e-05	0	0.878668	2	5.11985				0.734237	1		1.19184	2	8.7168				1.32142	1		0.862328	2	4.45063				1.01581	1		1.25915	2	23.289				1.17995	1
HGPVQMPYTLLFPSSDEGLTFR	18	A0A0L9UNX2	N-Term(iTRAQ4plex)	2636.33	2.87e-19	94.39	2.63474e-08	101.57	5.04009e-09	109	8.83136e-10	0	0.737434	3	22.6243	0.948273	6	6.61412	0.504438	9	75.3773	1.23934	3	10.0928	1.91299	6	9.25642	1.41019	9	9.83087	1.15283	3	3.92572	0.748845	6	12.6624	0.793765	9	9.33656	1.43013	3	5.05607	0.701543	6	45.1982	1.72915	9	38.5402
IFASFNDTFIHVTDLSGR	2	A0A0L9TC17	N-Term(iTRAQ4plex)	2184.13	3.343e-16	94.39	2.76575e-08					0	0.761982	2	2.45503							1.3141	2	6.31901							0.85858	2	1.1796							1.39458	2	11.5709
FDGILGLGFQEISVGK	4	NC_030637.1.1028.10	N-Term(iTRAQ4plex); K16(iTRAQ4plex)	1968.11	3.343e-16	94.32	3.24524e-08					0	0.93916	4	1.16922							0.982465	4	5.25602							1.09158	4	3.11917							1.07806	4	9.52316
QSNPECLCYIIEMTHK	4	NW_016114859.1.33.1	N-Term(iTRAQ4plex); C6(Carbamidomethyl); C8(Carbamidomethyl); K16(iTRAQ4plex)	2311.11	3.343e-16	94.04	1.50288e-08	58.98	4.12304e-05			0	1.05338	3	0.036216	0.87894	1					0.738656	3	8.97425	0.60951	1					1.44965	3	0.73202	1.46745	1					0.580529	3	4.25967	0.643762	1
VENLYEGPLDDQYAASIR	12	NC_030641.1.73.138	N-Term(iTRAQ4plex)	2197.09	2.07e-13	93.96	2.35449e-08	102.2	3.3653e-09	76.87	1.10813e-06	0	0.826828	5	4.81805	0.78958	4	4.12204	0.61168	3	15.0044	1.07934	5	4.77086	1.52097	4	5.34766	1.16604	3	4.63376	1.20135	5	6.0011	0.993528	4	2.19555	1.27339	3	2.83351	1.01052	5	11.6206	0.819536	4	7.47828	1.16006	3	8.32301
LNESTGYIDYDQLEK	1	XM_017575102.1	N-Term(iTRAQ4plex); K15(iTRAQ4plex)	2076.04	3.343e-16	93.85	2.62712e-08					0	1.2109	1								0.952466	1								0.926886	1								0.71367	1
SSPVATAVHAAAPYDR	8	A0A0L9UTS6	N-Term(Acetyl)	1654.82	4.916e-07	93.83	1.73673e-08	100.74	3.42394e-09	114.33	1.48513e-10	0
FDVVDGGLVCSTEEVAEK	14	A0A0S3R352	N-Term(iTRAQ4plex); C10(Carbamidomethyl); K18(iTRAQ4plex)	2242.12	2.47e-15	93.77	2.48707e-08	68.47	7.97215e-06	111.88	3.91127e-10	0	0.830777	9	8.60317	0.83431	3	3.27562	0.72884	2	11.0965	0.964754	9	7.73061	1.38131	3	6.17197	0.998604	2	10.1533	1.25196	9	9.05853	1.00576	3	5.75581	1.33605	2	11.9362	1.01261	9	4.50595	1.02597	3	0.32137	0.910507	2	6.21973
DLDVFISSVDMK	974	A4PI99;A4PIA0;A0A0S3SMM1;XM_017557696.1;NC_030638.1.1394.24	N-Term(iTRAQ4plex); K12(iTRAQ4plex)	1656.87	4.518e-08	93.62	2.81563e-08	96.65	1.35927e-08	93.95	2.53913e-08	0
SLALGESVEFLIDSDSEGR	1	A0A0L9UIE3	N-Term(iTRAQ4plex)	2168.09	3.343e-16	93.61	2.44975e-08					0	0.953684	1								1.08629	1								0.942768	1								1.11254	1
IGDAPGGTSSSEMMDEIK	1	NC_030644.1.321.8	N-Term(iTRAQ4plex); K18(iTRAQ4plex)	2112.99	3.343e-16	93.59	1.22725e-08					0	0.941918	1								0.788813	1								1.58359	1								0.513134	1
MQNEEGQITELYIPR	11	A0A0S3RP51	N-Term(Acetyl); M1(Oxidation)	1878.88	1.81e-09	93.56	9.33976e-09	98.86	2.79536e-09	126.05	4.81728e-12	0
ALAEQLFDNENQLIR	14	NC_030640.1.824.14	N-Term(iTRAQ4plex)	1918.01	6.552e-11	93.52	3.50369e-08	77.59	1.37429e-06	97.1	1.47993e-08	0	1.26761	2	1.61745	1.20294	4	4.52993	1.59328	8	22.0815	1.094	2	3.4364	0.870633	4	7.41954	0.707241	8	55.011	0.609425	2	10.8043	1.04528	4	4.86771	0.901196	8	2.35045	0.898305	2	0.951942	0.927357	4	9.8993	0.601128	8	46.0483
DLVGGFYDAGDAIK	2	NC_030645.1.1234.10	N-Term(iTRAQ4plex); K14(iTRAQ4plex)	1728.91	3.343e-16	93.5	3.31886e-08					0	1.17382	2	5.40002							0.9008	2	4.22016							0.919193	2	6.91269							0.868208	2	10.7908
GPCITTGSCDDHCK	10	A0A0S3SIB3	N-Term(iTRAQ4plex); C3(Carbamidomethyl); C9(Carbamidomethyl); C13(Carbamidomethyl); K14(iTRAQ4plex)	1895.83	5.852e-11	93.43	3.65423e-09	50.09	7.59105e-05	105.61	2.07466e-10	0	0.687524	3	1.56558	0.866568	3	5.38248	0.377026	4	43.8053	1.30344	3	4.81713	1.58155	3	6.76661	2.48365	4	3.08423	1.06959	3	25.1818	0.820726	3	12.5263	0.535278	4	13.8388	1.32797	3	32.1844	1.06751	3	2.72105	1.75108	4	4.13577
LGFGDTTTAHEEK	28	A0A0S3TC04	N-Term(iTRAQ4plex); K13(iTRAQ4plex)	1693.87	3.343e-16	93.42	2.54566e-08	48.17	0.000815368	64.59	1.92014e-05	0	1.0789	17	5.11119	0.801808	7	4.04566	1.53117	4	5.10186	0.836528	17	12.3407	0.587796	7	33.9459	0.402885	4	14.9692	1.22687	17	10.1619	1.35156	7	11.3861	1.04707	4	2.75318	0.686831	17	44.338	1.05582	7	9.47998	0.601692	4	10.2443
VLFGEEGQQQQGQESQQEGVIVELK	198	NC_030638.1.1394.152;NC_030638.1.1394.132	N-Term(iTRAQ4plex); K25(iTRAQ4plex)	3075.59	8.696e-15	93.39	3.52082e-08	120.16	7.44076e-11	121.18	5.83753e-11	0
FFEEQCPEAYSYAYDDK	7	A0A0S3SRF2	N-Term(iTRAQ4plex); C6(Carbamidomethyl); K17(iTRAQ4plex)	2450.08	3.343e-16	93.34	3.19778e-09	35.58	0.00213055			0	0.772727	6	12.3413	0.886018	1					0.563683	6	22.8308	0.805218	1					1.94016	6	17.722	1.33521	1					0.56786	6	26.5602	0.7256	1
IQLAQNSLAFDLGK	6	NW_016115004.1.15.3	N-Term(iTRAQ4plex); K14(iTRAQ4plex)	1806.04	3.343e-16	93.33	3.22141e-08	45.84	0.00189598	37.16	0.0138559	0	1.09822	4	3.94812	0.77904	1		1.06741	1		0.837533	4	14.0112	0.760319	1		0.545391	1		1.22575	4	10.0801	1.49065	1		1.42951	1		0.656395	4	24.0761	0.542273	1		0.607303	1
AAAAATPSWQPQEQGFK	5	A0A0S3SLF2	N-Term(Acetyl); K17(iTRAQ4plex)	1973.98	2.916e-13	93.23	2.38618e-08	59.67	5.5296e-05	74.93	1.65504e-06	0	1.0368	2	4.09183	1.17404	1		1.40589	2	5.62199	1.12425	2	9.54242	1.1712	1		1.17391	2	9.09123	0.75966	2	1.54922	0.805374	1		0.700227	2	9.89333	1.15496	2	4.6289	1.19199	1		0.785487	2	18.6506
QTGSHFVDAQPEEQQREEGPK	14	A0A0S3SMM1;NC_030638.1.1394.24;NC_030638.1.1394.26	N-Term(iTRAQ4plex); K21(iTRAQ4plex)	2685.31	3.343e-16	93.04	2.44572e-08	59.73	5.02276e-05	73	2.38315e-06	1
VTVLGTSGLAGSYVEQR	10	A0A0L9TT13	N-Term(iTRAQ4plex)	1881.02	3.343e-16	92.86	4.82151e-08	86.47	2.06826e-07	69.59	1.04021e-05	0	1.09633	4	7.48092	0.924946	5	9.29843	1.79646	1		1.08804	4	9.53254	0.469961	5	75.3921	0.284102	1		0.852629	4	6.61754	1.4164	5	17.786	1.12158	1		0.97246	4	1.27033	0.920865	5	3.91267	0.209337	1
ISAGTTFFLVNPDDNENLR	180	NC_030638.1.1394.73;NC_030638.1.1394.41	N-Term(iTRAQ4plex)	2267.14	1.123e-17	92.84	3.66597e-08	133.97	2.4513e-12	128.4	9.22913e-12	0
EFYLAGNPDIEHPEAMK	148	NC_030638.1.306.23	N-Term(iTRAQ4plex); K17(iTRAQ4plex)	2249.11	3.997e-16	92.81	3.00808e-08	124.9	1.66004e-11	124.39	1.87962e-11	0	0.675655	59	17.0046	0.726873	49	13.3787	0.345569	38	41.6167	1.08941	59	6.28764	1.25656	49	5.68776	1.25324	38	8.8024	1.22924	59	9.34647	1.12358	49	7.40765	1.33411	38	7.48191	1.30534	59	10.0237	0.950479	49	10.1516	1.25285	38	10.7883
TMLGENLYPLVEQLEPDNAAK	5	A0A0L9VAK7	N-Term(iTRAQ4plex); K21(iTRAQ4plex)	2633.39	3.343e-16	92.76	4.04133e-08					0	1.14101	5	9.62672							0.860361	5	2.32899							1.06247	5	4.16021							0.746838	5	41.5417
HLGVAGLGGLGHVAVK	6	A0A0L9TJH3	N-Term(iTRAQ4plex); K16(iTRAQ4plex)	1773.07	3.343e-16	92.74	2.171e-08	69.82	4.7217e-06			0	0.754324	4	9.51783	0.976887	2	3.06737				0.938218	4	1.28791	1.6409	2	5.45852				1.2988	4	11.1291	0.801959	2	2.71021				1.16359	4	7.09512	0.893803	2	1.4162
FMDIHFDTTTVMEAK	33	A0A0L9TGU3	N-Term(iTRAQ4plex); K15(iTRAQ4plex)	2074.03	4.263e-10	92.72	2.59264e-08	92.73	2.38401e-08	74.5	1.58602e-06	0	0.895738	16	9.93727	0.914928	7	8.80492	0.768292	10	8.28828	1.03233	16	4.39556	1.37234	7	5.27208	1.21326	10	11.8436	0.921206	16	9.67788	0.864995	7	3.73794	1.10468	10	8.37342	1.36141	16	4.1301	1.16803	7	4.76172	1.07598	10	9.26237
EHNAAVSEHNSAVK	18	A0A0S3RXL9	N-Term(iTRAQ4plex); K14(iTRAQ4plex)	1780.92	4.149e-16	92.66	3.58534e-08	79.74	7.22484e-07			0	0.950202	6	4.28502	0.809589	6	2.60629				0.787661	6	14.091	0.490488	6	19.6086				1.60307	6	1.07477	1.33384	6	7.01195				0.608852	6	40.7972	1.35008	6	28.186
LDSLSASQEDSNEIMPSPR	2	A0A0L9V2F6	N-Term(iTRAQ4plex)	2220.05	3.343e-16	92.64	1.45654e-08					0	1.07599	2	2.78068							0.728131	2	27.4505							1.33291	2	14.3427							0.639867	2	18.8972
AWYQTMVSDSDYTEFDNFSK	8	A0A0S3RYN5	N-Term(iTRAQ4plex); K20(iTRAQ4plex)	2722.23	3.343e-16	92.6	6.29224e-09	77	1.70595e-07	67.82	1.57762e-06	0	1.14445	4	4.51067	0.762085	3	18.5523	1.60424	1		1.082	4	7.75964	0.507879	2	19.0441	0.376204	1		0.855821	4	7.42257	1.43619	3	0.792199	0.96001	1		0.765099	4	25.5022	0.96976	2	2.39476	0.670533	1
GLTCEQEVALVQPCVDYLTK	24	A0A0L9UUR3	N-Term(iTRAQ4plex); C4(Carbamidomethyl); C14(Carbamidomethyl); K20(iTRAQ4plex)	2611.34	1.678e-16	92.59	4.28528e-08	101.85	4.94093e-09	100.98	6.20441e-09	0	0.996801	3	6.3064	0.79737	12	19.6022	0.700867	8	15.7937	1.29539	3	1.56769	1.02817	12	7.85521	1.2747	8	3.84216	0.844128	3	6.41496	1.1426	13	13.6429	1.04512	8	6.99086	1.03383	3	4.97448	1.24155	12	13.6965	1.28057	8	8.54548
GFDIPTAILGAEIDK	32	XM_017554769.1	N-Term(iTRAQ4plex); K15(iTRAQ4plex)	1848.04	1.117e-13	92.52	4.44168e-08	99.68	8.96157e-09	96.29	1.98074e-08	0	1.05856	6	4.45524	0.962368	10	2.34619	1.4045	16	16.6897	1.06906	6	3.32906	0.778929	10	20.6288	0.72357	16	35.9527	0.794125	6	12.2809	1.20693	10	5.6814	0.900133	16	7.27088	1.12051	6	3.41343	0.946296	10	8.10039	0.696737	16	24.4852
AEMGVESTPSPVAPVAR	1	A0A0S3S0F6	N-Term(iTRAQ4plex)	1841.96	3.343e-16	92.5	3.87172e-08					0	1.13964	1								0.938559	1								1.07904	1								0.658022	1
LITAGEESELLVGVK	91	A0A0L9V8W0	N-Term(iTRAQ4plex); K15(iTRAQ4plex)	1846.07	2.757e-09	92.47	3.39744e-08	106.88	1.25223e-09	69.82	6.63956e-06	0	0.981352	59	9.77232	0.803072	17	13.5321	1.15908	15	10.9802	0.929243	59	10.7171	0.731306	17	49.7165	0.846122	15	16.1841	1.14414	59	8.14327	1.26956	17	23.2253	1.06565	15	8.83013	0.90191	59	15.3309	0.987086	17	11.9244	0.771297	15	12.5528
ISNWDNVVLAYEPVWAIGTGK	4	A0A0S3SGH8	N-Term(iTRAQ4plex); K21(iTRAQ4plex)	2620.41	3.343e-16	92.37	4.77449e-08			82.4	4.66682e-07	0	1.12385	2	3.14307				1.0083	2	33.1403	1.0395	2	1.20274				0.842693	2	28.4653	0.596136	2	2.17048				1.05199	2	5.04113	1.31725	2	3.44259				1.00608	2	22.7613
TALHDCLETIDETLDELK	5	A0A0L9VQ39	N-Term(iTRAQ4plex); C6(Carbamidomethyl); K18(iTRAQ4plex)	2404.23	3.343e-16	92.27	3.97556e-08	43.66	0.00244109	43.19	0.00258576	0	1.13356	3	2.12207	0.706415	1		1.13877	1		0.824676	3	1.01042	0.452386	1		0.987076	1		1.15263	3	2.15803	1.61317	1		1.02805	1		0.691502	3	31.4134	0.737227	1		0.810814	1
DSIIFACSTCAEEEESTMKEEER	27	A0A0L9URB4;NC_030642.1.591.4	N-Term(iTRAQ4plex); C7(Carbamidomethyl); C10(Carbamidomethyl); K19(iTRAQ4plex)	3039.35	5.565e-17	92.21	7.15397e-09	95.1	2.75036e-09	96.64	2.29777e-09	1
EGALGNIPTIAFCDTDSPMR	12	A0A0S3SZI9;A0A0S3SJR4	N-Term(iTRAQ4plex); C13(Carbamidomethyl)	2309.1	1.373e-12	92.15	2.19738e-08	68.34	5.0195e-06	122.28	2.0468e-11	0
SFGGFGTTGDSNTR	34	A0A0S3T451	N-Term(iTRAQ4plex)	1547.72	3.343e-16	92.09	9.76466e-09	75.39	4.40829e-07	64.6	5.21839e-06	0	0.998314	8	6.5205	1.01598	11	4.67105	0.948709	15	13.2377	0.935491	8	9.17838	0.851012	11	22.0634	0.841372	15	29.3755	1.23578	8	7.45101	1.0737	11	9.47863	1.24572	15	9.2917	0.712648	8	20.9718	1.1281	11	9.85208	0.888975	15	16.0729
SHDQFTPVASTEPNMQHSSTR	20	A0A0S3TC04	N-Term(iTRAQ4plex)	2501.17	4.174e-13	92.08	1.26985e-08	73.3	8.23214e-07	92.19	1.53101e-08	0	1.16694	6	9.10574	1.00046	6	14.3059	1.44348	7	4.01284	0.855729	6	5.44721	0.52202	6	48.9749	0.515053	7	19.7894	1.1367	6	8.58386	1.16514	6	10.0187	1.07202	7	9.5315	0.530054	6	5.19351	1.27386	6	9.6072	0.633639	7	20.3473
IEEFYNQVVQTHGSAK	13	A0A0S3R435	N-Term(iTRAQ4plex); K16(iTRAQ4plex)	2138.13	3.343e-16	92.05	5.49199e-08	28.47	0.114426	53.62	0.000374331	0	1.19917	6	7.56056	1.01352	3	1.37362	1.3126	4	6.43751	0.869494	6	13.985	0.578092	3	28.3612	0.666889	4	14.5701	1.07832	6	7.31787	1.24716	3	6.01925	1.07823	4	4.07954	0.62158	6	30.2503	0.754043	3	41.5118	0.692989	4	1.82438
VEPYVTYGYPNLK	17	XM_017565086.1;A0A0L9UX38	N-Term(iTRAQ4plex); K13(iTRAQ4plex)	1830.99	5.792e-16	92	5.30004e-08	87.51	1.5054e-07	51.89	0.00054813	0
VFSPEEISAMILTK	15	NW_016115202.1.9.20	N-Term(iTRAQ4plex); K14(iTRAQ4plex)	1853.04	3.343e-16	91.88	5.57177e-08	61	7.22442e-05	82.89	4.52615e-07	0	0.779279	5	5.22717	0.957862	4	8.25515	0.748801	6	21.4389	1.07256	5	0.857621	1.43687	4	5.74948	1.04454	6	6.86317	1.26247	5	3.1191	0.950439	4	4.24043	1.20437	6	9.01538	1.0765	5	2.20451	0.902222	4	16.1092	1.11184	6	8.949
ATLVLHHQTSPAQDAEALHQAFK	54	A0A0S3SKX7	N-Term(Acetyl); K23(iTRAQ4plex)	2699.4	3.264e-17	91.87	5.2498e-08	104.95	2.66148e-09	124.65	2.76956e-11	0	0.812053	6	16.9581	1.291	23	14.2247	1.15281	25	29.0343	1.14259	6	10.0829	1.65064	23	10.7882	1.1506	25	23.2943	0.717735	6	19.9536	0.640164	23	24.4028	0.889245	25	15.3602	1.67666	6	14.0545	0.938713	22	15.6657	0.912103	25	37.552
LSALQTAVAGLNEISENEK	12	XM_017575145.1	N-Term(iTRAQ4plex); K19(iTRAQ4plex)	2275.24	3.343e-16	91.85	5.45037e-08	52.69	0.000446495	41.88	0.00537718	0	1.01552	5	2.54433	0.931591	4	7.59515	0.788991	3	8.88792	0.867275	5	6.2451	1.41955	4	10.9634	1.35208	3	1.58163	1.21528	5	5.59159	0.923724	4	12.8967	0.955808	3	5.44623	0.919801	5	10.0358	0.961602	4	29.3587	1.11816	3	0.928877
KEELAVPTAPQVSLAR	28	A0A0S3RTX8	N-Term(iTRAQ4plex); K1(iTRAQ4plex)	1997.17	3.343e-16	91.83	3.70394e-08	81.7	4.15791e-07	76.16	1.31462e-06	1	1.051	12	12.1794	1.00021	9	6.84348	1.20197	7	7.03731	1.03745	12	10.1543	0.862853	9	34.4032	0.644197	7	36.3047	0.964607	12	10.2842	1.12425	9	26.0899	1.1151	7	11.7141	0.998683	12	22.3732	0.885807	9	28.1928	0.825381	7	26.7248
AASGPAAGFPNNPFDFSGMAGLLNDPSIK	2	NC_030641.1.780.13	N-Term(iTRAQ4plex); K29(iTRAQ4plex)	3151.59	3.343e-16	91.75	3.92986e-08					0	1.06177	1								1.13587	1								0.777896	1								1.05958	1
EYASDAGDAAK	71	A0A0S3R8L0;XM_017557573.1;NC_030637.1.1954.1;NC_030637.1.1954.6;NC_030637.1.1954.81	N-Term(iTRAQ4plex); K11(iTRAQ4plex)	1385.68	0.004916	91.73	2.94086e-08	90.02	4.01148e-08	89.8	4.5236e-08	0
VITETVGGHVVGQFVEPEIPMETPGTALER	68	A0A0S3SRX9	N-Term(iTRAQ4plex)	3336.73	1.961e-16	91.67	4.56115e-08	117.98	1.06917e-10	72.57	3.74065e-06	0	1.07386	30	14.8681	0.899031	26	7.60406	1.32242	11	11.2738	0.996989	30	10.4191	0.574277	26	45.2687	0.750904	11	39.5353	0.992512	30	9.50502	1.23494	26	10.9509	1.00524	11	8.36779	0.912543	30	31.01	1.1321	26	18.7889	0.655121	11	33.628
ATADNAPLLDVTQFGYFK	12	A0A0L9TQQ9	N-Term(iTRAQ4plex); K18(iTRAQ4plex)	2259.19	5.475e-15	91.67	5.23171e-08	111.98	4.74135e-10	99.38	8.62783e-09	0	0.926573	4	3.7218	0.848364	6	7.08719	0.606488	2	23.9695	1.46365	4	1.16516	0.710147	6	17.8774	1.15698	2	0.538895	0.667922	4	1.24318	1.19844	6	3.41907	1.0872	2	8.94707	1.10967	4	4.61786	1.18371	6	8.39326	1.35535	2	4.67448
EFYLAGNPDIEHPEAMKEK	49	NC_030638.1.306.23	N-Term(iTRAQ4plex); K17(iTRAQ4plex); K19(iTRAQ4plex)	2650.35	3.343e-16	91.67	4.89133e-08	63.72	3.24197e-05	76.19	1.78404e-06	1	0.336361	12	48.7122	0.851692	18	8.03452	0.259411	19	50.1112	1.03795	12	6.36151	1.28405	18	8.09643	1.26881	19	12.0912	2.04808	12	12.2477	1.1973	18	4.80863	0.965446	19	4.10287	0.825586	12	12.5671	0.461845	17	25.8841	1.98103	19	4.79759
SIVGATLEVIQK	8	NW_016115092.1.11.3	N-Term(iTRAQ4plex); K12(iTRAQ4plex)	1545.94	1.055e-10	91.62	3.27798e-08	85.07	1.46873e-07	69.29	5.34044e-06	0	0.652245	2	8.80642	0.809261	2	0.0935443	0.558019	4	21.141	1.16838	2	2.88498	1.69831	2	3.17689	1.42528	4	20.2357	1.20471	2	4.33383	0.877039	2	6.46417	0.892173	4	15.3941	1.29126	2	0.677342	0.882674	2	8.84031	1.52691	4	10.4941
AAVPSGASTGIYEALELR	63	A0A0S3RZ19	N-Term(iTRAQ4plex)	1949.05	4.664e-14	91.54	6.21489e-08	99.8	9.34039e-09	123.29	4.15369e-11	0	1.11078	12	6.81704	1.22224	16	3.29437	1.24735	35	22.7294	1.03465	12	7.34768	1.00845	16	14.7733	0.974184	35	38.2192	0.736849	12	21.415	0.978039	16	7.01185	0.937791	35	10.3306	1.16632	12	6.0003	0.903209	16	9.6195	0.806191	35	26.6155
GILAADESTGTIGK	43	A0A0L9UUI5;A0A0L9UZW8;A0A0L9U874	N-Term(iTRAQ4plex); K14(iTRAQ4plex)	1620.91	6.428e-12	91.51	7.26448e-08	107.12	1.99329e-09	99.74	1.09832e-08	0
VANSILGATCLVASPAER	3	A0A0L9V7B4	N-Term(iTRAQ4plex); C10(Carbamidomethyl)	1973.05	2.087e-10	91.51	6.0708e-08			101.57	5.96312e-09	0	0.959019	2	4.86113				0.951774	1		0.962219	2	8.66093				1.05062	1		1.19588	2	27.1783				1.05321	1		0.804562	2	36.6374				0.997912	1
EVAAFLAQTSHETTGGAPTSPDGPYAWGYCFVTER	10	A0A0S3T451	N-Term(iTRAQ4plex); C30(Carbamidomethyl)	3917.81	6.78e-20	91.46	1.41828e-08	124.84	5.87291e-12	92.75	1.0193e-08	0	1.04039	1		1.1955	4	6.73019	0.806348	4	13.792	1.28285	1		0.985573	4	8.05143	1.05682	4	20.5415	0.766628	1		1.03915	4	2.04934	1.14259	4	9.05896	0.944473	1		0.839281	4	3.724	1.05917	4	0.199861
VVVVSPTTGVNQSGATEPTMTFVEVEK	3	A0A0S3TC04	N-Term(iTRAQ4plex); K27(iTRAQ4plex)	3094.62	5.466e-11	91.46	5.17295e-08	110.91	5.92813e-10			0	0.963302	2	2.188	1.01785	1					0.93601	2	2.31799	0.99325	1					1.2084	2	5.07562	1.01399	1					0.862626	2	2.32263	1.12047	1
AAQAVEEFGGILVSLK	24	A0A0L9TT13	N-Term(iTRAQ4plex); K16(iTRAQ4plex)	1920.11	3.343e-16	91.4	5.67958e-08	71.45	5.70408e-06	90.59	6.78299e-08	0	1.02744	13	16.5739	0.876375	8	7.77718	1.5151	3	1.76589	1.07912	13	3.27824	0.685208	8	16.4458	0.445632	3	13.9962	0.829127	13	7.0937	1.32484	8	5.94102	1.07631	3	0.192004	1.09571	13	23.8017	0.928033	8	4.65449	0.577655	3	1.39526
STDASTDEWLQGTAFTQSLSSK	12	A0A0L9V8W0	N-Term(iTRAQ4plex); K22(iTRAQ4plex)	2648.29	1.993e-13	91.37	4.04849e-08	109.04	6.23692e-10	71.33	3.38655e-06	0	0.841987	4	1.40183	0.570165	2	22.1602	0.975672	6	11.0636	0.814944	4	10.7033	0.409962	2	112.315	0.673164	6	56.4377	1.49512	4	3.37034	1.6356	2	16.201	1.33354	6	7.33524	0.885347	4	4.01459	0.810515	2	2.08338	0.737894	6	11.0955
EAVVGKPHDAVETCPGVYDSSR	118	A0A0S3RZ04	N-Term(iTRAQ4plex); K6(iTRAQ4plex); C14(Carbamidomethyl)	2661.32	9.926e-21	91.34	3.98107e-08	114.26	2.06423e-10	126.28	1.27173e-11	0	1.11835	46	9.4837	0.670251	36	12.333	1.73544	33	11.0267	0.944241	46	10.734	0.355146	34	70.4417	0.240317	28	120.87	1.12614	46	9.06035	1.6053	36	11.8848	1.04732	33	6.89237	0.626507	46	45.6301	0.917974	36	21.3852	0.421433	32	46.4608
FPGANDFGSEVIPGATSIGLR	4	A0A0S3RIS7	N-Term(iTRAQ4plex)	2249.17	3.343e-16	91.25	5.62421e-08	63.73	3.15402e-05	26.15	0.18054	0	0.802456	2	9.6696	0.993323	1		0.987051	1		1.26014	2	1.93685	2.35068	1		1.49582	1		0.796305	2	16.4803	0.588823	1		0.786413	1		1.45909	2	3.79532	0.502051	1		1.04446	1
LIEQTANKPEGLELLQK	3	A0A0S3RZ75	N-Term(iTRAQ4plex); K8(iTRAQ4plex); K17(iTRAQ4plex)	2356.39	3.343e-16	91.23	2.59908e-08					0	1.17789	3	6.43155							0.721771	3	4.72854							1.30237	3	5.4352							0.416529	3	5.84595
ATSGETITTPLPQSIK	2	NC_030642.1.212.5	N-Term(iTRAQ4plex); K16(iTRAQ4plex)	1932.1	3.343e-16	91.21	6.25522e-08					0	1.06605	2	10.0263							0.85989	2	14.6788							1.12734	2	34.042							0.784459	2	23.7024
NPQLHDMDVFVSFVNMK	86	A0A0S3SMS9;NC_030638.1.1395.109;NC_030638.1.1395.113	N-Term(iTRAQ4plex); K17(iTRAQ4plex)	2309.16	5.786e-18	91.17	5.85862e-08	124.75	2.60938e-11	138.83	9.49811e-13	0
AADQMAGQTFNDVGR	103	A0A0S3ST80	N-Term(iTRAQ4plex)	1724.81	9.209e-14	91.1	1.97555e-08	102.92	1.23032e-09	109.33	2.95203e-10	0	1.06243	38	8.90871	0.77844	37	22.0237	1.71928	28	15.9323	0.981124	38	8.58865	0.464169	37	111.23	0.379423	27	95.2139	1.07367	38	10.0061	1.31466	37	18.8637	0.944904	28	7.32341	0.821651	38	31.5187	1.41697	37	11.0856	0.485812	28	48.2036
NPQLHDMDVFVSFVNMK	88	A0A0S3SMS9;NC_030638.1.1395.109;NC_030638.1.1395.113	N-Term(iTRAQ4plex); M16(Oxidation); K17(iTRAQ4plex)	2325.16	3.694e-14	91.02	6.02497e-08	87.54	1.25541e-07	105.23	2.1459e-09	0
GFGFITTDDGGEDLFVHQSSIR	9	A0A0L9UIE3	N-Term(iTRAQ4plex)	2542.23	1.696e-20	90.98	3.69472e-08	94.26	1.76425e-08	99.02	6.04014e-09	0	0.971973	1		1.1662	4	33.5982	0.904792	4	3.2327	1.35639	1		1.42412	3	22.6723	1.17342	4	6.63661	0.686044	1		0.878561	4	30.1391	0.905369	4	4.50849	1.13522	1		1.25622	3	16.4557	1.17514	4	7.47381
ATFGAQGVRPPPLTSTSDQPPLFDGTTR	10	XM_017551604.1	N-Term(Acetyl)	2956.47	1.56e-14	90.91	5.1861e-08	102.58	3.52501e-09			0
PGLTIGDTIPDLDVQTTQGR	40	NW_016114861.1.1.2	N-Term(iTRAQ4plex)	2241.18	3.55e-17	90.84	6.53542e-08	116.37	1.82233e-10	113.46	3.53215e-10	0	1.06456	16	8.93758	0.718149	14	12.2775	1.50237	10	5.40709	0.779829	16	13.4512	0.416139	14	47.1002	0.384248	10	38.4929	1.27835	16	9.61406	1.56805	14	7.14784	1.17972	10	6.09491	0.605726	16	25.999	0.860344	14	14.4645	0.453312	10	24.6086
GMVGSLITNPVENQSLEDSSTTNYETK	11	A0A0S3TC04	N-Term(iTRAQ4plex); K27(iTRAQ4plex)	3202.56	4.579e-16	90.82	3.84993e-08	121.11	3.55478e-11	88.58	6.38601e-08	0	0.76014	3	7.78164	0.574563	5	13.7714	1.00385	3	16.5443	1.04431	3	0.447138	0.497142	5	10.1015	1.05996	3	79.0485	1.1848	3	2.42325	1.59505	5	1.41793	1.113	3	32.8098	1.20571	3	9.63328	1.0263	5	1.86982	0.725269	3	15.3491
SEATNYDSVYGEPIPVK	8	A0A0L9VM15	N-Term(iTRAQ4plex); K17(iTRAQ4plex)	2157.1	3.343e-16	90.74	5.63769e-08	87.89	1.04523e-07	37.29	0.0113383	0	1.22317	3	8.22585	0.991509	3	0.276029	1.34476	2	10.2877	0.875968	3	0.63921	0.925911	3	5.59387	0.798379	2	11.5256	1.04459	3	15.6346	1.16109	3	2.25591	0.896519	2	14.0069	0.654654	3	13.8187	0.906168	3	16.5369	0.833347	2	8.62946
WSLQGMTALVTGGSK	10	A0A0L9T782	N-Term(iTRAQ4plex); K15(iTRAQ4plex)	1823.99	3.554e-14	90.66	7.76978e-08	104.24	3.48828e-09	106.91	1.8975e-09	0	1.08946	2	1.69068	1.1798	4	8.34259	1.13595	4	3.5654	1.06404	2	0.404115	0.59324	4	2.01981	0.577353	4	12.1728	0.746162	2	4.88869	1.30131	4	3.42435	1.25344	4	3.29368	1.13328	2	0.80049	0.5565	4	9.13187	0.729598	4	9.21974
SIVILVVNEGEANVELVGVR	100	A0A0S3SMS9;NC_030638.1.1395.113;NC_030638.1.1395.32;NC_030638.1.1395.53	N-Term(iTRAQ4plex)	2253.3	1.924e-10	90.65	5.25637e-08	94.86	1.85012e-08	73.52	2.66556e-06	0
EIEGLPATALGLAAQSAVTK	15	A0A0S3T2F8	N-Term(iTRAQ4plex); K20(iTRAQ4plex)	2228.28	4.768e-16	90.54	5.11303e-08	74.35	2.01454e-06	107	1.16025e-09	0	0.981387	5	5.047	0.975405	3	1.91461	1.15354	7	1.41525	1.11483	5	8.79101	1.14749	3	16.3472	0.947902	7	13.3337	0.930729	5	5.76873	1.05509	3	18.2656	0.988166	7	4.16681	1.04949	5	10.5017	0.861276	3	2.10899	0.868311	7	6.01331
GDALNAAYYHVVNPLTNTAVGAEVTHR	10	XM_017563751.1	N-Term(iTRAQ4plex)	2997.52	1.221e-15	90.49	5.90475e-08	91.24	5.10728e-08	79.96	6.94871e-07	0	0.777997	3	5.78389	1.08369	4	10.486	0.761544	3	28.516	1.08494	3	14.0602	1.64241	4	7.81745	1.26878	3	0.0941882	0.741239	3	5.65385	0.687819	4	7.58329	1.02516	3	9.26906	1.82885	3	28.6709	1.07268	4	28.7388	1.04448	3	2.02296
YCDVFGLSYGPNLNCR	18	A0A0S3T451	N-Term(iTRAQ4plex); C2(Carbamidomethyl); C15(Carbamidomethyl)	2078.95	1.046e-13	90.46	1.84847e-08	96.16	4.18838e-09	109.82	1.82406e-10	0	1.02657	5	1.3924	1.18278	5	3.39928	0.828559	8	9.33219	1.22301	5	5.13572	1.00958	5	10.7328	1.02415	8	22.5138	0.767453	5	3.45893	0.950637	5	1.5583	1.08207	8	11.7611	1.04859	5	4.46469	1.02775	5	6.40805	1.12068	8	8.47214
AGQTYEEAIAALTK	10	A0A0L9TM24	N-Term(Acetyl); K14(iTRAQ4plex)	1651.86	1.422e-09	90.44	7.52288e-08	95.63	2.15402e-08	95.45	2.26656e-08	0	1.02444	2	14.3473	1.31797	4	6.54438	1.0195	4	2.9205	1.32196	2	8.09043	1.99471	4	5.82498	1.9467	4	20.2046	0.590831	2	10.0197	0.472419	4	38.8477	0.654334	4	13.8314	1.16263	2	32.8899	0.811128	4	19.902	0.830456	4	8.98635
SFYGPGGAYAMFAGK	9	A0A0S3RBL7	N-Term(iTRAQ4plex); K15(iTRAQ4plex)	1811.9	6.447e-10	90.43	5.27589e-08	127.27	1.00031e-11	90.87	4.57931e-08	0	1.1165	2	2.9498	0.998618	3	19.5228	1.31033	4	7.22752	0.844597	2	4.80918	0.538847	3	47.0391	0.706228	4	30.4328	1.13978	2	0.168414	1.33599	3	16.5464	1.0231	4	8.34258	0.731532	2	3.8575	0.957208	3	3.53792	0.776748	4	19.8542
MASTFIGNSTSIQEMFR	1	A0A0L9VDK3	N-Term(iTRAQ4plex)	2064	3.343e-16	90.4	3.1738e-08					0	1.29184	1								0.988684	1								0.830156	1								0.633686	1
IDEIVGGAVDSAISDIK	8	A0A0S3S6V5	N-Term(iTRAQ4plex); K17(iTRAQ4plex)	1990.1	3.343e-16	90.37	7.69104e-08	37.7	0.0141973			0	1.06667	7	3.01156	0.88694	1					0.867151	7	6.88583	0.868351	1					1.14385	7	12.1914	1.18889	1					0.927217	7	33.5065	1.02857	1
AENAILSGCSAGGLTTILHCDNFK	9	A0A0L9TPG7	N-Term(iTRAQ4plex); C9(Carbamidomethyl); C20(Carbamidomethyl); K24(iTRAQ4plex)	2837.43	3.343e-16	90.32	6.6096e-08	68.8	8.59503e-06	46.06	0.001536	0	1.14591	3	6.77763	0.78542	3	3.51367	1.12205	3	11.6893	0.889425	3	1.95135	0.695761	3	15.0579	0.758364	2	13.5783	0.990098	3	14.5454	1.3642	3	6.40471	1.05175	3	1.67677	0.71972	3	4.28346	1.05493	3	12.0033	0.908129	3	6.28487
GDLSQLLQAASDFSR	7	XM_017578074.1	N-Term(Acetyl)	1649.81	0.0001419	90.29	4.07837e-08	97.15	7.79684e-09	86.86	8.97404e-08	0
ISGAIPDSYGSFSK	8	NW_016115004.1.15.3	N-Term(iTRAQ4plex); K14(iTRAQ4plex)	1716.91	2.001e-14	90.26	6.6309e-08	77.89	1.1704e-06	33.98	0.0279761	0	0.970451	3	2.605	0.739662	4	15.5468	0.839311	1		0.831587	3	16.3313	0.53378	4	27.9817	1.23086	1		1.43502	3	0.693685	1.48432	4	8.49573	1.144	1		0.653624	3	16.877	0.919678	4	11.0801	0.894837	1
TAESLAEFVNTEGGTNVK	13	A0A0S3SSH4	N-Term(iTRAQ4plex); K18(iTRAQ4plex)	2155.11	3.343e-16	90.22	6.64473e-08	79.62	7.49274e-07	81.37	4.93478e-07	0	0.86044	6	10.6012	0.90011	1		0.951398	6	12.0601	0.908122	6	8.72568	1.3787	1		1.09176	6	15.4416	1.41394	6	14.6377	1.07748	1		1.02723	6	7.10363	0.810446	6	14.6754	0.632415	1		1.00995	6	20.1687
GQETPGEDPMLASAYAVEYVR	2	NC_030643.1.1023.2	N-Term(iTRAQ4plex); M10(Oxidation)	2443.16	3.343e-16	90.17	3.21179e-08					0	1.17189	2	5.91929							0.847308	2	36.8026							0.945781	2	9.48222							0.8664	2	9.13038
DAITIGETLEATAVAGAGDKPVDESDAAAIQVAEMR	39	A0A0S3SRX9	N-Term(iTRAQ4plex); K20(iTRAQ4plex)	3873.95	8.085e-19	90.16	5.60467e-08	81.57	3.93942e-07	93.52	2.5633e-08	0	1.23024	30	8.34559	0.932884	6	9.16233	1.9805	3	18.6054	0.90243	30	6.74036	0.85757	6	26.6352	0.478311	3	82.6161	0.973643	30	13.6476	1.17928	6	18.1463	0.907289	3	2.89143	0.651883	30	46.3537	1.07634	6	4.92665	0.451476	3	17.3275
LLADIAAAIDEEDVGK	3	A0A0L9TAK4	N-Term(iTRAQ4plex); K16(iTRAQ4plex)	1931.07	3.343e-16	90.16	8.96361e-08	33.52	0.0427958			0	1.2044	2	7.30018	1.1254	1					0.946929	2	5.49761	1.0011	1					1.03448	2	11.9737	1.00243	1					0.513477	2	68.629	0.970653	1
ASELAVAVEGK	35	A0A0L9URB4;NC_030642.1.591.12;NC_030642.1.591.4	N-Term(iTRAQ4plex); K11(iTRAQ4plex)	1361.79	1.024e-07	90.15	8.7814e-08	90.18	8.86966e-08	89.18	1.08643e-07	0
ELEGICNPIIAK	26	A0A0S3R6N0;NC_030637.1.726.65	N-Term(iTRAQ4plex); C6(Carbamidomethyl); K12(iTRAQ4plex)	1644.92	6.901e-12	90.12	6.80437e-08	77.84	1.23821e-06	90.28	6.88171e-08	0
GPIQLTHNYNYNQAGR	58	A0A0S3T451	N-Term(iTRAQ4plex)	1990	3.752e-15	90.11	5.28444e-08	90.53	4.80175e-08	85.06	1.67172e-07	0	0.84652	12	11.8141	1.22267	25	6.40373	0.904657	21	12.6195	1.12233	12	10.5301	1.03366	25	10.144	1.24217	21	12.3194	0.769465	12	15.6899	0.669254	25	9.03765	0.91763	21	4.19779	1.58633	12	7.02719	1.61519	25	6.88153	1.23129	21	9.89186
VLLNNCQEAFEGADNLR	1	A0A0S3R683	N-Term(iTRAQ4plex); C6(Carbamidomethyl)	2107.05	3.343e-16	90.09	5.42637e-08					0	1.30191	1								0.899473	1								0.782668	1								0.794443	1
AFPAEVLVNIYK	193	NC_030638.1.306.23	N-Term(iTRAQ4plex); K12(iTRAQ4plex)	1651.96	1.277e-07	90.02	8.63016e-08	97.6	1.6066e-08	101.7	6.30109e-09	0	0.532501	49	12.7906	0.857386	67	9.30453	0.282847	76	37.0976	1.12701	49	5.14355	1.74502	67	9.49504	1.5049	77	10.0821	0.999309	49	5.18223	0.789219	67	9.94702	1.07875	77	4.39975	1.89138	49	10.3532	0.971937	67	6.97839	1.59929	77	7.63445
EEVGADNFFLFGAEAPEIAGLR	19	A0A0S3T8S4;XM_017584129.1	N-Term(iTRAQ4plex)	2496.26	3.789e-20	90	6.535e-08	123.94	2.37747e-11	133.64	2.72916e-12	0
WQGQQEDEDEDDDDEDEDESVSRPSR	21	NC_030638.1.306.23	N-Term(iTRAQ4plex)	3254.29	3.343e-16	89.99	1.05242e-09	80.35	9.687e-09	81.08	8.18822e-09	0	0.626629	10	22.5752	0.814492	5	5.576	0.296079	4	11.9919	1.31711	9	13.7105	1.09474	5	8.79996	1.16979	6	6.84956	1.39208	10	35.5016	1.23925	5	21.683	1.47178	6	6.54769	0.916893	8	37.1917	0.692816	3	22.2013	1.21112	6	14.4664
SVQDLGADTVQIYAITDR	34	A0A0S3SF84	N-Term(iTRAQ4plex)	2109.09	7.593e-17	89.95	8.06229e-08	137.86	1.28408e-12	133.78	3.29591e-12	0	1.14612	8	12.9307	1.05856	13	7.3927	1.53358	13	14.4617	1.05453	8	7.75865	0.943914	13	33.4232	0.512875	13	57.3521	0.855573	8	21.8032	1.11286	13	14.771	0.964957	13	7.87119	0.899294	8	16.2927	0.901262	13	22.6194	0.627874	13	37.6757
ANLDAAIEQLLNVEK	8	A0A0S3QY79	N-Term(Acetyl); K15(iTRAQ4plex)	1827	3.17e-10	89.82	1.0001e-07	62.93	4.79535e-05	94.8	3.0878e-08	0	0.924726	2	7.74317	1.29071	2	17.6525	1.03852	4	7.80697	1.20193	2	4.41265	1.40391	2	20.0955	1.38722	4	29.5573	0.681708	2	8.93958	0.626711	2	5.21505	0.887648	4	17.3207	1.43539	2	0.270556	1.14106	2	8.42421	1.03666	3	7.46999
NILEASFDSDFKEINR	55	A4PI99;A4PIA0	N-Term(iTRAQ4plex); K12(iTRAQ4plex)	2186.14	9.56e-10	89.81	8.54581e-08	50.07	0.000804429	57.34	0.000146125	1
NILEASFDSDMKEINR	65	NC_030638.1.1394.73;NC_030638.1.1394.41	N-Term(iTRAQ4plex); M11(Oxidation); K12(iTRAQ4plex)	2186.09	3.122e-06	89.81	8.54581e-08	50.07	0.000804429	57.11	0.00012139	1
LTYSYAVIEGDGALEK	16	A0A0S3RI44	N-Term(iTRAQ4plex); K16(iTRAQ4plex)	2017.09	1.335e-13	89.72	7.33285e-08	85.73	1.79091e-07	91.85	4.82663e-08	0	1.00375	11	7.54272	0.556354	4	12.8051	1.2965	1		0.730148	11	27.0109	0.476455	4	37.1749	0.436553	1		1.30506	11	25.3372	1.66143	4	9.03998	1.33687	1		0.75798	11	56.7436	0.814795	4	5.31099	0.494654	1
LGAAHLGLSQYEDALSAYK	8	NC_030642.1.30.17	N-Term(iTRAQ4plex); K19(iTRAQ4plex)	2295.23	3.343e-16	89.72	9.95134e-08	49.16	0.00117031	58.47	0.000136899	0	1.2955	3	5.71223	0.810383	1		1.34235	4	11.2373	0.840543	3	3.59501	0.511798	1		0.607628	4	25.1615	0.977167	3	1.33178	1.43338	1		1.0691	4	0.822602	0.589639	3	26.0399	0.970692	1		0.701374	4	9.77765
FEQVEQLTFLTK	1	A0A0L9UL19;NC_030639.1.737.7	N-Term(iTRAQ4plex); K12(iTRAQ4plex)	1770.99	4.497e-13	89.7	9.17221e-08					0
GALMINDELLLEGFK	21	NC_030645.1.714.11	N-Term(iTRAQ4plex); K15(iTRAQ4plex)	1951.08	6.579e-14	89.68	9.9573e-08	81.53	6.6827e-07	98.17	1.41508e-08	0	0.698522	6	13.9809	0.924121	6	4.19386	0.620579	9	18.8657	1.17553	6	4.78439	1.85223	6	7.60221	1.35782	9	4.14884	0.762213	6	3.07665	0.70211	6	9.41491	0.986537	9	6.0462	1.86664	6	10.3528	0.942238	6	3.8052	1.33243	9	6.31485
SVDDATAVIGENK	7	A0A0L9UG89	N-Term(iTRAQ4plex); K13(iTRAQ4plex)	1606.85	3.14e-11	89.67	9.14407e-08	89.29	9.72114e-08	95.46	2.36232e-08	0	1.02487	2	6.88253	1.05278	2	3.80906	1.46865	3	0.711306	0.914829	2	4.709	0.967644	2	23.7663	0.476519	3	21.4525	1.00233	2	5.78565	1.0882	2	8.71608	1.0717	3	0.628037	1.06138	2	11.7704	0.880933	2	1.70599	0.659093	3	9.61061
IKEEMSDVQIQVVPHDSFVTADYNPK	44	A0A0S3SKV7	N-Term(iTRAQ4plex); K2(iTRAQ4plex); K26(iTRAQ4plex)	3421.78	3.343e-16	89.67	6.91065e-08	72.44	3.70607e-06	62.58	3.54434e-05	1	0.998562	11	9.50392	0.687939	16	20.2169	1.52452	17	6.68404	0.975463	11	10.0011	0.439212	16	66.3092	0.332114	16	68.9403	1.16544	11	15.5135	1.63692	16	13.75	1.13602	17	10.7536	0.784425	11	23.2081	0.654628	16	16.2564	0.482837	17	39.877
KLNMVDPDEKDSTGNLPSR	36	NW_016114861.1.1.2	N-Term(iTRAQ4plex); K1(iTRAQ4plex); K10(iTRAQ4plex)	2548.35	3.343e-16	89.65	9.75534e-08	53.34	0.000416871	56.04	0.000220015	2	1.00315	12	18.7776	0.692433	12	11.3609	1.37342	11	8.73464	0.867988	11	11.1384	0.461093	12	74.5483	0.391734	11	36.4644	1.40697	11	5.01745	1.67868	12	13.2687	1.28322	11	3.62438	0.845809	12	48.8487	0.67493	12	36.0879	0.497887	11	23.3377
CLAGEVAEEIEK	23	NC_030645.1.1133.1	N-Term(iTRAQ4plex); C1(Carbamidomethyl); K12(iTRAQ4plex)	1635.85	3.015e-12	89.62	6.60321e-08	92.69	3.17848e-08	69	8.12007e-06	0	0.920721	14	4.91958	0.617571	6	14.9009	1.42755	3	9.36237	0.723025	14	24.8673	0.429509	6	55.7394	0.3355	3	4.48764	1.65805	14	16.582	1.60957	6	13.8312	1.23013	3	7.97918	0.546597	14	66.9005	0.856296	6	10.6818	0.506383	3	17.319
WVPDSDVITQTLEEK	6	A0A0S3RZP8	N-Term(iTRAQ4plex); K15(iTRAQ4plex)	2048.07	3.012e-14	89.59	7.99527e-08	70.36	6.83894e-06	65.14	2.41283e-05	0	1.12354	4	1.06113	0.783475	1		1.61869	1		0.917482	4	3.18147	0.579727	1		0.403481	1		1.06504	4	7.21097	1.39086	1		1.04714	1		0.76021	4	7.13179	1.03661	1		0.496842	1
FLQTTPLIVNPISTGPISVEGVASK	9	NC_030645.1.1288.9	N-Term(iTRAQ4plex); K25(iTRAQ4plex)	2856.63	3.636e-14	89.57	3.77043e-08	114.49	1.24115e-10	98.09	5.82145e-09	0	1.02046	2	2.22224	0.959741	2	8.85249	0.66237	5	2.9711	0.843215	2	5.74922	1.33394	2	1.23619	1.26769	5	2.12416	1.27935	2	2.94708	1.02816	2	9.49048	1.17182	5	3.18283	0.735728	2	6.87328	0.715842	2	14.3071	1.06202	5	2.54923
AAETADAAINK	131	A0A0S3ST80	N-Term(iTRAQ4plex); K11(iTRAQ4plex)	1362.75	3.25e-15	89.57	9.43987e-08	89.14	1.0337e-07	89.98	8.51914e-08	0	0.971058	56	12.7654	0.644558	42	12.0303	1.5702	33	11.8787	0.901312	56	7.43132	0.436938	42	52.518	0.493137	31	49.9757	1.19695	56	8.47434	1.44214	42	10.8282	0.962249	33	8.39236	0.924576	56	39.5698	1.25514	42	10.7677	0.680993	33	34.2773
KIIGATNPAQSEPGTIR	29	A0A0S3SVN1	N-Term(iTRAQ4plex); K1(iTRAQ4plex)	2041.17	3.343e-16	89.56	7.94556e-08	79.04	9.09966e-07	55.82	0.000194924	1	0.987185	9	11.1199	1.09479	10	8.00367	0.996972	10	4.46939	0.978318	9	9.05504	0.823654	9	10.5618	0.97651	10	8.23733	1.19045	9	12.0258	1.18473	10	6.6418	1.09191	10	14.6417	0.961669	9	19.0612	0.866991	10	14.4887	0.850774	10	17.0163
SAASTVYSLNLLK	5	XM_017578074.1	N-Term(iTRAQ4plex); K13(iTRAQ4plex)	1654.97	3.343e-16	89.56	7.04366e-08	47.67	0.0011688	22.76	0.348519	0	1.15515	2	4.15811	0.942934	1		1.39888	2	18.9017	0.992016	2	1.41431	0.683683	1		0.795794	2	28.9964	0.897994	2	7.20958	1.27817	1		0.912447	2	11.9391	0.824315	2	23.6235	0.946198	1		0.714483	2	7.51228
SELNEEVGSVQAAASQR	1	A0A0L9V885	N-Term(iTRAQ4plex)	1918.95	3.343e-16	89.54	5.14176e-08					0	1.39791	1								0.914305	1								0.822934	1								0.493946	1
GQGGIQQLLAAEQEAQR	18	A0A0L9TX36;A0A0L9U925	N-Term(iTRAQ4plex)	1941.03	1.527e-15	89.5	8.40953e-08	101.52	5.32748e-09	101.48	5.35544e-09	0
EFSEQLISYVDTFTK	6	A0A0L9U839	N-Term(iTRAQ4plex); K15(iTRAQ4plex)	2095.08	3.343e-16	89.47	9.55807e-08	48.94	0.00107987			0	1.18243	5	9.3768	0.898482	1					1.02137	5	5.24399	0.762927	1					0.849333	5	5.786	1.30098	1					0.825367	5	6.08074	0.852038	1
GTSAVEGVATLTQEDDGPTTVTVR	9	A0A0L9V6L8	N-Term(iTRAQ4plex)	2548.29	8.153e-18	89.46	7.58708e-08	94.54	2.59276e-08	69.73	7.81081e-06	0	0.93576	6	7.77247	0.88031	2	12.1659	1.31646	1		1.01041	6	11.9772	0.609152	2	44.2959	0.649348	1		1.14177	6	10.7577	1.20285	2	6.4051	1.03026	1		0.903322	6	3.68844	1.3019	2	2.26727	0.787248	1
LIGAPPGYVGHEEGGQLTEAVR	9	NC_030640.1.824.14	N-Term(iTRAQ4plex)	2394.26	3.343e-16	89.45	8.92119e-08	37.53	0.0138722	55.08	0.000250538	0	1.21337	4	5.37255	0.996348	2	6.3513	1.53601	3	7.43283	0.989479	4	8.38518	0.883929	2	1.37887	0.539406	3	12.3335	0.837012	4	14.845	1.1848	2	11.147	0.963936	3	7.89716	0.763162	4	10.9394	0.816262	2	33.0457	0.650101	3	5.87734
AAAAAAAAAAAPK	3	A0A0S3RS58	N-Term(iTRAQ4plex); K13(iTRAQ4plex)	1313.78	3.343e-16	89.36	6.74988e-08					0	0.995961	3	2.38105							0.975232	3	10.0755							1.09439	3	22.9806							0.880911	3	25.625
DSPGSQNSVDTESLAR	2	A0A0L9TDV6	N-Term(iTRAQ4plex)	1806.86	2.915e-15	89.26	3.166e-08			93.83	1.09917e-08	0	1.07795	1					1.15962	1		0.863971	1					0.735104	1		1.10022	1					1.06343	1		0.858498	1					0.902925	1
APVVGWAAAHFSTEMTVEGTK	131	A0A0S3SHT1	N-Term(iTRAQ4plex); K21(iTRAQ4plex)	2477.28	1.61e-14	89.17	9.46082e-08	105.08	2.32376e-09	106.52	1.67801e-09	0	1.02848	50	8.76638	1.05959	43	10.5277	1.3032	38	16.9126	1.16085	50	6.45835	0.69487	43	49.6979	0.762512	38	30.6157	0.715862	50	11.3835	1.10694	43	10.3257	1.0098	38	9.43894	1.1647	50	14.5078	1.10145	43	6.69746	0.796412	38	28.8749
FDEGLPPILTALEVLDHSSR	23	A0A0S3SM21;NW_016115077.1.5.2	N-Term(iTRAQ4plex)	2353.26	3.343e-16	89.17	9.22476e-08	71.18	5.78799e-06	71.23	5.7933e-06	0
QTGSHFVDAQPEEQQR	156	A0A0S3SMM1;XM_017557696.1;NC_030638.1.1394.24;NC_030638.1.1394.26	N-Term(iTRAQ4plex)	2000.96	7.036e-11	89.15	3.59383e-08	95.37	8.87179e-09	110.02	2.93645e-10	0
AFADEIGIPFMETSAK	4	A0A0S3R5D5	N-Term(iTRAQ4plex); K16(iTRAQ4plex)	2015.05	3.513e-16	89.14	9.31308e-08	87.35	1.41924e-07	9.12	9.30708	0	0.873808	2	3.19952	1.03622	1		0.94824	1		1.20152	2	5.80602	1.85699	1		1.20805	1		0.860049	2	0.441979	0.689726	1		0.964206	1		1.2796	2	2.18908	0.815461	1		1.02931	1
ACVGIGGAEGHPGQQTFAGK	15	XM_017582145.1	N-Term(iTRAQ4plex); C2(Carbamidomethyl); K20(iTRAQ4plex)	2230.13	3.343e-16	89.14	7.71011e-08	74.97	1.88823e-06	55.75	0.00015951	0	0.853002	5	5.53131	1.02692	3	1.83011	0.709639	7	15.607	1.13527	5	4.328	1.28162	3	13.0995	1.28231	7	7.56511	0.922693	5	9.84773	0.830313	3	0.75475	1.06125	7	5.21179	1.28233	5	8.64573	1.25925	3	11.276	1.17671	7	13.1325
NTQYPSSGSHDQFLPEFSTQTR	50	A0A0S3TC04	N-Term(iTRAQ4plex)	2671.26	3.879e-09	89.08	2.84886e-08	108.77	3.2853e-10	103.49	1.11928e-09	0	1.2723	21	5.91166	0.904213	19	7.23718	1.40808	9	18.5551	0.76314	21	15.175	0.385312	19	28.8372	0.678635	9	72.9604	1.19761	21	10.3543	1.36996	19	6.01879	1.02261	9	11.4942	0.443026	21	40.9016	1.15069	19	7.39773	0.616276	9	27.6501
AAALNIVPTSTGAAK	2	A0A0L9V9I0	N-Term(iTRAQ4plex); K15(iTRAQ4plex)	1672.98	3.343e-16	89.06	7.92174e-08			48.38	0.000910474	0	0.856489	1					0.838579	1		0.947284	1					1.26256	1		1.2893	1					0.980735	1		0.969319	1					1.12423	1
SATADILTGLSK	23	NW_016115068.1.9.5	N-Term(iTRAQ4plex); K12(iTRAQ4plex)	1464.85	2.035e-09	89.03	1.07272e-07	90.12	8.26835e-08	70.04	8.32299e-06	0	0.971276	9	5.22045	1.15176	7	3.94184	1.30411	7	5.56236	0.980354	9	5.53249	1.09199	7	14.3284	0.890457	7	20.0282	1.00904	9	2.27495	1.03161	7	2.61576	1.01117	7	5.89102	1.03709	9	11.8468	0.854976	7	4.43711	0.692791	7	13.756
NFLAGEKDNVISEIPTEVLDVTFPASGEK	51	NC_030638.1.1394.40;NC_030638.1.1394.73	N-Term(iTRAQ4plex); K7(iTRAQ4plex); K29(iTRAQ4plex)	3551.88	1.291e-17	89	7.27029e-08	98.76	8.22221e-09	97.35	1.07133e-08	1
KALSSEDEPLNLR	90	NC_030638.1.1394.40;NC_030638.1.1394.73;NC_030638.1.1394.41	N-Term(iTRAQ4plex); K1(iTRAQ4plex)	1759.98	3.343e-16	89	1.08582e-07	85.6	2.34523e-07	83.13	4.13446e-07	1
DVVGVVDDVSVVDK	254	A0A0S3ST80	N-Term(iTRAQ4plex); K14(iTRAQ4plex)	1732.96	4.9e-13	88.98	1.1155e-07	119.3	1.03567e-10	112.74	4.76503e-10	0	1.12838	94	8.63836	0.620747	92	14.2526	1.77243	67	7.75255	0.825877	94	10.3425	0.357204	90	47.0884	0.310568	66	49.9466	1.21618	94	6.25871	1.62392	93	8.09815	1.02958	67	7.46566	0.616076	94	24.9483	1.00937	91	10.2292	0.403908	67	28.3624
GWDEGVIGMQIGEVAR	43	A0A0L9VFZ2	N-Term(iTRAQ4plex)	1860.94	1.691e-11	88.97	7.29534e-08	99.63	5.88567e-09	98.51	8.11046e-09	0	0.905833	5	6.71944	1.19747	18	4.73953	1.12091	20	6.09914	1.17212	5	3.39886	1.02035	18	23.4587	1.0241	20	18.76	0.733386	5	10.3571	0.748745	18	12.5123	0.924544	20	6.07631	1.24777	5	17.9705	1.53074	18	9.54046	1.00482	20	10.8233
GNPTVEVDLLCSDGTFAR	33	A0A0S3RZ19	N-Term(iTRAQ4plex); C11(Carbamidomethyl)	2095.02	2.339e-15	88.89	6.07519e-08	109.99	4.49033e-10	106.07	1.2235e-09	0	0.995246	5	4.95754	1.23022	14	5.16143	1.34022	13	23.9406	1.13666	5	2.62442	1.08985	14	12.375	0.811373	13	36.2135	0.690271	5	12.9284	0.858474	14	4.93607	0.863226	13	4.59078	1.3307	5	3.07427	1.00978	14	11.0921	0.752159	13	24.6881
SGSPIYSNTLGK	65	A0A0S3SMS9;NC_030638.1.1395.109;NC_030638.1.1395.113	N-Term(iTRAQ4plex); K12(iTRAQ4plex)	1511.83	4.287e-12	88.83	1.17368e-07	93.88	3.72223e-08	90.88	7.30841e-08	0
AAAAAGITVAEVTGSNVVSVAEDELMR	24	XM_017584958.1	N-Term(iTRAQ4plex)	2775.43	1.16e-16	88.7	9.59787e-08	78.11	1.10022e-06	100.34	6.3573e-09	0	0.9701	10	17.8724	1.19121	5	2.08946	1.00415	9	23.0457	0.965545	10	6.83408	1.32737	5	13.6079	1.17366	9	44.2617	0.907164	10	6.63655	0.821945	5	9.56582	0.896746	9	15.9605	1.14558	10	30.6549	1.00731	4	5.95833	1.06761	9	28.8815
EFVSSPEVPFTVDDSEAGLLK	35	A0A0S3SNR7	N-Term(iTRAQ4plex); K21(iTRAQ4plex)	2554.32	2.978e-13	88.69	1.0918e-07	96.2	1.81352e-08	107.33	1.42764e-09	0	0.950126	10	10.3327	1.02142	14	9.53118	1.25756	11	23.0565	1.00124	10	6.01787	0.914845	14	24.8382	0.71916	11	59.1118	1.02082	10	6.54076	1.15801	14	15.1223	1.14569	11	4.0622	1.00639	10	15.822	0.709467	14	25.4601	0.97861	11	23.0887
SAIMTSAIQNDNLK	3	A0A0S3RAE0	N-Term(iTRAQ4plex); K14(iTRAQ4plex)	1793.97	3.343e-16	88.62	1.25725e-07					0	1.23145	3	7.14211							0.808095	3	5.04426							1.10345	3	1.72438							0.556402	3	29.9941
SLEDLGAPEYNPIFLK	21	A0A0L9TQG9	N-Term(iTRAQ4plex); K16(iTRAQ4plex)	2094.14	8.088e-17	88.61	1.2567e-07	103.03	4.59411e-09	84.17	3.49328e-07	0	1.2289	3	3.36082	0.960373	7	3.6174	1.3712	11	8.00742	1.06176	3	0.270092	0.646315	7	5.51768	0.720938	11	35.6903	0.673229	3	6.23779	1.33509	7	0.838123	0.979909	11	4.95804	0.89444	3	1.40142	0.80982	7	5.70008	0.726054	11	7.49726
ETPSVAGIINPGSEGFQK	9	A0A0S3S4N4	N-Term(iTRAQ4plex); K18(iTRAQ4plex)	2119.13	3.343e-16	88.49	1.25864e-07	70.75	7.87546e-06	49.76	0.000951664	0	1.06206	3	2.09459	1.1219	3	2.70185	1.13919	2	7.78202	1.04997	3	1.95319	1.14562	3	1.31993	1.01779	2	29.8255	0.829937	3	3.18091	0.966245	3	2.85616	0.956701	2	14.7182	1.08429	3	10.3751	0.895543	3	4.5682	0.870994	2	14.0778
ALGVDLINNPDLVAR	30	A0A0S3T451	N-Term(iTRAQ4plex)	1723.98	3.52e-11	88.47	1.27227e-07	89.91	9.16293e-08	83.88	3.75701e-07	0	1.05977	3	8.29445	0.970417	14	15.074	0.984378	13	8.20854	1.08019	3	5.98778	0.891931	14	13.8529	0.850694	13	15.092	0.923539	3	6.86843	1.04307	14	5.32473	1.16313	13	5.19626	0.885255	3	7.51111	1.17763	14	6.55198	0.921584	13	8.21207
GWDQGLLGMCLGEK	24	A0A0S3SVY7	N-Term(iTRAQ4plex); C10(Carbamidomethyl); K14(iTRAQ4plex)	1851.93	2.37e-16	88.42	8.20115e-08	119.42	6.38869e-11	122.76	2.90256e-11	0	0.857875	5	6.16823	1.05417	9	8.16546	0.860554	10	11.254	1.31043	5	3.82689	1.06142	9	22.9223	1.11323	10	27.4274	0.750527	5	11.8838	0.995234	9	4.14021	1.05412	10	15.7442	1.29874	5	2.61525	1.07684	9	14.7807	1.07596	10	14.0347
ATGNNVTPPGGLAAMAQSAAAYNVDCTR	20	NC_030638.1.1403.11	N-Term(iTRAQ4plex); C26(Carbamidomethyl)	2922.39	3.761e-19	88.41	5.81172e-08	99.43	4.35005e-09	116.22	8.57224e-11	0	0.930188	10	16.7315	0.837811	7	34.9215	0.922806	3	31.3118	1.02046	10	5.92893	1.12923	7	8.82801	0.63535	3	82.7952	1.0896	10	9.17163	1.06134	7	4.69186	1.24889	3	14.5256	1.01748	10	32.4116	1.02074	7	19.2227	1.08279	3	24.2054
YTQGFSGADITEICQR	3	A0A0L9TXE9	N-Term(iTRAQ4plex); C14(Carbamidomethyl)	1989.95	3.343e-16	88.35	4.43771e-08					0	0.944276	3	1.89421							1.05851	3	7.91127							1.15367	3	3.02984							0.877519	3	6.76464
GIFTSVQDTASSVAK	11	NC_030645.1.493.8	N-Term(iTRAQ4plex); K15(iTRAQ4plex)	1798.99	4.58e-14	88.27	1.22574e-07	88.89	1.12594e-07	90.46	7.42985e-08	0	1.06524	4	7.5727	1.0458	4	0.908873	1.48739	3	2.37617	1.12866	4	2.02502	0.772356	4	13.19	0.657911	3	16.7	0.777388	4	4.43634	1.17279	4	1.22703	0.973193	3	1.9106	1.08551	4	6.39408	0.901879	4	4.16109	0.65122	3	12.8307
SADDATAFIGENK	11	A0A0L9UFQ8	N-Term(iTRAQ4plex); K13(iTRAQ4plex)	1626.82	5.312e-12	88.21	9.32474e-08	82.73	3.06668e-07	96	1.49457e-08	0	1.16967	5	3.69054	1.05378	2	9.51555	1.48567	4	1.29482	0.966317	5	1.24877	0.9478	2	3.08517	0.482081	4	14.8297	0.983993	5	2.1051	1.139	2	12.6241	1.0474	4	0.8526	0.789717	5	4.28508	0.768033	2	24.0429	0.646515	4	5.81494
TENLPTPNVPATSVPPIYAALLTPQGR	1	A0A0S3T6K4	N-Term(iTRAQ4plex)	2961.61	3.343e-16	88.19	1.08621e-07					0	1.30921	1								0.918879	1								0.791491	1								0.740075	1
SMDTATGLAAATGENAK	5	A0A0S3SB61	N-Term(iTRAQ4plex); M2(Oxidation); K17(iTRAQ4plex)	1912.96	3.343e-16	88.18	9.1537e-08	62.76	2.98995e-05	24.78	0.200261	0	0.987083	2	0.68025	0.814886	2	11.7198	1.01017	1		0.685183	2	3.02681	0.692511	2	62.6764	1.01891	1		1.58296	2	4.33539	1.29777	2	26.1816	1.01815	1		0.533536	2	18.1224	0.950188	2	21.3821	0.98954	1
SIAQISTPDASSLLVQPYDK	1	NC_030638.1.1050.1	N-Term(iTRAQ4plex); K20(iTRAQ4plex)	2421.32	3.343e-16	88.17	1.26954e-07					0	0.95606	1								0.798051	1								1.24119	1								1.00031	1
SGTTGGSGYGSGGGAGGGYGSGTGYGINTGGAHRDDVYGR	23	NC_030646.1.712.19;NC_030646.1.712.47;NC_030646.1.712.44;NC_030646.1.712.31	N-Term(iTRAQ4plex)	3741.67	4.941e-19	88.15	1.80668e-08	99.17	1.44061e-09	111.86	7.49373e-11	1
LGLLSVTSGANPVSLK	12	A0A0L9TE86	N-Term(iTRAQ4plex); K16(iTRAQ4plex)	1844.11	1.211e-08	88.14	5.24072e-08	90.33	3.9622e-08	97.99	6.6719e-09	0	1.05655	4	9.97396	1.20126	3	2.49602	1.35893	5	18.0883	0.968333	4	7.99366	0.943875	3	4.82774	0.797743	5	15.3993	0.827003	4	8.45009	0.995596	3	1.60789	0.967559	5	3.01492	1.21037	4	21.6979	0.899101	3	7.22326	0.748008	5	14.4814
LEDGVNFYQTVVPEVAK	13	A0A0S3SCI7	N-Term(iTRAQ4plex); K17(iTRAQ4plex)	2196.19	3.343e-16	88.14	1.21772e-07	71.27	6.04623e-06	82.88	4.20169e-07	0	1.17433	5	12.2391	0.923225	3	5.95955	1.1225	2	9.09919	0.941612	5	14.7889	0.782457	3	0.794878	1.05091	2	14.4107	0.94727	5	4.82553	1.37528	3	4.53657	0.976221	2	3.48643	0.670087	5	16.3698	0.592657	3	28.2229	0.859904	2	10.9414
GPEFATIVNSVTSK	25	A0A0S3RYV2	N-Term(iTRAQ4plex); K14(iTRAQ4plex)	1737.96	6.341e-11	88.12	1.4122e-07	103.15	4.52459e-09	84.92	3.00526e-07	0	1.05091	5	3.08485	1.22186	10	9.49639	1.47878	10	13.3417	1.1121	5	5.26411	0.973969	10	13.6094	0.81372	10	23.9557	0.587832	5	7.99837	0.855899	10	7.36759	0.838637	10	2.54494	1.3241	5	19.243	1.31807	10	9.63848	0.719122	10	21.6285
IIYGTGDEHVPGGFYPK	200	NC_030645.1.1182.10	N-Term(iTRAQ4plex); K17(iTRAQ4plex)	2138.11	6.299e-14	88.1	1.26229e-07	88.67	1.07646e-07	85.6	2.40169e-07	0	1.23989	77	9.16963	0.866626	63	7.61415	1.59471	60	7.52649	0.919918	77	10.4543	0.513339	63	32.629	0.326706	60	56.2091	0.930042	77	5.39688	1.50275	63	9.79295	1.09583	60	8.95663	0.662196	77	25.2155	0.708154	63	13.0111	0.492731	60	23.5247
ALSYLSLNEGDDISWALIQR	4	A0A0S3REY1	N-Term(iTRAQ4plex)	2408.26	3.343e-16	88.1	1.22899e-07					0	0.892467	4	3.05466							1.07842	4	2.34327							0.771174	4	6.44671							1.52022	4	9.71507
AFDEGWGAVIAK	21	A0A0S3TBX9	N-Term(iTRAQ4plex); K12(iTRAQ4plex)	1551.84	3.9e-15	88.09	1.46157e-07	85.1	2.9126e-07	79.74	9.84723e-07	0	1.11982	4	7.17343	1.04286	8	2.25978	1.04768	9	44.3639	1.0718	4	0.4772	0.756932	8	13.7425	0.893097	9	91.793	0.646025	4	4.14746	1.16191	8	6.71357	0.999355	9	23.3613	1.11018	4	5.70378	0.859686	8	18.5252	0.899022	9	49.908
EGQEEVAEDWLEMGSPWEIVR	26	A0A0S3T8S4;XM_017584129.1	N-Term(iTRAQ4plex); M13(Oxidation)	2649.22	3.254e-14	88.02	3.57329e-08	110.17	2.22613e-10	124.65	7.09529e-12	0
MFSGMSGLINK	35	A0A0L9UNX2	N-Term(Acetyl); M1(Oxidation); M5(Oxidation); K11(iTRAQ4plex)	1402.68	2.048e-06	88.01	3.70012e-08	83.06	1.10726e-07	88.01	3.73175e-08	0	0.796407	7	14.8416	1.01534	9	9.76822	0.811472	19	47.8359	0.982143	7	4.4661	1.50568	9	12.3648	1.47316	19	31.8617	0.98882	7	16.6343	0.723528	9	20.3917	0.840307	19	11.0794	1.46513	7	48.4035	1.26825	9	3.16904	1.26373	19	24.2206
GIGYAVVEELAQLGATVHTCAR	29	A0A0L9T782	N-Term(iTRAQ4plex); C20(Carbamidomethyl)	2459.29	2.068e-18	88	1.26157e-07	88.64	1.08256e-07	93.63	3.45291e-08	0	0.977508	15	3.9786	1.25552	7	12.921	1.16887	7	16.5187	1.08298	15	14.8006	1.02519	7	6.23941	0.804352	7	27.5175	0.756069	15	34.1129	1.00127	7	13.6864	1.06789	7	11.6661	1.23952	15	17.6062	0.915986	7	16.6815	0.887889	7	22.6405
SVSMEGLLWGASK	20	A0A0S3RFU3;A0A0S3RQE4	N-Term(iTRAQ4plex); K13(iTRAQ4plex)	1652.9	1.358e-10	87.98	1.38204e-07	95.37	2.51198e-08	87.02	1.70407e-07	0
LAYIALDYEQELETAK	10	A0A0S3T7L0;NC_030639.1.504.10	N-Term(iTRAQ4plex); K16(iTRAQ4plex)	2158.15	3.343e-16	87.96	1.4404e-07	76.15	2.23127e-06	76.36	2.20571e-06	0
AYTPGSPLTGYGVSK	13	A0A0S3SVZ5	N-Term(iTRAQ4plex); K15(iTRAQ4plex)	1785.96	6.212e-09	87.92	1.20431e-07	92.24	4.43597e-08	77.8	1.24801e-06	0	1.09002	2	2.04258	1.22796	4	9.16491	1.21406	7	12.8743	1.02381	2	4.65071	1.06966	4	9.0658	0.705862	7	21.728	0.910972	2	10.0029	1.01185	4	6.68477	1.06048	7	3.96499	0.922635	2	3.39531	0.724105	4	8.89134	0.91916	7	21.6521
LPMGAPALMMSPQAVSPGLVR	13	A0A0S3SNF6	N-Term(iTRAQ4plex); M3(Oxidation)	2283.22	3.155e-08	87.71	1.44696e-07	98.37	1.23423e-08	88.32	1.24778e-07	0	0.667171	2	4.48584	1.06017	5	5.28907	0.668048	5	17.1766	1.11883	2	2.04642	1.56758	5	4.47099	1.15592	5	11.427	0.791224	2	15.2439	0.726455	5	7.34821	0.989317	5	22.09	1.95344	2	7.48499	1.06834	5	1.96835	1.37442	5	16.0788
AYSITDSTILDK	19	NC_030644.1.53.4	N-Term(iTRAQ4plex); K12(iTRAQ4plex)	1614.88	9.614e-15	87.65	1.3769e-07	81.88	5.2507e-07	81.96	5.14212e-07	0	0.739114	8	7.78535	0.80941	6	13.3714	0.668138	5	16.6167	1.13877	8	6.06705	1.68492	6	5.3811	1.1987	5	6.16002	1.10934	8	8.6854	0.883385	6	4.44276	1.14201	5	7.82442	1.16551	8	6.277	0.892427	6	10.705	1.22144	5	1.92591
EAAESWTEWAK	211	A0A0S3R8L0;XM_017557573.1;NC_030637.1.1954.1;NC_030637.1.1954.6;NC_030637.1.1954.81	N-Term(iTRAQ4plex); K11(iTRAQ4plex)	1595.8	3.965e-13	87.59	1.05205e-07	87.73	9.73984e-08	87.63	1.03895e-07	0
AASFNIIPSSTGAAK	54	NC_030639.1.1632.17;NC_030640.1.1062.9;A0A0S3RFA6	N-Term(iTRAQ4plex); K15(iTRAQ4plex)	1722.96	3.343e-16	87.56	1.61795e-07	83.24	4.36777e-07	83.72	3.94896e-07	0
IPATLIADSAAAALMK	11	A0A0S3RHB0	N-Term(iTRAQ4plex); K16(iTRAQ4plex)	1845.08	1.202e-11	87.54	1.37875e-07	93.31	3.56294e-08	66.1	1.89504e-05	0	1.29284	4	7.50622	0.868964	4	7.8417	1.46022	3	6.70234	0.944093	4	6.31979	0.842329	4	42.5094	0.748966	3	32.0968	0.810439	4	3.31988	1.23109	4	16.8632	0.934567	3	5.96619	0.712538	4	13.6715	0.847609	4	12.4181	0.713079	3	25.456
YYGGNEYIDMAETLCQK	1	XM_017575102.1	N-Term(iTRAQ4plex); C15(Carbamidomethyl); K17(iTRAQ4plex)	2343.09	3.343e-16	87.54	3.69134e-08					0	1.36509	1								0.907246	1								0.772357	1								0.656212	1
GVTTIIGGGDSVAAVEK	45	A0A0L9UJ42	N-Term(iTRAQ4plex); K17(iTRAQ4plex)	1862.05	5.937e-18	87.46	1.65923e-07	115.37	2.67025e-10	125.5	2.55486e-11	0	1.09843	17	6.72174	1.02884	12	5.99121	1.42564	16	11.9708	1.06199	17	4.63064	0.810008	12	14.2625	0.708136	16	32.3551	0.767696	17	17.9275	1.17225	12	9.88571	0.90612	16	7.71633	1.03447	17	14.9369	0.916276	12	9.69491	0.712486	16	17.8564
GAAQGATEAVK	70	A0A0S3SFE1	N-Term(iTRAQ4plex); K11(iTRAQ4plex)	1290.72	3.965e-11	87.46	1.56232e-07	89.79	8.41208e-08	86.44	1.97592e-07	0	0.743332	20	22.6297	0.699631	30	14.2493	1.44035	20	16.1126	0.871197	20	9.11601	0.541279	30	74.96	0.604102	20	28.4493	1.28901	20	15.0463	1.32905	30	18.2067	0.979552	20	8.80675	1.32935	20	29.0499	1.41738	30	8.86029	0.755577	20	37.4181
EYSEALTLLSGLVK	7	A0A0S3RCI1	N-Term(iTRAQ4plex); K14(iTRAQ4plex)	1811.05	5.249e-13	87.33	1.50161e-07	73.88	3.36208e-06	94.74	2.66744e-08	0	1.20295	4	4.63879	1.19291	1		1.34254	2	4.47658	1.11627	4	10.1613	0.907058	1		0.670727	2	1.01224	0.694985	4	10.1544	1.09665	1		1.10051	2	3.04082	0.897059	4	11.9821	0.737981	1		0.624946	2	6.44198
TVSAAPIASGQTFNIGNYIVR	1	A0A0L9UGF8	N-Term(iTRAQ4plex)	2323.26	3.343e-16	87.3	1.59581e-07					0	0.980389	1								1.01288	1								1.03677	1								0.996301	1
TEITCAACGGHLGHVFK	10	A0A0S3S2E1;A0A0L9VEM3	N-Term(iTRAQ4plex); C5(Carbamidomethyl); C8(Carbamidomethyl); K17(iTRAQ4plex)	2146.08	3.343e-16	87.29	1.21875e-07	57.52	0.000112402	38.42	0.00879106	0
LGELDSYEIEGGETK	4	NC_030640.1.827.5	N-Term(iTRAQ4plex); K15(iTRAQ4plex)	1927.98	1.115e-12	87.19	1.25286e-07			96.9	1.3649e-08	0	1.10427	3	10.3455				1.78046	1		0.960275	3	12.1197				0.274063	1		0.955188	3	7.1026				0.977426	1		0.970565	3	4.66084				0.46071	1
LAGPQLVQMFIGDGAK	1	A0A0S3SQD5	N-Term(iTRAQ4plex); K16(iTRAQ4plex)	1933.09	3.343e-16	87.14	1.47506e-07					0	1.07407	1								0.938082	1								1.03544	1								0.876296	1
GVNPDEAVAYGAAVQGSILSGEGGEETK	13	NW_016115202.1.9.20	N-Term(iTRAQ4plex); K28(iTRAQ4plex)	2993.5	7.16e-17	87.09	1.13645e-07	108.87	9.83262e-10	123.97	3.06062e-11	0	0.856851	6	10.0963	0.941194	2	4.13456	0.879968	5	39.4288	1.09079	6	4.0078	1.72525	2	16.043	1.32986	5	19.8192	0.95462	6	13.6299	0.739065	2	17.6622	0.963614	5	4.43756	1.31236	6	7.16925	0.980343	2	4.42227	1.0497	5	8.85431
EAENCDCLQGFQVCHSLGGGTGSGMGTLLISK	3	A0A0L9VDK3;A0A0S3R0I5;A0A0S3RAJ6	N-Term(iTRAQ4plex); C5(Carbamidomethyl); C7(Carbamidomethyl); C14(Carbamidomethyl); K32(iTRAQ4plex)	3671.74	3.343e-16	87.07	5.77228e-08			32.16	0.0146256	0
AAAGAPDVLGDCPFCQR	26	A0A0S3SLB3	N-Term(iTRAQ4plex); C12(Carbamidomethyl); C15(Carbamidomethyl)	1948.91	1.552e-13	87.04	5.13024e-08	100.13	2.26614e-09	100.17	2.03862e-09	0	1.01541	7	26.2949	0.788671	8	9.44267	1.4912	11	16.0761	0.95075	7	5.65003	0.751601	8	48.3017	0.505125	11	64.6736	1.24311	7	25.7707	1.2921	8	6.56826	1.09033	11	5.67363	0.716071	7	11.111	1.00566	8	12.2417	0.578775	11	37.8147
GCALQCAILSPTFK	12	NC_030641.1.1133.19	N-Term(iTRAQ4plex); C2(Carbamidomethyl); C6(Carbamidomethyl); K14(iTRAQ4plex)	1853.98	3.343e-16	86.97	1.64243e-07	77.38	1.48076e-06	80.63	6.95867e-07	0	0.679004	2	29.2797	0.865683	4	7.22656	0.508677	6	15.9906	1.24602	2	17.8165	2.37278	4	8.5686	1.68533	6	10.5651	0.92337	2	9.2496	0.604788	4	3.76826	0.914052	6	11.0848	1.51704	2	20.4568	0.619427	4	23.3496	1.56795	6	3.45497
VPGLNPGNAASLPGK	33	A0A0S3SXN5	N-Term(iTRAQ4plex); K15(iTRAQ4plex)	1679.97	1.115e-11	86.96	1.60595e-07	85.97	1.97285e-07	69.58	8.58099e-06	0	1.17988	13	3.57647	0.728461	11	13.9591	0.791374	9	14.0693	0.897261	13	6.66627	0.533455	11	37.2794	1.20365	9	14.1528	1.16384	13	10.9135	1.4595	11	15.0169	1.02161	9	11.2982	0.560323	13	46.4968	1.00237	11	8.30686	1.03651	9	17.6399
TVPAAVPAVVFLSGGQSEEEATLNLNAINLVK	8	A0A0L9UZW8;NC_030643.1.411.1	N-Term(iTRAQ4plex); K32(iTRAQ4plex)	3539.97	1.245e-12	86.96	7.08831e-08			43.99	0.00147639	0
GINPNNAEALPGK	85	A0A0S3SXI1	N-Term(iTRAQ4plex); K13(iTRAQ4plex)	1582.88	8.635e-09	86.9	1.58643e-07	104.88	2.59907e-09	92.44	4.58697e-08	0	0.989333	25	13.5347	0.786956	35	23.4962	1.0269	25	9.31335	1.01973	25	5.08594	0.667591	35	48.2191	0.983544	25	24.4571	1.07217	25	7.21679	1.23533	35	25.4121	1.02094	25	11.1458	0.836208	25	27.0601	1.3078	35	11.7994	0.998413	25	10.6454
GGGLGGGGGFGK	13	A0A0L9TZG0	N-Term(iTRAQ4plex); K12(iTRAQ4plex)	1208.67	5.302e-11	86.9	1.76917e-07	89.54	9.63316e-08	91.07	6.7728e-08	0	1.12327	4	3.69866	0.81582	4	8.37135	1.56072	5	12.5662	0.938073	4	6.11239	0.503162	4	18.8266	0.391275	5	45.9971	1.01123	4	8.65617	1.37696	4	5.07979	1.02551	5	4.21835	0.793852	4	19.9729	1.11671	4	2.11044	0.622348	5	12.6253
VTGMLLEMDQPEVLHLIESPDALK	1	NC_030643.1.1320.11	N-Term(iTRAQ4plex); K24(iTRAQ4plex)	2966.6	3.343e-16	86.86	1.36002e-07					0	1.23916	1								0.842366	1								1.13293	1								0.465449	1
LINEPVEDGEGNILGQLAGGMPQAVTVTPEER	2	A0A0S3SLP8	N-Term(iTRAQ4plex)	3477.76	3.343e-16	86.85	1.31978e-07					0	1.07655	2	0.821691							1.11051	2	3.53154							0.759099	2	1.75694							1.08401	2	8.25206
DNTQGFLQQTGEMVK	102	A0A0S3SFE1	N-Term(iTRAQ4plex); K15(iTRAQ4plex)	1984.01	3.116e-15	86.8	1.43117e-07	110.23	6.2643e-10	110.47	6.02623e-10	0	0.951884	45	7.20048	0.692392	33	19.9037	1.58878	24	19.2854	0.702058	45	22.175	0.450491	33	41.8431	0.434523	24	115.965	1.6502	45	16.3063	1.53516	33	8.13617	1.06539	24	9.63387	0.588487	45	47.1777	1.00127	33	9.58027	0.540596	24	58.7489
FASGELHDAEEK	3	A0A0L9UQH9	N-Term(iTRAQ4plex); K12(iTRAQ4plex)	1620.82	5.016e-16	86.8	1.03838e-07	50.92	0.000347911			0	0.978504	2	6.53407	0.670306	1					0.710309	2	10.8081	0.441091	1					1.53042	2	6.68216	1.56594	1					0.584977	2	36.7257	0.934182	1
AQQSYLQGFGK	180	NC_030638.1.1394.73;NC_030638.1.1394.41	N-Term(iTRAQ4plex); K11(iTRAQ4plex)	1514.82	5.104e-08	86.74	1.37376e-07	87.09	1.29573e-07	90.03	6.44036e-08	0
GHATLVDYTSTK	12	A0A0L9VCT2	N-Term(iTRAQ4plex); K12(iTRAQ4plex)	1580.86	1.404e-09	86.72	1.84403e-07	67.04	1.67054e-05	86.95	1.84378e-07	0	0.600323	1		0.963785	6	4.34159	0.716399	5	3.47031	1.30441	1		1.48037	6	13.4492	1.31568	5	7.6821	1.05153	1		0.8317	6	6.94728	1.0508	5	2.44821	1.48336	1		1.08165	6	11.1858	1.14916	5	1.75572
TKEYVSGTAQNAGQNIK	40	A0A0S3R8L0;XM_017557573.1;NC_030637.1.1954.1;NC_030637.1.1954.6;NC_030637.1.1954.81	N-Term(iTRAQ4plex); K2(iTRAQ4plex); K17(iTRAQ4plex)	2241.23	9.139e-18	86.71	1.77683e-07	109.95	8.33036e-10	110.09	8.20323e-10	1
IIGATNPAQSEPGTIR	20	A0A0S3SVN1	N-Term(iTRAQ4plex)	1768.97	3.343e-16	86.66	1.85674e-07	77.59	1.51624e-06	79.66	9.5058e-07	0	1.07992	7	11.4656	0.950615	7	4.28685	1.27883	6	2.17796	0.77548	7	12.6502	0.694593	7	8.21803	0.559017	6	15.0502	1.19684	7	6.13903	1.24596	7	3.85255	1.18168	6	6.58627	0.652481	7	22.6054	1.06778	7	20.536	0.688207	6	13.8561
AVTFSDLHTEEGIK	16	A0A0S3RJZ5	N-Term(iTRAQ4plex); K14(iTRAQ4plex)	1834.98	3.343e-16	86.56	1.73218e-07	74.44	2.71071e-06	78.54	1.09448e-06	0	1.02805	5	0.925251	1.09238	5	11.8403	1.30792	5	4.51372	1.05853	5	4.62803	0.911092	5	12.73	0.533218	5	6.75292	0.951766	5	3.83634	1.10996	5	8.68684	1.14964	5	3.07529	1.00155	5	7.39027	0.913044	5	8.53026	0.697085	5	1.31623
GDALHAMELALSLEK	46	XM_017574880.1;A0A0S3RTX8	N-Term(iTRAQ4plex); K15(iTRAQ4plex)	1886.03	3.091e-13	86.51	1.81813e-07	90.6	7.12448e-08	99.65	9.05079e-09	0
IVTPTSEQLENLGK	13	A0A0L9TZZ9;XM_017558341.1	N-Term(iTRAQ4plex); K14(iTRAQ4plex)	1817.03	3.343e-16	86.51	2.08951e-07	42.23	0.00562208	22.83	0.487838	0
YGAGIGPGVYDIHSPR	18	A0A0S3RWJ6;A0A0L9VEF2	N-Term(iTRAQ4plex)	1802.93	3.343e-16	86.5	1.5492e-07	77.1	1.32784e-06	76.07	1.65482e-06	0
NILEASFDSDFK	155	A4PI99;A4PIA0	N-Term(iTRAQ4plex); K12(iTRAQ4plex)	1673.86	2.965e-08	86.49	1.25321e-07	97.63	9.33678e-09	91.61	3.85844e-08	0
VLFGEEGQQQQGEESQQEGVFVELKR	11	A0A0S3SMM1;XM_017557696.1	N-Term(iTRAQ4plex); K25(iTRAQ4plex)	3266.66	3.343e-16	86.48	1.48438e-07	75.2	1.93881e-06	84.92	2.11141e-07	1
IEISAQNSWVGK	13	A0A0S3RYV2	N-Term(iTRAQ4plex); K12(iTRAQ4plex)	1619.9	1.563e-11	86.45	1.99855e-07	86.64	1.93576e-07	86.45	2.03025e-07	0	1.206	6	4.75066	0.919248	5	2.1134	1.45113	2	0.876804	0.970614	6	9.21586	0.592246	5	10.2796	0.414881	2	38.2462	0.885977	6	4.75527	1.36773	5	2.79756	1.11936	2	8.49701	0.769077	6	17.4861	0.829621	5	17.4144	0.608117	2	3.10538
NVADEAGVILQAK	3	A0A0L9U150	N-Term(iTRAQ4plex); K13(iTRAQ4plex)	1615.93	5.137e-16	86.4	1.6185e-07	20.81	0.611185			0	1.15141	2	2.44109	0.926811	1					0.916069	2	2.21555	0.922285	1					0.976909	2	19.7707	1.06808	1					0.770725	2	45.1639	1.21447	1
DIESAYWELVVK	9	A0A0S3RR96	N-Term(iTRAQ4plex); K12(iTRAQ4plex)	1739.95	3.343e-16	86.35	2.14938e-07	56.98	0.00018812	16.03	2.31873	0	1.08052	4	4.60026	1.0333	4	9.68522	1.03996	1		1.14512	4	5.20884	0.766708	4	9.59497	1.39816	1		0.587306	4	16.4351	1.12833	4	9.20404	0.789138	1		1.32145	4	22.5446	1.07193	4	8.3056	1.03223	1
EHVMDPLPQTIHADYKPANK	46	A0A0S3R9E0	N-Term(iTRAQ4plex); K16(iTRAQ4plex); K20(iTRAQ4plex)	2736.46	3.343e-16	86.31	1.7974e-07	49.21	0.000912219	79.97	7.75841e-07	0	1.29228	16	10.0386	0.937848	10	9.44372	1.51776	20	10.9097	0.905609	16	6.39101	0.7301	10	20.0722	0.358295	20	53.7458	0.703596	16	9.00795	1.34988	10	13.7206	1.09757	20	5.57399	0.835146	16	10.8301	0.741093	10	32.4937	0.566492	20	32.4593
AGELSAAELDNLMTVVANPR	12	A0A0L9VL85;A0A0S3SNB1;A0A0L9TZ34	N-Term(iTRAQ4plex); M13(Oxidation)	2231.15	5.051e-14	86.27	1.57798e-07	141.75	4.45451e-13	106.65	1.41117e-09	0
VVNNEGIVMFDDELKK	56	NC_030638.1.306.23	N-Term(iTRAQ4plex); K15(iTRAQ4plex); K16(iTRAQ4plex)	2282.24	7.359e-14	86.26	2.24762e-07	125.85	2.43895e-11	120.58	8.3211e-11	1	0.612663	24	27.7674	0.608538	19	15.1581	0.311559	13	36.3392	0.886354	24	7.05808	1.29517	19	3.31722	1.03717	13	12.3361	1.73868	24	17.0547	1.29011	19	6.00843	1.59155	13	3.87636	0.846692	24	9.84053	0.569134	19	17.281	1.12174	13	6.67437
AQGTDISVYGSSK	7	A0A0L9VK48	N-Term(iTRAQ4plex); K13(iTRAQ4plex)	1600.84	6.248e-09	86.23	1.47942e-07	90.18	6.04422e-08	89.38	7.44554e-08	0	0.79477	2	18.5392	0.85002	2	7.48607	0.632341	3	36.6774	1.09716	2	24.5683	1.8582	2	1.16333	1.28629	3	10.5356	1.18526	2	2.65935	0.787864	2	4.04199	1.06938	3	0.136561	1.0538	2	5.19136	0.845478	2	5.28418	1.2696	3	7.59323
IGDTAGTIDNIIQCK	2	A0A0S3S4N4	N-Term(iTRAQ4plex); C14(Carbamidomethyl); K15(iTRAQ4plex)	1907.02	3.343e-16	86.15	2.00438e-07					0	1.02551	2	0.946806							0.931686	2	2.18971							1.09891	2	0.652662							0.895869	2	6.53898
QISELGIYPAVDPLDSTSR	21	A0A0S3SM21	N-Term(iTRAQ4plex)	2205.15	1.101e-16	86.1	1.82876e-07	81.93	4.60709e-07	92.04	4.5075e-08	0	1.21723	6	5.71194	1.0124	6	13.3749	1.20969	8	28.0196	0.996214	6	5.30016	0.804112	6	19.3148	0.923756	8	18.8863	0.807522	6	4.6706	1.18181	6	14.1853	1.00149	8	4.60678	0.819628	6	12.8281	0.807045	6	13.0692	0.799087	8	34.8363
FVSDDVEEQTEQLLK	7	A0A0L9UUU4	N-Term(iTRAQ4plex); K15(iTRAQ4plex)	2068.07	4.622e-14	86.05	1.99892e-07	107.16	1.54905e-09	105.01	2.54767e-09	0	1.25541	1		0.824609	3	3.16855	1.6199	3	2.34369	0.70234	1		0.448961	3	8.07631	0.307496	3	18.9926	1.15272	1		1.52111	3	2.03935	1.15446	3	0.977845	0.570483	1		0.770297	3	8.70819	0.425632	3	5.72479
VLNFAIDDAVLEER	17	A0A0S3R659	N-Term(iTRAQ4plex)	1747.94	3.343e-16	85.98	2.25473e-07	85.87	2.29445e-07	86.44	1.8908e-07	0	1.17803	7	2.49659	0.87516	6	6.71788	1.35144	4	4.05992	0.895711	7	1.74964	0.668778	6	28.4205	0.665915	4	1.77107	1.08736	7	7.67899	1.35248	6	4.64889	1.0374	4	8.83561	0.632905	7	37.6848	0.990444	6	4.44559	0.687366	4	8.20648
KGQLLVVPQNFMVAEEAGDQGFEYVVFK	28	NC_030638.1.306.23	N-Term(iTRAQ4plex); K1(iTRAQ4plex); K28(iTRAQ4plex)	3574.9	3.343e-16	85.96	1.37911e-07	59.73	5.51226e-05	75.2	1.55981e-06	1	0.688917	11	14.1678	0.96514	4	12.2453	0.500427	6	19.5539	1.13786	11	7.35687	1.69022	6	10.2925	1.57996	7	14.2958	1.04407	11	16.1837	0.798706	6	8.23611	1.02416	10	14.972	1.4548	11	12.3229	0.86803	5	11.1372	1.33399	7	6.45516
TVTAMDVVYALK	10	A0A0L9T8L2	N-Term(iTRAQ4plex); K12(iTRAQ4plex)	1598.91	1.251e-14	85.95	1.76852e-07	54.69	0.000260832	30.97	0.0612673	0	0.969246	5	4.55063	0.957055	2	14.904	0.672788	3	20.972	1.42517	5	3.99236	0.956266	2	5.55227	1.34935	3	6.99006	0.787838	5	8.68528	1.18118	2	10.9566	0.990364	3	22.1343	0.897268	5	12.123	0.795775	2	23.7046	1.28824	3	0.706693
VAVQMNDTHPTLCIPELMR	18	A0A0S3T8S4;XM_017584129.1	N-Term(iTRAQ4plex); C13(Carbamidomethyl)	2369.18	3.565e-12	85.92	1.59912e-07	93.51	2.76307e-08	87.39	1.15544e-07	0
WGLQMGHSVLPK	24	XM_017556253.1	N-Term(iTRAQ4plex); K12(iTRAQ4plex)	1640.92	1.08e-10	85.92	1.6989e-07	91.36	4.81821e-08	91.29	4.8965e-08	0	1.14445	6	12.1548	1.02372	8	5.10361	1.46938	10	10.8508	1.08739	6	2.20839	0.496527	8	14.8326	0.467743	10	24.4178	0.84932	6	9.67396	1.43837	8	4.02865	1.07764	10	6.95476	0.726588	6	30.8724	0.738299	8	15.3713	0.60796	10	15.5995
ESAQSGKDNTQGFLQQTGEMVK	23	A0A0S3SFE1	N-Term(iTRAQ4plex); K7(iTRAQ4plex); K22(iTRAQ4plex)	2815.42	1.552e-19	85.91	1.96568e-07	94.05	2.86111e-08	100.26	6.84754e-09	1	0.84038	9	17.3072	0.782657	9	8.09937	0.813487	5	3.12734	0.779054	9	20.27	0.536528	9	73.6677	0.935167	5	10.4363	1.522	9	7.44652	1.62615	9	13.7711	1.27265	5	5.47948	0.578894	9	41.7745	0.49263	9	43.3884	0.973248	5	9.02991
ELGEWGLDNYLSVK	8	A0A0S3R6C0	N-Term(iTRAQ4plex); K14(iTRAQ4plex)	1911.01	3.43e-12	85.87	2.32033e-07	40.02	0.00836638	105.2	2.70286e-09	0	0.820925	3	2.89932	0.737035	1		0.619501	4	36.9435	1.16453	3	3.99371	1.71564	1		1.09077	4	6.55819	1.00157	3	7.55917	0.901743	1		1.13512	4	7.19104	1.24821	3	2.15325	0.913034	1		1.10546	4	0.921295
LIALDMGALVAGAK	4	NC_030640.1.824.14	N-Term(iTRAQ4plex); K14(iTRAQ4plex)	1630.98	5.168e-13	85.86	1.30747e-07	36.75	0.0111064	105.42	1.60046e-09	0	1.38992	2	1.46005	1.03403	1		1.48036	1		1.00256	2	4.99098	0.735576	1		0.581931	1		0.701104	2	1.24171	1.309	1		0.939155	1		0.587803	2	16.1863	0.652343	1		0.737429	1
ELSTMTEGYTGSDLK	3	NC_030647.1.61.139	N-Term(iTRAQ4plex); K15(iTRAQ4plex)	1919.96	3.343e-16	85.83	1.55685e-07	41.16	0.00446726	81.29	3.86741e-07	0	1.2952	1		0.863585	1		1.30336	1		0.8761	1		1.01025	1		0.672703	1		0.97021	1		1.12374	1		1.21334	1		0.547841	1		1.05161	1		0.508865	1
TTLVANTSNMPVAAR	3	A0A0L9TAR6	N-Term(iTRAQ4plex)	1689.91	3.343e-16	85.81	2.25945e-07	51.55	0.000610612	76.69	1.84717e-06	0	1.08058	1		1.1736	1		1.18701	1		0.909541	1		0.825323	1		0.772254	1		1.11663	1		1.00734	1		1.11035	1		0.770753	1		1.11229	1		0.765301	1
NLNLNWELTAPWSGGK	5	A0A0S3S5K3	N-Term(iTRAQ4plex); K16(iTRAQ4plex)	2088.11	3.343e-16	85.79	2.11961e-07			59.12	9.63161e-05	0	0.899348	1					0.672428	4	29.4632	0.936035	1					0.948304	4	42.3853	1.07438	1					1.24293	4	22.3682	1.21838	1					0.914776	4	17.7686
LAESLDDLALDIPSAK	11	A0A0L9TQG9	N-Term(iTRAQ4plex); K16(iTRAQ4plex)	1959.09	1.255e-09	85.76	2.30552e-07	64.14	3.30355e-05	89.86	8.49963e-08	0	1.24814	5	2.30202	0.925268	2	4.62366	1.36354	4	9.64836	0.964712	5	4.45933	0.988322	2	5.97619	0.775498	4	13.284	0.78958	5	1.22816	1.08752	2	1.94509	0.938004	4	3.16128	0.844351	5	14.3654	1.06814	2	18.9481	0.735607	4	10.2624
GAPTMAHLFEQSCDK	14	A0A0S3S851	N-Term(iTRAQ4plex); C13(Carbamidomethyl); K15(iTRAQ4plex)	1979.96	3.343e-16	85.75	9.00655e-08	54.8	0.000101326	61.99	1.92253e-05	0	0.798084	5	14.126	0.80916	4	11.7164	0.661438	5	2.55329	1.2022	5	9.34611	1.56147	4	17.5343	1.40576	5	10.9724	0.889124	5	1.966	0.899185	4	3.53147	0.954326	5	5.43491	1.49417	5	11.0913	0.923507	4	12.4714	1.25584	5	2.30207
GIVSSSPVVVFSK	33	A0A0S3RG06	N-Term(iTRAQ4plex); K13(iTRAQ4plex)	1593.95	3.377e-10	85.73	1.8123e-07	86.23	1.61879e-07	88.82	9.24445e-08	0	1.06546	10	8.3495	1.11839	11	8.04809	1.57429	12	6.30451	1.00473	10	7.73259	0.707697	11	16.812	0.57898	11	32.4226	0.856959	10	7.32359	1.10742	11	4.77715	0.890762	12	7.92662	1.02731	10	13.6622	1.17769	11	8.52718	0.685223	12	18.3161
ESMSTILYNSHATK	61	A0A0L9TXC9	N-Term(iTRAQ4plex); K14(iTRAQ4plex)	1869.96	1.732e-14	85.69	1.90326e-07	102	4.36938e-09	100.73	5.9888e-09	0	0.773801	21	10.0259	0.840492	16	13.3784	0.570047	24	30.7598	1.09292	21	6.43785	1.52722	16	9.724	1.30675	24	8.10006	1.20414	21	13.4741	0.956802	16	5.28681	1.07036	24	11.6946	1.08816	21	12.3391	0.786402	16	11.869	1.19966	24	7.65344
CVPDAGFFINVEDISGTR	7	A0A0L9TPG7	N-Term(iTRAQ4plex); C1(Carbamidomethyl)	2141.05	3.343e-16	85.69	1.34617e-07	52.88	0.000229792			0	0.953368	5	4.79831	0.831855	2	7.04781				0.907019	5	20.6966	0.61952	2	6.17876				1.06562	5	12.3045	1.25993	2	0.334243				0.973689	5	6.75397	1.2517	2	4.27983
IHYETTGPEIWK	10	NC_030645.1.375.4;A0A0S3T6D9	N-Term(iTRAQ4plex); K12(iTRAQ4plex)	1761.95	5.157e-08	85.66	1.96399e-07	35.09	0.0213412	33.39	0.0318409	0
FFASQALQSSDQVK	4	NC_030646.1.63.5	N-Term(iTRAQ4plex); K14(iTRAQ4plex)	1843.98	3.343e-16	85.65	1.97396e-07					0	1.14867	4	10.0069							0.8616	4	12.0589							1.12912	4	14.2402							0.585265	4	13.4234
FVEESSVPVVTVFNSELR	26	A0A0L9UG89	N-Term(iTRAQ4plex)	2182.15	6.039e-13	85.57	2.42943e-07	85.3	2.60739e-07	96.47	1.98937e-08	0	1.12255	4	9.42799	1.09642	10	3.58746	1.23507	11	17.2145	1.03448	4	10.6232	1.13859	10	4.45544	0.883519	11	53.9554	0.783398	4	3.58661	1.0191	10	8.62462	0.979474	11	10.1216	1.01222	4	8.44248	0.758671	10	6.87056	0.880017	11	34.5249
EAAIGYLEAVIEK	5	A0A0S3TCX2	N-Term(iTRAQ4plex); K13(iTRAQ4plex)	1693.97	3.343e-16	85.57	2.41695e-07	44.77	0.00301084	29.41	0.103955	0	1.01901	3	3.18219	1.05937	1		1.04294	1		1.09222	3	3.09167	1.30967	1		1.01059	1		0.868943	3	3.30717	0.940169	1		1.04573	1		0.976814	3	13.5963	0.834674	1		0.905696	1
SVDIIGLGSGPELEK	5	A0A0S3RGM7	N-Term(iTRAQ4plex); K15(iTRAQ4plex)	1802.02	3.435e-16	85.54	2.24102e-07	50.4	0.000769737	81.06	6.52989e-07	0	1.09008	2	5.30304	1.02043	1		1.14304	2	17.7068	0.967664	2	3.44158	1.35617	1		0.922144	2	50.3809	0.937998	2	1.07635	0.922984	1		0.990227	2	13.3621	0.94955	2	11.2713	0.880674	1		0.848191	2	21.4828
MNLNTSSNLETR	17	NW_016115088.1.31.4	N-Term(Acetyl)	1421.67	2.73e-07	85.46	4.29514e-08	52.74	8.51373e-05	53.29	7.05564e-05	0
KGQAENAVYDFEDK	3	A0A0S3S1E5	N-Term(iTRAQ4plex); K1(iTRAQ4plex); K14(iTRAQ4plex)	2046.05	3.343e-16	85.45	1.9501e-07	45.06	0.00192591			1	1.18437	2	10.2822	0.709102	1					0.9209	2	2.97439	0.633315	1					1.05636	2	10.5488	1.51886	1					0.599811	2	12.0263	0.745021	1
DLDDFVAFINEK	33	A0A0S3SSH4	N-Term(iTRAQ4plex); K12(iTRAQ4plex)	1713.9	3.267e-09	85.38	2.09188e-07	91.22	5.45177e-08	94.29	2.68308e-08	0	0.820076	11	5.17148	0.946983	9	7.80325	1.04092	13	8.8461	0.930121	11	6.6578	1.27265	9	9.30214	0.786125	13	13.4684	1.20362	11	11.0901	1.03091	9	11.1171	1.15716	13	4.04122	1.19176	11	4.9781	0.829435	9	8.56787	0.869779	13	8.38592
GGPVFGAGKEEDKQDLGVTGTG	21	A0A0S3SJV0	N-Term(iTRAQ4plex); K9(iTRAQ4plex); K13(iTRAQ4plex)	2551.34	3.851e-16	85.38	2.34395e-07	66.38	1.87222e-05	72.47	4.57521e-06	2	0.690424	7	10.0665	0.861772	7	5.07561	1.36996	7	6.90787	0.884482	7	8.56473	0.631368	7	22.7713	0.528522	7	24.1642	1.81441	7	3.74824	1.44091	7	7.7001	1.17177	7	5.60153	0.59786	7	16.9133	0.712467	7	14.4766	0.513221	7	17.5898
AIDKDIQSLQEELTAISQK	32	NW_016152131.1.1.12	N-Term(iTRAQ4plex); K4(iTRAQ4plex); K19(iTRAQ4plex)	2562.45	2.747e-15	85.34	1.89046e-07	90.01	7.02381e-08	90.95	5.24301e-08	1	1.17049	10	3.211	0.92178	11	4.23604	1.37176	11	12.0362	1.02773	10	7.89395	0.740423	11	25.729	0.590459	11	9.80274	0.87086	10	9.45342	1.32243	11	7.27599	1.05303	11	2.04084	0.755599	10	9.97235	0.818537	11	16.0211	0.668412	11	19.5024
ALSSAYLPIGAVLVSPEVSEVIHAQSNK	1	A0A0S3SE74	N-Term(iTRAQ4plex); K28(iTRAQ4plex)	3167.76	3.343e-16	85.32	1.52758e-07					0	1.16089	1								1.05126	1								0.75079	1								0.979208	1
SLGYGYVNYSNPQDAAR	2	A0A0L9VAK7	N-Term(iTRAQ4plex)	2018.97	3.343e-16	85.28	1.0451e-07					0	1.16529	2	6.00837							0.960295	2	1.76617							0.979593	2	0.311209							0.713476	2	26.3548
LTPDYDALDVANK	21	A0A0S3SGF0	N-Term(iTRAQ4plex); K13(iTRAQ4plex)	1722.92	6.857e-08	85.27	2.5274e-07	79.09	1.04074e-06	92.18	5.20593e-08	0	1.02439	9	4.71374	0.659312	7	6.30297	0.661075	5	14.9666	0.940103	9	6.74766	0.523516	7	18.1097	0.913367	5	5.06635	1.24641	9	7.70608	1.56802	7	5.57778	1.43492	5	5.87234	0.579148	9	18.1917	0.918045	7	13.0945	0.942866	5	3.85505
TMLGEALYPLVDQLEHDAAAK	4	NC_030643.1.1320.11	N-Term(iTRAQ4plex); K21(iTRAQ4plex)	2573.35	3.343e-16	85.27	2.35207e-07	44.52	0.00279544			0	1.25014	3	0.977577	1.00541	1					0.81966	3	3.45065	0.894092	1					1.14431	3	1.83111	1.19775	1					0.426898	3	6.99002	0.783929	1
NVIIWGNHSSTQYPDVNHATVTTPAGDK	19	A0A0S3SUV7	N-Term(iTRAQ4plex); K28(iTRAQ4plex)	3310.68	3.343e-16	85.26	2.23984e-07	82.72	3.92103e-07	61.84	4.78212e-05	0	1.27079	8	4.3268	1.08155	3	2.83771	1.47465	8	7.54502	0.853662	8	12.4721	0.827059	3	1.3599	0.412112	7	13.8066	1.02644	8	6.63265	1.29429	3	1.75227	1.17941	8	1.42494	0.650464	8	12.3103	0.487681	3	6.18369	0.587053	8	22.1675
EVLSDILLGMAAGLK	17	NC_030644.1.479.18	N-Term(iTRAQ4plex); K15(iTRAQ4plex)	1818.07	1.302e-14	85.24	1.80284e-07	90.05	6.25754e-08	95.04	1.94264e-08	0	1.16015	8	4.28507	0.854907	5	9.16115	1.45798	4	8.62271	1.04298	8	8.67289	0.728748	5	39.0816	0.439072	4	43.7319	0.792557	8	11.0178	1.41544	5	14.4684	1.0883	4	8.4498	0.968788	8	26.5496	0.886391	5	24.7244	0.638703	4	40.4507
LIQFFELNTGAK	8	A0A0L9VSZ0;A0A0S3SWD8	N-Term(iTRAQ4plex); K12(iTRAQ4plex)	1668.96	7.115e-15	85.21	2.41191e-07	80.17	8.11601e-07	77.49	1.47046e-06	0
IFTTDLVPIVNLK	4	A0A0S3S656	N-Term(iTRAQ4plex); K13(iTRAQ4plex)	1761.08	9.315e-14	85.21	1.03798e-07	58.37	6.36763e-05			0	1.1954	3	11.551	0.864374	1					0.736159	3	6.35039	0.772906	1					1.16374	3	13.4179	1.35415	1					0.478859	3	3.99413	0.752119	1
IDVIHSLEYVCEEYGGR	15	A0A0S3S068;A0A0L9U9H9	N-Term(iTRAQ4plex); C11(Carbamidomethyl)	2183.05	3.343e-16	85.16	1.29993e-07	82.87	2.01661e-07	58.97	5.43823e-05	0
AISCTVHVTEVEWDQK	6	A0A0S3S068;A0A0L9U9H9	N-Term(iTRAQ4plex); C4(Carbamidomethyl); K16(iTRAQ4plex)	2190.12	3.343e-16	85.15	2.06665e-07	27.12	0.130719	26.89	0.133121	0
IATGTDIVSAAPNVSLQK	2	A0A0S3S3S0	N-Term(iTRAQ4plex); K18(iTRAQ4plex)	2073.18	3.343e-16	85.15	2.28814e-07					0	0.896673	2	13.6551							1.00349	2	9.16197							1.09083	2	23.2024							1.08449	2	0.355325
AASEYLYDLLTK	12	A0A0L9USZ8	N-Term(iTRAQ4plex); K12(iTRAQ4plex)	1674.91	3.38e-16	85.09	2.51356e-07	59.11	9.96067e-05	26.39	0.185988	0	1.05442	5	10.4159	0.795821	4	3.67171	0.811313	3	2.9136	0.962998	5	4.49445	1.01308	4	6.87124	0.963572	3	2.96712	1.12833	5	8.53222	1.28062	4	1.30439	1.18833	3	2.00808	0.801322	5	27.25	0.750695	4	2.38746	1.0558	3	9.68667
GALTFTEEFTSTVQPGR	86	A0A0S3RI44	N-Term(iTRAQ4plex)	1985.01	3.179e-14	85.02	1.8493e-07	106.08	1.3292e-09	105.38	1.68625e-09	0	0.966026	27	7.452	0.852856	27	21.1603	1.35557	32	14.6876	1.01755	27	9.45484	0.592124	27	57.6772	0.716572	32	55.1418	0.931189	27	11.9306	1.17309	27	18.09	1.00447	32	13.7197	1.15148	27	17.3631	1.40441	27	11.2796	0.785787	32	27.1561
DNVISEIPTEVLDVTFPASGEK	98	NC_030638.1.1394.40;NC_030638.1.1394.73	N-Term(iTRAQ4plex); K22(iTRAQ4plex)	2648.4	1.132e-16	84.97	2.619e-07	87.78	1.37465e-07	109.57	9.29634e-10	0
EQQQQQQEENWEVHR	44	NC_030638.1.1394.132;NC_030638.1.1394.152	N-Term(iTRAQ4plex)	2139.99	1.008e-13	84.96	6.47882e-08	109.3	2.38504e-10	92	1.21144e-08	0
VGFSTSPLSSLGVK	86	A0A0L9VCS3	N-Term(iTRAQ4plex); K14(iTRAQ4plex)	1666.96	3.828e-12	84.95	2.77984e-07	122.33	4.99996e-11	122.05	5.16141e-11	0	0.767378	22	8.26686	1.07674	29	7.65049	0.82122	35	14.6247	0.829833	22	10.7295	0.997173	29	11.9068	0.921015	35	17.8752	1.46307	22	16.3375	1.05482	29	7.93532	1.24345	35	17.0575	1.01343	22	12.8873	0.927956	29	13.8154	1.04142	35	16.4185
GWDEGVIGMQIGEVAR	17	A0A0L9VFZ2	N-Term(iTRAQ4plex); M9(Oxidation)	1876.92	3.235e-09	84.94	1.42358e-07	84.44	1.64046e-07	97.22	7.20748e-09	0	0.941127	3	5.67946	1.1473	7	5.47595	1.10199	7	7.47798	1.18173	3	4.88976	0.946356	7	11.688	0.86801	7	12.8921	0.747661	3	2.36378	0.813466	7	10.8674	0.998215	7	5.90567	1.37787	3	5.69658	1.4149	7	4.67877	0.882564	7	15.4449
GLDVIQQAQSGTGK	17	A0A0S3R887;NC_030640.1.1323.3;A0A0S3RHI8;A0A0S3SFY0	N-Term(iTRAQ4plex); K14(iTRAQ4plex)	1689.94	1.172e-11	84.93	2.918e-07	83.72	3.88952e-07	86.66	1.95384e-07	0
GILGYIEDDVVSTDFVGDSR	23	NC_030640.1.1062.9	N-Term(iTRAQ4plex)	2301.14	2.56e-18	84.87	1.80188e-07	125.82	1.24626e-11	127.48	9.01283e-12	0	0.698732	6	17.0059	0.890683	9	5.7042	0.696006	8	11.9161	0.946072	6	7.49529	1.74867	9	5.69311	1.24535	8	15.8239	0.651096	6	18.3286	0.646795	9	3.50805	1.12965	8	10.9918	2.17256	6	22.5992	1.2845	9	6.76763	1.13729	8	6.08493
QTNMDDAIYNQLVQK	3	A0A0S3RGN1	N-Term(iTRAQ4plex); M4(Oxidation); K15(iTRAQ4plex)	2085.06	3.343e-16	84.82	2.17213e-07					0	1.01858	3	3.30269							1.0565	3	6.03499							1.16656	3	6.65811							0.636216	3	8.80189
VNVHGGAVALGHPLGCSGAR	25	A0A0S3RX78;A0A0S3RIP1	N-Term(iTRAQ4plex); C16(Carbamidomethyl)	2073.08	4.41e-18	84.81	2.52733e-07	104.97	2.3977e-09	76.33	1.7903e-06	0
GVPDLPQCGFSSLAVR	13	A0A0S3T0V6	N-Term(iTRAQ4plex); C8(Carbamidomethyl)	1846.96	5.438e-10	84.81	2.25147e-07	94.04	2.64286e-08	89.71	7.42459e-08	0	1.03718	3	2.24333	1.0263	6	20.1748	1.33562	4	23.9897	1.06156	3	0.148269	0.721177	6	40.3018	0.819444	4	50.3931	0.935055	3	1.99986	1.12816	6	15.0306	0.91737	4	6.43877	0.936482	3	1.39059	1.3492	6	5.89467	0.785367	4	28.6448
LETFFLSSTEVQQSYLQGFSK	56	A0A0S3SMS9;NC_030638.1.1395.109;NC_030638.1.1395.113	N-Term(iTRAQ4plex); K21(iTRAQ4plex)	2727.42	8.034e-17	84.76	3.04117e-07	86.73	1.90774e-07	91.09	7.10736e-08	0
ILENVELPEEFADVLVK	27	A0A0S3T8S4;XM_017584129.1	N-Term(iTRAQ4plex); K17(iTRAQ4plex)	2245.26	5.549e-14	84.75	2.23254e-07	93.78	3.17655e-08	113.09	3.71617e-10	0
STLTDSLVAAAGIIAQEVAGDVR	10	NC_030641.1.73.138	N-Term(iTRAQ4plex)	2401.31	1.134e-14	84.66	2.79568e-07	87.07	1.57658e-07	99.36	9.31078e-09	0	0.817541	4	2.47896	1.12068	4	16.0401	0.75263	2	12.4561	1.11042	4	6.52141	1.53694	4	6.33501	1.48459	2	2.26898	0.786976	4	8.85551	0.703616	4	7.51391	0.816229	2	6.62289	1.76705	4	7.3086	1.05384	4	14.5196	1.33918	2	5.66447
AVLVDEIWHAAGDK	15	NC_030643.1.1031.5	N-Term(iTRAQ4plex); K14(iTRAQ4plex)	1812	3.343e-16	84.65	4.00353e-07	67.42	2.08123e-05	51.87	0.000760977	0	1.15539	6	0.732779	0.957892	3	1.70513	1.47666	6	7.04223	1.02819	6	1.39444	0.686424	3	13.3595	0.659023	6	53.8169	0.79841	6	2.02313	1.25597	3	1.01112	0.981518	6	9.78602	1.00251	6	6.25781	0.954934	3	1.66813	0.630688	6	10.136
SVEDQHAQVLSEAPK	4	XM_017570944.1	N-Term(iTRAQ4plex); K15(iTRAQ4plex)	1926.02	3.343e-16	84.61	2.92665e-07	41.88	0.00521178			0	0.985063	2	2.12089	0.751339	2	1.63218				0.947229	2	10.6191	0.966434	2	0.427257				1.2258	2	4.06549	1.14219	2	2.63967				0.766989	2	12.3582	1.23672	2	4.4476
QSESHFVDAQPEQQQR	60	A4PI99;A4PIA0	N-Term(iTRAQ4plex)	2057.98	1.905e-14	84.6	1.22745e-07	82.94	1.68201e-07	84.65	1.17912e-07	0
TAGPYYGSSHGTSYGPPYGSTNESNTSSYNNSISR	2	A0A0L9UG41	N-Term(iTRAQ4plex)	3804.68	3.343e-16	84.59	1.66817e-08					0	1.16121	2	9.66045							0.717425	2	2.92454							1.27701	2	3.61472							0.558173	2	28.869
EQQHYTENKPGVIGSMFR	335	A0A0S3RZ04	N-Term(iTRAQ4plex); K9(iTRAQ4plex)	2409.22	4.75e-16	84.58	2.69613e-07	89.4	8.703e-08	92.37	4.57749e-08	0	1.18322	109	5.45526	0.658235	118	22.5977	1.54521	103	8.25854	0.924643	108	7.03533	0.286841	118	68.4429	0.324321	98	93.2174	1.107	109	8.23565	1.67604	118	9.71033	1.18231	103	10.9737	0.517741	109	19.8336	0.898416	118	13.0548	0.447581	102	35.3737
EFHGHAIFHDLAYTPLTITPQGEYNVR	74	A0A0L9VCS3	N-Term(iTRAQ4plex)	3270.64	3.343e-16	84.57	2.27465e-07	80.22	6.35955e-07	85.09	2.06288e-07	0	0.595195	7	15.1556	1.21309	25	7.63497	0.612259	40	21.83	1.09174	7	13.1796	1.52956	25	6.40819	1.24403	40	12.761	0.603322	7	32.9388	0.643318	25	15.1741	1.04041	42	6.89547	2.45745	7	12.7418	1.0622	25	14.9738	1.43517	42	13.8616
QQGVSFLVGDVESSQGAFQYFGLK	9	A0A0L9UFQ8	N-Term(iTRAQ4plex); K24(iTRAQ4plex)	2879.49	3.343e-16	84.56	2.74707e-07			11.36	5.99168	0	0.915577	7	5.96378				0.701569	2	6.19989	1.00607	7	10.7743				1.4314	2	26.277	0.867477	7	24.1778				0.800527	2	20.2901	1.50242	7	25.819				1.45214	2	5.21846
LLEQDNYDLGYDAAK	6	A0A0L9VBU1	N-Term(iTRAQ4plex); K15(iTRAQ4plex)	2016.02	3.278e-11	84.54	2.09354e-07	93.49	2.44675e-08	83.97	2.19475e-07	0	1.27964	2	11.9227	0.859175	1		1.70442	3	4.48913	1.00533	2	9.38467	0.63197	1		0.315823	3	34.8949	0.81395	2	3.77224	1.50458	1		1.05325	3	0.476998	0.641954	2	29.1443	0.547231	1		0.471569	3	26.9169
NPHLQELNIFLNYVDIK	10	A0A0S3SMN4;NC_030638.1.1394.102	N-Term(iTRAQ4plex); K17(iTRAQ4plex)	2358.3	2.24e-17	84.53	2.23403e-07	87.89	1.0501e-07	26.97	0.128381	0
NPDSLNFNVIAISK	1	A0A0S3R5G4	N-Term(iTRAQ4plex); K14(iTRAQ4plex)	1820.01	3.343e-16	84.53	3.07796e-07					0	0.978039	1								0.960785	1								1.16538	1								0.866595	1
AAVEEGIVPGGGVALLYASK	28	A0A0S3STP2;A0A0L9VBU1	N-Term(iTRAQ4plex); K20(iTRAQ4plex)	2189.24	1.806e-16	84.5	2.74626e-07	98.51	1.07881e-08	145.7	2.05768e-13	0
QSLSYFVDAQPQQKEER	23	NC_030638.1.1394.132;NC_030638.1.1394.152	N-Term(iTRAQ4plex); K14(iTRAQ4plex)	2341.21	3.343e-16	84.46	2.77883e-07	71.53	5.62458e-06	76.02	2.05653e-06	1
TLLGSVSDYCAHHAR	46	A0A0S3SUG1;XM_017560050.1;XM_017560051.1	N-Term(iTRAQ4plex); C10(Carbamidomethyl)	1830.9	1.365e-12	84.44	1.36165e-07	105.01	1.18944e-09	90.35	3.44119e-08	0
LHPFGQVPAFQDADNVSLFESR	7	A0A0S3RQJ9	N-Term(iTRAQ4plex)	2618.31	3.343e-16	84.44	2.16209e-07	67.93	9.8652e-06	46.36	0.00146469	0	0.890423	2	25.8732	1.19016	2	27.6899	1.16367	3	12.8637	0.985146	2	5.89301	0.424309	2	55.5171	1.43537	2	81.9057	1.02082	2	13.1182	1.25	2	3.52418	1.12784	3	7.25527	1.213	2	20.1465	0.900649	2	11.4788	0.833116	2	0.162842
IPIINPSTQQIIGDIPAATK	9	A0A0S3R6C0	N-Term(iTRAQ4plex); K20(iTRAQ4plex)	2378.39	3.343e-16	84.4	1.57939e-07	74	1.83527e-06	73.7	1.88122e-06	0	0.93662	3	2.80797	0.803898	2	5.51339	0.957104	4	6.87841	1.01698	3	0.872787	1.41568	2	2.11035	1.17699	4	4.3293	0.985654	3	3.24891	0.965688	2	0.269999	1.02452	4	1.44611	1.1707	3	5.48839	1.03056	2	3.66203	1.00775	4	3.25756
AAVAQAALAYQLYQR	1	A0A0S3RR96	N-Term(iTRAQ4plex)	1780.98	3.343e-16	84.33	3.25069e-07					0	1.21356	1								0.842141	1								1.08629	1								0.596654	1
QLAPILDEVAISYQNDANVIIAK	19	A0A0L9UFQ8	N-Term(iTRAQ4plex); K23(iTRAQ4plex)	2786.56	3.343e-16	84.29	2.13194e-07	47.34	0.00107657			0	1.07983	16	8.5473	1.0094	3	18.7807				0.942764	16	5.24556	1.70319	3	5.24196				0.906105	16	14.6488	0.733017	3	11.4382				1.05626	16	22.8353	0.934029	3	41.5893
AVFTFEEQTTSPVAPATLYQALVK	2	A0A0L9TSG5	N-Term(iTRAQ4plex); K24(iTRAQ4plex)	2899.57	3.343e-16	84.28	2.63701e-07					0	0.820666	2	6.79531							1.1331	2	1.1225							0.836499	2	1.28216							1.51948	2	8.46538
AHLQSYIQTHYTAPR	7	XM_017561094.1	N-Term(iTRAQ4plex)	1930.01	3.343e-16	84.25	2.57449e-07	31.94	0.0429902	38.24	0.0104753	0	1.20815	3	12.8345	1.14436	1		0.976873	3	0.735729	0.9843	3	1.67949	1.05814	1		0.848332	3	16.4999	0.818002	3	5.70242	1.02452	1		1.08969	3	4.68524	0.746448	3	21.1246	0.807317	1		0.918443	3	19.6631
NVLEASFDSEFK	36	A0A0L9V5F8	N-Term(iTRAQ4plex); K12(iTRAQ4plex)	1673.86	5.53e-10	84.22	2.1136e-07	97.45	1.00557e-08	87.31	1.03015e-07	0	0.636562	8	12.7791	0.771673	15	7.61438	0.377112	13	37.1084	0.822956	8	10.9337	1.47678	15	4.60918	1.2088	13	3.66626	1.68821	8	11.1732	1.09242	15	5.25753	1.31958	13	3.48484	0.94466	8	12.2459	0.732565	15	20.0079	1.28797	13	7.28567
AAQLDVVVTNK	6	A0A0L9TKK0;A0A0S3RV02	N-Term(iTRAQ4plex); K11(iTRAQ4plex)	1445.86	6.056e-14	84.19	3.35338e-07	81.04	6.96929e-07	65.19	2.66368e-05	0
GVEELADAVK	8	A0A0S3STP2;A0A0L9VBU1	N-Term(iTRAQ4plex); K10(iTRAQ4plex)	1318.75	1.83e-10	84.08	3.09351e-07	84.49	2.78459e-07	81.12	5.95737e-07	0
SKDTAPVIDVTQHGYFK	5	A0A0S3T3M2	N-Term(iTRAQ4plex); K2(iTRAQ4plex); K17(iTRAQ4plex)	2338.28	3.343e-16	84.07	3.24166e-07	14.44	2.96613			1	1.0457	4	7.84167	0.861681	1					1.12538	4	6.77414	0.819908	1					0.957076	4	12.0719	1.23613	1					0.760929	4	13.7203	1.00709	1
TTPSVVAYTK	2	A0A0S3S1J8	N-Term(iTRAQ4plex); K10(iTRAQ4plex)	1354.79	0.002777	84.07	2.90281e-07					0	1.00453	2	1.45423							0.891263	2	1.97852							1.22603	2	5.26214							0.794121	2	11.1472
AVAPFELCFHSK	152	A0A0L9VCS3	N-Term(iTRAQ4plex); C8(Carbamidomethyl); K12(iTRAQ4plex)	1693.9	2.577e-11	84.04	3.13396e-07	80.12	7.72848e-07	84.54	2.8283e-07	0	0.737194	41	10.037	1.12257	51	11.0202	0.724153	60	16.5284	1.05474	41	5.30976	1.24468	51	10.9853	0.974563	60	13.6728	0.984839	41	9.57693	0.854766	51	7.8024	1.19909	60	8.27934	1.54412	41	8.71124	1.02533	51	9.33096	1.14123	60	9.85027
SAAETVVNVK	15	A0A0L9T9H9	N-Term(iTRAQ4plex); K10(iTRAQ4plex)	1305.77	2.272e-11	84.01	3.96199e-07	83.7	4.32125e-07	69.18	1.18245e-05	0	1.02332	8	7.68515	0.755789	4	2.57064	1.44277	3	3.40818	0.87989	8	11.2978	0.483704	4	10.2992	0.812924	3	34.5001	1.241	8	10.9386	1.52624	4	3.92366	0.88839	3	6.66343	0.720555	8	44.9685	0.886504	4	5.61335	0.767678	3	2.72422
QQLEEMLSNMGGGTEWDSQMIDTLK	1	A0A0S3S5P2	N-Term(iTRAQ4plex); K25(iTRAQ4plex)	3129.49	3.343e-16	83.96	1.28171e-07					0	1.06875	1								0.967789	1								1.17509	1								0.635254	1
NSVLLEHAIAK	5	A0A0S3S8U6	N-Term(iTRAQ4plex); K11(iTRAQ4plex)	1482.89	1.942e-14	83.95	2.15856e-07			39.02	0.00671684	0	0.833611	4	21.6138				0.980643	1		0.965609	4	2.57883				1.09604	1		1.46994	4	16.2857				1.08973	1		0.733185	4	2.19627				0.868334	1
ILSSGVHVVVGTPGR	6	A0A0S3R887;NC_030640.1.1323.3;A0A0S3RHI8	N-Term(iTRAQ4plex)	1621.95	3.343e-16	83.9	3.30793e-07			70.03	7.80589e-06	0
SVHHHDSSDEPSESSEPCCDLCLCTK	62	A0A0S3TF26	N-Term(iTRAQ4plex); C18(Carbamidomethyl); C19(Carbamidomethyl); C22(Carbamidomethyl); C24(Carbamidomethyl); K26(iTRAQ4plex)	3361.39	4.22e-17	83.88	1.16639e-08	93.71	1.00016e-09	105.31	4.26941e-11	0	0.904568	15	4.84811	0.770151	20	12.1375	0.53883	24	36.0802	1.10798	14	10.2948	0.896282	19	16.1829	0.997043	24	8.48994	1.01199	14	7.3578	1.22224	20	6.07165	1.2585	25	9.63959	1.07422	14	16.1361	1.20722	19	16.0465	1.32966	24	11.3616
YLSGEAQHVEWSK	23	XM_017575145.1	N-Term(iTRAQ4plex); K13(iTRAQ4plex)	1821.94	3.343e-16	83.88	2.87915e-07	80.46	5.94568e-07	82.59	3.86116e-07	0	1.10414	7	2.04273	1.01509	7	14.4493	1.17775	9	9.42702	0.909274	7	4.64628	0.934188	7	19.8186	0.649119	9	22.6276	1.11613	7	0.755769	1.19536	7	11.3211	1.19721	9	5.83389	0.68513	7	4.03561	0.912137	7	2.47178	0.739264	9	10.2802
SGVGPLSQDWEPVVLR	12	A0A0S3SHQ3	N-Term(Acetyl)	1780.92	2.671e-05	83.81	3.06734e-07	99.39	7.58953e-09	70.26	6.24473e-06	0
VAVLGAAGGIGQPLSLLMK	13	A0A0S3S9L6	N-Term(iTRAQ4plex); K19(iTRAQ4plex)	2083.26	1.122e-16	83.79	1.28901e-07	94.91	9.6532e-09	123.66	1.19256e-11	0	1.31978	4	7.84708	0.998105	4	4.31585	1.58712	5	9.51744	0.797159	4	5.65048	0.412177	4	40.9452	0.327621	5	33.1806	0.837731	4	5.46172	1.44767	4	5.42385	1.00555	5	6.6656	0.862058	4	9.17059	0.767309	4	6.897	0.555399	5	14.7881
AVPVWYNMVEQGLIK	9	NC_030637.1.1028.10	N-Term(iTRAQ4plex); K15(iTRAQ4plex)	2035.14	3.343e-16	83.78	3.70842e-07	63.52	4.08172e-05	63.54	4.13156e-05	0	0.83134	2	5.09945	1.08575	2	2.89035	0.528818	5	3.76937	1.28588	2	6.92845	1.98188	2	2.44983	1.62219	5	6.63898	0.630241	2	0.0229362	0.603808	2	5.75153	0.916639	5	5.56273	1.62785	2	0.780805	0.798526	2	2.69337	1.42747	5	3.02964
DVDLEALAGYTHGFSGADITEICQR	4	A0A0S3RFY9	N-Term(iTRAQ4plex); C23(Carbamidomethyl)	2882.36	2.902e-18	83.76	1.77547e-07	52.88	0.000194241	96.62	6.91423e-09	0	0.79464	1		1.21376	1		0.823046	2	0.655174	1.49488	1		1.26831	1		1.4765	2	1.97985	0.846902	1		0.785849	1		0.735836	2	6.59845	1.12067	1		1.05332	1		1.37076	2	4.50765
SSAGGFLGDLIK	5	A0A0S3RPC6	N-Term(iTRAQ4plex); K12(iTRAQ4plex)	1452.83	3.343e-16	83.73	4.66643e-07	39.77	0.011709			0	1.04287	3	4.30039	1.03058	2	10.0352				0.910301	3	2.62606	1.04427	2	18.3171				1.16159	3	2.83491	1.09605	2	2.1634				0.770019	3	2.75699	0.801628	2	2.95898
KENLQILSFEINAQDNKK	18	A0A0L9TXC9	N-Term(iTRAQ4plex); K1(iTRAQ4plex); K17(iTRAQ4plex); K18(iTRAQ4plex)	2708.55	3.343e-16	83.65	1.57073e-07	40.66	0.00305809	39.39	0.00480459	2	0.879111	10	6.29041	0.829775	4	12.1331	0.721611	4	13.1928	1.01056	10	15.2418	1.35904	4	7.98333	1.147	4	4.78462	1.19567	10	15.1123	1.07963	4	14.6507	1.23148	4	2.35707	0.88226	10	27.5824	0.845918	4	16.3604	0.976815	4	4.71731
TQLSSTGFELASGASNSLDLPSPWSGR	2	A0A0S3SRF2	N-Term(iTRAQ4plex)	2909.45	3.343e-16	83.64	2.60157e-07					0	0.790088	2	15.3183							0.926326	2	18.8498							1.04003	2	40.7726							1.37946	2	53.1745
SMVPDDGWVQFLNQK	9	A0A0S3SUJ9	N-Term(iTRAQ4plex); K15(iTRAQ4plex)	2052.04	7.257e-11	83.63	2.51003e-07	53.46	0.000270039	107.99	8.72906e-10	0	0.686058	4	3.7859	0.967889	1		0.454365	4	26.9506	1.1982	4	4.67145	1.85437	1		1.57313	4	4.31307	0.990998	4	14.7814	0.792922	1		1.03517	4	5.7471	1.38417	4	2.73337	0.653801	1		1.39168	4	6.09887
TSWPELVGVTAEEAETK	90	A0A0S3SKV7	N-Term(iTRAQ4plex); K17(iTRAQ4plex)	2135.11	2.805e-14	83.62	3.90407e-07	97.71	1.44696e-08	106.87	1.84311e-09	0	0.909794	47	5.89886	0.746157	20	15.1746	1.43897	23	12.9677	0.896861	47	15.6207	0.409165	20	48.4283	0.448837	23	87.8124	1.2853	47	17.1042	1.56433	20	7.88459	1.12609	23	9.67257	0.884467	47	18.6546	0.829235	20	17.2694	0.529998	23	42.1355
DAIATNSLPAFQK	55	A0A0S3R352	N-Term(iTRAQ4plex); K13(iTRAQ4plex)	1663.93	4.528e-11	83.6	3.7213e-07	87.01	1.7299e-07	88.37	1.22695e-07	0	0.755346	10	13.15	0.85131	16	7.33191	0.818648	27	11.4399	1.05286	10	6.07728	1.37182	16	4.45435	1.05483	27	13.802	1.21932	10	12.1176	0.932908	16	6.86719	1.08842	27	12.984	1.14332	10	5.11779	1.05306	16	3.58058	1.11123	27	2.87712
IIAAADDFGTPLK	3	A0A0S3S561	N-Term(iTRAQ4plex); K13(iTRAQ4plex)	1619.93	2.873e-15	83.58	3.88538e-07			43.75	0.00378894	0	0.945788	2	4.86352				0.992195	1		1.00687	2	8.48119				1.09147	1		1.06696	2	7.68113				1.0219	1		1.02715	2	12.3852				0.958929	1
THDQHLSQQFDETK	16	A0A0S3TC04	N-Term(iTRAQ4plex); K14(iTRAQ4plex)	2001.99	1.246e-12	83.56	2.064e-07	85.89	1.14517e-07	86.27	1.01973e-07	0	1.06461	10	10.1158	0.748454	3	3.63511	1.1454	3	1.70938	0.879192	10	13.4552	0.638962	3	98.9886	0.740453	3	18.5297	1.19156	10	4.84644	1.45982	3	15.1674	1.19902	3	6.81269	0.905166	10	40.5264	0.893658	3	10.6947	0.711646	3	6.74323
VSDHAANVVGNEER	28	A0A0S3SHT1	N-Term(iTRAQ4plex)	1640.81	1.439e-09	83.55	2.1659e-07	84.99	1.54199e-07	74.81	1.58743e-06	0	0.969508	14	12.7538	1.03782	9	12.0006	1.70178	5	60.7931	0.988014	14	8.91208	0.727493	9	43.0795	0.792956	4	86.0536	1.07568	14	10.7662	1.03773	9	37.964	0.842394	5	19.3716	0.985672	14	20.4706	1.37185	9	29.2747	0.755741	4	79.5311
WSLQGMTALVTGGSK	6	A0A0L9T782	N-Term(iTRAQ4plex); M6(Oxidation); K15(iTRAQ4plex)	1839.99	3.415e-09	83.55	4.14855e-07	23.98	0.375748	104.76	3.09966e-09	0	1.00379	2	15.5645	1.08476	1		0.97853	3	14.4811	0.969479	2	5.94497	0.926159	1		0.846457	3	30.528	0.824806	2	16.0179	1.02575	1		1.17065	3	1.60674	1.30301	2	6.22284	1.07164	1		0.922059	3	39.3978
GDPIQQASPAFDYLENSLGK	12	A0A0L9U839	N-Term(iTRAQ4plex); K20(iTRAQ4plex)	2438.24	3.343e-16	83.53	2.83022e-07	81.2	4.82076e-07	75.74	1.71479e-06	0	1.0297	4	5.44322	0.986949	5	4.21856	1.09948	3	31.4757	1.10681	4	4.4923	1.13419	5	20.5507	1.34826	3	9.11159	0.64083	4	24.5569	0.830275	5	14.4766	0.856453	3	6.33962	1.28111	4	4.57049	1.22357	5	2.2044	1.03519	3	11.4484
QAFDEAISELDTLGEESYK	11	A0A0L9TED7	N-Term(iTRAQ4plex); K19(iTRAQ4plex)	2433.19	4.571e-17	83.45	2.0582e-07	124.18	1.65e-11	132.52	2.48252e-12	0	1.22476	4	7.2542	0.93377	3	0.223996	1.52546	4	5.78162	1.03162	4	3.22294	0.739706	3	0.239469	0.454083	4	13.5674	0.829988	4	2.52757	1.41447	3	1.0297	1.10464	4	5.5334	0.764104	4	23.4956	0.426019	3	11.9044	0.487556	4	13.5166
VIDLYSSPDVVK	19	A0A0S3T7G9;A0A0S3RUL9;A0A0L9U7W4	N-Term(iTRAQ4plex); K12(iTRAQ4plex)	1622.93	3.779e-11	83.43	3.92886e-07	81.04	6.65447e-07	79.83	8.57414e-07	0
GPTADGDLGVCVSAPGGAVAPVPTWTLQR	3	XM_017584189.1	N-Term(iTRAQ4plex); C11(Carbamidomethyl)	2993.53	3.343e-16	83.43	3.80176e-07	69.2	1.04176e-05			0	0.524739	1		1.2258	2	28.4917				1.2599	1		1.97401	2	15.1202				0.570614	1		0.193894	1					2.45707	1		1.87708	2	12.0753
CSHDQLSIVQGFK	10	A0A0L9TPG7	N-Term(iTRAQ4plex); C1(Carbamidomethyl); K13(iTRAQ4plex)	1806.94	3.343e-16	83.38	3.12943e-07	69.81	6.63397e-06	30.6	0.0605755	0	0.940844	3	2.72538	0.670229	5	6.93729	1.29459	2	0.850455	0.826588	3	14.5591	0.35348	5	19.315	0.766038	2	14.8096	1.24509	3	6.80605	1.4959	5	4.3923	0.978215	2	7.15591	1.03306	3	1.96319	1.13998	5	1.971	0.811996	2	5.42874
WGISLSEVVPQQANK	26	A0A0L9TSN8	N-Term(iTRAQ4plex); K15(iTRAQ4plex)	1944.08	5.651e-13	83.35	3.46323e-07	89.5	8.42075e-08	90.93	6.19149e-08	0	1.04614	6	11.1435	1.07997	9	4.80806	1.02678	11	23.0307	1.10643	6	4.8611	1.39616	9	8.97032	0.947897	11	22.9479	0.863417	6	13.3425	0.937155	9	10.0177	1.05713	11	11.6692	0.915724	6	6.78209	0.636902	9	4.06038	0.821005	11	30.5961
ANVPVDGVNVPVVGGHAGITILPLFSQATPK	13	A0A0S3S9L6	N-Term(iTRAQ4plex); K31(iTRAQ4plex)	3355.9	2.674e-20	83.33	1.16361e-07	90.97	2.64345e-08	94.91	1.01213e-08	0	1.20777	4	0.551596	1.12141	3	1.59558	1.54066	6	7.44152	1.02027	4	5.12215	0.578498	3	52.5803	0.426021	6	25.8432	0.548284	4	0.272534	1.19621	3	1.89243	1.02223	6	4.49824	1.20286	4	3.12161	0.777697	3	6.45515	0.597582	6	17.0167
NILEASFDSDMK	87	NC_030638.1.1394.73;NC_030638.1.1394.41	N-Term(iTRAQ4plex); M11(Oxidation); K12(iTRAQ4plex)	1673.82	0.0002633	83.29	2.68864e-07	97.63	9.33678e-09	91.61	3.85844e-08	0
LASVPSGGGGAVAVAAAPGGGGAAAAPAAEAK	16	A0A0S3STC7	N-Term(iTRAQ4plex); K32(iTRAQ4plex)	2819.53	3.343e-16	83.26	3.70569e-07	62.22	4.90929e-05	56.09	0.000194738	0	1.29511	9	26.2162	1.12725	1		1.39394	5	32.6351	0.814414	9	18.8084	0.919906	1		1.04903	4	6.62934	0.954552	9	17.2205	1.14329	1		0.817508	5	25.3704	0.601838	8	36.7287	0.701487	1		0.944819	4	29.3097
VDNHIGVAIAGLTADGR	7	A0A0S3RQB5	N-Term(iTRAQ4plex)	1822.99	3.343e-16	83.21	4.91378e-07	31.15	0.0781941	38.83	0.0133406	0	0.991865	3	12.7643	0.924409	2	6.85805	1.01439	2	6.23895	1.04697	3	3.26034	1.44406	2	0.410498	1.08597	2	6.97189	0.990945	3	0.0989762	0.866148	2	8.67264	0.977469	2	3.70939	0.862701	3	21.3946	1.05968	2	10.0385	0.994275	2	9.47127
ILVTGGAGFIGSHLVDR	5	A0A0S3SGA3;A0A0S3SCW6	N-Term(iTRAQ4plex)	1856.04	1.249e-14	83.2	3.75725e-07	104.2	3.06433e-09	53.89	0.000320531	0
ESVQTDGAPAALGPYSQAIK	11	A0A0L9UUU4	N-Term(iTRAQ4plex); K20(iTRAQ4plex)	2291.22	3.343e-16	83.19	4.04895e-07	75.32	2.51022e-06	40.76	0.00690036	0	1.20889	7	8.87135	0.888929	3	10.5842	1.24491	1		0.807962	7	18.4582	1.25377	3	0.637257	0.8572	1		1.05984	7	4.70741	0.909769	3	6.79388	0.890016	1		0.667533	7	27.4964	1.25504	3	0.363546	0.960249	1
AVTKEDADAVYAAEVQFTR	27	A0A0L9UJZ7	N-Term(iTRAQ4plex); K4(iTRAQ4plex)	2372.24	3.343e-16	83.19	3.97699e-07	69.64	9.09338e-06	65.13	2.53655e-05	1	0.874801	18	6.78132	0.789825	5	5.1606	1.15707	4	11.6172	0.962549	18	9.2402	0.609641	5	25.0729	0.865376	4	28.226	1.191	18	21.7417	1.42474	5	4.17104	1.12002	4	9.2841	0.991748	18	36.416	0.853372	5	9.5728	0.84473	4	9.79519
KGQLLVVPQNFMVAEEAGDQGFEYVVFK	4	NC_030638.1.306.23	N-Term(iTRAQ4plex); K1(iTRAQ4plex); M12(Oxidation); K28(iTRAQ4plex)	3590.88	3.343e-16	83.19	3.04391e-07			17.32	1.04447	1	0.71789	3	22.9615				0.967917	1		1.20594	3	4.03925				1.21368	1		1.05118	3	2.80766				0.976655	1		1.32586	3	25.3939				0.977833	1
VYNPATGESIADVACMGGR	1	A0A0L9UJ75	N-Term(iTRAQ4plex); C15(Carbamidomethyl)	2111.99	3.343e-16	83.18	1.12276e-07					0	0.879077	1								0.919525	1								1.25414	1								1.00642	1
ATLIAPSNHSAQEDAEALR	15	A0A0S3S8U6	N-Term(Acetyl)	2036	3.111e-11	83.14	2.09887e-07	86.3	1.10062e-07	95.36	1.18466e-08	0
AAAAAGITVAEVTGSNVVSVAEDELMR	9	XM_017584958.1	N-Term(iTRAQ4plex); M26(Oxidation)	2791.43	3.343e-16	83.14	3.56202e-07	69.21	8.40249e-06	67.13	1.39326e-05	0	0.919465	6	11.5829	1.21406	2	8.42812	1.1164	1		1.09698	6	5.41322	1.23005	2	23.3612	1.00078	1		0.890914	6	21.4865	0.845728	2	9.50799	0.976934	1		1.15465	6	38.0042	0.917344	2	0.0304615	0.911972	1
QTNMDDAIYNQLVQK	10	A0A0S3RGN1	N-Term(iTRAQ4plex); K15(iTRAQ4plex)	2069.06	3.343e-16	83.14	3.68091e-07	57.4	0.000138388	43.74	0.00326723	0	0.935991	6	1.44597	0.813923	2	10.1653	0.91146	2	18.9473	1.00882	6	4.44613	1.12664	2	3.09918	1.07954	2	6.70919	1.13013	6	5.3493	1.08488	2	4.80524	1.03746	2	4.8996	0.903291	6	15.1718	1.07473	2	4.94941	1.04477	2	11.45
TATNVGEQAETVYSPTVHAPSNVIVTVTPDK	2	A0A0S3RAE0	N-Term(iTRAQ4plex); K31(iTRAQ4plex)	3513.83	3.343e-16	83.14	3.47709e-07					0	1.3868	2	8.55179							0.749758	2	7.3367							1.04192	2	7.3613							0.370256	2	23.0104
TVADVAEEYDEFCK	6	A0A0L9V7B4	N-Term(iTRAQ4plex); C13(Carbamidomethyl); K14(iTRAQ4plex)	1963.92	3.343e-16	83.12	9.53118e-08	72.04	1.31286e-06	73.75	8.93997e-07	0	0.952575	2	3.68407	0.961077	2	8.37122	1.15183	2	0.79499	0.990175	2	3.32379	0.959095	2	6.68169	0.59784	2	6.41256	1.15478	2	2.5945	1.13288	2	4.82156	1.26991	2	0.257802	0.903745	2	0.750166	0.926546	2	20.3842	0.692648	2	5.06207
IEDLSSQLQTQAAQQFR	13	A0A0S3RE16;NC_030640.1.985.1	N-Term(iTRAQ4plex)	2107.09	5.134e-15	83.11	3.91411e-07	94.36	2.81974e-08	103.43	3.61111e-09	0
GNVQADEVLQAVSK	10	A0A0L9TUI6	N-Term(iTRAQ4plex); K14(iTRAQ4plex)	1745.97	4.215e-12	83.05	3.79267e-07	92.94	3.91283e-08	96.7	1.64623e-08	0	0.855562	4	7.53983	0.664953	2	19.8512	1.23085	4	12.9545	0.942987	4	2.58006	0.67796	2	24.4225	0.998749	4	9.14006	1.1723	4	8.95391	1.27304	2	8.86713	0.942638	4	8.74221	1.05712	4	11.2829	1.37737	2	9.03009	0.873302	4	5.07783
LQHGEYISLGK	9	A0A0S3S851	N-Term(iTRAQ4plex); K11(iTRAQ4plex)	1532.87	1.514e-13	82.98	4.0708e-07	75.72	2.16611e-06	78.01	1.29662e-06	0	0.599502	2	1.28079	0.78366	3	7.04504	0.584355	4	25.9927	1.27158	2	5.19834	1.903	3	4.57935	1.42702	4	4.67189	1.0911	2	8.18879	0.829578	3	2.71297	0.974384	4	2.5697	1.4606	2	2.68559	0.784269	3	10.1715	1.39571	4	7.6765
AIVIMVINEGEAK	138	A4PI99;A4PIA0	N-Term(iTRAQ4plex); M5(Oxidation); K13(iTRAQ4plex)	1690.96	1.327e-09	82.84	4.71896e-07	90.21	8.61804e-08	95.85	2.32584e-08	0
DFVNDADAFAK	1	A0A0S3SA98	N-Term(iTRAQ4plex); K11(iTRAQ4plex)	1500.76	1.898e-12	82.79	2.74055e-07					0	1.12313	1								0.841137	1								1.10775	1								0.771602	1
TATIYESVGGGGENR	16	A0A0S3SJV0	N-Term(iTRAQ4plex)	1654.82	3.343e-16	82.78	2.1221e-07	77.87	6.27092e-07	76.43	9.24827e-07	0	0.792031	6	1.6767	0.88487	4	1.97408	1.2014	6	4.10004	0.754969	6	15.5236	0.699366	4	30.4715	0.960057	6	23.0036	1.77956	6	16.9758	1.25379	4	3.86229	1.02492	6	8.66049	0.591142	6	58.5809	1.0733	4	5.35823	0.847757	6	18.0887
GVVTVAALDADAHSSLAQEYGIR	17	A0A0S3RKG4	N-Term(iTRAQ4plex)	2487.3	4.643e-18	82.74	4.41916e-07	68.51	1.13518e-05	95.9	2.04346e-08	0	1.03709	4	4.31584	1.14112	4	10.4319	1.15237	9	22.0988	1.11058	4	2.3005	0.968058	4	27.4379	0.881291	9	31.119	0.746163	4	4.66072	1.05676	4	8.29732	0.993422	9	7.99557	1.23595	4	8.79641	0.888833	4	6.8063	0.956273	9	23.2489
QPTELELAQAFHQGK	11	A0A0L9TL35	N-Term(iTRAQ4plex); K15(iTRAQ4plex)	1985.07	1.123e-12	82.72	4.64002e-07	61.87	5.72764e-05	83.96	3.46745e-07	0	1.10018	5	9.4801	0.913886	4	2.50066	1.2452	2	2.94091	0.991692	5	6.88437	1.08595	4	17.1436	0.718334	2	8.60377	0.950917	5	11.2603	1.09951	4	8.52526	1.07239	2	7.80021	0.922372	5	3.67141	0.899315	4	9.00566	0.773478	2	4.14824
SGDPVVISPTVTNDQAK	28	NW_016114861.1.1.2	N-Term(iTRAQ4plex); K17(iTRAQ4plex)	2016.08	1.032e-11	82.69	3.99396e-07	104.88	2.54218e-09	97.64	1.30604e-08	0	1.03298	11	14.1877	0.696354	8	3.3479	1.21577	9	17.49	0.800283	11	17.1086	0.447817	8	32.7607	0.669764	9	49.323	1.31214	11	16.5329	1.52727	8	6.594	1.00049	9	7.70945	0.689559	11	45.4956	1.00806	8	12.8527	0.820609	9	29.6211
IWVFSGNTDTVIPVTSTR	5	A0A0S3RGV0	N-Term(iTRAQ4plex)	2137.14	1.009e-10	82.6	4.3716e-07	115.45	2.21952e-10	42.2	0.00497714	0	1.32218	2	0.419563	1.16522	2	18.3495	1.30863	1		0.975111	2	0.989141	0.617175	2	8.40401	0.583517	1		0.710634	2	8.80034	1.2491	2	10.6814	1.14172	1		0.759964	2	16.0526	0.734356	2	7.05265	0.67363	1
EFVLTLDNSNFHDTISK	18	A0A0L9UFQ8	N-Term(iTRAQ4plex); K17(iTRAQ4plex)	2268.18	3.328e-16	82.56	4.3344e-07	71.18	6.03567e-06	89.19	9.67644e-08	0	1.10999	5	4.11341	1.09821	5	2.48731	1.21549	8	3.51992	1.09622	5	1.4308	1.32685	5	7.59876	0.745214	8	16.5065	0.773219	5	1.7718	0.94563	5	8.67034	1.07264	8	7.52151	1.05746	5	6.39319	0.768024	5	23.2523	0.824053	8	7.97444
AVTFSNLHTDAGLK	10	A0A0S3S782	N-Term(Acetyl); K14(iTRAQ4plex)	1659.88	3.652e-07	82.53	3.57421e-07	90.95	5.38764e-08	90.73	5.59575e-08	0	0.962397	3	6.16328	1.06658	5	6.54518	1.14237	2	0.629434	1.0203	3	4.07984	0.957529	5	33.7919	1.1926	2	11.8388	1.01108	3	9.37646	0.982766	5	12.8565	0.854737	2	13.1461	1.03671	3	9.83882	1.22488	5	5.05778	0.91809	2	9.12293
ALVVHELEDDLGK	13	A0A0L9V6L8	N-Term(iTRAQ4plex); K13(iTRAQ4plex)	1725.96	3.417e-10	82.49	4.38228e-07	84.51	2.76118e-07	68.85	1.02494e-05	0	1.10193	4	7.91563	0.805882	5	5.97271	1.74793	4	8.55217	0.887527	4	3.02679	0.398479	4	15.8022	0.404256	4	4.47378	1.01531	4	2.78228	1.50561	5	2.30776	0.997325	4	6.43978	0.881576	4	17.9222	0.917617	5	10.456	0.436298	4	16.317
EAFSLFDTDGDGR	5	A0A0L9UQA5	N-Term(iTRAQ4plex)	1573.72	7.533e-09	82.47	7.8141e-08	65.45	3.60654e-06	64.28	5.87869e-06	0	0.960766	2	28.8122	0.744532	2	0.65901	1.60914	1		0.935119	2	1.50306	0.466421	2	42.925	0.543339	1		1.1797	2	16.5267	1.40827	2	4.45295	0.96202	1		0.839224	2	37.3815	1.17421	2	6.94132	0.543288	1
HQEEKPSTVSAATSAIADK	34	A0A0S3TC04	N-Term(iTRAQ4plex); K5(iTRAQ4plex); K19(iTRAQ4plex)	2402.29	6.421e-13	82.46	4.21969e-07	87.04	1.48075e-07	88.31	1.07874e-07	0	1.14635	15	9.06763	0.747861	11	6.36812	1.66773	8	8.27461	0.725898	15	12.9051	0.323185	11	21.7146	0.24976	8	27.7329	1.36239	15	4.93885	1.62715	11	3.94995	1.12163	8	8.54269	0.535406	15	44.5937	0.804768	11	16.1824	0.378558	8	10.5635
FSTVAAPAEAAPAK	18	A0A0S3RJZ5	N-Term(iTRAQ4plex); K14(iTRAQ4plex)	1618.9	2.611e-14	82.45	4.56504e-07	66.08	1.98516e-05	80.65	6.97405e-07	0	1.02304	6	8.93893	0.977503	5	5.07533	1.2668	7	8.98672	0.911013	6	8.539	0.839644	5	7.48467	0.689962	7	30.435	1.21344	6	11.6948	1.17622	5	5.71589	1.02901	7	3.96876	0.819012	6	5.55511	1.04078	5	21.8718	0.897107	7	21.0474
FITDVGETVNHDPEIGDLLK	36	A0A0S3T8S4;XM_017584129.1	N-Term(iTRAQ4plex); K20(iTRAQ4plex)	2500.32	2.828e-17	82.44	4.31329e-07	89.97	7.57716e-08	109.16	9.11255e-10	0
GADGSWLWCTTDDTVYDAVK	14	A0A0L9UWL4	N-Term(iTRAQ4plex); C9(Carbamidomethyl); K20(iTRAQ4plex)	2548.19	3.343e-16	82.43	1.26297e-07	80.1	2.0864e-07	62.36	1.25735e-05	0	0.867092	4	9.98004	1.19849	6	11.2765	1.0267	4	12.3528	1.04193	4	0.602315	1.35293	6	18.2793	0.944641	4	12.8015	0.947309	4	1.67291	0.777664	6	13.4552	1.02661	4	7.74714	1.36115	4	17.5374	0.801334	6	23.077	1.00081	4	10.2593
HQCLQQLQYTEADK	19	A0A0L9TXC9	N-Term(iTRAQ4plex); C3(Carbamidomethyl); K14(iTRAQ4plex)	2050.02	8.849e-12	82.41	3.72027e-07	90.52	5.629e-08	80.96	5.16682e-07	0	0.66766	6	8.02063	0.783996	8	7.19638	0.399854	5	31.7756	0.911345	6	3.28998	1.52528	8	9.61078	1.09682	5	14.111	1.67093	6	7.53604	1.10727	8	7.36726	1.33332	5	10.1554	0.839366	6	10.4043	0.703928	8	50.9459	1.34549	5	4.40279
WSVPESLSHVHIYTK	12	A0A0S3SLB3	N-Term(iTRAQ4plex); K15(iTRAQ4plex)	2071.12	3.343e-16	82.35	4.30465e-07	45.9	0.00190081	62.77	3.82066e-05	0	1.20263	3	3.81422	0.97597	5	4.33429	1.37389	4	11.4953	1.1694	3	0.841518	0.850953	5	1.95296	0.645899	4	18.8242	0.58324	3	6.5423	1.1277	5	2.59685	0.878231	4	6.89999	1.01587	3	2.69095	1.1344	5	12.0583	0.896139	4	5.70992
SYQQAFGEVYVTQK	2	A0A0S3R869	N-Term(iTRAQ4plex); K14(iTRAQ4plex)	1936.01	3.343e-16	82.32	4.93821e-07					0	1.12411	2	13.8969							0.99284	2	6.24973							0.875733	2	9.64271							0.921169	2	16.2572
GTSVLEMVAAFEK	11	A0A0L9VPU5	N-Term(iTRAQ4plex); K13(iTRAQ4plex)	1669.91	3.343e-16	82.3	4.8874e-07	52.64	0.000462827	53.76	0.000374236	0	1.03088	6	4.74762	1.0957	2	1.19378	1.07803	3	1.9101	1.16375	6	7.02183	0.989236	2	8.53456	0.804461	3	17.0705	0.705521	6	8.78951	1.06798	2	1.09995	1.11488	3	2.55101	1.14147	6	6.789	0.853518	2	14.2436	0.863582	3	16.4517
YLSSLEVEDFK	1	XM_017585112.1	N-Term(iTRAQ4plex); K11(iTRAQ4plex)	1617.87	1.503e-13	82.28	5.08151e-07					0	1.36337	1								0.680853	1								1.02658	1								0.545497	1
IIAGSDFIIIPSR	34	A0A0L9TGU3	N-Term(iTRAQ4plex)	1545.91	3.371e-15	82.25	4.19048e-07	81.82	4.67595e-07	82.42	3.99525e-07	0	0.920665	6	4.455	0.958533	14	11.085	0.66573	14	18.1502	0.981927	6	6.80603	1.50666	14	3.85835	1.15642	14	14.1956	0.964532	6	3.27789	0.791423	14	3.73055	1.14017	14	16.5187	1.3036	6	5.86008	1.16539	14	7.84423	1.18309	14	8.85122
GDALYAMELALSLEK	12	NC_030647.1.586.5	N-Term(iTRAQ4plex); K15(iTRAQ4plex)	1912.04	3.343e-16	82.23	5.43657e-07	76.37	2.02648e-06	58.47	0.000127512	0	1.00467	6	7.76899	1.02202	3	1.81287	1.27438	3	9.01489	1.16525	6	4.27612	1.13114	3	20.3578	0.789191	3	10.997	0.815399	6	7.35309	1.0438	3	11.5001	1.01248	3	12.8218	1.12889	6	10.6043	0.938421	3	12.4895	0.805323	3	0.194764
QVFEVAFPGSGEDVEK	20	A0A0S3SMN4;NC_030638.1.1394.102	N-Term(iTRAQ4plex); K16(iTRAQ4plex)	2026.04	1.229e-11	82.21	4.51481e-07	100.44	6.20355e-09	96.37	1.62741e-08	0
INNLVGPISPSIAK	10	A0A0L9TBB4	N-Term(iTRAQ4plex); K14(iTRAQ4plex)	1711.04	3.715e-10	82.21	2.88864e-07	82.04	2.91018e-07	53.23	0.000224596	0	1.08749	2	7.0779	0.795845	5	9.29452	1.44206	3	37.6707	0.687478	2	31.4267	0.479288	5	57.055	0.879927	1		1.3398	2	19.6978	1.47815	5	12.7751	0.993237	3	8.68759	0.606723	2	55.3675	0.917859	5	1.97572	0.348676	3	65.9994
TLDESNANLDEVVALAQELQTK	17	A0A0L9TF45	N-Term(iTRAQ4plex); K22(iTRAQ4plex)	2689.41	7.472e-15	82.19	4.68362e-07	57.23	0.000144197	92.81	4.00554e-08	0	1.17725	9	5.78879	0.952018	2	6.03316	1.17023	6	8.04455	0.857636	9	4.59143	1.12671	2	30.1185	0.824811	6	23.0949	1.01717	9	3.57116	1.08176	2	22.1504	1.12024	6	8.55512	0.758494	9	2.77645	0.805317	2	12.3649	0.801329	6	17.0227
EGLEHLLQLLK	18	A0A0S3SEY4	N-Term(iTRAQ4plex); K11(iTRAQ4plex)	1580.97	2.855e-13	82.19	3.13449e-07	41.29	0.00404945	51.65	0.000364183	0	1.07589	7	1.63793	1.2283	6	2.71199	1.31254	5	1.69807	1.23336	7	3.27025	0.795511	6	31.3695	0.624535	4	26.2242	0.506849	7	14.2326	1.17282	6	6.75307	1.10947	5	11.9844	1.34627	7	5.3995	0.814367	5	9.39912	0.683875	5	9.90634
ATGNNVTPPGGLAAMAQSAAAYNVDCTR	3	NC_030638.1.1403.11	N-Term(iTRAQ4plex); M15(Oxidation); C26(Carbamidomethyl)	2938.41	3.343e-16	82.17	2.36324e-07					0	1.16218	3	3.22856							0.825984	3	10.4095							1.4073	3	6.90789							0.817286	3	14.7979
LVVSTSSSLLHTAVDLVNETK	7	A0A0S3RWJ6	N-Term(iTRAQ4plex); K21(iTRAQ4plex)	2501.41	1.139e-13	82.12	4.64618e-07	65.13	2.3432e-05	82.89	2.98659e-07	0	1.20232	4	2.52838	1.14538	1		1.35118	2	10.7973	0.958536	4	1.07157	1.11584	1		0.529266	2	33.6402	0.713917	4	6.06824	1.0133	1		1.07264	2	3.61468	1.00939	4	1.54487	0.759602	1		0.734739	2	20.2152
WGGALLELSQFQNFPESK	3	A0A0L9VMG6	N-Term(iTRAQ4plex); K18(iTRAQ4plex)	2339.23	3.343e-16	82.12	5.05126e-07	45.37	0.00222593			0	1.11709	2	0.451155	1.05268	1					1.12537	2	0.306032	1.09059	1					0.868581	2	10.0019	1.03496	1					0.797635	2	16.0173	0.882057	1
YEEAAEFLISEGK	3	A0A0S3T0P1	N-Term(iTRAQ4plex); K13(iTRAQ4plex)	1773.92	3.931e-16	82.08	4.49714e-07			24.64	0.248221	0	0.980162	2	6.22078				1.15317	1		0.94132	2	2.44593				0.866333	1		1.12424	2	2.91203				1.0333	1		0.94079	2	17.2871				0.866525	1
NAFDPFGWLAAK	12	NC_030645.1.230.13	N-Term(iTRAQ4plex); K12(iTRAQ4plex)	1624.87	8.651e-12	82.05	5.60114e-07	96.84	1.83415e-08	95.39	2.61317e-08	0	1.34679	4	1.97734	1.22336	3	10.8294	0.785774	5	0.911785	0.924599	4	7.11354	1.13576	3	0.481534	1.0041	5	10.7446	0.734226	4	8.88429	1.05226	3	2.51568	1.06605	5	6.02801	0.779888	4	0.167088	0.506978	3	9.25131	1.18956	5	1.63025
VQEAACSAFATLEEEAAEELAPR	1	A0A0S3SLF2	N-Term(iTRAQ4plex); C6(Carbamidomethyl)	2636.26	3.343e-16	82.04	2.33502e-07					0	0.928993	1								0.997431	1								0.691799	1								1.66796	1
EHNKPVQQVIAEMTGGGVDR	49	A0A0S3RNI4	N-Term(iTRAQ4plex); K4(iTRAQ4plex)	2453.28	4.236e-16	82.03	4.83119e-07	89.39	8.84965e-08	86.89	1.57883e-07	0	0.812887	13	25.4871	0.860965	15	15.989	0.619826	21	40.8258	1.07305	13	1.72676	1.51391	15	19.0372	1.25424	21	10.1817	1.3541	13	23.4926	0.995458	15	3.75348	1.23312	21	9.59678	0.822116	13	12.2408	0.720443	15	25.5066	1.05719	21	11.7243
AGEYTDYASQK	128	A0A0S3ST80	N-Term(iTRAQ4plex); K11(iTRAQ4plex)	1520.75	7.294e-05	81.99	2.46957e-07	82.97	1.91771e-07	81.73	2.6085e-07	0	1.00657	49	9.25514	0.748375	42	15.3835	1.80276	37	8.22166	0.876536	49	9.57799	0.428506	41	67.2	0.305989	34	85.4039	1.28965	49	10.7028	1.43124	42	16.6559	0.972077	37	6.47331	0.694254	49	27.8457	1.15469	42	9.47758	0.455924	37	36.3585
GGAFTGEISAEQVK	9	A0A0S3RYV2	N-Term(iTRAQ4plex); K14(iTRAQ4plex)	1681.9	3.518e-13	81.98	5.36571e-07	82.15	5.15973e-07	60.85	7.2604e-05	0	1.07252	3	4.06901	0.903046	3	1.70863	1.30633	3	15.1357	0.976429	3	5.85038	0.832799	3	4.60772	0.5918	3	43.5245	0.951311	3	3.00167	1.21359	3	4.34986	0.990677	3	1.46401	0.999545	3	3.48726	0.967838	3	1.01572	0.902926	3	15.9031
ITGQHTVPNVFIGGK	23	A0A0S3SRQ2	N-Term(iTRAQ4plex); K15(iTRAQ4plex)	1856.06	5.815e-10	81.94	4.37259e-07	83.57	3.19327e-07	57.4	0.000123103	0	1.06597	11	6.91346	0.743654	5	11.1855	1.2261	7	14.9492	0.821311	11	12.1434	0.507052	5	25.0879	0.661265	7	47.822	1.25331	11	11.7522	1.40998	5	16.3558	1.07196	7	13.4383	0.738353	11	26.1067	1.07171	5	6.70209	0.932671	7	33.3488
AMEVTQILLNAQAVDGALR	10	A0A0S3QX83	N-Term(Acetyl)	2055.09	1.284e-09	81.94	5.08909e-07	64.59	2.70731e-05	99.54	8.8605e-09	0
AAYALNQGLGVIACIGELLEER	2	A0A0S3RYV2	N-Term(iTRAQ4plex); C14(Carbamidomethyl)	2504.33	3.343e-16	81.94	4.78522e-07					0	0.958328	2	3.7951							0.997958	2	5.80715							0.765361	2	1.65226							1.47969	2	11.812
LVVETTANQDPLVTK	10	A0A0S3REM2	N-Term(iTRAQ4plex); K15(iTRAQ4plex)	1916.1	3.383e-14	81.91	4.61547e-07	65.48	1.98197e-05	99.37	8.18527e-09	0	1.10179	3	1.90283	0.905742	4	3.70514	1.4089	3	21.9609	1.06358	3	2.0141	0.817601	4	4.25451	0.624802	3	37.1321	0.96159	3	2.86476	1.25341	4	5.85713	1.024	3	6.6513	0.773049	3	3.61467	0.802227	4	4.12314	0.569861	3	44.2733
TVPAPCQEHVADYLLGDQYR	14	A0A0L9TA16	N-Term(iTRAQ4plex); C6(Carbamidomethyl)	2476.21	1.042e-14	81.91	2.72484e-07	50.71	0.000335002	92	2.57746e-08	0	1.09932	7	2.30315	0.885531	3	3.31588	1.14907	4	16.9165	0.756184	7	7.16483	0.659107	3	10.0405	0.608171	4	22.447	1.24259	7	4.27295	1.30327	3	0.207698	1.22589	4	1.42016	0.704678	7	5.51506	1.00281	3	2.37801	0.736172	4	29.5389
LALLEAGAHTFVAPR	108	A0A0L9TXC9	N-Term(iTRAQ4plex)	1709.98	2.212e-13	81.9	5.22011e-07	99.42	9.65161e-09	104.73	2.84689e-09	0	0.649298	28	5.55229	0.871992	38	12.0509	0.3476	41	29.3265	1.06855	28	7.21703	1.65463	38	8.78547	1.36922	42	7.04813	1.37703	28	5.08495	0.861867	38	10.0117	1.15815	42	5.67976	1.09146	28	9.81338	0.823775	38	17.0501	1.46405	42	7.58892
ADVMSIFEDLTQDDQDSVR	5	XM_017559103.1	N-Term(iTRAQ4plex)	2328.09	3.343e-16	81.9	1.66256e-07	8.08	3.40756	16.77	0.521737	0	1.13211	3	0.918642	1.10192	1		1.5688	1		1.07285	3	4.96569	0.944193	1		0.849524	1		0.583215	3	4.68171	1.01695	1		0.81798	1		1.07029	3	32.1438	1.04409	1		0.608111	1
IAMHNTGILCAVMLDTK	2	A0A0S3T6Q2	N-Term(iTRAQ4plex); C10(Carbamidomethyl); K17(iTRAQ4plex)	2176.16	3.343e-16	81.9	5.16201e-07					0	0.849805	2	12.3782							0.956338	2	0.655124							0.881893	2	16.3895							1.56023	2	29.6295
AFADELGIPFLETSAK	3	A0A0S3S1I9	N-Term(iTRAQ4plex); K16(iTRAQ4plex)	1997.09	1.747e-12	81.88	5.82474e-07	104.69	3.03455e-09			0	0.834516	2	4.55205	0.850191	1					1.14465	2	9.0449	1.74036	1					0.911562	2	16.7217	0.82106	1					1.34917	2	1.52968	0.915182	1
IFSAVMDDLLAK	5	A0A0L9TPG7	N-Term(iTRAQ4plex); K12(iTRAQ4plex)	1610.91	6.274e-14	81.88	5.7242e-07	75.43	2.52907e-06			0	0.957349	3	5.45723	0.673318	2	9.31965				0.583864	3	1.59979	0.598294	2	92.9272				1.69638	3	1.86622	1.50672	2	25.5703				0.569805	3	4.89371	0.684034	2	38.9597
SFMETFQEVAESQK	12	A0A0S3SNE8	N-Term(iTRAQ4plex); M3(Oxidation); K14(iTRAQ4plex)	1964.96	1.134e-11	81.85	2.6811e-07	74.74	1.36813e-06	102.49	2.4321e-09	0	1.01716	5	3.13392	1.02961	5	15.6844	1.30655	2	11.4419	1.02466	5	1.22201	0.967057	5	12.7386	0.809802	2	14.7133	0.978712	5	6.58618	0.953055	5	38.6641	0.958103	2	3.68821	0.914248	5	35.2645	1.24451	5	27.3922	0.78101	2	24.1301
VSAGVAQPQDTHPNK	21	A0A0S3RPU9	N-Term(iTRAQ4plex); K15(iTRAQ4plex)	1836.98	1.388e-12	81.83	5.90859e-07	83.15	4.31155e-07	49.45	0.00100278	0	1.00635	10	6.80671	0.727184	8	4.52952	1.19846	3	15.2303	0.761641	10	8.25992	0.564591	8	41.2901	0.64874	3	8.34271	1.45337	10	11.6013	1.48736	8	10.9633	1.07285	3	12.9502	0.653118	10	54.1621	0.885165	8	6.47539	0.768045	3	12.4098
LLIQNQDEMIK	44	NC_030641.1.295.7;NC_030641.1.21.4;NC_030644.1.747.3	N-Term(iTRAQ4plex); K11(iTRAQ4plex)	1632.93	1.042e-13	81.83	6.30228e-07	76.33	2.18259e-06	76.74	2.03786e-06	0
FFGNLMDAGLCSVCGEESFGTGSDHIR	2	A0A0L9TI04	N-Term(iTRAQ4plex); C11(Carbamidomethyl); C14(Carbamidomethyl)	3107.38	3.343e-16	81.83	5.01951e-08	18.7	0.0816123			0	1.1122	1		1.07345	1					1.06489	1		2.03968	1					0.808065	1		0.629725	1					0.985026	1		0.675498	1
LPTDESLLTQIK	28	A0A0L9UT23	N-Term(iTRAQ4plex); K12(iTRAQ4plex)	1645.96	8.867e-08	81.81	4.50216e-07	77.39	1.25302e-06	108.71	9.24606e-10	0	0.995806	7	9.46724	0.922663	11	15.1295	1.09696	10	8.50665	1.091	7	3.02646	0.815433	11	24.6645	0.770275	10	15.5145	0.929312	7	10.5938	1.2039	11	8.98264	1.14345	10	4.86303	1.01017	7	11.8222	1.03983	11	7.80081	0.807696	10	8.71381
SAPVCLCEAFK	22	A0A0L9TLI8	N-Term(iTRAQ4plex); C5(Carbamidomethyl); C7(Carbamidomethyl); K11(iTRAQ4plex)	1569.8	5.74e-11	81.79	3.80112e-07	95.32	1.5687e-08	94.86	1.81746e-08	0	0.955408	6	15.6722	0.631439	6	3.48206	1.63568	10	11.9104	0.694217	6	5.63416	0.385095	6	7.40307	0.416765	10	51.0618	1.54696	6	9.92189	1.64924	6	1.70629	1.02048	10	6.76934	0.614695	6	16.3081	0.847869	6	9.57967	0.526121	9	35.0122
DGVILLWDLAEGK	19	A0A0S3QWC8	N-Term(iTRAQ4plex); K13(iTRAQ4plex)	1716.98	3.343e-16	81.73	5.10957e-07	81.5	5.4441e-07	81.4	5.57091e-07	0	0.658305	5	15.2025	0.790517	6	6.70049	0.346663	8	32.2015	1.17052	5	13.1351	1.97243	6	3.6496	1.41199	8	2.7362	1.10358	5	3.7076	0.900136	6	6.39247	1.14951	8	4.32683	1.49611	5	1.72868	0.622916	6	2.53911	1.46622	8	6.75247
EQAVWALGNVAGDSPR	28	A0A0S3RIG7;A0A0S3R9E5;A0A0L9TY31	N-Term(iTRAQ4plex)	1813.93	1.293e-12	81.72	4.4652e-07	102.26	3.99661e-09	99.76	7.36073e-09	0
MSAVSGGGAAVAVAAAPAAGGGGAAPAAEAK	23	A0A0L9UMI0	N-Term(iTRAQ4plex); K31(iTRAQ4plex)	2754.44	1.189e-14	81.69	6.28174e-07	114.59	3.18517e-10	63.71	3.97083e-05	0	0.982981	16	6.83895	0.770681	5	31.4158	0.990687	2	30.9431	0.905209	16	21.0573	0.691343	5	10.6342	1.15647	2	31.6883	1.17795	16	14.1394	1.22094	5	18.1241	0.986709	2	5.19838	0.895981	16	17.4718	0.945226	5	9.7899	0.918353	2	11.4373
VVNNEGIVMFDDELKK	29	NC_030638.1.306.23	N-Term(iTRAQ4plex); M9(Oxidation); K15(iTRAQ4plex); K16(iTRAQ4plex)	2298.24	3.343e-16	81.67	5.98737e-07	44.12	0.00339431	78.57	1.24053e-06	1	0.612109	18	22.9926	0.638162	3	2.57369	0.385612	8	42.9614	0.903474	18	7.89075	1.29736	3	10.3995	1.0562	8	10.0816	1.70036	18	14.4681	1.22334	3	13.2875	1.39864	8	14.8266	0.887202	18	9.6054	0.661315	3	12.2511	1.2177	8	8.78435
AQISSNQGGGPTPTLVK	14	A0A0S3R683	N-Term(iTRAQ4plex); K17(iTRAQ4plex)	1943.09	3.343e-16	81.66	5.08342e-07	70.38	6.835e-06	79.91	7.59579e-07	0	1.01045	6	12.4982	0.953619	3	1.65755	1.23117	4	12.0826	1.09482	6	7.2957	0.794133	3	27.7074	0.902547	4	13.9893	0.972193	6	3.32954	0.989651	3	9.57698	0.940602	4	18.0663	1.00625	6	20.3907	1.29938	3	5.20716	0.866175	4	27.0333
ELYEIASANYTGK	1	A0A0S3R301	N-Term(iTRAQ4plex); K13(iTRAQ4plex)	1746.92	2.839e-15	81.66	5.04931e-07					0	1.16606	1								0.983192	1								0.918432	1								0.791478	1
IVTETYELAEAGLK	3	A0A0S3SYB6	N-Term(iTRAQ4plex); K14(iTRAQ4plex)	1825.02	3.343e-16	81.64	5.9706e-07					0	1.17521	3	9.05667							0.961349	3	5.40236							0.952463	3	1.22792							0.75692	3	5.85045
SLAEGESVEFAIESDSDGR	13	A0A0S3SE46	N-Term(iTRAQ4plex)	2141.99	1.996e-12	81.63	1.25046e-07	22.95	0.11534	83.39	8.33818e-08	0	1.00789	10	12.0629	1.04607	1		1.07527	2	9.05593	1.0375	10	5.22533	0.775257	1		1.34904	2	30.2969	0.921408	10	12.7004	0.964703	1		0.856148	2	18.0209	1.08283	10	37.2604	1.4926	1		0.872335	2	21.6102
YAPTTSPLSIEK	37	XM_017586707.1	N-Term(iTRAQ4plex); K12(iTRAQ4plex)	1594.89	3.035e-06	81.61	6.4848e-07	82.99	4.76221e-07	81.86	6.12531e-07	0	1.10706	16	6.15765	0.764162	12	9.43538	1.46861	9	6.00275	0.783254	16	12.4035	0.451708	12	26.1225	0.39046	9	18.3854	1.20884	16	7.19514	1.5267	12	10.2013	1.18862	9	7.73847	0.554072	16	30.052	0.873584	12	7.93961	0.548829	9	12.2111
AVFTFDDQATSPVAPATLYNALTK	21	XM_017551248.1	N-Term(iTRAQ4plex); K24(iTRAQ4plex)	2829.5	4.339e-14	81.58	5.12928e-07	88.17	1.14304e-07	83.41	3.38379e-07	0	0.816341	5	3.327	0.762552	10	15.4826	0.913274	5	24.655	1.10755	5	1.59823	0.52686	10	47.2806	0.968971	5	27.9903	0.802138	5	2.91129	1.41573	10	14.6388	1.14304	5	5.82972	1.46676	5	16.8928	1.03136	10	5.30045	0.92247	5	11.9883
DVIGLLGGPSFK	13	A0A0S3RW87	N-Term(iTRAQ4plex); K12(iTRAQ4plex)	1490.89	2.967e-11	81.57	5.34661e-07	72.38	4.80687e-06	64.03	3.11549e-05	0	1.19094	4	3.13328	0.85066	6	7.38277	1.52098	3	1.66221	0.870078	4	3.29002	0.528848	6	29.4569	0.530086	3	24.6293	1.10495	4	2.11416	1.47644	6	4.95622	0.961962	3	5.46388	0.55581	4	3.15447	0.755264	6	6.48915	0.680053	3	17.6713
DLDMFISSVDMK	194	NC_030638.1.1394.40;NC_030638.1.1394.73	N-Term(iTRAQ4plex); K12(iTRAQ4plex)	1688.85	1.232e-07	81.49	3.56208e-07	85.33	1.48743e-07	84.16	1.85139e-07	0
VATPAQAQEVHAALR	26	A0A0S3SGH8	N-Term(iTRAQ4plex)	1705.95	3.343e-16	81.47	5.63867e-07	70.35	7.56509e-06	75.75	2.10596e-06	0	1.14696	8	13.5657	1.15747	9	7.90214	1.32214	9	13.5582	0.917192	8	4.62427	0.944779	9	8.69021	0.757908	9	38.3888	1.00904	8	14.4602	1.02016	9	11.2709	1.05894	9	9.38434	0.723668	8	11.2847	0.92649	9	20.0317	0.716853	9	10.5726
LVAGLPEGGVLLLENVR	25	A0A0L9UJ42	N-Term(iTRAQ4plex)	1893.14	1.173e-11	81.34	3.74969e-07	87.07	1.0985e-07	95.47	1.44024e-08	0	1.14863	13	18.4194	1.02318	6	8.33135	1.63647	6	7.96888	0.984174	13	8.8072	0.633055	5	23.5292	0.563204	4	18.0519	0.723998	13	21.7227	1.28928	6	19.7318	0.983925	5	4.49764	0.980063	13	11.2758	0.868727	5	16.2324	0.559181	4	22.8182
LDEQQGIGQYVDK	11	A0A0S3R2M4	N-Term(iTRAQ4plex); K13(iTRAQ4plex)	1780.93	3.343e-16	81.34	5.69616e-07	71.23	5.72174e-06	80.23	7.33602e-07	0	0.945007	5	11.8965	0.554692	3	1.25267	1.33569	3	21.9414	0.742404	5	9.5155	0.313213	3	23.4771	0.361022	3	27.1868	1.56581	5	20.146	1.73418	3	1.82942	1.23682	3	3.49177	0.709888	5	30.876	0.839612	3	3.55447	0.513369	3	45.9422
LFIGGVSFSTDEQSLR	2	NC_030637.1.1904.4	N-Term(iTRAQ4plex)	1899.99	3.343e-16	81.29	4.73675e-07					0	1.07748	2	14.359							1.07763	2	14.5175							0.892518	2	3.33994							0.896361	2	12.7729
LPTDDSLLTQIK	28	NC_030640.1.129.3	N-Term(iTRAQ4plex); K12(iTRAQ4plex)	1631.95	8.653e-08	81.27	6.48664e-07	89.74	9.11996e-08	108.76	1.16348e-09	0	1.00417	7	4.20938	0.923612	11	4.56676	1.03664	10	9.80093	1.07205	7	1.72462	0.830673	11	8.89928	0.926423	10	17.4833	0.928667	7	7.50388	1.13935	11	3.07986	1.15078	10	5.09967	1.05041	7	3.41892	1.11444	11	11.8005	0.890117	10	9.71033
QVEDFSPQWWDLVK	2	A0A0S3SKX1	N-Term(iTRAQ4plex); K14(iTRAQ4plex)	2065.07	3.343e-16	81.27	6.56875e-07	5.79	23.1338			0	1.258	1		0.843763	1					0.824941	1		0.587093	1					1.0571	1		1.51769	1					0.561436	1		0.595829	1
EYLSAAAESSPEVK	1	A0A0L9U3U8	N-Term(iTRAQ4plex); K14(iTRAQ4plex)	1768.92	3.343e-16	81.26	5.48034e-07					0	1.23974	1								0.948217	1								0.968673	1								0.588104	1
SAFELDQIIQFVK	13	A0A0S3RKG4	N-Term(iTRAQ4plex); K13(iTRAQ4plex)	1826.03	9.652e-13	81.25	6.65906e-07	86.18	2.10626e-07	86.5	2.00589e-07	0	1.05732	6	8.44315	1.26511	4	2.14067	1.33457	3	1.94333	1.11936	6	1.4239	1.01888	4	18.1626	0.62726	3	26.1235	0.729981	6	5.98065	1.05885	4	4.92697	1.07772	3	0.0484616	1.09566	6	9.52586	0.688106	4	13.2363	0.687819	3	1.41161
TLYNELEVVEGMK	5	A0A0S3STP2;A0A0L9VBU1	N-Term(iTRAQ4plex); K13(iTRAQ4plex)	1812.97	9.473e-12	81.25	5.59796e-07	66.22	1.80041e-05	94.19	2.7875e-08	0
ALNIDQDTANK	74	NC_030638.1.306.23	N-Term(iTRAQ4plex); K11(iTRAQ4plex)	1490.8	5.972e-09	81.24	6.35497e-07	90.61	7.36444e-08	81.88	5.16962e-07	0	0.5878	25	10.2602	0.666869	19	10.733	0.340028	30	48.8167	1.03022	25	5.67441	1.31008	19	5.94583	1.39431	30	9.94285	1.36081	25	7.12829	1.07824	19	5.04178	1.15416	30	7.87182	1.34779	25	10.4214	1.05288	19	7.17625	1.51321	30	6.16391
VANVENAGEFTVSSAEDIIK	10	A0A0S3TCV5	N-Term(iTRAQ4plex); K20(iTRAQ4plex)	2381.25	1.184e-12	81.22	5.44421e-07	107.56	1.26455e-09	86.55	1.61113e-07	0	1.13704	5	6.09993	0.948826	3	1.81044	1.19704	2	11.6212	0.776783	5	10.8689	0.827653	3	17.827	0.633527	2	16.0093	1.20137	5	1.43368	1.3327	3	3.98238	1.26123	2	9.13659	0.618162	5	5.00893	0.671212	3	5.26704	0.601575	2	15.8132
VAVLGAAGGIGQPLALLIK	8	A0A0L9TS09	N-Term(iTRAQ4plex); K19(iTRAQ4plex)	2049.3	9.543e-13	81.21	5.97898e-08	107.38	1.48076e-10	117.18	1.6654e-11	0	1.1154	2	8.23209	1.16701	1		1.24976	5	3.90414	0.858201	2	14.6607	0.688731	1		0.537259	5	24.146	0.889825	2	8.21349	1.24191	1		1.09402	5	3.18325	1.09429	2	5.30915	0.68116	1		0.714124	5	14.2219
HIGGCDNTTDLHNQGK	20	A0A0S3RVR4	N-Term(iTRAQ4plex); C5(Carbamidomethyl); K16(iTRAQ4plex)	2054.99	2.068e-16	81.21	2.90624e-07	88.79	4.47259e-08	95.72	1.03148e-08	0	1.05741	9	13.5731	0.755136	7	13.6124	1.35688	4	0.806052	0.752285	9	12.1278	0.495308	7	41.2687	0.358799	4	15.7262	1.10158	9	3.53004	1.47689	7	13.6981	1.30894	4	1.60461	1.04867	9	57.653	0.883411	7	6.86636	0.517423	4	11.2422
GVDLDALLDMSTDELVK	20	A0A0L9T8D9;A0A0S3R9J7	N-Term(iTRAQ4plex); K17(iTRAQ4plex)	2122.12	1.233e-14	81.19	7.50442e-07	109.58	1.04316e-09	93.39	4.4875e-08	0
IKEEMSDVQIQVVPHDSFVTADYNPK	20	A0A0S3SKV7	N-Term(iTRAQ4plex); K2(iTRAQ4plex); M5(Oxidation); K26(iTRAQ4plex)	3437.77	1.023e-15	81.16	5.01083e-07	55.57	0.000183732	42.29	0.00389828	1	0.958321	12	6.06462	0.716545	4	2.60979	1.37534	4	20.0158	0.895788	12	14.5398	0.297409	4	36.3728	0.559022	3	31.4662	1.27525	12	21.7931	1.75406	4	2.7991	1.2957	4	3.97255	0.729299	12	46.6349	0.601692	4	7.48494	0.499989	4	46.8034
HAAQLCVLAEDCDQPDYVK	6	A0A0S3T0Y8;NC_030646.1.605.1	N-Term(iTRAQ4plex); C6(Carbamidomethyl); C12(Carbamidomethyl); K19(iTRAQ4plex)	2520.22	3.343e-16	81.16	3.26527e-07					0
ALVSDEVFQAEPVWK	6	A0A0L9U2D8	N-Term(iTRAQ4plex); K15(iTRAQ4plex)	2006.08	3.343e-16	81.02	7.80795e-07	48.25	0.00147903	71.68	6.85316e-06	0	0.994519	2	0.959695	1.21346	1		1.2084	3	17.6012	1.15559	2	1.10301	1.34449	1		0.964403	3	37.875	0.71496	2	3.53908	0.89354	1		0.938513	3	3.82243	1.28615	2	2.57553	0.668677	1		0.863475	3	18.3846
SIPSIVELDSLK	10	XM_017575145.1	N-Term(iTRAQ4plex); K12(iTRAQ4plex)	1588.94	1.309e-08	81.01	4.862e-07	34.84	0.0210309	87.8	9.74178e-08	0	1.06613	3	4.60821	1.15153	1		1.09682	6	19.011	0.895248	3	7.36679	1.35317	1		0.888305	6	26.9514	1.06415	3	3.39927	0.838736	1		1.14782	6	3.19592	0.863244	3	1.98173	0.900297	1		0.761762	6	20.6856
VTAADASGLTGEISQLEEFIR	1	A0A0L9USZ8	N-Term(iTRAQ4plex)	2351.22	3.343e-16	81.01	5.96357e-07					0	0.982827	1								1.10342	1								0.957305	1								1.00214	1
HILATSLGVSDR	94	A0A0L9URB4;NC_030642.1.591.12;NC_030642.1.591.4	N-Term(iTRAQ4plex)	1412.8	3.698e-07	80.98	5.93309e-07	73.67	3.21078e-06	73.1	3.63661e-06	0
ANIPLTQFSPVVGR	4	A0A0L9UYA8	N-Term(iTRAQ4plex)	1642.94	5.526e-07	80.97	5.67482e-07	84.2	2.74877e-07	86.21	1.73994e-07	0	1.15616	2	0.353644	0.897718	1		1.89557	1		0.902041	2	1.33114	0.407834	1		0.323713	1		1.01569	2	2.96818	1.31048	1		0.861475	1		0.763029	2	2.95642	1.29445	1		0.437528	1
QQGPTTGFTGDTGR	91	NC_030646.1.712.26;NC_030646.1.712.34;NC_030646.1.712.19	N-Term(iTRAQ4plex)	1566.76	5.595e-09	80.96	3.2027e-07	83.76	1.64083e-07	79.2	4.42433e-07	0
ALGGEMEEEGILR	280	A0A0S3RZ04;NW_016115092.1.12.25	N-Term(iTRAQ4plex)	1547.78	3.56e-12	80.91	4.07508e-07	91.64	3.37946e-08	93.61	2.16667e-08	0
GILAIDESNATCGK	9	A0A0S3SLY3	N-Term(iTRAQ4plex); C12(Carbamidomethyl); K14(iTRAQ4plex)	1736.91	2.003e-10	80.91	6.48769e-07	57.74	0.000140167	87.15	1.52274e-07	0	0.884116	3	0.403914	1.08223	1		1.38468	5	6.8765	1.05387	3	3.92999	1.2299	1		0.752344	5	17.0717	0.840506	3	9.85484	0.83273	1		0.958267	5	7.18446	1.43545	3	12.3373	1.18769	1		0.744655	5	7.68073
GPGLYSDIGK	19	XM_017563751.1	N-Term(iTRAQ4plex); K10(iTRAQ4plex)	1294.73	7.87e-07	80.9	7.4943e-07	76.97	1.78207e-06	79.18	1.07314e-06	0	0.767106	5	5.77939	1.15643	4	7.21813	1.24581	10	5.8458	1.04047	5	4.00405	1.31741	4	3.12804	0.845052	10	8.98317	0.768165	5	8.89318	0.732358	4	10.8042	0.957095	10	2.01126	1.90237	5	15.3781	1.28029	4	4.64421	0.84126	10	9.27344
DNTQGFLQQTGEMVK	42	A0A0S3SFE1	N-Term(iTRAQ4plex); M13(Oxidation); K15(iTRAQ4plex)	2000	4.635e-12	80.89	4.65196e-07	111.27	4.17638e-10	100.32	5.29046e-09	0	0.896098	19	14.7875	0.783725	13	16.8282	1.50161	10	13.8806	0.748997	19	26.3868	0.58971	13	106.864	0.729354	10	27.6964	1.68308	19	15.5323	1.38466	13	22.8959	1.11114	10	9.7278	0.541567	19	42.5462	0.985146	13	9.13273	0.455901	10	62.1255
IMQSQTLSDASK	2	A0A0S3RQJ5	N-Term(iTRAQ4plex); K12(iTRAQ4plex)	1596.86	2.901e-15	80.89	6.93313e-07					0	0.918767	2	5.98473							0.824822	2	6.43536							1.49196	2	0.62508							0.659134	2	11.3646
TLEITDTVLSSYK	5	NC_030642.1.853.8	N-Term(iTRAQ4plex); K13(iTRAQ4plex)	1757.98	5.05e-16	80.86	6.53e-07			42.99	0.00399111	0	1.18389	3	5.61048				1.14599	2	14.2907	0.931212	3	4.45625				0.957466	2	15.3462	0.839784	3	7.20393				1.00071	2	1.30319	0.897547	3	6.35383				0.848412	2	13.3955
ELSAAISSILETK	7	A0A0L9VSF0	N-Term(iTRAQ4plex); K13(iTRAQ4plex)	1649.96	2.399e-12	80.85	5.99415e-07	95.26	2.28154e-08			0	0.97176	4	9.68815	1.02719	3	14.0299				1.00563	4	2.0958	0.857868	3	23.6826				1.04841	4	4.71042	1.18097	3	11.365				1.03401	4	13.9739	0.749868	3	21.6148
DYIHVVDLADGHIAALLK	7	A0A0S3T667	N-Term(iTRAQ4plex); K18(iTRAQ4plex)	2251.28	4.362e-16	80.82	6.0771e-07	74.6	2.57799e-06	90.51	6.42003e-08	0	0.868565	3	4.04206	1.03081	1		0.836928	3	12.8127	1.2185	3	1.98132	1.47421	1		1.18991	3	25.1074	0.726637	3	1.64426	0.828213	1		1.01811	3	0.0528488	1.47926	3	4.50676	0.960113	1		1.11961	3	2.61195
AVEYLYSGIPEQAEAPLVAR	21	NC_030638.1.1489.5;A0A0S3SLP8	N-Term(iTRAQ4plex)	2320.24	8.553e-16	80.8	6.62916e-07	106.99	1.62089e-09	112.29	4.68915e-10	0
VIPGSEVINTTSGK	7	A0A0S3T6K4	N-Term(iTRAQ4plex); K14(iTRAQ4plex)	1689.97	4.466e-10	80.75	7.21076e-07			76.67	1.92566e-06	0	1.14822	4	6.38422				1.12488	3	17.4471	0.961869	4	5.9934				0.955988	3	32.8663	0.926837	4	6.9913				0.974825	3	7.23762	0.81889	4	10.6943				0.934352	3	24.9526
DLDVFLSSVDMK	262	A0A0S3SMM1;XM_017557696.1;NC_030638.1.1394.24;A4PI99;A4PIA0	N-Term(iTRAQ4plex); M11(Oxidation); K12(iTRAQ4plex)	1672.87	3.544e-05	80.7	5.10683e-07	85.93	1.46908e-07	88.17	8.58804e-08	0
SHDQFTPVASTEPNMQHSSTR	8	A0A0S3TC04	N-Term(iTRAQ4plex); M15(Oxidation)	2517.16	3.343e-16	80.68	1.58187e-07	24.59	0.064468	40	0.00177	0	1.10425	6	1.45064	1.12244	1		1.3704	1		1.00987	6	4.88441	0.977529	1		0.736776	1		1.06417	6	5.04626	0.85469	1		1.06197	1		0.676931	6	29.4873	1.3974	1		0.599389	1
EDDLNEIVQLVGK	10	A0A0L9TAR6	N-Term(iTRAQ4plex); K13(iTRAQ4plex)	1759.98	3.343e-16	80.67	7.4948e-07	74.16	3.41499e-06	67.47	1.59185e-05	0	1.08271	3	7.68724	0.733828	2	9.19748	0.919223	5	55.8772	0.963432	3	0.606306	1.17914	2	2.64007	1.00253	5	52.1187	0.963332	3	2.05194	1.16701	2	4.53119	1.07335	5	2.57568	1.07178	3	14.3804	0.916568	2	0.822334	1.03779	5	50.2555
VVLTSSIAAVAFSDRPK	11	A0A0L9UIJ8	N-Term(iTRAQ4plex); K17(iTRAQ4plex)	2049.2	3.343e-16	80.67	4.60658e-07	58.02	9.59976e-05	74.45	2.15892e-06	0	1.17066	3	4.44906	1.00579	3	2.94177	1.25761	5	15.0311	0.803851	3	5.42068	0.945848	3	3.23408	0.733522	5	48.1082	1.00812	3	4.82317	1.2037	3	10.7129	1.0342	5	11.8012	0.863352	3	1.02306	0.698336	3	3.22118	0.817515	5	17.8898
AIVIMVINEGEAK	372	A4PI99;A4PIA0	N-Term(iTRAQ4plex); K13(iTRAQ4plex)	1674.97	6.915e-10	80.62	6.38951e-07	85.71	1.94687e-07	92.41	4.17383e-08	0
MVLFGIGQIGCSPNELAR	4	A0A0S3QZ29	N-Term(iTRAQ4plex); C11(Carbamidomethyl)	2106.1	3.343e-16	80.6	7.34658e-07	64.73	2.7207e-05	77.04	1.66955e-06	0	1.17913	2	12.4512	1.00255	1		1.69438	1		1.00739	2	1.99583	0.916793	1		0.271171	1		0.819531	2	8.74731	1.09453	1		0.989145	1		0.813443	2	61.3516	1.03187	1		0.569156	1
DLVVSVMSAMGEEQICALK	8	A0A0L9UT23;A0A0L9TQM0	N-Term(iTRAQ4plex); C16(Carbamidomethyl); K19(iTRAQ4plex)	2368.22	3.343e-16	80.57	6.75291e-07	70.61	6.691e-06	54.27	0.000291432	0
AVAHDVPIPGYK	58	A0A0S3T8S4;XM_017584129.1	N-Term(iTRAQ4plex); K12(iTRAQ4plex)	1554.89	8.77e-09	80.39	7.55515e-07	80.56	7.14206e-07	80.67	6.6549e-07	0
AVTFYDLSSASGLK	1	A0A0S3RFU3	N-Term(iTRAQ4plex); K14(iTRAQ4plex)	1746.96	3.422e-16	80.37	7.33748e-07					0	0.991737	1								1.08909	1								0.865974	1								1.14107	1
AIASNIDANFLK	10	A0A0L9V939	N-Term(iTRAQ4plex); K12(iTRAQ4plex)	1564.9	4.186e-11	80.31	9.07365e-07	74.95	3.13172e-06	99.97	9.7622e-09	0	0.994043	3	4.59944	1.19611	2	2.24399	1.12123	5	6.05876	1.11452	3	1.65149	1.04833	2	2.12568	0.912673	5	12.7418	0.964447	3	5.23738	0.954537	2	10.5158	1.04117	5	14.7105	0.98537	3	9.13519	0.897469	2	31.542	0.870204	5	5.69839
FSTNENTLTLGTQHALDPLTTLK	10	XM_017563751.1	N-Term(iTRAQ4plex); K23(iTRAQ4plex)	2803.52	3.343e-16	80.31	6.84364e-07	51.68	0.000518232	64.69	2.57266e-05	0	0.952298	4	1.74046	0.972726	1		1.0562	5	3.79452	0.956074	4	7.99041	1.05841	1		0.817718	5	3.5865	1.1881	4	10.0954	1.16844	1		1.15104	5	3.34932	0.880704	4	7.40693	0.697406	1		0.866586	5	3.83011
LLADPWTPESGLVTAALK	8	A0A0S3S851	N-Term(iTRAQ4plex); K18(iTRAQ4plex)	2170.24	4.441e-13	80.29	6.13158e-07	97.25	1.25734e-08	107.15	1.24036e-09	0	0.788832	3	1.7097	0.775648	2	0.465626	0.459514	3	1.91217	1.32087	3	1.16042	1.67143	2	1.44685	1.52547	3	5.11378	0.963776	3	4.36464	0.963888	2	0.447113	1.02762	3	14.1123	1.27512	3	8.35239	0.74533	2	1.96407	1.38543	3	0.022078
SDIMSVFEDLTQDDQDSVR	1	NC_030646.1.63.5	N-Term(iTRAQ4plex)	2344.08	3.343e-16	80.27	1.7103e-07					0	1.41262	1								0.931158	1								0.738022	1								0.571134	1
IFFVNQTYLPSETPAPLVK	29	A0A0L9UNX2	N-Term(iTRAQ4plex); K19(iTRAQ4plex)	2452.38	1.424e-13	80.24	5.72947e-07	85.11	1.98866e-07	84.97	1.98216e-07	0	0.741417	7	26.42	0.89922	11	12.4453	0.27254	10	44.5092	1.07823	7	4.92528	1.65435	11	6.38551	1.28928	10	10.5333	1.18937	7	9.90357	0.938153	11	8.50326	1.2034	11	6.71196	1.30403	7	5.62072	0.689764	11	27.9587	1.6091	11	6.22783
QLEEAEIDAIVAEIEAEK	4	A0A0S3R456	N-Term(iTRAQ4plex); K18(iTRAQ4plex)	2288.22	3.343e-16	80.24	7.72603e-07			62.8	4.33491e-05	0	1.30748	2	1.62852				1.18217	2	15.5136	0.910219	2	2.84151				0.919895	2	75.3996	0.921012	2	6.82726				1.07008	2	15.335	0.551873	2	3.03663				0.644006	2	10.4932
ISTEIGVHSTAEK	3	A0A0L9V423	N-Term(iTRAQ4plex); K13(iTRAQ4plex)	1659.92	5.629e-14	80.23	7.23169e-07			1.32	58.3682	0	0.945296	2	6.68886				1.27152	1		0.943851	2	0.55815				0.783891	1		1.19752	2	3.15749				1.0307	1		0.907839	2	10.2074				0.757261	1
APVQAHFGELDSFVGFSDITAAK	5	A0A0L9UNB5	N-Term(iTRAQ4plex); K23(iTRAQ4plex)	2695.4	4.609e-15	80.21	6.92206e-07	86.21	1.73635e-07	67.66	1.25033e-05	0	0.943281	1		1.06409	2	1.49011	1.37493	2	10.2711	1.12367	1		0.996839	2	23.9357	0.966311	2	39.5602	0.784258	1		0.989658	2	9.09164	0.927751	2	14.9207	1.33598	1		1.08496	2	4.36923	0.578971	2	45.1841
LINEPVEGGEGNILGQLAGGMPQAVTVTPEER	1	NC_030638.1.1489.5	N-Term(iTRAQ4plex)	3419.75	3.343e-16	80.21	6.0836e-07					0	0.795434	1								1.16619	1								1.05777	1								1.19778	1
QTITENQELQDEMTDAIILEHTR	3	A0A0L9T616;A0A0L9VNV9	N-Term(iTRAQ4plex)	2872.41	3.343e-16	80.18	5.10401e-07			72.56	3.15305e-06	0
VAPTYHLYTPSEVEAVISR	13	A0A0S3SLL4;A0A0L9TWG6	N-Term(iTRAQ4plex)	2276.21	1.877e-14	80.17	8.2314e-07	85.17	2.59692e-07	55.59	0.000232579	0
KGPLIVYGTEGAK	33	A0A0S3SSP9	N-Term(iTRAQ4plex); K1(iTRAQ4plex); K13(iTRAQ4plex)	1765.05	1.692e-09	80.14	5.19481e-07	80.83	5.69553e-07	60.44	4.84808e-05	1	1.03129	11	10.8588	0.816177	13	6.20638	1.20068	9	6.66811	0.893276	11	8.5602	0.583116	13	31.06	0.648007	9	17.3034	1.29881	11	19.3857	1.43354	13	9.94045	1.06244	9	6.47033	0.562066	11	17.6843	0.900452	13	11.1113	0.871189	9	10.4681
GTTDCLGHVALVAELMK	13	A0A0S3T4Y1	N-Term(iTRAQ4plex); C5(Carbamidomethyl); K17(iTRAQ4plex)	2103.13	8.303e-14	80.09	9.31005e-07	85.78	2.36892e-07	64.21	3.51625e-05	0	1.06889	3	0.611005	1.01987	4	1.67194	1.29736	6	1.67407	1.13096	3	0.968583	0.923064	4	2.89205	0.669199	6	24.4789	0.681699	3	0.493613	1.12618	4	1.11209	1.06873	6	12.2323	1.16619	3	9.37028	0.901841	4	5.31287	0.693676	6	20.3708
NVFDSNLISIVNLR	1	A0A0L9VSI0	N-Term(iTRAQ4plex)	1747.98	3.343e-16	80.09	9.28557e-07					0	1.0193	1								0.669265	1								1.49873	1								0.61523	1
QSLSYFVDAQPQQK	103	NC_030638.1.1394.132;NC_030638.1.1394.152	N-Term(iTRAQ4plex); K14(iTRAQ4plex)	1927.02	1.252e-12	80.05	7.89854e-07	89.71	8.26379e-08	86.52	1.70921e-07	0
YVPANIENMFSK	41	NC_030645.1.230.13	N-Term(iTRAQ4plex); K12(iTRAQ4plex)	1700.89	4.43e-07	80.05	7.56737e-07	85.14	2.33322e-07	92.31	4.45611e-08	0	1.0935	13	6.76391	1.05596	14	8.09035	1.09112	14	5.46144	0.990109	13	8.38388	0.889088	14	9.76815	0.716875	14	19.7013	0.960613	13	6.46652	1.17133	14	5.38877	1.24025	14	4.42046	0.843069	13	18.4654	0.809503	14	8.04074	0.78019	14	14.1784
GSLVAEPVATPPAADTK	21	A0A0S3RFU3	N-Term(iTRAQ4plex); K17(iTRAQ4plex)	1912.07	4.409e-13	79.99	8.97063e-07	80.24	8.40259e-07	80.09	8.76644e-07	0	1.00962	8	7.94713	0.997515	5	2.26353	1.40728	8	6.67092	1.02618	8	4.11047	0.910479	5	22.1852	0.77671	8	8.98429	0.883313	8	7.11887	1.05616	5	17.4167	0.924637	8	7.20875	1.10322	8	19.1569	1.02036	5	12.4936	0.711967	8	3.2614
CLDTHDFCHKPCK	73	P01061	N-Term(iTRAQ4plex); C1(Carbamidomethyl); C8(Carbamidomethyl); K10(iTRAQ4plex); C12(Carbamidomethyl); K13(iTRAQ4plex)	2150.03	7.363e-12	79.94	3.23438e-07	91.92	1.96984e-08	79.09	3.69931e-07	0	0.854776	18	6.23401	0.733611	28	12.45	0.454128	27	16.1088	0.964108	18	2.41187	0.901286	28	10.6977	1.00247	27	9.77296	1.41869	18	4.8734	1.31851	28	7.6957	1.30802	27	4.26146	0.75551	18	7.25596	0.878037	28	8.53061	1.35503	27	7.0528
IINEPTAAAIAYGLDKK	10	A0A0L9TID2;A0A0S3SRD9;A0A0S3T0F3;A0A0S3R6N0;NW_016115202.1.9.20;NC_030637.1.726.65;NW_016114906.1.31.14	N-Term(iTRAQ4plex); K16(iTRAQ4plex); K17(iTRAQ4plex)	2220.3	3.343e-16	79.94	6.66647e-07	69.43	7.73659e-06	76.66	1.42411e-06	1
VAAHVVEGAAGYAGQK	108	A0A0S3SHT1	N-Term(iTRAQ4plex); K16(iTRAQ4plex)	1816	7.312e-16	79.92	8.19966e-07	102.61	4.44104e-09	111.76	5.42447e-10	0	1.02939	71	9.617	0.856024	18	15.6137	1.2101	19	19.986	0.938433	71	10.182	0.482586	18	42.0369	0.762967	19	25.8352	1.08088	71	8.15645	1.42847	18	18.978	1.16829	19	12.2036	0.878112	71	22.4686	0.976548	18	18.6153	0.736826	19	15.7785
SLEETLIDSVESYR	11	A0A0S3T179	N-Term(iTRAQ4plex)	1784.91	3.911e-11	79.89	7.30264e-07	79.76	7.40301e-07	75.72	1.8647e-06	0	0.720845	2	5.17112	1.09977	3	2.96359	0.843659	6	12.0092	1.14378	2	1.45196	1.3915	3	10.8013	1.00808	6	8.91611	0.87009	2	0.886465	0.783977	3	2.53431	1.09955	6	10.5897	1.68573	2	3.13359	1.09759	3	7.85937	1.03003	6	16.8897
QAVTNPTNTVFGTK	4	NC_030645.1.696.13	N-Term(iTRAQ4plex); K14(iTRAQ4plex)	1765.97	3.343e-16	79.89	9.64626e-07			47.81	0.00160444	0	1.11949	3	1.30518				1.51101	1		0.862974	3	11.6462				1.09701	1		1.10066	3	3.9623				0.883734	1		0.798005	3	10.9588				0.417341	1
EQEQQQQEQQEEMLEVQR	10	A0A0S3SMM1;XM_017557696.1;NC_030638.1.1394.24;NC_030638.1.1394.26	N-Term(iTRAQ4plex); M13(Oxidation)	2477.13	5.001e-12	79.86	1.513e-07	83.86	5.87944e-08	83.76	6.66852e-08	0
ACVDELHGLNIEDEK	3	A0A0S3T017	N-Term(iTRAQ4plex); C2(Carbamidomethyl); K15(iTRAQ4plex)	2030.02	3.343e-16	79.85	6.02453e-07	38.06	0.00919131			0	1.07491	2	5.3698	0.865865	1					0.910172	2	14.9388	0.543334	1					1.14666	2	4.39508	1.36476	1					0.727781	2	5.89995	1.02317	1
YWPWEDGTNSLNMAK	8	A0A0L9TF45	N-Term(iTRAQ4plex); K15(iTRAQ4plex)	2100	1.057e-05	79.81	4.33037e-07	88.66	4.37024e-08	75.51	9.78541e-07	0	1.14268	3	0.317727	1.16347	2	3.00303	1.26219	3	0.182384	1.04174	3	7.27525	1.03725	2	11.446	0.680536	3	3.35828	0.754308	3	7.0693	1.062	2	5.93071	1.10531	3	0.227141	1.07599	3	1.08001	0.697203	2	9.52601	0.766617	3	0.971441
AMVILVINEGEANIELVGQR	60	NC_030638.1.1394.40	N-Term(iTRAQ4plex); M2(Oxidation)	2328.27	5.912e-13	79.77	8.28748e-07	62.53	4.39237e-05	67.95	1.24412e-05	0	0.847132	20	7.82636	1.01324	19	11.2279	0.749478	21	13.0997	1.12482	20	10.2161	1.60402	19	16.8029	1.34737	20	13.699	0.928178	20	10.122	0.698436	19	9.15304	0.935626	21	14.7593	1.3457	20	4.84658	0.999308	19	17.0106	1.22048	21	9.75162
LLGLSCDDVESHKEWIK	81	NW_016114861.1.1.2	N-Term(iTRAQ4plex); C6(Carbamidomethyl); K13(iTRAQ4plex); K17(iTRAQ4plex)	2461.32	1.395e-08	79.71	8.47761e-07	93.56	3.57951e-08	66.02	1.99528e-05	1	1.02839	32	8.50921	0.654562	26	13.1802	1.31358	23	5.40083	0.86154	32	9.47642	0.371322	26	50.1695	0.32403	23	54.7852	1.4035	32	7.78637	1.79378	26	7.0455	1.35361	23	11.3842	0.468562	32	39.0546	0.495392	26	33.3666	0.444551	23	17.6862
TDECIHENHPAYDK	1	A0A0S3T4J8	N-Term(iTRAQ4plex); C4(Carbamidomethyl); K14(iTRAQ4plex)	2016.93	3.343e-16	79.67	1.73171e-07					0	0.955962	1								0.664651	1								1.75792	1								0.363988	1
AVNEMCHNIQENLYDGSFSR	16	NC_030639.1.417.5	N-Term(iTRAQ4plex); C6(Carbamidomethyl)	2528.15	3.343e-16	79.62	1.42433e-07	67.95	1.76357e-06	62.21	5.23021e-06	0	0.880206	6	3.98189	0.808092	5	15.9249	0.699881	5	5.1084	1.34465	6	3.05369	1.73431	5	3.67541	1.5599	5	27.7636	0.862866	6	2.75418	0.846672	5	11.9202	0.886097	5	5.52235	1.06101	6	9.8424	0.864255	5	5.23257	1.24774	5	14.2738
QSTISTATSAIADK	23	A0A0S3TC04	N-Term(iTRAQ4plex); K14(iTRAQ4plex)	1681.93	8.794e-11	79.58	1.02388e-06	97.64	1.59962e-08	112.6	4.9706e-10	0	0.99834	10	13.7671	0.758535	8	13.5652	1.47231	5	8.25238	0.71084	10	14.9981	0.496714	8	64.22	0.432946	5	30.8539	1.48188	10	13.697	1.40255	8	18.0633	1.13763	5	1.60099	0.61248	10	26.5908	0.921144	8	12.6465	0.558435	5	31.8823
QQEGVIVELSNEK	39	A0A0S3SMN4	N-Term(iTRAQ4plex); K13(iTRAQ4plex)	1760.96	1.666e-11	79.57	9.47851e-07	83.5	3.83925e-07	85.55	2.36681e-07	0	0.88079	19	6.94	0.835269	11	8.14936	0.793208	9	23.5736	0.957482	19	2.71989	0.947453	11	15.1156	0.778762	9	10.2445	1.29317	19	7.83581	1.21641	11	8.83084	1.38595	9	11.5045	0.865307	19	10.597	0.946383	11	12.7241	0.954604	9	1.15477
LTWAHDDDTGTIPLR	126	NC_030642.1.591.12;NC_030642.1.591.4	N-Term(iTRAQ4plex)	1854.94	3.035e-07	79.57	7.70095e-07	80.59	5.63067e-07	80.59	6.03223e-07	0
SEGHEDYGLLVSEK	2	NC_030637.1.1115.6	N-Term(iTRAQ4plex); K14(iTRAQ4plex)	1850.94	3.343e-16	79.52	6.30469e-07	16.08	1.4229			0	0.773681	1		0.861753	1					1.02776	1		1.37261	1					1.17324	1		0.970088	1					1.23946	1		0.985354	1
TAAAIESFALEQLETNVAPPEVTEIHSPDVLEEK	1	A0A0S3RKG4	N-Term(iTRAQ4plex); K34(iTRAQ4plex)	3966.07	3.343e-16	79.52	6.0869e-07					0	1.1877	1								0.932996	1								0.927301	1								0.790183	1
SLLDVADNLGR	11	A0A0L9UCE6;NC_030643.1.761.2	N-Term(iTRAQ4plex)	1316.73	1.966e-11	79.48	8.89359e-07	74.72	2.65951e-06	68.99	1.00946e-05	0
EEQVPLIIIQHNDGK	17	A0A0L9UFQ8	N-Term(iTRAQ4plex); K15(iTRAQ4plex)	2021.13	3.343e-16	79.47	9.85747e-07	51.66	0.000611375	61.79	5.75466e-05	0	1.07955	9	5.141	1.03878	2	0.235906	1.43516	6	10.2449	1.07063	9	5.98513	1.09285	2	16.9274	0.617786	6	51.9925	0.835602	9	2.20296	1.02169	2	13.9102	0.961336	6	9.48534	1.00878	9	20.6963	0.910484	2	15.1149	0.74547	6	23.9634
LNMVDPDEKDSTGNLPSR	39	NW_016114861.1.1.2	N-Term(iTRAQ4plex); K9(iTRAQ4plex)	2276.14	3.343e-16	79.46	7.10015e-07	72.61	3.38287e-06	73.31	2.95862e-06	1	1.07959	15	6.6651	0.666583	13	15.4336	1.46832	11	8.10225	0.788611	15	10.4235	0.351293	13	54.5542	0.35012	11	65.7562	1.38207	15	7.57984	1.65883	13	7.67007	1.25518	11	4.43756	0.544449	15	40.9139	0.791992	13	13.9358	0.483235	11	50.8565
AVIDDVLAPLNLEEIGSR	21	A0A0L9TQG9	N-Term(iTRAQ4plex)	2068.14	2.737e-14	79.44	9.18065e-07	98.58	1.1205e-08	102.84	4.17037e-09	0	1.21326	3	2.27659	1.063	7	8.28306	1.52328	8	11.5345	1.09541	3	0.483766	0.791374	7	38.5031	0.645271	8	31.3732	0.63526	3	4.21306	1.1261	7	7.96628	0.902558	8	3.73379	1.03671	3	18.3402	1.03534	7	4.80159	0.68329	8	16.5755
LVSQLLEHAQGQAAR	7	A0A0S3SU12	N-Term(iTRAQ4plex)	1764.99	3.343e-16	79.38	1.03984e-06	26.1	0.215892	35.29	0.0256755	0	1.15988	3	1.53669	1.16406	1		1.25693	3	7.39272	0.847134	3	9.21055	0.918016	1		0.911215	3	11.8438	1.01958	3	4.55245	1.04605	1		0.953546	3	2.3181	0.80121	3	7.75667	0.903166	1		0.825472	3	3.2567
LNILVNNVGTNIPK	14	A0A0L9T782	N-Term(iTRAQ4plex); K14(iTRAQ4plex)	1797.09	3.343e-16	79.35	4.57611e-07	62.54	2.52962e-05	61.62	2.73051e-05	0	1.14761	4	0.723451	1.01894	5	9.67518	1.25441	5	4.62408	0.97712	4	6.05071	0.823766	5	15.1744	0.822982	5	20.8989	0.912373	4	5.28204	1.24457	5	13.8613	1.10075	5	1.56259	0.784871	4	6.42972	0.816359	5	26.0371	0.736829	5	8.01045
GENNPFYFSSDR	265	A4PIA0	N-Term(iTRAQ4plex)	1576.71	1.83e-08	79.24	9.17256e-08	81.44	5.34757e-08	79.19	9.39928e-08	0	0.61403	76	20.1922	0.843994	88	10.1946	0.385417	99	60.9306	1.10832	76	7.16937	1.66111	88	8.69108	1.44942	99	8.83735	1.07984	76	6.46064	0.796474	88	6.46683	0.982216	99	7.01563	1.62913	76	10.3869	1.08598	88	8.74881	1.65682	99	10.4078
VAGIFPSHHAVSVSGK	11	XM_017557090.1	N-Term(iTRAQ4plex); K16(iTRAQ4plex)	1881.07	1.659e-07	79.24	9.61928e-07	48.43	0.00122447	65.02	2.6142e-05	0	0.938578	3	13.2926	1.14225	3	14.7475	0.856738	5	1.81271	1.07016	3	4.88575	1.31569	3	8.47774	1.1212	5	25.6702	1.06522	3	2.49714	0.857863	3	17.7099	0.976772	5	5.8539	0.977163	3	29.9986	0.913564	3	4.01879	1.19295	5	8.35601
VNSTTGFIDYDRLEEK	5	A0A0S3R1Q7;A0A0S3S1E5	N-Term(iTRAQ4plex); K16(iTRAQ4plex)	2175.12	3.343e-16	79.23	7.64749e-07	48.9	0.000848312			1
LVNLNYISLEGNQFEGTIPAFPANLR	2	A0A0S3SJD6	N-Term(iTRAQ4plex)	3034.63	3.343e-16	79.18	8.24937e-07	69.74	7.23546e-06			0	1.07574	1		1.09893	1					0.946974	1		0.96784	1					0.899952	1		1.06819	1					1.0716	1		0.882148	1
GTFFVDDNYGTYK	18	A0A0S3SWD8	N-Term(iTRAQ4plex); K13(iTRAQ4plex)	1814.88	4.382e-13	79.17	4.73344e-07	66.77	8.16266e-06	79.51	4.44417e-07	0	1.09897	6	7.76959	0.894027	5	7.56756	1.54906	7	14.1647	0.981061	6	6.30276	0.549361	5	5.6817	0.60561	7	79.0492	0.821051	6	4.58585	1.29289	5	5.65891	0.966619	7	6.88974	1.08084	6	12.3518	1.14818	5	4.44913	0.513908	7	8.58029
ITAVPAEEEEIWGATFK	13	XM_017581476.1	N-Term(iTRAQ4plex); K17(iTRAQ4plex)	2179.15	3.343e-16	79.16	1.04291e-06	44.31	0.00314708	55.77	0.000225387	0	0.702033	4	5.63644	0.913237	4	5.58395	0.510422	5	2.82143	1.10628	4	0.363781	1.69134	4	7.61677	1.34458	5	10.2728	1.3223	4	1.74801	0.888334	4	5.26709	1.06223	5	6.26942	1.09891	4	5.21629	0.742822	4	12.4109	1.30473	5	17.643
FEEMASTVDQMK	1	NC_030639.1.737.7	N-Term(iTRAQ4plex); K12(iTRAQ4plex)	1703.82	3.102e-11	79.14	3.83982e-07					0	1.17898	1								0.809203	1								1.20044	1								0.539459	1
EGSSIINTTSVNAYR	3	A0A0L9VCT2	N-Term(iTRAQ4plex)	1755.9	3.343e-16	79.13	7.48352e-07	67.25	1.13584e-05			0	0.890542	2	13.3515	0.865506	1					1.04954	2	7.15282	1.46559	1					1.05499	2	25.9117	0.979386	1					1.08243	2	22.3996	0.832704	1
FCPSVPGTLCAPVGTFEDVDGTK	7	A0A0L9VI92	N-Term(iTRAQ4plex); C2(Carbamidomethyl); C10(Carbamidomethyl); K23(iTRAQ4plex)	2742.34	3.343e-16	79.05	5.67499e-07			66.17	1.11353e-05	0	1.05743	4	2.42753				1.34614	3	0.0794343	0.888022	4	11.9303				0.614199	3	7.77604	1.18749	4	8.18024				1.08132	3	0.0628971	0.744596	4	8.05158				0.704366	3	2.35717
AIDITANEILAVATHGK	7	NC_030647.1.200.7	N-Term(iTRAQ4plex); K17(iTRAQ4plex)	2025.16	4.985e-14	79.04	9.44893e-07	74.46	2.92207e-06	98.56	1.03163e-08	0	1.03548	3	8.55349	1.16498	1		1.32828	3	3.9712	1.20642	3	0.245226	1.14997	1		0.930004	3	23.6194	0.478794	3	0.408724	1.06323	1		0.880184	3	6.91971	1.49644	3	12.6019	0.551617	1		0.773616	3	14.8343
TLQAGQILDVPLR	7	NW_016114861.1.12.3	N-Term(iTRAQ4plex)	1567.93	1.292e-10	79.03	9.67075e-07	65.23	2.39183e-05	79.74	8.50949e-07	0	0.957924	2	0.927312	0.786271	3	9.89146	1.46636	2	6.50031	0.588332	2	0.583538	0.56625	3	9.66401	0.589532	2	25.1873	1.73413	2	1.68704	1.33767	3	4.75559	1.02649	2	5.5995	0.490224	2	4.24243	1.09286	3	2.39856	0.603705	2	20.5034
MDAIDSVFDPLR	8	A0A0L9VHC1	N-Term(Acetyl)	1420.68	3.16e-06	79	3.36133e-07	82.32	1.54447e-07	82.1	1.59698e-07	0
YALNSVSYVAPDTPLK	2	A0A0S3RAA8	N-Term(iTRAQ4plex); K16(iTRAQ4plex)	2026.11	3.343e-16	79	1.08079e-06					0	0.904948	2	4.80052							0.993346	2	3.79934							1.18558	2	8.53739							0.947355	2	22.3093
AAAPSQPADSKPEEGGGLGGLANLAGGFFK	6	A0A0S3R2M4	N-Term(iTRAQ4plex); K11(iTRAQ4plex); K30(iTRAQ4plex)	3246.74	3.343e-16	78.95	8.10585e-07	57.47	0.000122209	23.87	0.271555	0	0.805771	2	2.95659	0.432159	2	11.307	0.834887	2	25.3562	0.656628	2	8.35978	0.492083	2	56.1514	0.819822	2	2.60219	1.66683	2	0.179372	1.85233	2	0.651433	1.39842	2	7.6747	0.857187	2	2.0789	0.39403	2	84.1703	0.774229	2	15.9723
KPQADLEISNYGDFSEK	56	A0A0L9UJZ7	N-Term(iTRAQ4plex); K1(iTRAQ4plex); K17(iTRAQ4plex)	2373.23	3.343e-16	78.88	9.9006e-07	66.41	1.77477e-05	56.87	0.00015635	0	0.930415	33	11.4142	0.699569	11	15.5174	1.24264	12	11.9396	0.90196	33	6.49442	0.761325	11	34.3996	0.715102	12	34.9219	1.26959	33	9.63108	1.42619	11	10.5849	1.13692	12	7.33514	0.925022	33	15.3128	0.891509	11	12.4438	0.7763	12	20.7542
ADRDESSPYAAMLAAQDVAAR	7	A0A0L9TC17	N-Term(iTRAQ4plex)	2352.14	3.33e-13	78.83	5.05344e-07	64.52	1.27499e-05	49.1	0.000452739	1	0.98456	3	16.7186	0.996484	3	0.552818	0.833406	1		1.13948	3	10.0506	1.2576	3	0.5924	1.24464	1		1.06963	3	5.52482	0.875777	3	6.77451	1.02738	1		0.915309	3	9.25767	1.01959	3	12.7315	1.07269	1
FGIVEGLMTTVHSITATQK	7	NC_030640.1.1062.9;A0A0S3RFA6	N-Term(iTRAQ4plex); K19(iTRAQ4plex)	2321.28	3.343e-16	78.82	1.01367e-06	77.66	1.32489e-06	79.4	8.85226e-07	0
VETDGGLVETWSSR	472	NC_030638.1.306.23	N-Term(iTRAQ4plex)	1679.83	1.392e-11	78.79	6.79146e-07	96.47	1.09443e-08	93.18	2.37294e-08	0	0.615684	156	14.7503	0.79047	168	10.5221	0.422463	147	53.5204	1.10114	156	7.01799	1.38944	168	6.68678	1.31164	147	9.4886	1.34105	156	7.75116	0.96166	168	5.23311	1.17223	147	6.64978	1.22672	156	6.84236	1.11494	168	7.79972	1.40717	147	10.2062
TMEINPENPIMDELR	7	NC_030643.1.703.66	N-Term(iTRAQ4plex)	1945.95	3.197e-11	78.79	4.10262e-07	70.84	2.79795e-06	92.1	2.19816e-08	0	1.05094	3	1.54242	0.938142	2	11.8613	0.913787	2	0.317935	1.12598	3	2.49368	1.19224	2	3.3222	0.963702	2	10.2488	0.940307	3	0.0932706	0.986553	2	4.61868	1.10624	2	4.50098	0.845127	3	7.96318	1.04899	2	10.2183	1.0299	2	1.11793
QGDMLLVVPEGDYAVR	2	A0A0S3SFC0	N-Term(iTRAQ4plex); M4(Oxidation)	1921.99	3.343e-16	78.79	9.01784e-07					0	1.21124	2	16.702							0.761828	2	18.2212							1.02365	2	4.28171							0.758556	2	29.7666
GIHISGYSPLGSPGNLK	24	A0A0L9VSZ0	N-Term(iTRAQ4plex); K17(iTRAQ4plex)	1985.1	3.215e-13	78.77	1.11103e-06	105.96	2.21951e-09	80.71	7.07792e-07	0	1.0558	6	8.05357	1.03778	8	13.0393	1.60296	10	11.6133	1.1489	6	3.25613	0.560875	8	53.4891	0.446891	10	68.7435	0.796634	6	8.6904	1.2328	8	12.3867	1.0173	10	15.0298	1.03698	6	8.16058	1.03798	8	8.85038	0.605686	10	34.2787
ASIVVGGYQLQDNYVVFDVASSK	3	NC_030645.1.1288.9	N-Term(iTRAQ4plex); K23(iTRAQ4plex)	2747.47	9.858e-12	78.76	1.02778e-06					0	0.916364	3	4.46522							1.07625	3	0.40013							0.844014	3	6.77845							1.42193	3	13.0058
VCECPLVDGVQFK	11	NC_030638.1.1443.2;A0A0L9T953	N-Term(iTRAQ4plex); C2(Carbamidomethyl); C4(Carbamidomethyl); K13(iTRAQ4plex)	1838.94	3.343e-16	78.75	9.84139e-07	69.64	7.17584e-06	61.8	4.39031e-05	0
NAVFGDSSALAPGGVR	13	A0A0S3R1Q7;A0A0S3S1E5	N-Term(iTRAQ4plex)	1661.87	4.164e-09	78.74	9.40963e-07	56.33	0.000158776	91.8	4.6678e-08	0
SVEAQQHLAEGR	20	A0A0L9VSN4	N-Term(iTRAQ4plex)	1468.76	1.222e-09	78.62	1.01473e-06	81.39	5.35866e-07	78.65	1.00433e-06	0	0.976564	7	4.02481	0.848447	6	7.76783	1.34307	7	19.2727	0.740518	7	10.6877	0.4068	6	42.1497	0.535905	7	38.559	1.42319	7	19.704	1.35691	6	11.265	1.13732	7	14.6876	0.69111	7	29.2438	1.16305	6	20.3384	0.679026	7	25.0888
AYTDYALDMGIIQK	18	A0A0S3SNR7	N-Term(iTRAQ4plex); M9(Oxidation); K14(iTRAQ4plex)	1905.98	2.257e-12	78.62	1.02297e-06	76.45	1.61922e-06	90.47	6.58713e-08	0	0.961366	4	3.15719	0.965788	4	8.18949	1.19248	10	10.199	1.04943	4	2.65561	1.11241	4	5.12599	0.81788	10	23.9057	0.808946	4	10.5754	1.0387	4	10.1431	1.00518	10	7.60615	1.28602	4	1.34829	0.868275	4	8.62016	0.853604	10	18.0041
QEDIDGFLVGGASLK	10	A0A0S3RYV2	N-Term(iTRAQ4plex); K15(iTRAQ4plex)	1837	1.139e-10	78.61	1.34002e-06	81.53	6.92175e-07	100.44	8.89191e-09	0	1.22351	4	1.76021	0.902201	2	1.10549	1.48053	4	8.12867	0.945457	4	4.45358	0.482249	2	13.256	0.516789	4	53.3756	0.89221	4	3.3293	1.48045	2	1.82749	1.05121	4	7.72311	0.793005	4	9.11791	0.736844	2	0.500645	0.548823	4	12.326
LNVVPTVTMLGVVK	3	NW_016114975.1.108.18	N-Term(iTRAQ4plex); K14(iTRAQ4plex)	1758.09	3.422e-11	78.54	3.7299e-07	31.41	0.0223697	25.37	0.0927835	0	1.19169	1		1.16081	1		0.956275	1		0.900344	1		0.740144	1		0.70708	1		0.875948	1		1.0977	1		0.792617	1		0.901003	1		1.00517	1		1.63198	1
HILEEIETGGPAAMMR	7	NC_030641.1.780.13	N-Term(iTRAQ4plex)	1898.96	3.343e-16	78.53	8.63432e-07	70.89	5.10005e-06	46.15	0.00149237	0	1.20859	3	2.46914	0.887453	2	5.59112	1.27269	2	15.6975	0.904031	3	1.24554	0.621966	2	4.37818	0.591411	2	48.3458	0.934647	3	2.3747	1.28334	2	8.06092	1.09355	2	7.92299	0.720294	3	1.06416	1.08966	2	14.6788	0.74583	2	30.981
ETPLLLGSGPSSADSNNPVSSNR	4	A0A0S3SWQ6	N-Term(iTRAQ4plex)	2443.23	3.343e-16	78.52	8.23944e-07	33.21	0.0261209			0	0.709292	3	8.70681	1.04895	1					1.17937	3	4.23119	1.29283	1					0.696051	3	33.9308	0.825508	1					1.89743	3	27.1491	1.1768	1
MPSPMGESSVGCGDISSLPVVSFTIGGR	2	NC_030637.1.1028.10	N-Term(iTRAQ4plex); C12(Carbamidomethyl)	2968.45	3.343e-16	78.51	7.70176e-07					0	0.874915	2	8.45219							1.12258	2	3.55643							0.876032	2	3.79444							1.34664	2	5.06924
SNPSLLADPSLSFFR	14	NC_030637.1.650.17	N-Term(iTRAQ4plex)	1794.95	1.56e-11	78.5	1.24233e-06	79.64	9.70178e-07	70.33	8.27196e-06	0	1.05571	4	12.7354	1.05383	5	7.65342	1.39748	5	15.7632	0.995232	4	6.65344	0.479795	5	4.44664	0.465456	5	24.5096	1.03943	4	3.37672	1.29756	5	3.6299	1.03829	5	4.67411	0.798667	4	24.3743	1.02824	5	6.45762	0.725249	5	32.5399
NMITGTSQADCAVLIIDSTTGGFEAGISK	9	A0A0S3SNK4;NC_030646.1.428.73;NC_030646.1.1095.5	N-Term(iTRAQ4plex); C11(Carbamidomethyl); K29(iTRAQ4plex)	3245.61	8.841e-15	78.5	9.95133e-07	45.27	0.00239665			0
LHHFDSDYFNIK	15	NC_030642.1.277.5	N-Term(iTRAQ4plex); K12(iTRAQ4plex)	1823.93	1.777e-13	78.5	1.00643e-06	31.05	0.0595994	33.38	0.0337511	0	0.906923	6	5.55967	1.10519	3	4.30636	0.974361	6	8.41015	1.08494	6	2.81131	1.01541	3	9.56248	0.900705	6	12.6759	0.966627	6	10.6278	0.993438	3	9.32352	1.12614	6	4.52679	1.15068	6	6.7112	1.02747	3	2.88888	0.936395	6	4.02866
SEEEWQAILSPDQFR	15	A0A0S3S2E1	N-Term(iTRAQ4plex)	1978.96	7.46e-13	78.49	5.01191e-07	89.5	3.47826e-08	95.1	9.9353e-09	0	0.973447	5	6.55647	0.959697	4	4.8006	1.37232	6	16.4571	1.10648	5	4.75616	0.833534	4	26.3796	0.628414	6	17.8715	0.866087	5	6.40448	1.07818	4	3.44008	0.949313	6	2.64059	1.17841	5	36.2784	1.2406	4	7.91621	0.710802	6	16.0479
DVIALAGGPSYAVELGR	2	A0A0S3RNU7	N-Term(iTRAQ4plex)	1832.01	3.343e-16	78.47	1.32846e-06			25.98	0.211846	0	1.17205	1					1.44126	1		0.961816	1					0.540281	1		1.05343	1					0.971925	1		0.594821	1					0.772821	1
GVAGLFDYGPPGCAVK	8	A0A0L9TD97	N-Term(iTRAQ4plex); C13(Carbamidomethyl); K16(iTRAQ4plex)	1895.99	4.065e-13	78.37	1.20075e-06	105.47	2.21925e-09	113.46	3.79362e-10	0	0.803055	1		0.953258	2	11.3072	0.882919	5	9.76746	1.24838	1		2.01469	2	27.4709	1.19716	5	15.1951	0.778481	1		0.59173	2	23.1872	0.923656	5	9.19648	1.51191	1		0.923378	2	20.4664	1.14608	5	6.6991
QGVQGAWDAAK	36	A0A0S3S2P4;NC_030645.1.642.8	N-Term(iTRAQ4plex); K11(iTRAQ4plex)	1418.77	3.001e-10	78.3	1.00579e-06	78.26	1.06138e-06	84.7	2.29567e-07	0
IGTYSVALSAK	2	A0A0S3RHB0	N-Term(iTRAQ4plex); K11(iTRAQ4plex)	1397.83	9.195e-12	78.28	9.33911e-07					0	1.22906	2	10.8054							0.786494	2	4.175							1.04979	2	7.97034							0.670326	2	20.0122
HVVFGQVVEGLNVVK	156	A0A0L9V8V6	N-Term(iTRAQ4plex); K15(iTRAQ4plex)	1912.13	1.862e-14	78.26	8.88213e-07	97.91	1.00725e-08	108.83	7.65871e-10	0	1.0812	55	5.88912	1.00268	55	11.7445	1.18028	46	13.3084	0.948169	55	7.52919	0.689983	55	41.5844	0.756436	45	46.1514	1.02765	55	9.75517	1.26168	55	15.4362	1.12078	46	17.493	0.861877	55	23.8802	0.919843	55	12.7079	0.77596	46	28.3684
GCCLTYDYVTDDATDLLGEK	2	A0A0S3T2D0	N-Term(iTRAQ4plex); C2(Carbamidomethyl); C3(Carbamidomethyl); K20(iTRAQ4plex)	2597.2	3.343e-16	78.26	2.9408e-07			32.4	0.00920704	0	1.20375	1					1.78752	1		1.00994	1					0.478135	1		0.804925	1					0.829526	1		0.848199	1					0.534509	1
EQLSQASNEVQLAQSR	1	A0A0S3QXG4	N-Term(iTRAQ4plex)	1931.99	3.343e-16	78.26	8.97916e-07					0	1.31958	1								0.925649	1								0.845082	1								0.62487	1
VIDLLVHVAK	24	A0A0S3RFA6;NC_030640.1.1062.9	N-Term(iTRAQ4plex); K10(iTRAQ4plex)	1394.9	2.353e-10	78.22	5.91343e-07	77.62	6.78953e-07	77.82	6.50873e-07	0
YPIEHGIVSNWDDMEK	21	A0A0S3T7L0;XM_017579421.1;NC_030639.1.504.10;A0A0L9TDG2	N-Term(iTRAQ4plex); K16(iTRAQ4plex)	2221.09	5.132e-14	78.2	7.02292e-07	99.16	5.16297e-09	116.21	1.05545e-10	0
ILFLGLDNAGK	5	A0A0L9TSI7;A0A0S3RZV9	N-Term(iTRAQ4plex); K11(iTRAQ4plex)	1448.88	1.359e-12	78.18	1.11076e-06			75.03	2.32555e-06	0
NVVIEQSFGAPK	9	A0A0L9VBU1	N-Term(iTRAQ4plex); K12(iTRAQ4plex)	1576.9	3.343e-16	78.07	1.1915e-06	70	7.695e-06	77.7	1.27793e-06	0	1.20413	4	11.6103	0.886834	3	0.564844	1.48217	2	0.524466	0.958204	4	10.099	0.713313	3	17.456	0.557681	2	10.5371	0.972748	4	4.26487	1.34319	3	5.41383	1.10131	2	6.30378	0.719055	4	55.5078	0.823893	3	4.29008	0.499116	2	10.8697
SWVQEYVSLYYAK	15	A0A0S3SG59	N-Term(iTRAQ4plex); K13(iTRAQ4plex)	1924.01	1.23e-12	78.05	1.2299e-06	79.86	8.26209e-07	96.05	1.99892e-08	0	0.861117	5	8.19282	1.01327	4	6.55319	0.566431	6	3.9615	1.04159	5	2.50947	1.85459	4	2.09974	1.57268	6	6.56734	0.760283	5	2.9922	0.742331	4	4.81374	0.920164	6	4.99077	1.68615	5	2.41858	0.714567	4	22.7317	1.42685	6	2.69566
TQLVHPYGLSVGEFTDR	58	NC_030645.1.1182.10	N-Term(iTRAQ4plex)	2063.07	2.023e-10	77.99	1.25892e-06	91.59	5.61675e-08	81.04	6.48132e-07	0	1.06142	20	14.0344	0.964294	18	6.83528	1.49807	20	9.87474	0.968362	20	12.3919	0.653462	18	52.2662	0.476976	20	47.2545	0.935174	20	6.27552	1.32111	18	10.6391	1.04708	20	8.98238	0.959505	20	24.4951	0.92048	18	10.1984	0.611174	20	34.9854
HQEEVIVTEFEK	5	NC_030640.1.662.9	N-Term(iTRAQ4plex); K12(iTRAQ4plex)	1775.95	1.001e-14	77.98	1.23396e-06	63.45	3.51996e-05	76.92	1.56288e-06	0	1.04202	1		0.845659	2	6.19077	0.857541	2	5.65585	1.07787	1		1.07875	2	17.7275	0.921903	2	12.466	1.0162	1		1.07416	2	3.01004	1.15333	2	2.90909	0.80688	1		1.10814	2	7.35903	1.06504	2	9.2968
IYAMLTNTEDNTYNPSIGAYSR	18	NC_030642.1.591.12;NC_030642.1.591.4	N-Term(iTRAQ4plex)	2638.25	1.726e-15	77.97	6.19999e-07	141.18	2.85018e-13	113.63	1.76005e-10	0
GIFGTPLDSTVQAPFVTHPR	5	NC_030637.1.658.3	N-Term(iTRAQ4plex)	2284.21	8.741e-12	77.97	1.32219e-06	114.03	3.21235e-10	85.82	2.15738e-07	0	1.153	1		1.0737	3	8.92651				1.16791	1		0.523586	3	23.2066				0.821902	1		1.15774	3	14.7422				0.742949	1		1.37703	3	3.95125	4.72556	1
YCAPDPEQDFSTGYDGK	3	NC_030638.1.1443.2;A0A0L9T953	N-Term(iTRAQ4plex); C2(Carbamidomethyl); K17(iTRAQ4plex)	2238	3.343e-16	77.93	1.26436e-07					0
IGADLSHVFCTK	6	XM_017580855.1	N-Term(iTRAQ4plex); C10(Carbamidomethyl); K12(iTRAQ4plex)	1635.88	4.789e-15	77.91	1.31226e-06	71.28	6.08818e-06	23.96	0.329669	0	1.12544	3	2.42948	0.932549	2	6.88788	1.31563	1		1.06143	3	0.299184	0.54975	2	6.15811	0.696082	1		0.892014	3	5.88827	1.33614	2	4.83165	1.01295	1		0.772803	3	21.9226	0.977959	2	11.6589	0.782256	1
SGVNLGGIAVMGGEPHQEPR	25	A0A0S3TC04	N-Term(iTRAQ4plex)	2149.1	3.343e-16	77.9	1.0112e-06	71.15	4.74613e-06	74.1	2.42181e-06	0	1.03612	10	6.04065	1.08395	6	7.49133	0.844978	9	15.9201	0.935924	10	7.56797	0.972417	6	25.4608	1.14976	9	9.16565	1.1135	10	7.1349	0.93601	6	9.96832	1.00881	9	15.9307	0.809324	10	19.526	1.24091	6	5.98652	1.10567	9	14.8154
VLGPSDSDSGK	1	NC_030644.1.53.4	N-Term(iTRAQ4plex); K11(iTRAQ4plex)	1349.72	0.00102	77.86	1.20388e-06					0	0.686386	1								1.12388	1								1.26275	1								1.18179	1
AATATAAVEPVESEAVK	1	XM_017566773.1	N-Term(iTRAQ4plex); K17(iTRAQ4plex)	1932.06	3.343e-16	77.86	1.44858e-06					0	1.09246	1								1.02325	1								0.978606	1								0.817176	1
EHLMTPPPQFTSPDYKPSNK	40	A0A0L9VJZ4	N-Term(iTRAQ4plex); M4(Oxidation); K16(iTRAQ4plex); K20(iTRAQ4plex)	2762.43	1.386e-08	77.85	1.28458e-06	59.56	7.20412e-05	74.82	2.48526e-06	0	1.11641	12	8.24343	1.00082	8	4.16196	1.20726	20	18.154	1.00636	12	11.6559	0.881872	8	4.61168	0.571552	20	58.28	0.906649	12	12.2718	1.25368	8	4.40814	1.1996	20	11.5872	0.937207	12	6.78431	0.642088	8	17.3166	0.670066	20	40.7521
HLVALEDIYQQK	36	A0A0S3REY1	N-Term(iTRAQ4plex); K12(iTRAQ4plex)	1744.99	5.677e-09	77.82	1.2811e-06	77.7	1.37218e-06	69.64	9.0119e-06	0	1.22956	15	11.1052	0.984334	11	5.5036	1.45246	10	6.26392	0.948304	15	6.07192	0.800109	11	34.0901	0.462872	10	28.5446	0.802013	15	9.72544	1.2372	11	18.4875	1.05319	10	2.15711	0.786451	15	21.95	0.740709	11	12.2672	0.670602	10	12.0413
AFVDHYYSTFDTNR	37	A0A0S3S1C4	N-Term(iTRAQ4plex)	1879.88	2.881e-11	77.82	3.83255e-07	70.12	1.7704e-06	81.17	1.68044e-07	0	1.10586	10	12.343	0.927689	12	9.62581	1.45675	15	9.00264	1.02678	10	12.0259	0.641773	12	44.8504	0.675271	14	36.3111	0.871961	10	11.6692	1.21432	12	12.0852	0.946569	15	10.5974	0.910041	10	15.2991	1.23775	12	3.64189	0.693691	15	26.1099
LTGEALQAYGGAH	2	A0A0L9TUY6	N-Term(iTRAQ4plex)	1431.73	3.343e-16	77.82	8.18547e-07			39.27	0.00600394	0	0.715464	1					0.924884	1		1.06408	1					1.09976	1		1.30956	1					1.01628	1		1.11648	1					1.05902	1
AAAAGGVTTVVDMPLNNYPTTVSK	8	A0A0S3S2L1	N-Term(iTRAQ4plex); K24(iTRAQ4plex)	2665.42	3.343e-16	77.81	1.27743e-06	51.48	0.000553324	54.09	0.00030201	0	1.03094	2	1.27376	0.979562	3	9.0469	1.15213	3	13.2009	0.944392	2	0.935337	1.19628	3	12.594	0.855406	3	25.7251	1.07731	2	4.44422	0.959634	3	7.80907	1.0598	3	1.16191	0.901162	2	3.69075	1.05828	3	10.2432	0.822226	3	11.1021
GAVMQCISANK	6	NC_030644.1.1042.10	N-Term(iTRAQ4plex); C6(Carbamidomethyl); K11(iTRAQ4plex)	1466.78	7.417e-09	77.8	1.25548e-06	49.89	0.000770265	78.59	1.05151e-06	0	0.935799	1		1.2639	1		1.33557	4	5.26857	1.15277	1		1.13472	1		0.924787	4	13.0974	0.86298	1		0.773798	1		0.779797	4	2.45338	1.1951	1		1.18137	1		0.958482	4	4.39694
FQGGSAFNIIPDSVTIGGTFR	2	A0A0S3SZT9	N-Term(iTRAQ4plex)	2328.22	3.343e-16	77.78	1.37048e-06					0	1.13578	2	11.9264							0.966122	2	3.30933							0.787194	2	7.50101							1.06841	2	16.7737
HVACVNDEVASSWLNNDAVR	7	A0A0L9U2X1	N-Term(iTRAQ4plex); C4(Carbamidomethyl)	2400.15	3.343e-16	77.74	5.69585e-07	59.59	3.80806e-05			0	1.08454	3	4.10462	0.981662	4	9.16338				1.13107	3	0.827243	0.879018	4	19.0125				0.875122	3	10.9572	1.04818	4	13.0785				0.921113	3	1.4825	1.21332	4	15.5489
NFLAGEKDNVISEIPR	32	A0A0S3SMN4;NC_030638.1.1394.102	N-Term(iTRAQ4plex); K7(iTRAQ4plex)	2090.15	1.002e-15	77.71	1.55286e-06	57.17	0.000171529	101.35	6.51481e-09	1
VVAIIAEGVPESDTK	1	A0A0S3S4N4	N-Term(iTRAQ4plex); K15(iTRAQ4plex)	1816.03	3.343e-16	77.7	1.23802e-06					0	1.06083	1								0.966344	1								1.02678	1								0.885132	1
ENISSFQGVLDGK	22	A0A0S3SM21;NW_016115077.1.5.2	N-Term(iTRAQ4plex); K13(iTRAQ4plex)	1681.91	2.282e-11	77.69	1.43577e-06	77.71	1.44188e-06	80.77	7.07293e-07	0
ISFLEDGETK	148	A0A0L9TSG5;A0A0L9TMF8;A0A0S3R3I9;A0A0S3R9C6;A0A0S3R3K4;A0A0L9TSC4	N-Term(iTRAQ4plex); K10(iTRAQ4plex)	1426.77	1.639e-09	77.68	1.33842e-06	77.77	1.3093e-06	77.49	1.40451e-06	0
ISFVEDGETK	15	XM_017551248.1	N-Term(iTRAQ4plex); K10(iTRAQ4plex)	1412.75	1.97e-09	77.68	1.23179e-06	54.7	0.000241596	71.6	4.98464e-06	0	0.818332	7	4.69379	0.489307	4	21.0354	0.960372	4	14.5006	0.885815	7	9.41067	0.402434	4	43.5823	0.71655	4	19.8306	1.36588	7	5.97471	1.74214	4	2.64929	1.29793	4	11.2236	1.00064	7	17.7315	0.931854	4	16.1922	0.813961	4	5.53676
SNTIVLTGLSGSGK	3	A0A0L9USZ8	N-Term(iTRAQ4plex); K14(iTRAQ4plex)	1621.94	7.316e-14	77.65	1.51262e-06					0	1.08466	3	2.08857							0.89934	3	9.95178							1.0753	3	1.69186							0.780108	3	16.7661
GTPEYEEMVNSHQK	19	A0A0S3SG59	N-Term(iTRAQ4plex); K14(iTRAQ4plex)	1936.93	3.401e-10	77.63	6.98101e-07	82.49	2.11364e-07	79.79	3.9043e-07	0	0.829699	7	3.8844	0.939334	7	13.2182	0.9757	5	9.39979	1.04312	7	8.26187	1.25734	7	10.6972	1.04039	5	9.64208	1.03862	7	21.072	0.936572	7	3.58743	0.993817	5	1.83391	1.36693	7	20.8812	1.10495	7	9.3168	1.08962	5	24.9003
LYEITPEKNPQLK	187	A0A0S3SMM1;XM_017557696.1;NC_030638.1.1394.24	N-Term(iTRAQ4plex); K8(iTRAQ4plex); K13(iTRAQ4plex)	2005.17	5.3e-09	77.61	1.1027e-06	77.76	1.05689e-06	73.67	2.74689e-06	1
MDPVTHGAYGGGMYGTEK	13	A0A0L9V9F0	N-Term(iTRAQ4plex); M1(Oxidation); K18(iTRAQ4plex)	2175.01	3.343e-16	77.6	3.632e-07	75.21	5.57406e-07	67.71	3.28702e-06	0	0.963816	9	8.32884	1.0225	1		1.30841	3	5.86512	0.805771	9	12.5515	0.59254	1		0.796458	3	12.8909	1.33739	9	14.2829	1.24276	1		0.973356	3	0.575644	0.683447	9	32.799	1.03377	1		0.829419	3	12.8852
DSNILEQGHAQK	52	NC_030638.1.1394.132	N-Term(iTRAQ4plex); K12(iTRAQ4plex)	1627.87	3.392e-15	77.59	1.24365e-06	75.34	2.11562e-06	65.99	1.79384e-05	0	1.01134	19	4.6543	1.11492	17	9.35193	0.722186	16	15.6173	1.29517	19	18.4398	1.58291	17	7.55425	1.62124	16	7.29875	0.908701	19	15.3417	0.76458	17	14.9182	0.620147	16	7.6563	0.809102	19	24.7604	0.798024	17	29.7752	1.54727	16	13.2043
DNVISEIPTEVLDLAFPAPGEK	223	A0A0S3SMM1;XM_017557696.1;NC_030638.1.1394.132;NC_030638.1.1394.152;NC_030638.1.1394.24;NC_030638.1.1394.26	N-Term(iTRAQ4plex); K22(iTRAQ4plex)	2642.41	3.54e-19	77.55	1.45204e-06	97	1.67602e-08	115.71	2.26375e-10	0
VSNLLYVDQPTGTGFSYSTDNR	9	A0A0S3SNR7	N-Term(iTRAQ4plex)	2578.25	7.166e-15	77.54	7.78793e-07	78.36	6.11973e-07	46.59	0.000964834	0	1.12566	4	5.29868	1.09466	2	11.0403	1.00701	3	31.9845	0.905708	4	4.41527	1.03426	2	23.8597	1.23416	3	48.6728	1.07161	4	0.915434	0.999707	2	6.71042	0.866532	3	4.63154	0.749859	4	5.10729	0.9578	2	4.93317	1.07598	3	12.0916
SKEASEYANDAAQR	13	A0A0S3R8L0;XM_017557573.1;NC_030637.1.1954.1;NC_030637.1.1954.6;NC_030637.1.1954.81	N-Term(iTRAQ4plex); K2(iTRAQ4plex)	1827.91	3.343e-16	77.53	1.01989e-06	76.66	1.19539e-06	67.9	9.36595e-06	1
GLLLGPNAPSFNPETIK	16	A0A0S3S068	N-Term(iTRAQ4plex); K17(iTRAQ4plex)	2056.17	9.47e-14	77.46	1.17555e-06	113.95	2.79888e-10	88.29	1.04592e-07	0	0.668004	2	16.3551	0.771379	6	9.37623	0.414462	8	15.9747	1.17279	2	4.64087	2.07098	6	5.48659	1.36602	8	6.7026	0.916819	2	7.01006	0.725599	6	10.2662	1.1429	8	7.93527	1.6777	2	16.8499	0.786696	6	5.33776	1.41771	8	13.3913
TLYPYVTGSSVVAIK	1	A0A0L9VD71	N-Term(iTRAQ4plex); K15(iTRAQ4plex)	1886.09	3.343e-16	77.45	1.13779e-06					0	0.914205	1								1.03744	1								0.963909	1								1.23045	1
ISATSIYFESLPYK	18	A0A0S3R1Q7;A0A0S3S1E5	N-Term(iTRAQ4plex); K14(iTRAQ4plex)	1907.04	1.469e-12	77.42	1.55322e-06	68.78	1.13629e-05	87.05	1.68544e-07	0
GFLNSDQTLFTFPQTR	14	A0A0L9V2F6	N-Term(iTRAQ4plex)	2016.04	3.343e-16	77.4	1.21829e-06	73.95	2.60155e-06	73.45	2.86929e-06	0	1.0522	4	3.01327	0.925846	6	4.42312	1.28726	4	42.2379	1.15529	4	1.59546	0.383462	6	18.0017	0.66044	4	98.4929	0.853046	4	3.17554	1.12677	6	20.8077	0.925082	4	4.52136	0.994285	4	19.319	1.47273	6	12.6648	0.54461	4	31.2735
LLQLHSVATK	27	XM_017574880.1	N-Term(iTRAQ4plex); K10(iTRAQ4plex)	1397.87	1.376e-07	77.38	5.21009e-07	77.06	6.78921e-07	73.72	1.44371e-06	0	1.07449	6	11.9419	1.02129	9	9.29412	1.09222	12	9.39621	0.898078	6	12.2881	0.786577	9	12.2878	0.749439	12	8.94695	1.10164	6	11.81	1.20174	9	8.16766	1.15108	12	10.8387	0.712746	6	22.1867	0.910268	9	18.2789	0.803973	12	13.0225
IVAVPVAAPPGQWIGAGGSMIVESDK	11	A0A0S3SF84	N-Term(iTRAQ4plex); K26(iTRAQ4plex)	2837.55	2.183e-12	77.36	1.34251e-06	90.72	6.35421e-08	88.56	9.56402e-08	0	1.29841	6	7.94761	0.941875	3	4.17794	1.62206	2	5.2383	0.891798	6	10.6759	0.640134	3	11.857	0.321848	2	65.8937	0.792633	6	4.30862	1.44278	3	6.66296	1.06296	2	15.9707	0.798629	6	30.6632	0.736979	3	33.3219	0.467436	2	54.4644
LLLPQIVSSFGGNK	9	A0A0L9VS44	N-Term(iTRAQ4plex); K14(iTRAQ4plex)	1761.05	1.943e-14	77.33	9.07066e-07	61.04	3.84865e-05	61.54	3.44064e-05	0	1.15114	1		1.12083	4	3.10683	1.03915	4	1.35525	0.852638	1		0.829083	4	7.18231	0.773182	4	5.1627	0.899272	1		1.16305	4	3.17156	1.20864	4	7.25385	1.01656	1		0.813496	4	13.7709	0.822989	4	12.1677
GALDGGLDIPHSDKR	18	A0A0L9TY45;NC_030641.1.305.5	N-Term(iTRAQ4plex); K14(iTRAQ4plex)	1839	3.343e-16	77.33	1.77345e-06	55.2	0.000284177	55.13	0.00029524	1
MQQSDQTVLSLRPGGGK	12	A0A0S3R683	N-Term(Acetyl); K17(iTRAQ4plex)	1988.04	8.761e-08	77.3	1.48501e-06	100.2	7.66382e-09	83.15	3.55625e-07	0	1.05872	3	4.89786	1.084	6	7.28708	1.23713	3	17.6147	1.07844	3	1.6726	0.97342	6	12.789	0.926185	3	7.79659	0.809838	3	6.96655	0.742433	6	3.15075	0.886812	3	5.0619	1.29132	3	10.0965	1.64526	6	14.0298	0.89309	3	9.52059
LQALWNHPAGPK	19	XM_017579625.1	N-Term(iTRAQ4plex); K12(iTRAQ4plex)	1619.93	3.343e-16	77.29	1.63868e-06	74.03	3.45353e-06	65.92	2.28098e-05	0	0.987783	6	9.62666	0.993503	5	7.5543	1.04697	8	14.5699	0.912327	6	13.7866	0.724062	5	11.375	0.668659	8	21.5034	1.16483	6	5.69285	1.25875	5	7.25965	1.16648	8	8.17719	0.850279	6	38.8818	0.789007	5	6.83415	0.924157	8	26.4258
HILQQLQTMNIIELDTK	2	A0A0S3SIR5	N-Term(iTRAQ4plex); K17(iTRAQ4plex)	2326.31	3.343e-16	77.28	1.34128e-06					0	0.920067	2	2.30355							0.968904	2	0.0264128							1.23807	2	2.82261							0.875927	2	0.683808
LGVNPLVFELDEMGPQGPQLQK	4	A0A0S3SRQ2	N-Term(iTRAQ4plex); K22(iTRAQ4plex)	2697.47	3.343e-16	77.24	1.33481e-06	38.96	0.00921802	60.26	7.00295e-05	0	1.02137	2	2.46414	0.893469	1		0.988411	1		0.94574	2	13.0507	1.50576	1		1.02502	1		1.2254	2	11.0026	0.929706	1		0.978994	1		0.6829	2	0.137785	0.867238	1		1.07679	1
TTFAAPSGTSPVAIDFTGMR	5	A0A0S3SGJ0	N-Term(iTRAQ4plex)	2171.09	1.71e-13	77.22	1.17596e-06	134.42	2.15762e-12	37.22	0.0111621	0	1.17414	2	6.92397	1.01405	2	11.0899	0.998804	1		0.851579	2	17.1808	0.68757	2	115.508	1.05195	1		1.09516	2	11.0017	1.1621	2	34.5555	1.04077	1		0.633745	2	30.8845	0.87222	2	2.43955	0.948111	1
GQNFFICNFAGHCESGMK	5	A0A0L9TDX5	N-Term(iTRAQ4plex); C7(Carbamidomethyl); C13(Carbamidomethyl); K18(iTRAQ4plex)	2392.08	8.441e-13	77.2	3.18212e-07	79.18	1.42522e-07	37.7	0.00239452	0	0.814632	2	2.84595	1.01214	2	8.25136	0.847081	1		1.44213	2	2.80004	0.889037	2	16.916	1.15782	1		0.822194	2	4.2332	1.11173	2	8.89499	1.06858	1		1.17656	2	4.85979	0.991367	2	6.76871	1.05052	1
LDATANDIPGDTFDVQGYPTLYFR	18	A0A0L9UFQ8	N-Term(iTRAQ4plex)	2833.39	3.775e-16	77.17	1.03992e-06	115.73	1.28438e-10	116.95	1.03946e-10	0	1.09735	6	9.3241	1.14053	8	3.41178	1.41156	4	9.81347	1.07636	6	4.08233	0.997461	8	13.8149	0.58086	4	45.7441	0.856803	6	12.7096	1.05445	8	5.84073	1.02929	4	1.63693	0.916251	6	9.30094	0.713298	8	7.65828	0.713596	4	14.3789
DVILQFGLQEVGHLR	213	NC_030645.1.1182.10	N-Term(iTRAQ4plex)	1868.05	3.441e-12	77.17	1.60113e-06	98.23	1.33254e-08	96.1	2.16996e-08	0	1.14295	60	8.93173	1.19319	72	11.3372	1.18115	78	11.8057	1.01611	60	8.11288	0.884744	69	28.6104	0.82488	73	23.915	0.647163	60	16.6614	1.00937	73	11.5193	1.0015	75	7.10436	1.20341	60	10.3981	0.978139	70	14.7312	0.921391	74	12.3255
LVPLLTSAGAITK	27	A0A0S3RVR4	N-Term(iTRAQ4plex); K13(iTRAQ4plex)	1571.99	1.641e-09	77.17	3.70303e-07	83.27	9.79633e-08	104.83	7.81023e-10	0	1.14406	9	4.50589	0.74244	8	7.09576	1.33747	10	8.31266	0.653575	9	16.9238	0.404165	8	22.6244	0.414391	10	19.2932	1.17328	9	12.0117	1.60997	8	2.48724	1.26454	10	6.23581	0.801414	9	26.6558	0.831062	8	11.1049	0.593878	10	21.1978
MEAVSAWGNTPLATVDPEIHDLIEK	14	A0A0S3S1E5	N-Term(Acetyl); K25(iTRAQ4plex)	2922.47	3.343e-16	77.16	1.25674e-06	68.21	9.25679e-06	49.26	0.000773714	0	1.16999	3	8.7566	1.114	9	11.5336	1.16572	2	19.9861	0.910125	3	3.74052	1.16044	9	25.2447	1.15822	2	21.9118	0.610845	3	6.32441	0.833602	9	12.9212	0.880594	2	5.89276	1.18486	3	4.85695	0.996432	9	6.82074	0.838301	2	28.7444
VLAASAGESAK	34	A0A0S3SHT1	N-Term(iTRAQ4plex); K11(iTRAQ4plex)	1291.75	6.026e-07	77.05	1.86887e-06	72.06	5.68471e-06	90.07	9.26938e-08	0	1.03132	15	11.6709	0.723493	9	12.1955	1.31951	10	9.56026	0.783498	15	13.8973	0.504664	9	29.9687	0.566081	10	41.5243	1.33075	15	8.43158	1.47048	9	5.61928	1.08424	10	13.7942	0.597106	15	30.2355	1.01528	9	10.9017	0.750162	10	22.5189
GLAGTILVHK	10	NC_030646.1.766.5	N-Term(iTRAQ4plex); K10(iTRAQ4plex)	1296.83	2.489e-10	77.05	6.44982e-07	64.34	1.29397e-05	60.9	2.67421e-05	0	1.02214	3	7.14099	1.15402	3	7.00844	1.05561	4	11.4733	1.06969	3	9.50863	1.33069	3	20.6706	0.945943	4	15.0635	0.887456	3	3.41321	0.874748	3	9.25976	0.994083	4	6.07211	1.024	3	0.784094	0.883642	3	16.7749	1.00251	4	12.4466
SAQDIALADLAPTHPIR	11	A0A0L9TED7	N-Term(iTRAQ4plex)	1933.06	3.343e-16	77.03	1.65358e-06	27.49	0.15275	44.71	0.00290905	0	1.1285	7	11.3065	1.06988	1		1.49517	2	2.96118	1.02551	7	6.4983	1.24333	1		0.931385	2	6.51756	0.804991	7	16.1402	0.860124	1		0.748691	2	1.70685	0.946215	7	8.87328	1.11706	1		0.757612	2	16.7216
DLDVFLSSVDIK	221	NC_030638.1.1394.152;NC_030638.1.1394.132	N-Term(iTRAQ4plex); K12(iTRAQ4plex)	1638.92	4.895e-10	77.02	1.88182e-06	86.23	2.29656e-07	86.31	2.22073e-07	0
GVAADISHCNTPSQVR	10	A0A0L9TS09	N-Term(iTRAQ4plex); C9(Carbamidomethyl)	1855.92	6.855e-15	77.01	1.05506e-06	106.54	1.13793e-09	90.04	5.52389e-08	0	0.912266	3	25.5444	1.19815	3	3.34249	1.31993	4	4.81506	0.962097	3	26.0196	0.879939	3	6.40484	0.787869	4	3.91832	0.929956	3	6.60724	0.937813	3	1.92556	0.9563	4	3.22036	1.21949	3	40.0304	1.30732	3	0.661255	0.815322	4	4.927
ILTQMDMLK	14	A0A0S3SF84	N-Term(iTRAQ4plex); K9(iTRAQ4plex)	1380.79	3.221e-05	77.01	1.8772e-06	76.7	2.0161e-06	76.8	2.01826e-06	0	1.36396	6	5.94715	0.8299	3	1.33459	1.54779	5	2.52651	0.817735	6	8.05022	0.606	3	1.4162	0.511285	5	38.5	0.947706	6	5.15497	1.49938	3	4.82075	1.03925	5	10.4397	0.463981	6	19.3834	0.625977	3	3.60881	0.57366	5	7.98777
QDPGEEAIESLSAELK	5	A0A0L9V7B4	N-Term(iTRAQ4plex); K16(iTRAQ4plex)	2004.04	2.83e-09	77	1.57326e-06	91.37	5.73718e-08	88.25	1.20148e-07	0	0.874794	2	1.44914	1.04823	2	0.706791	1.1684	1		1.1275	2	2.44697	1.27655	2	22.7777	0.669804	1		1.10945	2	0.267235	0.991065	2	11.6268	1.25299	1		0.982688	2	5.95521	0.732481	2	8.53793	0.645078	1
NFLAGEKDNVMSDIPR	49	A0A0S3SMS9;NC_030638.1.1395.109;NC_030638.1.1395.113;NC_030638.1.1395.32;NC_030638.1.1395.53	N-Term(iTRAQ4plex); K7(iTRAQ4plex)	2094.08	4.536e-14	77	1.57925e-06	86.89	1.59827e-07	89.99	7.31683e-08	1
LTGEIGQQVQIVGDDLLVTNPK	1	A0A0S3TB82	N-Term(iTRAQ4plex); K22(iTRAQ4plex)	2625.47	3.343e-16	76.96	1.14682e-06					0	1.19677	1								0.897164	1								0.951838	1								0.77561	1
IAITTLTNHK	5	A0A0L9U9J6	N-Term(iTRAQ4plex); K10(iTRAQ4plex)	1399.86	2.343e-08	76.95	1.0223e-06	13.86	2.36206			0	1.09092	4	3.2504	1.09328	1					0.996886	4	3.87784	1.01212	1					1.099	4	4.59922	0.98608	1					0.722593	4	18.496	1.05027	1
EGSSIINTTSVNAYK	78	A0A0L9VJZ4	N-Term(iTRAQ4plex); K15(iTRAQ4plex)	1872	6.908e-13	76.94	1.63156e-06	90.16	7.46004e-08	94.85	2.53198e-08	0	1.01755	42	8.53614	1.04902	14	8.64918	1.17462	22	15.2885	0.973654	42	8.42384	0.88119	14	19.2468	0.682447	22	38.4214	1.02246	42	9.44065	1.18285	14	9.29239	1.11582	22	11.3761	0.98816	42	21.0239	0.881226	14	28.9164	0.764565	22	22.0373
KYGQDAINVGDEGGFAPNIQENK	4	A0A0S3RZ19	N-Term(iTRAQ4plex); K1(iTRAQ4plex); K23(iTRAQ4plex)	2896.49	3.343e-16	76.9	1.60991e-06	42.07	0.0047155	38.68	0.0106382	1	1.3522	1		1.01511	1		1.32023	2	6.97309	0.902315	1		0.364149	1		0.843902	2	37.6411	0.830145	1		1.56823	1		1.00005	2	2.71506	0.602193	1		0.483864	1		0.666171	2	19.0495
SGVGVASMGVMRPELVMK	3	NC_030640.1.1358.4	N-Term(iTRAQ4plex); K18(iTRAQ4plex)	2136.17	3.343e-16	76.89	1.94003e-06					0	0.944376	3	3.63965							0.963971	3	3.4841							1.22941	3	1.25476							0.840416	3	7.66162
ASMGGYISSQSVK	1	NW_016115370.1.2.9	N-Term(iTRAQ4plex); K13(iTRAQ4plex)	1602.84	3.343e-16	76.88	1.21224e-06					0	0.921635	1								0.981851	1								1.17646	1								0.9525	1
ISGVSGEGSGVTVK	11	A0A0S3RFU3	N-Term(iTRAQ4plex); K14(iTRAQ4plex)	1564.88	1.954e-13	76.83	1.7865e-06	80.53	8.49711e-07	87.94	1.49285e-07	0	1.05218	4	3.96389	0.861806	3	6.24179	1.33567	4	2.62193	0.870615	4	4.61047	0.628355	3	3.09985	0.522825	4	11.8426	1.22984	4	11.0448	1.32889	3	6.92853	1.13856	4	6.51852	0.698492	4	28.4655	0.827472	3	5.17165	0.623898	4	9.39846
VLEQLSGQTPVFSK	10	A0A0L9V401	N-Term(iTRAQ4plex); K14(iTRAQ4plex)	1821.04	2.391e-05	76.83	1.85705e-06	76.77	1.91759e-06	85.87	2.36045e-07	0	0.783861	4	15.2161	0.84899	4	18.6648	0.872457	2	15.8261	1.01104	4	3.20057	1.67775	4	7.01046	0.976115	2	19.136	1.32324	4	24.6186	0.920477	4	8.33725	1.14362	2	0.338805	0.983734	4	8.7884	0.789047	4	6.47354	1.01203	2	7.37635
AISDGVDVLDCPVQMSK	2	A0A0S3S6V5	N-Term(iTRAQ4plex); C11(Carbamidomethyl); K17(iTRAQ4plex)	2122.08	3.343e-16	76.8	1.39774e-06					0	1.08616	1								1.01993	1								0.915399	1								0.933716	1
FEPEQAYYATAESVR	9	A0A0S3S6E6	N-Term(iTRAQ4plex)	1904.92	3.343e-16	76.75	6.73146e-07	57.04	5.72333e-05	72.12	1.55896e-06	0	1.00626	4	2.54467	0.825836	3	9.06098	0.896462	2	6.21635	0.987546	4	5.09954	1.36314	3	1.01745	0.891015	2	5.12241	0.882306	4	5.36948	1.03718	3	1.87379	1.2152	2	6.96885	1.1495	4	2.79691	0.929677	3	2.93094	0.937436	2	1.85726
YPEISLVTPPEFATVGSK	38	A0A0S3SLB3	N-Term(iTRAQ4plex); K18(iTRAQ4plex)	2223.22	6.025e-13	76.74	1.70952e-06	105.25	2.48682e-09	109.17	1.02114e-09	0	0.991176	9	6.09574	0.912123	13	9.1929	1.43728	16	22.2292	1.10427	9	10.3587	0.492278	13	31.3949	0.61655	16	73.7641	0.884698	9	8.59764	1.35486	13	14.1698	1.0311	16	9.72783	1.05235	9	18.7517	0.987962	13	12.2377	0.70061	16	44.1585
IPLVSFTGSTK	27	A0A0L9UBA0;A0A0S3RHC3	N-Term(iTRAQ4plex); K11(iTRAQ4plex)	1437.86	2.815e-05	76.69	1.88789e-06	77.03	1.51587e-06	77.96	1.33563e-06	0
YSVEMSSAVYK	31	A0A0S3SG59	N-Term(iTRAQ4plex); K11(iTRAQ4plex)	1551.8	5.755e-09	76.69	1.41109e-06	75.96	1.61614e-06	80.57	5.7312e-07	0	0.820394	11	5.83139	0.9082	6	3.91933	0.80399	14	8.33663	1.01546	11	3.62911	1.46621	6	4.27898	1.07955	14	10.8962	1.16292	11	5.65906	0.965844	6	6.84069	1.11647	14	5.09554	1.13917	11	12.8271	0.798577	6	8.17626	1.10834	14	4.00247
AMSNIESSPEGFNMLR	4	XM_017581383.1;NC_030642.1.171.5	N-Term(iTRAQ4plex)	1926.92	3.343e-16	76.68	7.25967e-07	74.7	1.10124e-06			0
LSQPGAPGVSGGLVDSEGFPR	1	A0A0S3RGV4	N-Term(iTRAQ4plex)	2171.13	2.495e-14	76.68	1.71504e-06					0	1.35681	1								0.764838	1								1.05148	1								0.418178	1
GIVDSEDLPLNISR	16	NC_030643.1.703.66	N-Term(iTRAQ4plex)	1671.9	4.633e-11	76.67	1.98271e-06	81.27	6.77402e-07	74.61	3.11691e-06	0	0.758779	2	12.132	0.942515	6	8.25025	0.586492	8	32.8568	1.05968	2	4.15718	1.78515	6	19.9061	1.59059	8	12.0191	0.946814	2	3.60613	0.674759	6	4.05088	0.911045	8	7.42293	1.57225	2	13.3161	1.07757	6	17.1053	1.34217	8	16.7684
YLFQEGVCYAK	18	A0A0L9VQV7;NW_016114973.1.4.4	N-Term(iTRAQ4plex); C8(Carbamidomethyl); K11(iTRAQ4plex)	1665.85	5.982e-09	76.66	1.52337e-06	84.04	2.84995e-07	84.08	2.61473e-07	0
DAVGQPMPIQALATALANAPPEQQR	1	NC_030643.1.1320.11	N-Term(iTRAQ4plex)	2731.44	3.343e-16	76.64	1.745e-06					0	1.09598	1								1.00945	1								0.905041	1								0.940226	1
AGDVLVFNYNPSIHDVTK	11	A0A0L9VH90	N-Term(iTRAQ4plex); K18(iTRAQ4plex)	2277.21	2.454e-12	76.57	1.74802e-06	76.74	1.66397e-06	82.66	4.28994e-07	0	0.750436	1		0.904576	5	1.21133	0.665198	4	9.48968	1.25902	1		1.00112	5	8.08354	1.25929	4	4.19346	1.08651	1		1.11583	5	9.26301	1.13408	4	10.8849	1.14157	1		0.863712	5	13.5786	1.15428	4	2.35678
VCLLGCGVSTGLGAVWNTAK	4	A0A0L9THJ7	N-Term(iTRAQ4plex); C2(Carbamidomethyl); C6(Carbamidomethyl); K20(iTRAQ4plex)	2351.25	3.343e-16	76.56	1.69575e-06	65.53	2.14682e-05	71.93	4.92449e-06	0	0.671824	1		1.21147	2	22.8543	0.481758	1		1.00319	1		1.42437	2	47.7765	1.46513	1		0.856401	1		0.802096	2	41.2019	1.03286	1		1.99425	1		0.553041	2	84.6377	1.41796	1
ECILSGLLSVDGLK	12	NW_016115487.1.14.7	N-Term(iTRAQ4plex); C2(Carbamidomethyl); K14(iTRAQ4plex)	1792.01	4.213e-12	76.55	1.91654e-06	72.36	5.21526e-06	83.48	3.97588e-07	0	0.795802	4	0.652948	1.0619	3	0.564713	0.791211	5	7.72878	1.18888	4	3.0303	1.51228	3	13.2665	1.0724	5	0.977149	0.936404	4	2.84779	0.87224	3	4.47973	1.13041	5	5.1541	1.35781	4	2.3532	0.744422	3	13.435	1.04209	5	5.81761
GTHFEIEVQPQDTVSEVK	9	A0A0S3SLP8	N-Term(iTRAQ4plex); K18(iTRAQ4plex)	2331.2	3.343e-16	76.54	1.64257e-06	50.57	0.000648104	50.51	0.000682462	0	0.928845	3	14.5424	1.14185	3	0.0185458	1.03832	3	61.1027	1.13942	3	2.43173	1.16893	3	0.770071	1.02682	3	60.8382	0.963783	3	11.0694	0.909004	3	4.90038	0.896809	3	19.2868	1.16008	3	0.161922	1.04152	3	10.3376	0.940194	3	45.5452
DLVALSGSHSIGQGR	20	A0A0L9V2F6	N-Term(iTRAQ4plex)	1640.89	3.343e-16	76.5	1.56822e-06	60.53	6.19581e-05	72	4.45771e-06	0	0.998787	8	13.187	0.95735	7	14.8671	1.37258	5	13.7897	0.952137	8	7.00968	0.882377	7	21.504	0.877229	5	37.3318	1.04367	8	14.7896	1.07022	7	6.85718	0.906465	5	7.31969	0.912109	8	21.4198	1.24878	7	8.63902	0.771119	5	21.8471
AMVILVINEGK	410	A0A0S3SMM1;XM_017557696.1;NC_030638.1.1394.24;NC_030638.1.1394.26	N-Term(iTRAQ4plex); K11(iTRAQ4plex)	1474.89	8.88e-08	76.47	1.38974e-06	81.76	4.37759e-07	78.48	8.81235e-07	0
TYHMIDEDEPILEK	1	NC_030640.1.24.5;NW_016115145.1.28.2	N-Term(iTRAQ4plex); M4(Oxidation); K14(iTRAQ4plex)	2037.01	3.343e-16	76.47	1.12825e-06					0
IGADEGVLALWK	5	NC_030637.1.152.5	N-Term(iTRAQ4plex); K12(iTRAQ4plex)	1559.91	1.373e-14	76.42	1.54835e-06			23.77	0.288794	0	1.06343	4	1.22725				0.797803	1		1.06591	4	3.41585				1.64158	1		0.837434	4	6.40053				0.73999	1		1.10571	4	1.97953				1.28707	1
LSQLLELEVK	11	A0A0L9UJ42	N-Term(iTRAQ4plex); K10(iTRAQ4plex)	1459.9	3.068e-10	76.39	1.12282e-06	75.42	1.55166e-06	59.79	5.64129e-05	0	1.42596	5	5.86311	0.886118	1		1.12813	5	33.2475	0.723515	5	8.78698	0.619758	1		0.767513	5	40.2957	0.945721	5	2.45006	1.46644	1		1.07752	5	6.36884	0.461273	5	23.9073	0.621616	1		1.03787	5	50.2349
VALDALAPSAGLPPLGAIEEMDK	7	NC_030644.1.479.40	N-Term(iTRAQ4plex); K23(iTRAQ4plex)	2566.42	3.343e-16	76.39	1.52579e-06	43.65	0.003053	54.43	0.000257994	0	1.14129	5	6.46511	0.852902	1		1.13996	1		0.834136	5	7.81782	0.769222	1		0.93806	1		1.03474	5	9.82396	1.25779	1		0.983004	1		0.77835	5	15.6978	1.03018	1		0.912558	1
GLLASDQALFTHK	8	A0A0S3RNU7	N-Term(iTRAQ4plex); K13(iTRAQ4plex)	1688.96	3.343e-16	76.38	2.09431e-06	56.01	0.000230061	46.19	0.00217114	0	0.998892	4	10.1602	1.03562	2	8.09724	0.945895	2	6.86027	1.17455	4	2.68771	1.1957	2	19.0146	1.15759	2	7.17466	0.943765	4	2.20469	0.972912	2	4.27035	0.959664	2	0.7031	0.865103	4	21.9901	0.9183	2	5.91847	1.07247	2	2.3509
EAALVEYFMDDCLQR	2	NC_030643.1.1031.5	N-Term(iTRAQ4plex); C12(Carbamidomethyl)	2003.92	3.343e-16	76.38	3.91245e-07					0	1.08168	2	8.33995							1.09247	2	6.99032							0.852678	2	4.20965							0.944933	2	5.96942
AVVVHADPDDLGK	42	A0A0L9VCX3;XM_017584908.1	N-Term(iTRAQ4plex); K13(iTRAQ4plex)	1623.89	1.391e-09	76.32	2.11878e-06	68.37	1.27571e-05	79.95	8.89684e-07	0
SIETIQGADVYPAAQQMLIHQGK	7	NC_030638.1.1489.5	N-Term(iTRAQ4plex); K23(iTRAQ4plex)	2786.48	7.132e-14	76.31	1.75296e-06	67.67	1.3056e-05	97.92	1.21884e-08	0	1.06437	4	14.1522	1.20519	1		1.35103	2	8.89047	1.0986	4	2.77397	0.990434	1		0.771882	2	14.3192	0.8479	4	12.1275	0.956025	1		1.00571	2	0.0440751	0.975156	4	18.3001	0.981333	1		0.679997	2	14.2943
GGSPYGAGTYAGDGSR	4	A0A0L9TL35;A0A0S3SI56	N-Term(iTRAQ4plex)	1616.74	3.343e-16	76.3	3.29364e-07	67.89	2.24326e-06	33.51	0.00655115	0
GAPFSLSLTNK	5	A0A0L9VS44	N-Term(iTRAQ4plex); K11(iTRAQ4plex)	1422.82	3.696e-10	76.29	2.04653e-06	76.58	1.98137e-06	38.18	0.0142703	0	1.03411	2	1.23737	0.96722	2	1.81703	1.06994	1		1.07079	2	5.23424	0.907722	2	0.97418	0.982402	1		0.851347	2	0.266291	1.06919	2	1.36588	1.07654	1		1.08806	2	3.99052	1.1653	2	6.70429	0.839141	1
HLPQQSSPGTK	19	A0A0S3TC04	N-Term(iTRAQ4plex); K11(iTRAQ4plex)	1467.82	3.091e-05	76.28	2.12072e-06	59.04	0.000111329	54.16	0.000339581	0	1.12823	8	8.08392	0.84198	6	5.09719	1.28991	5	3.98824	0.755096	8	3.07527	0.427325	6	37.9333	0.61543	5	11.7135	1.24841	8	3.61018	1.33707	6	3.73899	1.04852	5	1.17715	0.597353	8	22.9869	1.2712	6	4.96414	0.855071	5	9.93776
SLEAQEHLAEGR	52	A0A0S3RTX2	N-Term(iTRAQ4plex)	1483.76	2.375e-08	76.24	1.58773e-06	78.11	9.82782e-07	76.23	1.59496e-06	0	0.956523	26	8.57986	0.931794	13	14.2355	1.51657	13	9.72654	0.843571	26	13.3858	0.699686	13	36.0402	0.530057	12	20.9424	1.24245	26	12.1427	1.16783	13	18.6168	1.06995	13	7.57565	0.856559	26	31.1071	1.19977	13	9.78399	0.65866	13	12.213
KQTESYFVDAQPQQK	48	A0A0S3SMS9;NC_030638.1.1395.109;NC_030638.1.1395.113;NC_030638.1.1395.32;NC_030638.1.1395.53	N-Term(iTRAQ4plex); K1(iTRAQ4plex); K15(iTRAQ4plex)	2229.19	1.77e-14	76.23	2.11907e-06	73.59	3.86332e-06	82.66	4.87801e-07	1
FTVTTYSPTGVAITSSGTR	22	XM_017563751.1	N-Term(iTRAQ4plex)	2090.09	2.643e-14	76.2	2.15895e-06	99	1.11667e-08	79.98	8.91597e-07	0	0.886926	5	1.87622	1.14854	8	4.18764	0.983416	8	2.99989	0.900675	5	1.98189	1.28243	8	4.34959	0.967296	8	23.3888	0.973361	5	10.4418	0.864652	8	5.527	1.11605	8	6.82489	1.11502	5	10.6133	0.918949	8	7.88689	0.945192	8	5.57034
VLFCGICHTDLHVIR	3	A0A0S3R3J5	N-Term(iTRAQ4plex); C4(Carbamidomethyl); C7(Carbamidomethyl)	1984.04	3.343e-16	76.2	2.13016e-06	5.59	25.0108	38.4	0.0116719	0	0.818798	1		1.22936	1		0.829892	1		1.21269	1		0.901434	1		0.747526	1		1.04532	1		0.947307	1		1.11436	1		1.10617	1		1.08305	1		1.29255	1
IVGVFAEVLCAGK	2	A0A0L9TJY7	N-Term(iTRAQ4plex); C10(Carbamidomethyl); K13(iTRAQ4plex)	1650.95	3.343e-16	76.2	2.03421e-06					0	1.32846	2	5.4938							0.902958	2	4.53874							0.847511	2	0.335225							0.620889	2	19.5812
FTVDIPVTLVAGK	12	A0A0S3SGJ0	N-Term(iTRAQ4plex); K13(iTRAQ4plex)	1648	6.032e-14	76.19	1.22021e-06	58.15	9.27839e-05	53.62	0.000254623	0	1.15916	4	3.34663	1.04738	4	19.1614	1.39701	4	5.1295	0.920228	4	2.0651	0.639751	3	28.2964	0.544205	4	5.02766	0.986897	4	2.24354	1.3494	4	10.2935	1.08837	4	1.1249	0.782299	4	9.26947	0.824791	3	9.04548	0.66192	4	22.2069
GQPVLSAAPQHVPQYTFK	7	NW_016115279.1.27.5	N-Term(iTRAQ4plex); K18(iTRAQ4plex)	2256.24	3.343e-16	76.18	2.12674e-06	58.06	0.000134978	47.23	0.00171919	0	0.896663	2	3.15206	1.17638	3	9.56894	0.841256	2	16.4501	1.12842	2	2.00689	1.53267	3	4.24937	1.23918	2	3.44024	0.982559	2	12.4046	0.706544	3	8.25749	0.952054	2	0.993135	1.11314	2	20.3769	0.925104	3	10.6091	1.16845	2	13.2787
NVLLEFYAPWCGHCK	8	A0A0L9UFQ8	N-Term(iTRAQ4plex); C11(Carbamidomethyl); C14(Carbamidomethyl); K15(iTRAQ4plex)	2182.09	3.343e-16	76.17	1.38406e-06	47.65	0.000889018	68.63	6.88868e-06	0	0.992606	3	4.69116	1.02573	2	23.8852	0.896596	3	12.2369	1.00152	3	3.83759	1.4647	2	0.26402	0.941349	3	1.98174	0.738892	3	2.06125	0.861167	2	4.06013	1.07142	3	0.912032	1.351	3	4.69058	0.848825	2	35.6506	1.21811	3	0.188917
VSIACFLTTSSHSNAR	14	A0A0S3SUY9	N-Term(iTRAQ4plex); C5(Carbamidomethyl)	1894.96	2.505e-12	76.16	1.28557e-06	89.09	6.58478e-08	79.11	6.52998e-07	0	1.08143	4	15.2072	1.2606	4	4.96427	1.31436	6	6.79764	0.987139	4	3.37325	0.650337	4	7.54547	0.686386	6	37.8685	0.837519	4	4.25148	1.10183	4	5.95405	1.02981	6	6.36855	1.05851	4	27.4013	0.883839	4	7.43039	0.782512	6	14.575
NDNFDLHSEANFK	146	A0A0S3RZ04	N-Term(iTRAQ4plex); K13(iTRAQ4plex)	1838.89	1.626e-08	76.14	8.99915e-07	96.51	8.35356e-09	78.63	5.85367e-07	0	1.03869	79	6.52569	0.670552	42	16.7204	1.47152	25	15.3233	0.80929	79	10.6895	0.435481	42	45.2619	0.486685	25	60.9727	1.35995	79	13.1079	1.53673	42	13.4468	1.12744	25	14.0968	0.640141	79	29.3718	0.905971	42	13.608	0.570985	25	38.3993
TMMNPAALSQFLAK	3	A0A0S3SEU5	N-Term(iTRAQ4plex); K14(iTRAQ4plex)	1810.98	3.343e-16	76.14	2.26681e-06	34.33	0.0339828			0	1.04643	2	1.78458	1.25117	1					0.817882	2	17.2499	0.665548	1					1.19484	2	13.0454	1.18333	1					0.823425	2	13.4497	0.733565	1
LTPEQVEQISK	34	A0A0L9TV37	N-Term(iTRAQ4plex); K11(iTRAQ4plex)	1559.89	1.217e-08	76.12	1.70307e-06	78.84	9.77669e-07	93.74	2.95868e-08	0	1.08668	13	6.23363	0.814617	12	8.65417	1.56412	9	17.7031	0.738891	13	15.1328	0.595091	12	22.7649	0.338856	9	71.0232	1.37492	13	8.66261	1.41045	12	15.1195	0.997612	9	8.78565	0.576188	13	26.0638	0.914182	12	16.721	0.5486	9	28.4323
MSAVSGGGAAVAVAAAPAAGGGGAAPAAEAK	3	A0A0L9UMI0	N-Term(iTRAQ4plex); M1(Oxidation); K31(iTRAQ4plex)	2770.45	3.343e-16	76.12	1.82524e-06					0	0.927252	3	1.62687							0.965983	3	12.3417							1.29289	3	10.1072							0.848125	3	12.7149
NLLDLTCQTVADMIK	1	A0A0S3R461	N-Term(iTRAQ4plex); C7(Carbamidomethyl); K15(iTRAQ4plex)	2023.12	3.343e-16	76.12	2.19176e-06					0	1.15231	1								0.901984	1								1.05407	1								0.712897	1
VVLTSSFAAVGFSDRPK	1	A0A0S3SKU6	N-Term(iTRAQ4plex); K17(iTRAQ4plex)	2069.17	3.343e-16	76.12	1.66642e-06					0	0.991056	1								0.930645	1								1.0561	1								1.04347	1
DSAVTDEYEFENPK	1	NW_016152131.1.1.12	N-Term(iTRAQ4plex); K14(iTRAQ4plex)	1931.91	3.343e-16	76.1	6.50498e-07					0	1.1498	1								0.929589	1								1.06745	1								0.663823	1
VPYDLIEEIINK	69	A0A0L9URB4;NC_030642.1.591.12	N-Term(iTRAQ4plex); K12(iTRAQ4plex)	1733.99	2.846e-10	76.09	2.10115e-06	75.52	2.44213e-06	76.14	2.06494e-06	0
ISLAEALTGYTVHLTTLDGR	3	A0A0S3SB68	N-Term(iTRAQ4plex)	2275.24	1.871e-16	76.06	1.97698e-06	70.86	6.80482e-06	80.98	6.54755e-07	0	1.01923	1		1.20469	1		1.05636	1		1.11881	1		0.637654	1		0.818888	1		0.847457	1		1.0619	1		1.10007	1		1.07016	1		1.16515	1		0.937208	1
EHLMTPPPQFTSPDYKPSNK	89	A0A0L9VJZ4	N-Term(iTRAQ4plex); K16(iTRAQ4plex); K20(iTRAQ4plex)	2746.43	5.931e-14	76.06	1.79489e-06	64.84	2.37377e-05	87.08	1.38784e-07	0	1.13917	26	8.53511	1.0493	26	6.40835	1.40267	37	11.6967	0.96838	26	8.17473	0.813131	26	8.95702	0.393422	37	53.2393	0.896744	26	9.24698	1.22006	26	10.011	1.2232	37	6.48051	0.861609	26	12.4913	0.696018	25	10.9617	0.491051	37	40.7617
VQVDSFWPTLFAK	7	A0A0S3SHC8	N-Term(iTRAQ4plex); K13(iTRAQ4plex)	1826.01	5.835e-12	76.04	2.48637e-06	79.41	1.13979e-06	72.68	5.36274e-06	0	1.04954	2	5.31001	1.09331	2	10.0523	1.49601	3	5.35466	1.17986	2	2.9424	0.467773	2	21.2123	0.385887	3	50.8207	0.835274	2	3.18099	1.32968	2	11.5796	1.18404	3	2.31333	0.938319	2	13.4523	0.831843	2	12.514	0.580713	3	40.0123
AADVIAAANTAAEVALR	5	NW_016114974.1.13.3;NW_016114974.1.14.2	N-Term(iTRAQ4plex)	1770.98	3.343e-16	76.04	2.12424e-06			58.8	0.00011515	0
NGILTEAGPDSSSLLQK	6	A0A0L9TXC9	N-Term(iTRAQ4plex); K17(iTRAQ4plex)	2018.1	3.343e-16	76.04	2.20886e-06					0	0.871606	6	6.30257							0.862629	6	8.38531							1.38294	6	4.58492							0.987074	6	17.0964
YMPNHAMTPHVSGTTIDAQLR	46	XM_017584958.1	N-Term(iTRAQ4plex)	2484.23	3.343e-16	76.03	1.36454e-06	66.24	1.26686e-05	71.25	3.99694e-06	0	0.929983	12	5.15737	1.31502	14	13.6746	1.00511	20	10.35	1.16736	12	5.57504	1.20678	14	12.9971	0.95248	20	22.6099	0.89232	12	5.14889	0.82	14	11.7402	1.01758	20	11.2247	1.12907	12	13.736	0.806562	14	10.6892	1.07794	20	12.4864
TAQTQEELLAQHLEQQK	11	A0A0S3RXC3	N-Term(Acetyl); K17(iTRAQ4plex)	2181.12	2.316e-12	76.02	1.794e-06	84.02	2.9602e-07	84.18	2.8092e-07	0	0.839227	2	4.84532	0.998233	4	4.74827	0.863469	5	7.91558	1.13097	2	7.05397	1.28536	4	12.9017	1.32729	5	11.3927	0.82416	2	3.43129	0.737233	4	10.5182	0.885955	5	11.1725	1.50011	2	2.5633	1.46896	4	5.21843	1.09077	5	12.05
GKYHDELIANAAYIGTPGK	18	A0A0L9UZW8	N-Term(iTRAQ4plex); K2(iTRAQ4plex); K19(iTRAQ4plex)	2450.34	3.343e-16	76.02	1.97152e-06	53.56	0.000331297	75.12	2.21171e-06	1	0.947577	2	0.268011	1.2404	8	15.6386	1.02443	8	12.5386	1.25545	2	2.09487	1.14645	8	15.7129	1.00422	8	16.3087	0.761195	2	11.2187	0.975394	8	13.2442	0.956627	8	6.07166	1.19399	2	7.86807	0.707219	8	22.7242	1.04782	8	14.1388
IYGNTLSISEIK	3	A0A0S3SMT9	N-Term(iTRAQ4plex); K12(iTRAQ4plex)	1625.94	1.84e-15	76.02	1.95777e-06	27.5	0.159245			0	1.20301	2	5.78557	1.00229	1					0.920296	2	4.56136	0.723675	1					1.04873	2	3.34476	1.31368	1					0.578385	2	9.17992	0.705785	1
LLDQTSVTHLFPITK	17	A0A0S3S996	N-Term(iTRAQ4plex); K15(iTRAQ4plex)	2001.15	4.373e-07	76.01	1.48362e-06	79.67	6.88368e-07	56.77	0.000123176	0	1.17525	4	1.70637	1.23858	6	9.86028	1.30696	7	12.2971	1.06338	4	1.08568	0.998312	6	20.2386	0.613441	7	22.0372	0.760457	4	6.85671	1.00011	6	8.3384	1.07196	7	2.45242	0.912187	4	12.5022	0.781546	6	5.13053	0.74831	7	14.2631
SLGIDYIPLEVSLK	25	A0A0L9UIJ8	N-Term(iTRAQ4plex); K14(iTRAQ4plex)	1835.08	1.799e-10	75.96	1.58572e-06	72.88	3.45203e-06	83.52	2.87232e-07	0	1.30568	7	5.93367	0.949451	8	14.4204	1.46186	10	10.5472	0.964534	7	6.57427	0.795781	8	27.0337	0.542171	10	53.9812	0.736775	7	5.79096	1.32905	8	9.71975	1.03048	10	7.17956	0.802448	7	6.9748	0.721844	8	12.681	0.692972	10	26.1547
AVLQEITQLVEQK	21	A0A0L9TP58	N-Term(iTRAQ4plex); K13(iTRAQ4plex)	1787.05	4.067e-12	75.95	1.6186e-06	94.65	2.23999e-08	67.14	1.23839e-05	0	1.04755	6	3.24158	0.89663	8	12.4841	1.01083	7	12.5337	0.980068	6	5.20088	1.03353	8	13.7795	0.994648	7	12.4474	0.99135	6	5.12169	1.2253	8	4.16914	1.11925	7	7.673	0.931742	6	11.4434	0.821983	8	17.1722	0.850451	7	6.67183
VQLLEIAQVPDEHVSEFK	18	XM_017575145.1	N-Term(iTRAQ4plex); K18(iTRAQ4plex)	2369.3	3.343e-16	75.95	2.08106e-06	69.1	1.00759e-05	73.63	3.56129e-06	0	1.06308	6	3.26866	1.04654	2	3.91737	1.12391	10	4.88603	0.952309	6	2.98408	1.26367	2	9.84244	0.80503	10	4.88273	0.947578	6	8.0329	0.968281	2	6.29471	1.1406	10	4.90557	0.986379	6	5.27183	0.815885	2	32.3671	0.783137	10	10.353
LSNEALAPLVEVALK	22	A0A0L9TI04	N-Term(iTRAQ4plex); K15(iTRAQ4plex)	1855.12	7.323e-10	75.92	7.39431e-07	80.92	2.43538e-07	58.66	3.92096e-05	0	1.2046	6	3.70839	0.857128	6	4.88322	1.40875	10	14.6814	0.960755	6	7.45142	0.678504	6	8.51591	0.65047	10	36.268	0.872035	6	6.80758	1.38581	6	4.88965	1.01005	10	6.37224	0.791778	6	6.99873	0.759083	6	9.83303	0.686704	10	24.7396
TVPDKLTLGEMWDLTEGNR	26	NC_030645.1.230.13	N-Term(iTRAQ4plex); K5(iTRAQ4plex)	2463.28	6.107e-15	75.91	1.87592e-06	79.71	7.46735e-07	103.33	3.32128e-09	1	0.987116	9	10.8386	1.00312	8	7.87641	0.858369	9	10.5073	0.970316	9	4.46206	0.914934	8	7.79981	0.921737	9	15.5068	1.17961	9	12.8175	1.25247	8	3.17776	1.24253	9	7.08172	0.66025	9	29.0442	0.586454	8	15.1031	0.980359	9	10.8689
LAIGDLATQYFADR	8	A0A0S3RK85	N-Term(iTRAQ4plex)	1697.9	3.343e-16	75.88	1.88505e-06	55.48	0.000210372	66.83	1.54374e-05	0	1.26482	3	10.0481	1.24948	3	0.854406	1.52802	2	0.0437866	1.08653	3	3.35981	0.893839	3	5.08234	0.542125	2	4.13793	0.641205	3	18.5311	1.0836	3	6.50806	0.970315	2	6.3707	0.867687	3	6.94887	0.71179	3	22.8325	0.644854	2	12.447
GMLAVYNALSEDEKR	10	A0A0L9UM37	N-Term(iTRAQ4plex); K14(iTRAQ4plex)	1984.05	3.343e-16	75.85	2.31284e-06	51.86	0.000569197	60.41	8.08458e-05	1	1.15945	3	7.28982	1.06113	2	2.60714	1.39587	5	4.05408	1.13812	3	4.25192	0.924208	2	2.79969	0.612124	5	18.7181	0.669616	3	14.786	1.17158	2	2.63815	1.00507	5	4.64597	0.984214	3	3.30945	0.721921	2	12.7213	0.668834	5	22.2309
LVSEGYVLTVLAPNDEAMAK	4	A0A0S3S0M9	N-Term(iTRAQ4plex); K20(iTRAQ4plex)	2408.3	3.343e-16	75.84	2.02498e-06	21.49	0.548858			0	0.978496	3	2.15892	0.990055	1					1.00177	3	3.37194	1.30457	1					1.0772	3	5.97122	1.03694	1					0.98403	3	0.759867	0.694839	1
LKEQPVIVAHSENIFDGSGVK	10	NC_030644.1.479.18;NC_030644.1.479.40	N-Term(iTRAQ4plex); K2(iTRAQ4plex); K21(iTRAQ4plex)	2699.51	3.343e-16	75.83	1.76321e-06	33.9	0.0273148			1
IMANPEVAMAFQNPR	2	A0A0S3S5P2	N-Term(iTRAQ4plex)	1832.94	3.343e-16	75.82	1.29993e-06					0	1.15714	2	2.56149							0.760089	2	1.42771							1.30844	2	1.65865							0.48102	2	9.90955
LWVTENHPHLVVSALR	23	NC_030643.1.13.5	N-Term(iTRAQ4plex)	2015.13	5.365e-13	75.8	2.03451e-06	77.43	1.39785e-06	55	0.000241124	0	1.09829	5	3.15395	0.884371	11	3.09399	0.853292	7	6.97894	1.16841	5	2.91317	0.503075	11	21.1194	0.793862	7	12.6716	0.679997	5	13.5841	1.4937	11	3.74418	1.21048	7	10.3875	1.05448	5	10.49	0.751843	11	9.05069	1.0299	7	7.72529
ALLQSDVHSK	4	A0A0S3R0U1	N-Term(iTRAQ4plex); K10(iTRAQ4plex)	1385.8	1.432e-06	75.8	1.73861e-06	14.72	2.75901	51.43	0.000468721	0	1.10407	2	2.51236	0.984285	1		1.42776	1		0.938223	2	0.113138	0.92726	1		0.627159	1		0.938868	2	12.3333	1.03458	1		0.962337	1		0.948583	2	12.3573	1.20572	1		0.746181	1
YPSNFTELDDYLR	6	A0A0S3T179	N-Term(iTRAQ4plex)	1776.86	4.102e-15	75.78	8.37644e-07	34.91	0.00761925	43.3	0.00145232	0	0.78145	2	6.84642	1.06046	1		0.898364	3	0.737399	1.1634	2	1.99683	1.45078	1		0.921041	3	3.33313	0.855142	2	2.00049	0.800928	1		1.15179	3	4.03829	1.54315	2	7.79757	1.01623	1		1.0146	3	3.74505
IELVGLSDQQQQK	275	A4PI99;A4PIA0	N-Term(iTRAQ4plex); K13(iTRAQ4plex)	1773.99	1.107e-10	75.74	2.15215e-06	108.4	1.14985e-09	99.2	9.58806e-09	0
AILSGTISPTLSK	29	A0A0S3SJD6	N-Term(iTRAQ4plex); K13(iTRAQ4plex)	1575.96	1.543e-08	75.73	1.39665e-06	75.58	1.37655e-06	95.56	1.52189e-08	0	1.12042	9	5.85493	0.697369	9	12.3772	1.55884	11	16.7649	0.887446	9	10.2901	0.654793	9	21.7708	0.427221	11	42.1819	1.09224	9	7.30114	1.37974	9	5.60626	1.07323	11	9.21164	0.77109	9	21.5992	1.05113	9	13.5121	0.531744	11	35.9699
AVDVTGIDGAPLQPR	13	A0A0S3R460	N-Term(iTRAQ4plex)	1652.91	5.235e-10	75.73	2.43912e-06	71.04	7.15818e-06	75.9	2.35191e-06	0	0.956793	5	0.445926	1.05619	5	15.4982	1.27254	3	10.7566	1.06511	5	3.17964	0.888141	5	9.77099	0.759759	3	25.0571	1.06089	5	14.2912	1.05793	5	3.25027	0.861372	3	0.544348	0.991807	5	14.653	1.22635	5	4.1907	0.963653	3	10.2635
LEPLVANFMK	20	A0A0L9V7B4	N-Term(iTRAQ4plex); K10(iTRAQ4plex)	1449.84	4.485e-08	75.65	2.41776e-06	88.96	1.13272e-07	89.02	1.14412e-07	0	0.957373	5	1.22754	1.7817	6	7.12056	1.05591	9	4.37591	1.53686	5	10.0897	1.39115	6	1.9272	0.759941	9	2.2972	0.788621	5	6.78372	0.712449	6	4.98344	1.08773	9	4.168	0.699148	5	1.17195	0.229334	6	26.1005	0.956728	9	6.67854
GFGFVTFATEQAMR	20	NC_030640.1.674.6	N-Term(iTRAQ4plex)	1705.85	3.355e-09	75.65	1.14626e-06	83.58	1.76289e-07	75.26	1.22119e-06	0	0.991084	4	6.43202	1.27244	7	8.00762	1.28863	9	23.1687	1.15348	4	0.776875	0.953623	7	15.4446	0.793822	8	48.9162	0.758687	4	1.74745	0.885463	7	7.15137	0.984532	9	8.04022	1.14249	4	6.47287	1.07765	7	16.065	0.870533	9	26.1332
IMEIDEHIGCAMSGLIADAR	4	A0A0S3SLL4	N-Term(iTRAQ4plex); C10(Carbamidomethyl)	2346.14	3.343e-16	75.61	1.59515e-06	66.54	1.27214e-05			0	1.17969	3	2.13022	0.986388	1					0.985535	3	0.966301	1.05722	1					0.879291	3	3.59793	1.04433	1					0.823118	3	13.6596	1.00591	1
LSAAIATILETK	8	XM_017561786.1	N-Term(iTRAQ4plex); K12(iTRAQ4plex)	1518.94	1.816e-12	75.6	1.2697e-06	31.75	0.0311782	27.17	0.0889303	0	1.16938	3	1.6891	0.741492	2	10.391	0.906424	3	3.03683	0.707344	3	0.468709	0.699527	2	14.4032	1.01774	3	29.0205	1.36732	3	0.478214	1.44023	2	6.7538	1.00648	3	4.73757	0.455147	3	19.1176	0.803855	2	0.474188	1.21767	3	4.54179
GAMMIQSLEPIK	20	A0A0S3SNF6	N-Term(iTRAQ4plex); K12(iTRAQ4plex)	1605.9	3.343e-16	75.59	2.57286e-06	73.21	4.50071e-06	75.6	2.62891e-06	0	0.80829	6	25.5493	0.997471	7	9.06815	0.817377	7	9.80561	1.11559	6	2.53098	1.45854	7	5.10273	1.19485	7	12.2958	0.977888	6	5.31903	0.814099	7	3.18786	1.04605	7	2.15356	1.40331	6	18.2434	0.935646	7	6.93141	1.06052	7	2.66942
DSNTLLFGEKPVAVFGHR	43	NC_030640.1.1062.9	N-Term(iTRAQ4plex); K10(iTRAQ4plex)	2275.24	1.331e-15	75.56	2.31272e-06	85.51	2.34653e-07	84.97	2.66836e-07	0	0.706541	8	8.36975	0.952147	15	9.41967	0.494897	20	39.6967	1.19217	8	4.77313	1.62107	15	6.10734	1.31803	20	8.64816	1.04019	8	2.21652	0.856857	15	7.15662	1.15587	20	8.8069	1.36656	8	12.9199	0.779918	15	9.81139	1.28272	20	8.97418
AVVQVFEGTSGIDNK	9	NC_030638.1.1519.12	N-Term(iTRAQ4plex); K15(iTRAQ4plex)	1852.02	8.526e-12	75.56	2.5754e-06	84.88	2.97617e-07	94.89	3.0196e-08	0	0.871091	2	2.75525	1.16552	2	7.87486	1.11475	5	16.9278	1.1115	2	1.0917	1.31579	2	4.60196	0.817371	5	13.4379	0.975454	2	0.976539	0.880768	2	0.316498	1.11277	5	6.72243	1.2188	2	4.49087	0.811071	2	8.99962	0.809895	5	13.4275
TNDNAVTSYLK	43	NC_030638.1.306.23	N-Term(iTRAQ4plex); K11(iTRAQ4plex)	1513.81	4.742e-08	75.56	2.23489e-06	80.74	7.00811e-07	79.05	1.03232e-06	0	0.604671	14	17.5421	0.739239	9	11.9605	0.307016	20	92.7154	0.936308	14	3.23989	1.57801	9	2.15444	1.33621	20	10.8074	1.6268	14	12.0546	0.934778	9	5.3408	1.07138	20	15.5837	1.0302	14	7.52988	1.04195	9	7.9154	1.41753	20	16.3155
IHDQHLPQQLNATK	55	A0A0S3TC04	N-Term(iTRAQ4plex); K14(iTRAQ4plex)	1931.07	5.457e-13	75.54	2.52725e-06	82.99	4.52611e-07	63.1	4.07006e-05	0	1.04948	22	8.17263	0.897961	21	8.72422	1.09166	11	18.8338	0.963594	22	10.3415	0.681565	21	51.6325	0.805801	11	39.122	1.11155	22	7.09701	1.23085	21	15.363	1.19792	11	13.7976	0.74047	22	42.4458	1.08388	21	10.6921	0.739864	11	25.6589
IHDQLLPQQFSTTK	39	A0A0S3TC04	N-Term(iTRAQ4plex); K14(iTRAQ4plex)	1944.08	1.733e-11	75.53	2.08524e-06	101.07	5.87002e-09	65.35	2.18515e-05	0	1.03353	13	9.74126	0.935213	12	8.98163	0.93508	14	13.6886	0.934421	13	9.38795	0.625135	12	74.4079	0.978189	14	24.9871	1.26909	13	12.6114	1.25949	12	19.8457	1.17912	14	19.1328	0.625148	13	46.4798	1.02272	12	7.52688	0.771612	14	17.0342
ALSEVISETLHK	53	A0A0S3TC04	N-Term(iTRAQ4plex); K12(iTRAQ4plex)	1614.93	6.457e-12	75.52	2.09285e-06	90	7.115e-08	75.51	2.0091e-06	0	1.06116	16	9.76714	0.702086	19	13.3858	1.22292	18	8.64219	0.963925	16	8.18476	0.39708	19	41.6029	0.654736	18	35.5775	1.11861	16	9.20279	1.58471	19	6.85226	1.24312	18	6.86697	0.695653	16	18.7779	0.909212	19	8.76434	0.62259	18	25.0408
IQTPTDEVVVPYDTLAPTPEDASEVK	7	XM_017575145.1	N-Term(iTRAQ4plex); K26(iTRAQ4plex)	3102.61	3.343e-16	75.48	2.28352e-06	55.35	0.000220266	46.26	0.00189747	0	0.934376	3	9.73025	1.00539	3	2.77911	0.782209	1		0.934181	3	18.1565	1.34141	3	5.21368	0.807529	1		1.17863	3	0.177256	1.01583	3	2.36891	1.28344	1		0.976654	3	9.87423	0.725755	3	20.111	1.05994	1
VSELELLLAAEK	9	A0A0L9V885	N-Term(iTRAQ4plex); K12(iTRAQ4plex)	1602.96	3.264e-15	75.47	2.08161e-06			15.41	2.6731	0	1.1462	5	15.2572				0.99393	4	29.9765	0.990279	5	10.7638				1.89742	4	23.491	0.805723	5	6.52572				0.724141	4	6.56861	1.08835	5	28.7195				0.844782	4	13.8163
YVFGGHVASYMK	9	A0A0L9TY45	N-Term(iTRAQ4plex); K12(iTRAQ4plex)	1646.86	2.239e-13	75.45	1.61795e-06	22.61	0.333352	21.12	0.431156	0	0.955981	4	3.85969	0.953609	3	0.169762	0.746917	2	13.6798	1.01444	4	1.43497	1.05771	3	3.91664	1.12116	2	10.5356	1.08772	4	1.21798	1.05913	3	0.585454	1.07365	2	3.70253	1.00617	4	8.96203	1.0162	3	9.72267	1.20315	2	10.4569
ASQNQSYEAGETK	21	A0A0S3SFE1	N-Term(Acetyl); K13(iTRAQ4plex)	1598.74	2.53e-07	75.44	5.32941e-07	95.95	4.434e-09	90.18	1.71733e-08	0	0.983211	3	9.93015	0.908364	7	8.62389	1.61734	7	33.5907	0.730586	2	40.2927	0.274709	5	48.4147	0.789964	5	12.6472	1.86739	4	41.9212	1.01457	8	14.0342	0.96358	6	13.0593	0.733426	3	58.8796	2.20896	8	9.29892	0.71394	5	15.8282
GAGEGVNNWIVHMEGGGWCK	24	A0A0L9TPG7	N-Term(iTRAQ4plex); C19(Carbamidomethyl); K20(iTRAQ4plex)	2446.15	1.253e-13	75.41	8.71852e-07	103.6	1.10875e-09	80.11	2.98347e-07	0	0.90802	4	2.94102	0.848743	9	9.92044	1.16073	11	4.70096	1.08984	4	4.86615	0.479534	9	21.662	0.829634	11	10.6247	0.799259	4	0.771452	1.25447	9	7.56114	0.941981	11	7.92097	1.38998	4	6.64005	1.48418	9	8.57146	0.941273	11	8.47519
HFDPSSISSEHLLFAR	5	NW_016114995.1.1.3	N-Term(iTRAQ4plex)	1987.01	9.442e-16	75.41	1.62573e-06	38.06	0.00981657	7.47	10.4213	0	1.11489	3	3.70051	0.948848	1		1.08886	1		1.02977	3	5.08277	0.87962	1		0.791842	1		0.789477	3	8.66	1.18204	1		1.10288	1		1.02414	3	9.79085	0.933986	1		0.90488	1
AGGNPNDYGYGTGGTYS	25	A0A0S3RXL9;NW_016115481.1.1.23	N-Term(iTRAQ4plex)	1794.77	1.048e-06	75.36	1.86286e-07	72.95	2.94055e-07	76.73	1.05101e-07	0
SLHDHVIEALGK	38	NC_030644.1.479.18;NC_030644.1.479.40	N-Term(iTRAQ4plex); K12(iTRAQ4plex)	1606.92	1.458e-10	75.3	2.77856e-06	98.46	1.33152e-08	81.42	6.9659e-07	0
EGLSQYHAISFVAK	14	A0A0L9V716	N-Term(iTRAQ4plex); K14(iTRAQ4plex)	1838.01	3.343e-16	75.3	2.31817e-06	22.37	0.455141	28.88	0.0971294	0	0.968416	7	4.17508	0.928129	4	3.48771	1.13618	3	11.6363	1.01584	7	6.5032	0.728131	4	20.2716	0.82201	3	8.14268	1.11472	7	4.85387	1.24346	4	6.37287	1.09591	3	1.73764	0.905166	7	5.15412	0.932699	4	1.28672	0.836966	3	11.8127
LNMVDPDEKDSTGNLPSR	8	NW_016114861.1.1.2	N-Term(iTRAQ4plex); M3(Oxidation); K9(iTRAQ4plex)	2292.14	3.343e-16	75.3	1.80171e-06	21.66	0.408039	35.07	0.0190281	1	1.00083	5	4.94421	0.792121	1		1.34342	2	11.9485	0.764765	5	3.34502	1.02375	1		0.44454	2	64.3506	1.39041	5	6.76375	1.19806	1		1.17877	2	8.48232	0.652168	5	12.7946	0.950155	1		0.615677	2	32.4796
LGNTHVTATCGAR	15	A0A0S3SEY4	N-Term(iTRAQ4plex); C10(Carbamidomethyl)	1501.77	6.044e-14	75.29	1.60028e-06	29.54	0.0601447	58.84	6.97495e-05	0	1.09408	4	20.0027	1.05084	4	3.67376	1.22739	7	21.0372	0.867297	4	11.4983	0.838437	4	15.7414	1.05765	7	26.8596	0.91768	4	15.5119	1.02741	4	6.09139	0.864058	7	20.4164	1.05141	4	75.3441	1.298	4	11.1683	0.833905	7	42.7254
QQQQGEESREEGVIVELK	44	A4PI99;A4PIA0	N-Term(iTRAQ4plex); K18(iTRAQ4plex)	2374.24	7.916e-20	75.28	2.58237e-06	79.35	1.01743e-06	104.01	3.43372e-09	1
NDEDISPSLDGLSEK	3	A0A0S3RBL7	N-Term(iTRAQ4plex); K15(iTRAQ4plex)	1906.95	2.774e-14	75.25	1.61509e-06	34.25	0.0203892	49.87	0.000583199	0	1.04107	1		0.644446	1		1.60465	1		0.709277	1		0.342979	1		0.362909	1		1.54193	1		1.66041	1		1.14972	1		0.449002	1		0.853848	1		0.388143	1
IAFTGSSATGSK	8	A0A0S3R6C0	N-Term(iTRAQ4plex); K12(iTRAQ4plex)	1414.77	2.095e-08	75.22	2.39284e-06	50.1	0.000780324	92.04	4.3262e-08	0	0.935708	3	8.27301	0.947956	2	9.79633	0.705285	3	6.65425	0.840589	3	2.39965	1.23846	2	23.5873	1.02306	3	7.43921	1.33277	3	8.99278	1.00776	2	1.30717	1.21279	3	3.34377	0.815582	3	4.27576	0.892048	2	22.4461	1.22219	3	3.77809
EVEAVCNPIISAVYQR	11	NW_016115202.1.9.20	N-Term(iTRAQ4plex); C6(Carbamidomethyl)	1992.04	2.739e-13	75.21	2.30043e-06	101.19	5.62261e-09	101.17	5.83952e-09	0	0.914508	3	14.6532	1.00404	5	11.1597	1.01917	3	2.93855	1.09834	3	0.888602	1.33511	5	13.9197	0.988591	3	5.20616	0.834721	3	7.42342	0.909901	5	2.1116	1.08663	3	4.51691	1.29662	3	19.4435	1.05952	5	5.44252	0.916569	3	3.5971
MELPEWTDIVK	11	A0A0S3SIR5;A0A0S3T8D5	N-Term(iTRAQ4plex); M1(Oxidation); K11(iTRAQ4plex)	1664.88	9.878e-13	75.2	2.45371e-06	69.31	9.52409e-06	52.78	0.000424947	0
EKLHEFASEAGQYSAEK	42	A0A0S3R8L0;NC_030637.1.1954.81	N-Term(iTRAQ4plex); K2(iTRAQ4plex); K17(iTRAQ4plex)	2356.21	8.748e-15	75.19	2.32013e-06	102.7	4.017e-09	86.33	1.79961e-07	1
GIEPDGIEELYK	10	A0A0L9TY45	N-Term(iTRAQ4plex); K12(iTRAQ4plex)	1650.88	3.343e-16	75.19	2.57742e-06	60.05	8.42742e-05	72.53	4.80005e-06	0	0.822415	4	6.65588	0.94268	3	5.56545	0.705106	3	2.6734	1.0131	4	4.31646	1.24304	3	12.1684	1.24837	3	9.09377	1.05074	4	8.1325	0.88801	3	0.655184	1.065	3	5.66907	1.33443	4	13.8858	1.14131	3	27.9229	1.17594	3	0.961502
ALEGADVVIIPAGVPR	25	A0A0S3S9L6	N-Term(iTRAQ4plex)	1721.01	3.66e-13	75.18	2.3816e-06	77.08	1.59548e-06	77.1	1.50333e-06	0	0.926884	6	29.9664	1.01058	8	11.1776	1.08238	11	38.6083	1.09504	6	4.54011	1.29758	8	27.6221	1.12462	11	24.1327	0.896493	6	20.4175	0.95757	8	22.7356	0.920566	11	9.77766	1.14122	6	16.5398	0.912353	8	14.2952	1.01456	11	19.7511
ELGSSEYYPYFIK	7	A0A0L9TQG9	N-Term(iTRAQ4plex); K13(iTRAQ4plex)	1883.95	3.343e-16	75.18	1.7005e-06	61.96	4.30792e-05	69.44	7.92926e-06	0	1.21886	2	2.78891	0.953552	2	3.13099	1.42447	3	0.887282	1.05852	2	4.26419	0.665692	2	11.8946	0.617175	3	10.9669	0.807987	2	16.5524	1.37806	2	5.14252	1.10195	3	1.07293	0.738473	2	9.88694	0.682833	2	5.35766	0.662046	3	11.9355
LPTQDQPAAAAK	1	A0A0L9V908	N-Term(iTRAQ4plex); K12(iTRAQ4plex)	1498.86	5.387e-11	75.15	2.59974e-06					0	1.00028	1								0.837269	1								1.38358	1								0.629865	1
DLNLSPNHYDLYGK	7	A0A0S3SL25	N-Term(iTRAQ4plex); K14(iTRAQ4plex)	1937	4.161e-12	75.14	2.23983e-06	53.45	0.000342281	43.94	0.00295267	0	0.937005	3	4.52367	1.22647	2	0.15539	1.26464	2	4.85718	1.13583	3	7.51797	0.920134	2	6.15416	0.779061	2	3.56103	0.862177	3	1.37234	0.998044	2	2.24406	1.00607	2	8.98246	1.20656	3	0.551104	0.927349	2	1.94651	0.804149	2	3.77198
ETVVEVPNVSWEDIGGLENVK	11	A0A0L9TXE9	N-Term(iTRAQ4plex); K21(iTRAQ4plex)	2601.37	3.343e-16	75.11	2.56213e-06	70.1	8.13061e-06	66.28	1.95587e-05	0	0.822889	4	10.4587	0.703469	3	7.85854	0.814835	4	9.5385	1.14876	4	8.59021	1.75287	3	1.34783	1.11634	4	7.85906	1.08455	4	7.69272	0.796631	3	2.70788	1.15331	4	8.92106	1.14386	4	1.07257	0.842507	3	11.9901	0.973235	4	5.76166
KVDMLEGVSVVR	20	A0A0L9UE15;A0A0L9VN78	N-Term(iTRAQ4plex); K1(iTRAQ4plex)	1619.94	4.633e-13	75.11	2.68083e-06	64.76	2.90583e-05	60.68	7.39205e-05	1
VGFGSAASGSK	9	A0A0S3RT83	N-Term(iTRAQ4plex); K11(iTRAQ4plex)	1255.69	6.413e-08	75.1	2.01642e-06	83.49	3.00416e-07	75.64	1.77656e-06	0	0.999377	3	12.1099	0.617579	4	2.39222	1.45121	2	7.04761	0.659937	3	1.86404	0.363236	4	23.0944	0.301665	2	62.3679	1.64432	3	8.36427	1.63351	4	4.01445	1.25032	2	5.03981	0.467366	3	3.17526	0.937974	4	7.74533	0.472022	2	25.742
FSLVGEVDTGAIGK	17	A0A0L9TLQ6	N-Term(iTRAQ4plex); K14(iTRAQ4plex)	1680.95	3.343e-16	75.1	2.74418e-06	70.44	8.34972e-06	63	4.61593e-05	0	0.931419	6	6.37471	1.05444	6	5.78886	1.10118	5	12.6365	1.0355	6	4.46188	1.12937	6	25.6436	0.952537	5	12.5245	1.0451	6	2.91718	1.00774	6	5.79649	1.01896	5	4.20453	1.09454	6	12.217	0.848344	6	8.66303	0.928678	5	25.2294
VLQFAGIDDVFTSSR	15	A0A0S3T145;A0A0S3QWL5	N-Term(iTRAQ4plex)	1798.94	3.905e-11	75.05	2.52431e-06	89.14	9.38012e-08	80.07	7.60641e-07	0
ASFNLDQLNALFQK	9	A0A0S3RW87	N-Term(iTRAQ4plex); K14(iTRAQ4plex)	1897.03	3.097e-12	75.02	2.60634e-06	94.76	2.77883e-08	87.09	1.6221e-07	0	1.14042	3	7.20501	0.896979	4	13.708	1.56675	2	4.27241	0.985736	3	2.63402	0.586526	4	24.2335	0.458212	2	12.0873	0.940646	3	0.91216	1.36757	4	9.06483	0.935447	2	0.0656449	0.821517	3	31.3866	0.738885	4	16.7883	0.701839	2	8.40818
LVLEVAQHLGEGVVR	29	A0A0S3SM21;NW_016115077.1.5.2	N-Term(iTRAQ4plex)	1763.03	2.412e-10	75.02	2.3435e-06	79.6	8.3442e-07	87.58	1.30413e-07	0
AGASGFTFHVETSK	7	A0A0S3RW44	N-Term(iTRAQ4plex); K14(iTRAQ4plex)	1726.9	3.343e-16	74.96	2.31865e-06	25.23	0.220438	11.57	5.07144	0	1.17262	3	3.26811	0.930163	3	0.98153	1.46785	1		0.993013	3	5.13621	0.815107	3	13.167	0.609059	1		0.976627	3	7.71548	1.20922	3	1.58381	1.00238	1		0.766993	3	5.28432	0.96921	3	1.08182	0.639486	1
ASFAGDLNFYGK	2	A0A0S3R056	N-Term(iTRAQ4plex); K12(iTRAQ4plex)	1577.82	1.233e-12	74.96	2.35855e-06			46.21	0.00165019	0	1.17282	1					1.34535	1		0.995073	1					1.03907	1		0.774858	1					0.810794	1		0.983976	1					0.809257	1
TGYFVSPDAMFDIQVK	14	A0A0S3T8S4;XM_017584129.1	N-Term(iTRAQ4plex); K16(iTRAQ4plex)	2106.08	5.655e-11	74.94	2.57463e-06	75.46	1.98686e-06	84.06	2.98606e-07	0
GTNNPFYFNSDR	64	A0A0L9V5F8	N-Term(iTRAQ4plex)	1575.73	1.278e-09	74.94	6.41254e-07	75.01	6.13648e-07	76.96	4.02745e-07	0	0.783385	22	10.4144	0.853725	22	6.38781	0.457363	20	69.8602	1.04618	22	5.71185	1.53804	22	7.05877	1.44408	20	10.388	1.05634	22	5.16565	0.828142	22	3.61854	1.00562	20	9.66789	1.37145	22	11.0356	1.14963	22	6.74987	1.60208	20	9.49112
GLLVLPGEDNPPPDVASK	4	A0A0S3SWQ6	N-Term(iTRAQ4plex); K18(iTRAQ4plex)	2106.17	3.343e-16	74.9	2.92367e-06	55.22	0.000274154			0	0.918113	2	26.3049	0.981421	2	7.06149				1.02553	2	0.784776	0.967411	2	9.74592				1.21257	2	21.3937	1.08074	2	0.535055				0.792315	2	19.972	1.03083	2	0.116637
THYPQAQSHDQYLSQQSSATK	14	A0A0S3TC04	N-Term(iTRAQ4plex); K21(iTRAQ4plex)	2693.31	7.106e-14	74.87	2.22384e-06	73.11	2.6485e-06	77.33	8.89498e-07	0	0.98664	6	4.28923	0.951464	3	4.51159	0.980365	5	3.39967	1.01805	6	3.29225	0.52046	3	2.72356	0.896881	5	15.7286	1.24638	6	4.0967	1.25975	3	3.71612	1.21552	5	11.4207	0.681795	6	36.5911	1.19582	3	3.3987	0.863886	5	8.32347
MDPVTHGAYGGGMYGTEK	14	A0A0L9V9F0	N-Term(iTRAQ4plex); K18(iTRAQ4plex)	2159.02	3.343e-16	74.87	8.96051e-07	65.61	7.41931e-06	63.51	1.20104e-05	0	0.949204	6	7.45036	0.935411	3	5.47847	1.22347	4	18.3297	0.756494	6	14.3411	0.583235	3	22.0505	0.62466	4	24.6156	1.45958	6	15.204	1.30194	3	0.553235	1.15449	4	1.93172	0.743706	6	21.0221	1.03016	3	0.442482	0.711383	4	30.3702
VIGDLIGVVK	4	A0A0L9TAA3;A0A0L9U7K9	N-Term(iTRAQ4plex); K10(iTRAQ4plex)	1300.85	5.973e-09	74.87	5.9791e-07	58.07	2.93196e-05	58.9	2.92433e-05	0
IVEGVLSHQMK	8	NW_016114974.1.13.3;NW_016114974.1.14.2	N-Term(iTRAQ4plex); K11(iTRAQ4plex)	1528.88	1.544e-10	74.82	2.31221e-06	25.57	0.202868	27.57	0.128439	0
FHGQHLSQQSSTTK	78	A0A0S3TC04	N-Term(iTRAQ4plex); K14(iTRAQ4plex)	1873.98	2.769e-14	74.8	2.32123e-06	87.86	1.17523e-07	77.54	1.2651e-06	0	0.928925	32	10.5339	0.986323	23	8.56173	0.846625	23	9.68438	0.977086	32	8.53109	0.465925	23	15.7313	0.613616	23	38.7864	1.27826	32	12.5034	1.27294	23	6.30563	1.31099	23	17.2586	0.779662	32	25.1493	1.27509	23	12.6211	0.987955	23	18.2823
ISAAEIAAICQEAGMHAVR	8	A0A0S3S5U7	N-Term(iTRAQ4plex); C10(Carbamidomethyl)	2142.09	3.343e-16	74.8	2.28646e-06	74.28	2.58289e-06	70.79	5.72322e-06	0	1.06414	1		1.14223	3	0.587853	1.18753	4	8.55529	1.04393	1		1.07311	3	7.16373	0.971615	4	21.1286	0.897345	1		0.965052	3	0.274492	0.928486	4	9.33779	0.982465	1		1.01009	3	2.91361	0.873315	4	7.35985
LGSVSDYCVHHCVCPVVVVR	12	A0A0L9V4G6;A0A0S3SHA7	N-Term(iTRAQ4plex); C8(Carbamidomethyl); C12(Carbamidomethyl); C14(Carbamidomethyl)	2486.22	3.343e-16	74.8	1.87089e-06	44.68	0.00188927	42.81	0.00246878	0
GEILEVLEDCEGK	2	A0A0S3RX48	N-Term(iTRAQ4plex); C10(Carbamidomethyl); K13(iTRAQ4plex)	1778.91	4.234e-16	74.76	2.40955e-06			22.64	0.366723	0	0.739752	1					1.07012	1		1.14622	1					1.19016	1		0.909556	1					0.877049	1		1.57972	1					0.999471	1
YCDGNAPCPAGK	12	A0A0S3T451	N-Term(iTRAQ4plex); C2(Carbamidomethyl); C8(Carbamidomethyl); K12(iTRAQ4plex)	1597.74	2.323e-10	74.75	6.14662e-07	101.68	1.14106e-09	101.63	1.19206e-09	0	0.922593	6	6.65433	0.959467	2	0.690893	0.939352	4	13.181	0.977055	6	5.86196	0.74906	2	3.39948	0.674409	4	2.58783	1.13989	6	19.0131	1.18582	2	2.52836	1.23113	4	7.45607	0.938558	6	25.2166	1.07766	2	3.28908	0.908478	4	5.94245
AAETAEAAK	88	A0A0S3ST80	N-Term(iTRAQ4plex); K9(iTRAQ4plex)	1149.64	4.464e-07	74.75	3.05321e-06	81.87	5.93893e-07	81.13	6.72613e-07	0	0.967645	27	11.103	0.598929	30	18.8649	1.67216	31	11.9867	0.880268	27	13.8413	0.224527	30	19.018	0.281533	31	74.1092	1.3065	27	8.31248	1.59474	30	5.34741	0.965181	31	8.26417	0.684113	27	31.7781	1.2555	30	7.52819	0.508498	31	29.7783
ANPENPSIELGPEFK	15	XM_017575145.1	N-Term(iTRAQ4plex); K15(iTRAQ4plex)	1930.02	8.502e-12	74.73	2.39933e-06	79.71	7.63305e-07	104.21	2.69503e-09	0	0.989884	4	5.29573	1.01588	6	5.95554	1.19636	5	1.53708	0.89484	4	7.71266	1.32363	6	1.52491	0.641576	5	16.8326	1.01005	4	12.6024	1.02199	6	3.59462	1.19626	5	2.71955	1.08953	4	9.83156	0.719603	6	4.95519	0.746025	5	4.55342
EIMTNQATSCDLK	2	A0A0S3SMP5	N-Term(iTRAQ4plex); C10(Carbamidomethyl); K13(iTRAQ4plex)	1798.9	3.343e-16	74.73	1.6977e-06	69.46	5.71296e-06			0	0.808821	1		0.855881	1					1.12781	1		1.39307	1					1.11663	1		0.869508	1					1.12326	1		1.23402	1
TAIAIDTILNQK	2	NC_021092.1.54.5	N-Term(iTRAQ4plex); K12(iTRAQ4plex)	1588.95	1.657e-15	74.72	1.82135e-06			13.06	3.05978	0	0.793138	1					0.8466	1		0.99235	1					1.15616	1		1.37278	1					0.993222	1		0.929239	1					1.16802	1
GIEALIPSDLQGLTDYEQK	10	A0A0L9TS09	N-Term(iTRAQ4plex); K19(iTRAQ4plex)	2378.28	1.946e-09	74.68	2.81007e-06	70.22	7.91378e-06	78.91	1.02309e-06	0	0.91625	4	6.79567	1.28248	1		1.0437	3	10.7879	1.11206	4	1.48478	1.21136	1		1.02764	3	49.7592	0.829975	4	14.9977	0.679186	1		0.920893	3	2.87802	1.26747	4	8.52509	1.30178	1		1.06398	3	2.79423
AGAGSATLSMAYAAAR	7	A0A0L9TS09	N-Term(iTRAQ4plex)	1612.83	3.343e-16	74.68	1.95735e-06	20.53	0.485486	49.57	0.000602827	0	0.97153	2	18.8305	1.13578	2	9.83069	0.970127	3	19.7415	1.11464	2	15.3045	1.05159	2	29.6148	0.89712	3	30.6408	0.940008	2	5.68856	0.908641	2	3.46139	1.15936	3	0.635507	1.01156	2	12.2426	1.1009	2	13.0689	0.908394	3	25.0382
IALITGGDSGIGR	135	A0A0L9VJZ4	N-Term(iTRAQ4plex)	1373.79	3.504e-10	74.64	2.14552e-06	70.39	5.5121e-06	74.24	2.39207e-06	0	1.05826	42	9.62129	1.09512	36	6.37964	1.19262	57	14.2464	0.920969	42	8.6058	0.867101	36	18.3567	0.6928	57	46.5735	1.08431	42	7.21092	1.1023	36	9.14791	1.11298	57	12.7566	0.853795	42	20.7149	0.908656	36	13.1929	0.765454	57	25.4416
SLTLEDVPNHGTIR	21	A0A0S3SG59	N-Term(iTRAQ4plex)	1695.91	6.721e-10	74.64	3.05595e-06	51.85	0.000608718	74.64	3.18306e-06	0	0.84604	5	5.48197	0.940716	7	2.5071	0.755814	9	17.5421	1.14125	5	5.46856	1.05747	7	33.8052	1.09702	9	23.6289	0.969155	5	8.08974	0.971271	7	13.2785	1.23828	9	9.71197	1.13336	5	7.44869	1.23623	7	20.1539	0.856802	9	10.9819
HSLLGASGEISDFQEILR	7	A0A0L9VD71	N-Term(iTRAQ4plex)	2116.12	3.343e-16	74.61	3.1394e-06	73.39	4.08204e-06	63.16	4.29681e-05	0	0.997572	2	3.42237	1.0266	2	5.05765	0.76303	3	17.7753	1.0669	2	1.07859	1.28731	2	8.53961	1.1585	3	18.9334	0.952516	2	0.106665	0.959987	2	7.59663	0.989805	3	6.14888	1.01843	2	8.92455	0.838905	2	30.884	1.2174	3	0.323353
SIEMPGLLWGASK	27	A0A0S3RJZ5	N-Term(iTRAQ4plex); K13(iTRAQ4plex)	1676.93	2.401e-09	74.6	2.63867e-06	74.58	2.64562e-06	87.86	1.25789e-07	0	1.12541	5	2.36486	1.10321	10	5.56805	1.12277	12	5.88192	1.01268	5	2.0468	0.865547	10	11.3988	0.661136	12	23.042	0.919163	5	4.19277	1.15942	10	6.86619	1.17714	12	7.78136	0.841778	5	2.4634	0.75262	10	15.197	0.812209	12	14.3443
AVFTFEDETTSPVAPATLYEALVK	4	L7VFK2	N-Term(iTRAQ4plex); K24(iTRAQ4plex)	2887.56	3.343e-16	74.59	2.56482e-06	70.7	6.56653e-06	57.04	0.000150151	0	0.738539	1		0.695615	2	19.1563	0.728134	1		1.15222	1		0.73064	2	115.244	1.30076	1		0.754865	1		1.27284	2	39.531	0.96518	1		1.81495	1		0.973238	2	15.3696	1.28094	1
DPESVLSAFGWNVLQAALQSPK	17	A0A0L9TXC9	N-Term(iTRAQ4plex); K22(iTRAQ4plex)	2645.42	2.992e-14	74.58	2.84243e-06	73.64	3.53364e-06	77.48	1.45777e-06	0	0.307286	5	13.2694	0.971647	6	5.72802	0.15707	5	94.5852	1.00121	5	12.1378	3.03558	6	3.97818	1.82705	6	11.9074	0.515884	5	30.7846	0.311527	6	10.2668	0.799915	6	10.4444	3.29358	5	16.7555	0.430542	5	13.4496	2.03528	6	3.55934
GIAHITGGGFTDNIPR	15	NC_030637.1.1132.8	N-Term(iTRAQ4plex)	1769.94	3.343e-16	74.58	3.08453e-06	71.11	6.80752e-06	55.71	0.000236445	0	0.97602	5	2.57706	1.35723	3	5.12717	1.05769	7	5.1931	1.02322	5	7.39178	1.17959	3	4.81748	1.03031	7	9.70805	0.934906	5	12.081	0.808207	3	4.54724	0.975895	7	12.8957	1.185	5	10.9174	0.933256	3	7.03271	1.00285	7	20.3428
IMEIDDHIGCAMSGLIADAR	5	A0A0L9TWG6	N-Term(iTRAQ4plex); C10(Carbamidomethyl)	2332.12	3.343e-16	74.57	1.24643e-06	37.26	0.00673735	43.95	0.00151623	0	1.13758	3	5.41298	1.1614	1		1.16591	1		1.09629	3	2.76057	1.10501	1		0.921505	1		0.751161	3	0.966132	1.08701	1		0.944526	1		0.88749	3	4.32819	0.553388	1		0.945704	1
APIIDNPDFKDDPDLYVYPNLK	17	A0A0L9TY25	N-Term(iTRAQ4plex); K10(iTRAQ4plex); K22(iTRAQ4plex)	2994.59	3.343e-16	74.57	2.73551e-06	34.73	0.0256927	47.46	0.0013963	1	0.903177	6	3.82627	0.943596	7	0.407505	1.27782	4	1.06645	1.00305	6	2.12294	0.872739	7	11.0685	0.576924	4	28.4722	0.956316	6	7.82924	1.20776	7	6.37183	1.18804	4	6.60007	1.34087	6	8.69035	0.879199	7	10.3246	0.667458	4	2.96929
TLEASFDTQFK	123	A0A0S3SMS9;NC_030638.1.1395.109;NC_030638.1.1395.113	N-Term(iTRAQ4plex); K11(iTRAQ4plex)	1574.83	3.017e-12	74.56	2.37263e-06	69.93	6.72757e-06	65.93	1.66436e-05	0
EGGLLLPHYNSK	196	A0A0L9V5F8;NC_030638.1.1394.40	N-Term(iTRAQ4plex); K12(iTRAQ4plex)	1615.91	7.929e-08	74.54	2.55409e-06	76.57	1.64559e-06	79.53	7.93935e-07	0
SVPAMWPGLVQTAK	5	A0A0L9UES2	N-Term(iTRAQ4plex); K14(iTRAQ4plex)	1773	3.343e-16	74.53	2.88063e-06	60.09	8.11018e-05	69.8	8.39274e-06	0	1.0032	2	3.25577	1.14457	1		1.0202	2	4.75223	0.926062	2	3.05432	0.976307	1		0.882727	2	26.6535	1.11481	2	4.15378	1.03818	1		1.10456	2	8.43646	0.928463	2	4.08177	0.878294	1		0.924058	2	5.41434
AAGIGAVQAVSR	53	NW_016115088.1.31.4	N-Term(iTRAQ4plex)	1243.73	4.173e-14	74.52	2.33807e-06	73.59	2.88983e-06	72.9	3.40796e-06	0	1.15121	19	12.0408	0.884803	15	5.22113	1.34089	19	7.59786	0.930258	19	11.7815	0.661499	15	22.5065	0.592172	19	20.9256	0.973886	19	7.35782	1.35673	15	8.06545	1.03763	19	9.08639	0.755324	19	32.3322	0.899047	15	7.58844	0.747392	19	23.5945
VAVDIPIQLVAGK	2	A0A0S3SCN5	N-Term(iTRAQ4plex); K13(iTRAQ4plex)	1611.01	4.362e-16	74.47	8.23514e-07	17.88	0.406509			0	1.21072	1		1.05168	1					0.980752	1		0.783715	1					0.8926	1		1.11785	1					0.732315	1		1.06721	1
AEQTFIMIKPDGVQR	40	A0A0S3SVN1	N-Term(Acetyl); K9(iTRAQ4plex)	1919.02	2.052e-08	74.45	2.92701e-06	79.63	8.53177e-07	72.97	3.95402e-06	0	0.873317	4	4.55775	1.25283	19	7.41066	1.18863	17	7.76206	1.08807	4	5.42244	1.17702	19	11.3636	1.22426	17	9.46257	0.919574	4	9.36241	0.694265	19	8.41339	0.802138	17	5.83435	1.30913	4	13.3656	1.37024	19	9.97637	0.957044	16	9.05039
VICDHLGLGVK	22	A0A0S3T1V4;A0A0L9U2P8	N-Term(iTRAQ4plex); C3(Carbamidomethyl); K11(iTRAQ4plex)	1498.87	4.523e-14	74.42	2.83707e-06	46.86	0.0016722	41.09	0.00613482	0
KDPATNLFYTSVGVGTPR	10	NC_030645.1.1288.9	N-Term(iTRAQ4plex); K1(iTRAQ4plex)	2211.21	3.343e-16	74.36	3.0964e-06	37.76	0.0141365	59.98	8.18762e-05	1	1.00577	3	14.1427	1.08977	1		0.957908	4	5.11826	0.839669	3	8.46612	1.13164	1		1.12606	4	2.16597	1.08182	3	24.2009	0.964031	1		0.992588	4	8.87503	0.819404	3	5.53855	0.957236	1		1.05601	4	7.00377
LVADMLLDEAAK	11	A0A0L9UKR1	N-Term(iTRAQ4plex); K12(iTRAQ4plex)	1576.89	8.611e-09	74.35	2.90704e-06	52.34	0.000464714	76.4	1.84186e-06	0	0.725673	3	8.59599	0.87972	2	2.2987	0.647659	6	23.3396	1.05052	3	1.63706	1.47125	2	3.26792	1.39452	6	14.2462	1.31203	3	0.658818	0.958203	2	3.89791	1.11057	6	13.0063	1.08066	3	17.3382	0.85614	2	7.91554	1.13815	6	10.1502
KGDTLYDIATTTFGGLVK	17	NW_016114861.1.12.3	N-Term(iTRAQ4plex); K1(iTRAQ4plex); K18(iTRAQ4plex)	2332.33	3.343e-16	74.31	2.20184e-06	57.25	0.0001279	60.46	5.64884e-05	1	0.969722	8	3.60361	0.813789	5	14.0286	1.40417	4	2.33226	0.86866	8	11.6034	0.531235	5	46.8933	0.670841	4	26.1253	1.3245	8	18.0563	1.33924	5	11.2626	1.06629	4	2.86408	0.78173	8	38.7645	1.05989	5	20.8742	0.666678	4	7.9904
EAANFTSQVIIMNHPGQIGNGYAPVLDCHTSHIAVK	3	A0A0S3SNK4;NC_030646.1.428.73	N-Term(iTRAQ4plex); C28(Carbamidomethyl); K36(iTRAQ4plex)	4178.1	3.355e-11	74.3	2.16605e-06	31.06	0.0461832			0
YGANQLWAHGTVVTAR	7	A0A0S3R487	N-Term(iTRAQ4plex)	1888	3.343e-16	74.22	3.12783e-06	56.56	0.000179069	32.21	0.0492361	0	1.07129	5	1.03858	0.901825	1		1.13602	1		0.881355	5	7.02937	0.566615	1		0.742457	1		1.09925	5	11.6939	1.32438	1		1.12826	1		0.757812	5	33.1504	1.04262	1		0.832382	1
WIAAGSGHVIR	17	NC_030644.1.442.31	N-Term(iTRAQ4plex)	1310.75	7.861e-13	74.2	2.85712e-06	60.34	7.23114e-05	70.77	6.41547e-06	0	1.10938	5	16.0764	1.1072	5	4.69054	0.960112	7	25.7069	1.00696	5	6.46151	1.00652	5	24.2899	1.04468	7	30.2835	0.785601	5	11.5131	0.942263	5	11.2989	0.917692	7	7.12794	0.880367	5	17.4611	1.09883	5	29.6819	1.06946	7	10.4084
AVDEITLNDITK	6	NW_016114975.1.74.4	N-Term(iTRAQ4plex); K12(iTRAQ4plex)	1619.92	7.263e-09	74.17	3.45691e-06	79.16	1.08902e-06	78.55	1.28955e-06	0	1.02306	2	11.5168	0.928679	3	5.23383	1.56263	1		0.957281	2	9.17528	0.774384	3	7.34614	0.708629	1		0.764869	2	2.92749	1.22156	3	14.8532	0.85285	1		1.3511	2	30.9979	1.05038	3	17.1255	0.662234	1
KENLQILSFEINAQDNK	43	A0A0L9TXC9	N-Term(iTRAQ4plex); K1(iTRAQ4plex); K17(iTRAQ4plex)	2436.35	3.343e-16	74.16	3.11954e-06	71.05	6.38004e-06	66.66	1.73806e-05	1	0.850129	14	13.0185	0.739267	12	12.5334	0.740148	17	26.7742	0.860649	14	8.54088	1.09667	12	13.1228	1.01963	17	15.4253	1.50546	14	14.3527	1.32438	12	15.7703	1.2924	17	10.603	0.654824	14	19.7309	0.674131	12	32.5962	0.991982	17	10.1655
SAVADNLSGESTLSDVR	1	A0A0S3R917	N-Term(iTRAQ4plex)	1864.94	3.343e-16	74.1	2.31482e-06					0	1.13622	1								0.865139	1								1.08655	1								0.744867	1
TENLDSWYLGQETYVR	1	NC_030637.1.1702.4	N-Term(iTRAQ4plex)	2118.02	3.343e-16	74.1	1.5484e-06					0	1.16785	1								0.768988	1								1.17823	1								0.649059	1
NLATSLFK	12	A0A0L9V7K5	N-Term(iTRAQ4plex); K8(iTRAQ4plex)	1181.71	0.001427	74.09	2.16808e-06	55.06	0.00017341	54.4	0.00019933	0	0.894909	6	2.96188	0.894847	3	3.39948	0.578839	3	13.9856	0.946323	6	3.96445	1.05369	3	4.87677	1.13363	3	4.32587	1.27758	6	6.02337	1.06178	3	1.99543	1.03408	3	3.34322	0.821045	6	16.9958	1.05963	3	1.24389	1.53328	3	1.30313
MFSGMSGLINK	37	A0A0L9UNX2	N-Term(Acetyl); M5(Oxidation); K11(iTRAQ4plex)	1386.69	3.205e-05	74.06	1.24665e-06	91.52	2.25854e-08	91.52	2.2374e-08	0	0.725517	5	15.127	1.0364	15	10.2361	0.628615	16	18.1312	1.05717	5	3.02499	1.81857	15	19.0501	1.76599	17	15.5629	0.696032	5	5.95285	0.577119	15	14.6276	0.796798	17	9.64327	1.87832	5	9.0162	1.10611	15	12.2262	1.4349	17	15.2652
FVTAVVGFGK	7	XM_017571039.1	N-Term(iTRAQ4plex); K10(iTRAQ4plex)	1312.79	3.225e-08	74.05	2.16256e-06	67.97	8.84915e-06	72.01	3.64484e-06	0	1.06718	2	3.69651	0.877087	4	12.4966	0.766427	1		0.828766	2	0.0401102	0.691985	4	11.9837	0.833305	1		1.15917	2	6.3862	1.24913	4	12.8967	1.13768	1		0.821178	2	25.2856	0.951568	4	2.11242	1.28837	1
GQLIDSGITSADILK	13	A0A0S3R683;NC_030640.1.67.8	N-Term(iTRAQ4plex); K15(iTRAQ4plex)	1819.04	9.43e-14	74.02	3.15834e-06	111.19	6.0598e-10	94.6	2.79817e-08	0
EGDVCNLNEGSVFYIQSDLEAER	14	NC_030642.1.591.12;NC_030642.1.591.4	N-Term(iTRAQ4plex); C5(Carbamidomethyl)	2788.28	2.277e-19	74.02	9.13421e-07	74.28	6.94245e-07	132.66	9.48502e-13	0
KPEDWDDEEDGEWTAPTIPNPEYK	9	A0A0L9TY25	N-Term(iTRAQ4plex); K1(iTRAQ4plex); K24(iTRAQ4plex)	3293.54	3.343e-16	74.02	8.51998e-07	65.95	6.64464e-06			0	1.00819	4	7.84243	0.870414	5	14.1322				1.0558	4	5.26588	0.820051	5	12.0363				0.999346	3	2.17688	1.30072	5	7.83915				0.974137	3	7.97755	0.760768	5	13.9812
VNTVSIIGTLIDQDPFVAYK	7	A0A0L9UUG0	N-Term(iTRAQ4plex); K20(iTRAQ4plex)	2481.39	3.343e-16	74.02	2.74026e-06	39.63	0.00783485	23.72	0.309335	0	1.06673	3	2.19438	0.929681	2	0.206582	0.836009	2	0.701275	0.750425	3	6.62089	1.26041	2	8.33395	1.14571	2	3.824	1.39753	3	3.39069	1.04727	2	0.800126	1.03378	2	1.35506	0.563365	3	12.7055	0.814782	2	13.8613	1.12732	2	5.383
IDVLVNNAAEQHLTDSVEEITQQQIER	60	A0A0S3R9E0	N-Term(iTRAQ4plex)	3236.65	5.913e-18	74.01	2.61749e-06	138.22	1.0727e-12	113.2	3.55383e-10	0	1.05338	23	20.603	1.02378	22	6.22751	1.3298	15	27.6033	1.01838	23	13.2748	1.02122	22	70.1354	0.875576	15	115.887	0.774091	23	19.4451	1.02242	22	44.9016	0.805346	15	32.4183	1.21021	23	53.8226	0.904582	22	30.0929	0.747113	15	67.8281
ITPSWVAFTDSER	23	NW_016115202.1.9.20	N-Term(iTRAQ4plex)	1652.84	3.855e-08	74.01	2.35137e-06	82.45	3.33632e-07	61.09	4.71879e-05	0	0.741658	6	3.25484	0.989914	4	3.76658	0.657675	12	17.364	1.02813	6	4.40163	1.66934	4	3.38945	1.21097	12	6.80192	1.31606	6	2.96726	0.822141	4	1.77496	1.10171	12	6.58156	1.12453	6	3.9001	0.79651	4	12.2864	1.22748	12	7.03415
DTTMVDVPVK	14	A0A0S3SYN9	N-Term(iTRAQ4plex); K10(iTRAQ4plex)	1392.77	2.852e-09	73.97	3.48153e-06	57.15	0.000167502	60.91	7.26621e-05	0	0.922703	8	11.1617	0.902004	4	7.9515	1.0059	2	21.9354	1.05074	8	7.2441	1.02327	4	16.1603	0.754299	2	28.1919	1.01791	8	6.83077	1.1065	4	13.4476	1.12219	2	1.03458	1.04455	8	19.774	1.01208	4	5.12411	0.988579	2	19.0417
GAVCLDGSPPAYHFDK	47	A0A0L9TPG7	N-Term(iTRAQ4plex); C4(Carbamidomethyl); K16(iTRAQ4plex)	2022	2.295e-13	73.96	2.10137e-06	90.03	5.05496e-08	74.61	1.76948e-06	0	0.86126	14	10.0456	0.858709	17	10.4752	1.01538	16	21.036	1.00828	14	4.19178	0.863901	17	38.1528	1.05533	16	16.9553	0.966501	14	12.8454	1.1951	17	17.328	0.947222	16	6.27909	1.40935	14	9.12406	1.16642	17	12.5126	1.01796	16	21.9444
GFGFITPDDGSEDLFVHQSQIK	36	A0A0S3SE46	N-Term(iTRAQ4plex); K22(iTRAQ4plex)	2725.37	3.395e-15	73.96	2.66186e-06	82.02	3.95991e-07	95.75	1.73612e-08	0	0.922302	8	1.89124	1.12724	12	5.81654	1.2841	16	13.6628	1.33731	8	3.91105	0.792456	12	10.5841	0.786649	16	19.7779	0.782375	8	5.63453	1.03042	12	6.24235	0.974424	16	11.9166	1.09368	8	9.04412	1.13653	12	11.3139	0.769799	16	14.0965
LKEVEAVCNPIISAVYQR	19	NW_016115202.1.9.20	N-Term(iTRAQ4plex); K2(iTRAQ4plex); C8(Carbamidomethyl)	2377.31	3.343e-16	73.96	3.02348e-06	72.48	4.20596e-06	52.7	0.000400089	1	0.876042	6	8.16063	1.04306	6	7.96451	0.973068	7	19.02	1.07888	6	2.43213	1.11465	6	8.798	1.02044	7	11.2579	1.02673	6	18.4697	0.963937	6	6.49163	0.904108	7	2.48327	1.06469	6	21.9727	0.996672	6	10.2474	0.998465	7	17.8611
QTLDLGDSGLLPLEIR	17	A0A0L9T4A6;NW_016114859.1.18.28	N-Term(iTRAQ4plex)	1884.05	7.059e-13	73.95	3.40296e-06	90.82	7.33557e-08	70.89	6.8313e-06	0
ALESADLAADNLTK	5	A0A0S3R0R4	N-Term(iTRAQ4plex); K14(iTRAQ4plex)	1719.94	3.343e-16	73.95	3.19153e-06	49.79	0.000841208	19.95	0.805723	0	1.14544	1		1.00172	2	19.3866	1.62585	2	3.99608	0.965031	1		0.649491	2	12.5063	0.451498	2	46.5316	0.854858	1		1.18087	2	9.86858	0.979277	2	5.68792	0.959684	1		1.1303	2	9.17772	0.540252	2	6.88559
MTPNITDISQPAR	7	A0A0S3TBX9	N-Term(iTRAQ4plex)	1587.83	1.811e-05	73.95	2.90158e-06	38.74	0.00963017	73.6	3.09926e-06	0	1.21339	3	1.02701	1.06305	1		1.15588	3	23.5396	0.957593	3	1.19899	0.673354	1		0.811135	3	17.6274	0.867923	3	3.00967	1.27149	1		1.0145	3	1.40121	0.746946	3	1.21473	0.78748	1		0.926696	3	2.86636
VVIDHGAVPIFVK	33	A0A0S3RIG7;A0A0S3R9E5;A0A0L9TY31	N-Term(iTRAQ4plex); K13(iTRAQ4plex)	1682.03	3.343e-16	73.93	1.54143e-06	65.31	1.23224e-05	67.26	7.65822e-06	0
GLLPDTHALAATAAR	18	NC_030643.1.233.2	N-Term(iTRAQ4plex)	1621.91	4.697e-12	73.93	3.75446e-06	50.1	0.000906876	62.11	5.9057e-05	0	0.878292	7	12.0753	0.963631	6	8.01611	0.894615	5	15.5764	1.05547	7	6.94236	1.67277	6	15.2308	1.23257	5	18.1279	0.933482	7	6.24113	0.736767	6	4.88094	0.969143	5	9.43362	1.27196	7	24.7968	1.0202	6	7.47685	1.12796	5	22.6045
VTGGEVGAASSLAPK	21	A0A0S3SCN1;A0A0L9T5D1	N-Term(iTRAQ4plex); K15(iTRAQ4plex)	1631.92	1.522e-13	73.92	3.6293e-06	77.12	1.70022e-06	93.53	3.97252e-08	0
EVLALTDHPAILDK	23	A0A0L9VPL6;NC_030647.1.386.27	N-Term(iTRAQ4plex); K14(iTRAQ4plex)	1823.05	3.812e-14	73.92	2.93791e-06	71.87	4.30711e-06	94.05	2.79027e-08	0
DSVVAGFQWASK	13	NC_030641.1.73.138;NC_030641.1.73.119	N-Term(iTRAQ4plex); K12(iTRAQ4plex)	1582.85	7.684e-10	73.91	3.71083e-06	74.88	2.95667e-06	75.74	2.3775e-06	0
AYLPVIESFGFSSTLR	11	NC_030641.1.73.138;NC_030641.1.73.119	N-Term(iTRAQ4plex)	1931.03	5.433e-10	73.89	3.76062e-06	75.42	2.5837e-06	53.98	0.000368749	0
YDDLPEQSFYMVGGIEEVIAK	3	A0A0S3SM21;NW_016115077.1.5.2	N-Term(iTRAQ4plex); K21(iTRAQ4plex)	2691.35	3.343e-16	73.89	2.88273e-06					0
ELVTCYAESPLSEVIEK	24	A0A0S3SF84	N-Term(iTRAQ4plex); C5(Carbamidomethyl); K17(iTRAQ4plex)	2255.18	1.43e-13	73.87	3.05397e-06	95.53	2.03906e-08	98.41	1.08519e-08	0	1.22563	7	9.08347	1.06016	9	4.9313	1.69826	8	5.34658	1.03233	7	10.8532	0.586164	9	26.9415	0.355526	8	53.2883	0.724068	7	9.9032	1.31131	9	6.11764	1.00546	8	5.61004	0.934747	7	15.0867	0.80317	9	38.9985	0.480334	8	8.40966
EGVESTIWLLAK	42	A0A0S3SG59	N-Term(iTRAQ4plex); K12(iTRAQ4plex)	1633.94	2.643e-11	73.87	3.27753e-06	73.73	3.32348e-06	79.5	8.96493e-07	0	0.662524	6	10.2789	0.897488	14	6.81976	0.59232	21	15.2572	1.2051	6	3.80599	1.94587	14	8.06642	1.35979	22	4.54492	0.924208	6	8.61875	0.771404	14	7.6271	0.907452	22	4.84734	1.60407	6	9.87631	0.756478	13	7.9311	1.57259	22	7.95646
DMPVLQDGPPPGGFAPVR	1	A0A0L9TV12	N-Term(iTRAQ4plex)	1994.04	1.916e-14	73.86	3.25631e-06					0	0.915718	1								1.11627	1								0.99048	1								1.08844	1
DNVMSEIPTEVLEVSFPASGK	71	A4PI99;A4PIA0	N-Term(iTRAQ4plex); M4(Oxidation); K21(iTRAQ4plex)	2553.3	5.392e-19	73.85	2.94856e-06	109.65	8.19991e-10	120.64	6.34289e-11	0
DLDMFISSVDMK	145	NC_030638.1.1394.40;NC_030638.1.1394.73	N-Term(iTRAQ4plex); M11(Oxidation); K12(iTRAQ4plex)	1704.84	8.647e-08	73.85	1.73699e-06	86.99	8.17944e-08	90.16	3.94206e-08	0
DDLTVYAALPTAPSTEYVNVSR	8	A0A0S3RFU3	N-Term(iTRAQ4plex)	2526.29	3.343e-16	73.82	3.4047e-06	54.35	0.000295662	66.29	1.83154e-05	0	1.07853	3	9.38804	0.940455	1		1.1359	3	19.7517	1.05431	3	1.44923	1.03808	1		1.05916	2	19.448	0.754899	3	5.53209	1.06354	1		0.940131	3	14.521	1.15759	3	7.50726	1.05285	1		1.05339	2	18.5745
CFCTDINDFCYEPCK	29	A0A0L9T803	N-Term(iTRAQ4plex); C1(Carbamidomethyl); C3(Carbamidomethyl); C10(Carbamidomethyl); C14(Carbamidomethyl); K15(iTRAQ4plex)	2316.97	1.386e-14	73.8	1.27145e-07	95.98	7.82279e-10	95.23	9.2974e-10	0	0.809877	8	4.3082	0.682885	11	6.15115	0.495468	10	8.51928	0.830456	8	16.0611	1.0084	11	21.4752	0.894538	10	15.981	1.72425	8	7.90332	1.33139	11	7.74772	1.44924	10	5.00714	0.580183	8	33.3302	0.791398	11	14.0958	1.2094	10	2.16433
AIDVIPLLTPVVMEK	16	A0A0S3STM6	N-Term(iTRAQ4plex); K15(iTRAQ4plex)	1926.16	6.543e-10	73.79	1.56269e-06	57.63	6.39423e-05	75.32	1.09868e-06	0	0.957684	4	2.95108	1.10496	5	0.938824	1.11077	7	3.55945	1.11447	4	0.837654	1.24094	5	9.16106	0.840615	7	3.7762	0.77996	4	0.22863	0.872673	5	9.68399	1.033	7	4.07215	1.30717	4	1.22229	0.886996	5	1.22464	0.894423	7	6.99737
SLGYGYVNYSNPTDAAR	2	NC_030643.1.1320.11	N-Term(iTRAQ4plex)	1991.96	1.79e-08	73.69	1.36393e-06	75.05	1.07693e-06			0	1.20418	1		1.01268	1					0.959664	1		0.892519	1					0.952804	1		1.08795	1					0.679987	1		1.06514	1
LTGQVWVGGLIQK	6	A0A0L9T4A6;NW_016114859.1.18.28	N-Term(iTRAQ4plex); K13(iTRAQ4plex)	1687.02	3.343e-16	73.66	2.03424e-06	27.58	0.086069	68.4	6.85861e-06	0
GFFPTDSYLLDSIDK	6	A0A0L9VFR5	N-Term(iTRAQ4plex); K15(iTRAQ4plex)	2006.04	4.8e-10	73.65	3.31407e-06	73.07	3.86648e-06	77.49	1.37421e-06	0	0.852928	2	6.30483	1.34691	2	9.21698	1.27016	2	5.83066	1.05537	2	8.32121	1.18099	2	9.13332	0.734508	2	35.0631	0.90854	2	17.53	0.83331	2	4.31101	1.05604	2	9.48771	1.42088	2	1.0094	0.823357	2	4.9166	0.734413	2	11.4238
VNDLNPEILDTNPQLFFHLQQQR	1	NC_030645.1.1422.2	N-Term(iTRAQ4plex)	2923.51	3.343e-16	73.65	3.37664e-06					0	1.09629	1								1.0279	1								0.826894	1								1.03792	1
HVQFTPEFSTEPNVQSHYTK	78	A0A0S3TC04	N-Term(iTRAQ4plex); K20(iTRAQ4plex)	2664.34	2.367e-13	73.64	2.8654e-06	73.31	2.97495e-06	73.67	2.9144e-06	0	1.19381	31	8.13076	0.894806	28	10.0119	1.33236	19	19.006	0.866586	31	8.99361	0.43523	28	57.2844	0.703572	19	57.2476	1.1275	31	4.87407	1.42325	28	7.57378	1.05684	19	4.26793	0.510104	31	33.0669	1.02001	28	5.43677	0.715329	19	31.2692
GEAVPLEYNLAGLNAISFDK	6	A0A0S3T6K4	N-Term(iTRAQ4plex); K20(iTRAQ4plex)	2409.3	6.054e-12	73.63	3.65233e-06	53.26	0.000403142	78.31	1.22926e-06	0	1.0114	3	0.279357	1.07727	1		1.29082	1		1.1394	3	2.72027	1.20085	1		0.999027	1		0.756381	3	8.74991	0.891676	1		0.950008	1		1.26502	3	5.48622	1.07766	1		0.702481	1
NILEAVGGDENLALER	5	A0A0S3RF15	N-Term(iTRAQ4plex)	1856.99	3.343e-16	73.6	3.45284e-06	53.79	0.000331548	54.93	0.000254361	0	0.896466	3	2.7365	0.802379	1		1.39691	1		0.842414	3	11.6606	0.670923	1		0.622493	1		0.891581	3	6.40914	1.33112	1		1.05025	1		1.62405	3	1.01255	1.04507	1		0.659127	1
AINELMDETMESEK	1	Q8S995	N-Term(iTRAQ4plex); K14(iTRAQ4plex)	1927.92	3.343e-16	73.55	1.49472e-06					0	0.921676	1								1.13765	1								0.888397	1								1.2067	1
LGYGADTETVQAK	37	A0A0S3TC04	N-Term(iTRAQ4plex); K13(iTRAQ4plex)	1640.88	5.345e-11	73.49	3.05788e-06	70.89	5.40149e-06	74.03	2.74582e-06	0	1.03104	15	23.4405	0.701197	11	16.2929	1.27447	11	31.899	0.811945	15	24.4747	0.721922	11	47.0022	0.705864	10	43.0381	1.22547	15	16.7194	1.31807	11	25.9598	1.02296	11	7.02718	0.736828	15	72.2033	1.11572	11	19.7567	0.639039	11	52.4959
DAPMFVVGVNEK	8	NC_030639.1.1632.17	N-Term(iTRAQ4plex); K12(iTRAQ4plex)	1593.86	1.257e-09	73.48	3.8278e-06	100.29	8.33446e-09	37.16	0.0170194	0	0.992555	3	7.65356	0.931738	3	7.61915	0.835166	2	27.005	1.0111	3	0.395391	1.33363	3	0.149869	1.41011	2	22.0579	0.901587	3	13.0729	0.904061	3	5.85537	0.87644	2	3.25591	1.27295	3	1.51555	1.17802	3	6.67641	1.15104	2	13.0351
LASVPSGGGAAVAVTAAPGGGASAPAAAESK	4	A0A0S3RZ43	N-Term(iTRAQ4plex); K31(iTRAQ4plex)	2838.52	3.343e-16	73.48	3.34988e-06	51.53	0.000568434	25.11	0.220448	0	0.944823	1		0.852724	2	29.8285	1.19685	1		0.718234	1		1.01082	2	15.9681	1.16396	1		1.61048	1		1.11312	2	30.8939	0.778213	1		0.551949	1		0.981907	2	29.8235	0.986368	1
AATDPVFPPGIIDVYGIQR	16	A0A0S3RBC0	N-Term(iTRAQ4plex)	2173.18	3.343e-16	73.42	3.71953e-06	70.05	8.16051e-06	69.51	9.24096e-06	0	1.06789	4	10.3344	1.10394	5	8.49509	1.34472	7	21.193	1.22271	4	3.03687	0.85649	5	11.2508	0.851787	7	45.8245	0.719778	4	10.7095	1.09563	5	18.7378	0.968707	7	10.8892	0.994526	4	10.7481	1.06346	5	2.61328	0.804212	7	27.8083
APGGAPANVAIAVAR	10	A0A0L9UPK5	N-Term(iTRAQ4plex)	1478.85	1.233e-07	73.42	4.10627e-06	65.97	2.13979e-05	86.97	1.81421e-07	0	0.793914	3	5.80455	1.0022	4	7.11908	0.651781	3	3.86017	1.0725	3	4.3685	1.71041	4	3.77001	1.24368	3	7.52561	0.889562	3	2.14641	0.677664	4	7.72813	0.974962	3	2.96153	1.5961	3	8.70204	1.13408	4	15.8519	1.33517	3	0.98259
LSFQAQQDLSSLK	2	NC_030637.1.1501.6	N-Term(iTRAQ4plex); K13(iTRAQ4plex)	1752.98	3.343e-16	73.4	3.86468e-06					0	0.85279	2	5.32026							0.744907	2	2.79916							1.69566	2	1.42018							0.595416	2	6.84345
ESMSTILYNSHATK	26	A0A0L9TXC9	N-Term(iTRAQ4plex); M3(Oxidation); K14(iTRAQ4plex)	1885.96	5.236e-11	73.38	2.70927e-06	112.9	2.79509e-10	97.98	8.67754e-09	0	0.753267	7	15.4189	0.907976	9	6.68745	0.470697	10	65.8618	1.09601	7	5.96229	1.50507	9	11.6716	1.34452	10	15.6159	1.23887	7	10.099	0.891734	9	7.33716	1.1201	10	12.1703	1.00063	7	13.0714	0.863462	9	17.3617	1.27879	10	20.1905
IESELSNICDGILK	28	A0A0S3RCR5;A0A0L9V0H1	N-Term(iTRAQ4plex); C9(Carbamidomethyl); K14(iTRAQ4plex)	1879.01	1.686e-10	73.36	4.11034e-06	78.62	1.21534e-06	82.66	4.794e-07	0
EVDLNADSTPPSATR	16	A0A0S3S1E8	N-Term(iTRAQ4plex)	1716.85	1.327e-11	73.35	2.2333e-06	73.24	2.09852e-06	77.1	8.61831e-07	0	0.904004	5	0.672489	0.84185	3	16.2273	0.864397	8	14.6659	1.03346	5	1.91767	0.717228	3	1.42399	0.912713	8	16.2072	1.11926	5	6.71474	1.12189	3	3.74257	1.15578	8	9.27361	0.975434	5	10.9072	1.3959	3	12.9423	0.922588	8	14.5097
VQNFVYPVGPGGAVVDSVK	17	XM_017560051.1	N-Term(iTRAQ4plex); K19(iTRAQ4plex)	2220.25	1.519e-13	73.33	3.80206e-06	104.28	3.15583e-09	93.36	3.65825e-08	0	0.794526	5	3.18471	0.928473	5	8.96031	0.78291	7	11.999	0.961517	5	2.97443	1.39119	5	5.87108	1.10153	7	9.59794	1.50629	5	7.52977	0.985339	5	8.90349	1.25209	7	14.9001	0.866831	5	4.32937	0.741652	5	23.9849	0.901076	7	3.85071
TLYLINPDNEETLK	53	A0A0S3SMS9	N-Term(iTRAQ4plex); K14(iTRAQ4plex)	1951.06	1.734e-10	73.3	4.233e-06	116.84	1.80827e-10	111.12	6.99662e-10	0	0.67811	22	32.9932	0.70696	16	10.0574	0.336126	15	28.7496	0.885572	22	12.3372	1.62107	16	7.6496	1.22883	15	12.2051	1.53712	22	24.8443	1.0762	16	7.74864	1.28274	15	5.02208	0.974457	22	10.0876	0.667005	16	16.6304	1.32492	15	10.799
EQLTQLVQFAK	2	A0A0L9TKS3	N-Term(iTRAQ4plex); K11(iTRAQ4plex)	1592.93	2.694e-14	73.3	4.17921e-06			34.7	0.0296827	0	0.861813	1					1.10618	1		1.03015	1					0.928077	1		1.1942	1					1.11641	1		1.00227	1					0.763651	1
SKLDSQVYNDHTSQITK	16	A0A0L9UNX2	N-Term(iTRAQ4plex); K2(iTRAQ4plex); K17(iTRAQ4plex)	2396.28	3.343e-16	73.28	4.222e-06	54	0.00036606	61.83	6.03326e-05	1	0.47026	5	11.477	0.7853	5	4.87119	0.414939	6	45.4272	1.16014	5	8.3232	2.00621	5	1.88722	1.42697	6	6.35751	1.44841	5	10.3396	0.871348	5	4.94473	0.977974	6	4.33415	1.2497	5	8.23434	0.546659	5	15.875	1.60129	6	14.4082
VDEYITHTLTLSEINK	4	A0A0L9THJ7	N-Term(iTRAQ4plex); K16(iTRAQ4plex)	2164.17	2.727e-14	73.27	4.40364e-06			52.03	0.000589644	0	0.805236	2	5.81616				0.946479	2	17.342	0.989285	2	3.137				1.24653	2	7.82041	1.29944	2	1.18499				1.03066	2	12.097	1.01684	2	4.4214				0.887115	2	2.60386
VVGYQGEEELGK	18	A0A0S3S9L6	N-Term(iTRAQ4plex); K12(iTRAQ4plex)	1595.85	1.817e-08	73.26	4.00073e-06	85.46	2.39219e-07	79.02	1.09337e-06	0	1.18138	8	8.97379	0.801784	4	10.9499	1.64291	6	6.53789	0.906534	8	10.3962	0.581371	4	49.1513	0.340165	6	104.105	0.980945	8	8.56237	1.46039	4	15.329	1.05791	6	10.6097	0.710363	8	29.1026	0.788001	4	18.215	0.417321	6	37.3401
EAFSLFDKDGDGCITTK	45	A0A0L9UVU7;A0A0L9U7B6;A0A0S3T9S5	N-Term(iTRAQ4plex); K8(iTRAQ4plex); C13(Carbamidomethyl); K17(iTRAQ4plex)	2336.18	2.471e-16	73.18	3.62553e-06	79.97	7.44123e-07	69.83	7.7942e-06	1
QAALGAGIPNSVVCTTVNK	3	A0A0S3RX78;A0A0S3RIP1	N-Term(iTRAQ4plex); C14(Carbamidomethyl); K19(iTRAQ4plex)	2188.2	3.343e-16	73.18	3.53657e-06	49.82	0.000762455			0
VLGESLDLVK	5	A0A0L9U839	N-Term(iTRAQ4plex); K10(iTRAQ4plex)	1360.83	1.187e-10	73.18	3.07737e-06			40.95	0.00498186	0	1.29329	4	3.0953				1.5219	1		0.802907	4	3.17468				0.517115	1		1.05867	4	2.68924				1.04448	1		0.493407	4	13.6782				0.561183	1
DSYILEQGHAQK	466	A0A0S3SMM1;A0A0L9V5F8;A4PI99;A4PIA0	N-Term(iTRAQ4plex); K12(iTRAQ4plex)	1676.88	9.02e-11	73.13	3.40242e-06	79.8	6.92676e-07	83.87	2.71145e-07	0
EVEEFFASHATPSIAR	8	A0A0S3RBX4	N-Term(iTRAQ4plex)	1934.97	3.343e-16	73.13	2.58282e-06	64.32	1.96564e-05	49.55	0.000578435	0	0.996782	3	9.41413	0.942095	2	6.36827	0.738339	3	8.19235	1.11451	3	2.71193	1.47321	2	14.6064	1.23178	3	3.04789	0.923234	3	0.093308	0.857104	2	16.5525	1.00649	3	9.778	1.06465	3	17.9077	1.00062	2	0.258887	1.29047	3	4.64976
EILAYTGPKPPVGIHR	15	A0A0S3QWE7	N-Term(iTRAQ4plex); K9(iTRAQ4plex)	2036.19	3.81e-16	73.13	3.19813e-06	28.53	0.100792	48.66	0.000927144	0	1.05158	6	2.22913	1.19255	5	5.75301	0.989734	4	15.3249	1.06745	6	2.60715	0.882413	5	19.1262	0.887883	4	19.9545	0.901713	6	10.3661	0.957985	5	10.2243	1.0977	4	6.56361	0.862213	6	14.9551	1.16204	5	11.7276	0.901851	4	2.65375
YADVFDVSGDLASQPIAPK	33	A0A0S3SRX9	N-Term(iTRAQ4plex); K19(iTRAQ4plex)	2281.21	5.283e-19	73.12	4.33413e-06	95.52	2.4281e-08	108.52	1.28442e-09	0	0.933479	10	10.4539	0.734674	10	4.52184	1.22099	13	3.8387	0.951484	10	6.91538	0.560939	10	26.0712	0.740299	13	15.8338	1.29404	10	12.5566	1.43376	10	8.74358	1.29258	13	8.81598	0.870919	10	22.6675	1.11415	10	8.59097	0.445572	13	35.467
SVSLQLISATK	35	A0A0S3SG59	N-Term(iTRAQ4plex); K11(iTRAQ4plex)	1434.88	5.938e-09	73.12	3.71009e-06	74.12	2.99737e-06	73.16	3.69782e-06	0	0.940239	11	17.2772	0.934039	11	11.3245	0.562226	13	21.1746	0.894287	11	6.81208	1.34665	11	17.6847	1.17495	13	11.7891	1.35948	11	13.1256	1.04763	11	8.60511	1.25902	13	10.1584	0.819959	11	7.83972	0.817836	11	7.83364	1.07876	13	7.24729
QALETNTPTK	18	P16064;A0A0S3SKV7	N-Term(iTRAQ4plex); K10(iTRAQ4plex)	1390.78	1.74e-07	73.11	4.08269e-06	78.32	1.16754e-06	79.19	9.56799e-07	0
SDYLQGGFGGGETDEDDLYSR	2	A0A0S3S5U7	N-Term(iTRAQ4plex)	2425.06	3.343e-16	73.1	2.74276e-07	12.95	0.514596			0	1.12452	1		1.1421	1					0.966109	1		0.782167	1					0.937996	1		1.09772	1					0.877326	1		0.979526	1
HGDVMSHSFGEGYATR	10	A0A0S3T4J8	N-Term(iTRAQ4plex)	1894.87	3.353e-16	73.09	6.33271e-07	19.76	0.124176	11.52	0.909054	0	0.966165	7	4.10837	1.01108	1		1.04054	2	14.6305	0.906478	7	12.1166	1.12269	1		1.07039	2	33.5005	1.31949	7	16.334	0.885293	1		0.931837	2	7.86775	0.852714	7	37.2358	1.30188	1		1.01296	2	8.40435
KEQDLAAVESHR	2	A0A0L9TV30	N-Term(iTRAQ4plex); K1(iTRAQ4plex)	1670.91	2.713e-14	73.09	4.07699e-06					1	1.00726	2	5.70822							1.11425	2	0.154649							0.906496	2	3.72238							1.00798	2	8.07969
ELLSEPFSIVAEEDSGDLR	5	A0A0S3R0U1	N-Term(iTRAQ4plex)	2250.13	2.364e-15	73.03	3.15316e-06	99.23	7.54003e-09	113.5	2.92578e-10	0	1.08213	2	16.5352	1.00176	1		1.28849	2	26.6392	0.987389	2	3.60961	0.686173	1		0.724869	2	43.6104	0.848373	2	12.3083	1.24129	1		0.982868	2	0.70684	1.05823	2	19.2235	0.947507	1		0.774434	2	37.82
VVQQYSEPTPVQTGR	55	NC_030638.1.1403.11	N-Term(iTRAQ4plex)	1832.96	6.363e-09	73.02	3.0407e-06	75.99	1.57229e-06	76.36	1.45313e-06	0	1.06733	24	8.58079	0.650316	16	15.7814	1.60349	13	7.60139	0.683569	23	20.6223	0.318068	15	64.6398	0.333281	13	26.6918	1.4928	24	20.8378	1.56919	17	6.36139	1.1192	13	8.8099	0.561486	22	71.3059	1.22436	17	10.782	0.446887	13	13.2797
GIIITAFSPLGAK	8	NC_030638.1.87.1	N-Term(iTRAQ4plex); K13(iTRAQ4plex)	1575.98	1.995e-12	73	2.16262e-06	53.7	0.000208811	70.86	3.90898e-06	0	0.83313	2	0.830565	1.26361	2	6.74216	0.826828	4	8.2402	1.00359	2	4.97943	1.37686	2	10.9953	1.31224	4	33.823	0.752575	2	0.65353	0.68442	2	5.1531	0.964107	4	6.2134	1.78461	2	2.1418	1.08029	2	22.381	1.09842	4	11.6934
FQTMSDSIVTK	9	XM_017558078.1	N-Term(iTRAQ4plex); M4(Oxidation); K11(iTRAQ4plex)	1560.83	1.394e-06	73	3.25521e-06	42.24	0.00361505	39.58	0.0070113	0	0.967383	6	1.69458	0.785352	2	3.92322	1.25251	1		0.745065	6	35.5002	0.489607	2	63.8278	0.838545	1		1.4986	6	26.1245	1.39817	2	2.69538	1.06359	1		0.638325	6	57.6784	1.06904	2	22.3826	0.695968	1
QLGIAVTHCK	14	A0A0L9V7B4	N-Term(iTRAQ4plex); C9(Carbamidomethyl); K10(iTRAQ4plex)	1414.81	9.992e-07	72.97	3.59067e-06	72.62	3.96313e-06	73.15	3.46183e-06	0	0.887347	4	8.40886	1.16143	6	3.4116	0.893178	4	4.81636	1.01256	4	4.53109	1.26869	6	7.6914	0.977207	4	7.3504	1.23704	4	3.93809	0.899835	6	13.3722	1.19443	4	9.17445	0.898313	4	5.55559	0.795683	6	18.2864	1.01807	4	3.10267
EEETAEFGGEVPMK	20	A0A0L9VJZ4	N-Term(iTRAQ4plex); K14(iTRAQ4plex)	1840.89	2.054e-10	72.94	1.68201e-06	79.41	3.76874e-07	81.33	2.49206e-07	0	1.02526	7	2.22399	0.838236	7	6.1651	1.41205	6	8.20925	0.892262	7	8.51096	0.614572	7	13.262	0.452119	6	20.1376	1.02591	7	19.3955	1.35432	7	3.59442	1.16497	6	11.251	0.968523	7	13.8646	1.03644	7	13.6446	0.630672	6	10.8379
LQHDLISEMTATEEAR	2	NC_030643.1.734.3	N-Term(iTRAQ4plex)	1987.99	4.504e-16	72.94	2.73136e-06					0	0.989607	2	11.5615							1.16303	2	2.32588							0.920825	2	3.21803							0.954367	2	19.1847
GFGFVTFSTEQAMR	20	A0A0S3SDL2	N-Term(iTRAQ4plex)	1721.84	1.792e-11	72.91	1.98021e-06	92.94	1.57529e-08	71.97	2.35708e-06	0	1.04474	3	3.79946	1.33104	7	3.90744	1.15129	10	29.8535	1.09914	3	2.29607	1.16013	7	12.4514	1.03181	10	43.8972	0.769136	3	0.638623	0.829024	7	5.06883	0.846237	10	15.638	1.20017	3	18.485	0.971098	7	21.3352	0.990281	10	11.1294
GGIEQGPQIDSDQFEK	10	XM_017553227.1	N-Term(iTRAQ4plex); K16(iTRAQ4plex)	2036.02	2.326e-14	72.87	2.70602e-06	86.58	1.14508e-07	80.38	5.11251e-07	0	1.00962	3	3.90695	1.27396	2	6.89181	1.49548	5	9.65023	0.991862	3	9.83025	1.14041	2	4.47984	0.702683	5	9.24506	1.09118	3	12.5815	0.957729	2	3.79755	0.902753	5	5.47184	0.864293	3	9.77248	0.66329	2	16.5967	0.679465	5	13.8051
FLFICGSNVVQK	12	NC_030638.1.428.5	N-Term(iTRAQ4plex); C5(Carbamidomethyl); K12(iTRAQ4plex)	1699.94	5.846e-09	72.87	4.00481e-06	67.7	1.30765e-05	81.11	6.17633e-07	0	1.1381	2	4.85273	1.0532	5	8.63491	0.854674	5	5.72895	0.852338	2	1.10986	0.796434	5	7.74542	0.872283	5	11.661	0.953743	2	2.20143	1.20919	5	3.812	1.19799	5	5.08582	0.958089	2	11.0339	0.85837	5	9.29211	1.05715	5	0.894083
GAIIFGDAPNNLR	113	A0A0L9VCS3	N-Term(iTRAQ4plex)	1501.82	3.23e-10	72.86	3.75524e-06	71.83	4.88172e-06	83.29	3.48797e-07	0	0.844074	35	13.3975	1.13123	40	6.17124	0.878546	38	15.1409	1.09527	35	7.4086	1.23877	40	13.6844	1.13369	38	17.0955	0.889143	35	13.13	0.741233	40	10.8923	0.995558	38	14.1468	1.43855	35	23.415	1.30949	40	13.8705	1.07193	38	11.0533
EGLPAFPMGNIDQTR	18	A0A0L9UM37	N-Term(iTRAQ4plex)	1789.91	4.46e-11	72.86	2.82096e-06	68.39	7.57708e-06	77.28	1.01859e-06	0	1.18676	3	0.0337451	1.2412	7	3.52426	1.63125	8	3.34821	1.12668	3	0.108452	0.884992	7	4.57512	0.600669	8	11.3521	0.679861	3	4.68385	1.02383	7	9.11536	0.898018	8	5.86879	0.936448	3	3.37572	0.860342	7	5.14019	0.64613	8	11.5814
GMEELMNVVNHSK	15	A0A0L9V2C1	N-Term(iTRAQ4plex); K13(iTRAQ4plex)	1775.91	7.649e-10	72.84	2.87298e-06	72.62	3.03047e-06	68.56	8.04548e-06	0	1.08046	5	5.5418	0.958044	7	6.24633	1.40311	3	0.455591	1.00802	5	1.52358	0.657637	7	21.6897	0.722016	3	4.7315	0.931452	5	1.26646	1.21352	7	6.1779	0.93658	3	2.0656	0.874158	5	5.6137	1.12033	7	6.90065	0.738486	3	0.491547
VIPCDFIGVVK	19	A0A0S3RB64	N-Term(iTRAQ4plex); C4(Carbamidomethyl); K11(iTRAQ4plex)	1534.89	5.842e-05	72.84	4.12617e-06	72.57	4.66197e-06	74.27	2.97605e-06	0	1.3073	6	2.68973	1.10046	4	3.5982	1.55228	9	9.10223	0.924706	6	4.08475	0.75602	4	16.9974	0.524773	9	23.3367	0.762058	6	5.06662	1.22278	4	6.57417	1.04071	9	4.52314	0.785182	6	5.5299	0.70475	4	13.7233	0.60001	9	20.627
AANVSVESYWPSLFAK	23	A0A0L9UDB2	N-Term(iTRAQ4plex); K16(iTRAQ4plex)	2057.09	6.345e-14	72.83	4.65948e-06	100.16	8.31784e-09	82.75	4.82043e-07	0	1.03633	5	1.22172	1.03154	8	5.65355	1.23179	10	16.9765	1.06164	5	2.79138	0.720843	8	21.3837	0.722115	10	21.4726	0.797868	5	1.34688	1.20466	8	10.7507	1.03384	10	9.13547	1.18135	5	4.94262	0.872116	8	10.5017	0.799556	10	21.0764
LPTDDSLLSQIK	22	A0A0L9TQM0	N-Term(iTRAQ4plex); K12(iTRAQ4plex)	1617.93	3.864e-07	72.82	3.65155e-06	95.21	2.16033e-08	64.39	2.5747e-05	0	0.966163	6	1.1197	0.871985	8	7.65798	0.912176	8	6.95333	1.1085	6	1.69851	0.937167	8	14.0621	1.08007	8	17.7855	0.950622	6	7.44246	1.11099	8	8.26222	1.12695	8	6.59618	0.994778	6	8.23894	1.05852	8	5.72661	0.90104	8	6.79042
AVANQPVSVAIEGGGR	5	NC_030643.1.603.9	N-Term(iTRAQ4plex)	1668.92	3.343e-16	72.81	4.66528e-06	49.52	0.000951567	68.45	1.18455e-05	0	0.847715	2	22.4042	0.948509	1		0.444301	1		1.16326	2	11.3358	1.3226	1		1.91612	2	60.2763	1.01287	2	8.41583	0.858292	1		1.07237	1		1.11922	2	12.2291	1.20976	1		2.04959	2	47.0699
YDDLPEQSFYMVGGIEEVIAK	1	A0A0S3SM21;NW_016115077.1.5.2	N-Term(iTRAQ4plex); M11(Oxidation); K21(iTRAQ4plex)	2707.35	3.343e-16	72.8	3.12523e-06					0
VMVGVDESDGSFYALK	6	A0A0S3SUG1;XM_017560050.1;XM_017560051.1	N-Term(iTRAQ4plex); M2(Oxidation); K16(iTRAQ4plex)	2021.01	3.808e-15	72.79	2.60116e-06	59.14	6.29608e-05	80.08	5.26708e-07	0
GIAAQDSGAFK	9	A0A0S3RX78;A0A0S3RIP1	N-Term(iTRAQ4plex); K11(iTRAQ4plex)	1352.74	6.51e-13	72.78	4.46827e-06	71.74	5.58684e-06	69.83	9.1773e-06	0
IGVIESLLEK	16	A0A0S3SJZ7;A0A0L9UJ42	N-Term(iTRAQ4plex); K10(iTRAQ4plex)	1388.86	2.436e-08	72.77	2.39121e-06	66.78	1.03373e-05	75.35	1.49956e-06	0
LEPNVDLQDVLAAAHAAAETAER	4	A0A0S3T9G9	N-Term(iTRAQ4plex)	2548.32	3.343e-16	72.76	4.2532e-06	17.29	1.46324			0	1.06804	3	1.8675	0.917842	1					1.05365	3	4.39444	0.995089	1					0.928843	3	12.303	1.06176	1					0.980298	3	8.33828	1.14978	1
FTVIFDTGSSNLWVPSSR	3	NC_030637.1.1028.10	N-Term(iTRAQ4plex)	2157.11	3.343e-16	72.74	4.2143e-06			62.65	4.18574e-05	0	0.825872	2	7.33172				0.303634	1		0.941512	2	1.65601				1.22195	1		0.652537	2	8.34361				0.856159	1		2.02935	2	3.61761				2.1169	1
ELDYLVGAVSNPK	33	A0A0L9UJ42	N-Term(iTRAQ4plex); K13(iTRAQ4plex)	1692.94	8.753e-11	72.71	4.38014e-06	85.72	2.21433e-07	87.88	1.3181e-07	0	1.11417	7	6.69179	0.958467	12	6.2928	1.36795	13	12.2374	1.0164	7	3.3831	0.832989	12	10.7737	0.687459	14	30.5313	0.883738	7	9.63832	1.26799	12	3.42159	1.04191	14	4.55182	0.908086	7	12.2935	0.772198	12	5.10536	0.782334	14	21.6559
VFFDMTIGGQPAGR	31	A0A0L9V8V6;A0A0S3RAT8	N-Term(iTRAQ4plex)	1639.84	3.43e-08	72.71	3.98901e-06	73.97	2.94637e-06	75.51	2.08362e-06	0
LIETLSSTSVLSK	4	A0A0L9V908	N-Term(iTRAQ4plex); K13(iTRAQ4plex)	1665.99	1.024e-09	72.66	3.55553e-06					0	0.98222	4	0.673841							0.63329	4	26.7459							1.59385	4	18.6908							0.508264	4	36.7403
GEGEFFEAEKEEK	2	A0A0S3SJT6	N-Term(iTRAQ4plex); K10(iTRAQ4plex); K13(iTRAQ4plex)	1960.99	4.804e-16	72.63	3.30729e-06					1	0.728085	2	2.04788							1.10531	2	2.63359							1.11292	2	18.8272							1.30974	2	24.7756
LLGSEELSPELTILK	6	NC_030644.1.1042.10	N-Term(iTRAQ4plex); K15(iTRAQ4plex)	1930.14	3.343e-16	72.59	3.19468e-06	26.8	0.123686	36.47	0.0128942	0	1.0575	3	5.8432	1.18278	1		1.08404	2	12.7426	1.13356	3	3.30041	1.19732	1		0.97352	2	17.3471	0.962611	3	5.96375	0.903128	1		0.990879	2	5.25939	0.81703	3	5.78656	0.885107	1		0.938859	2	17.2683
AGHQTSAESWGTGR	40	A0A0S3RYN5;A0A0S3SSP9	N-Term(iTRAQ4plex)	1588.76	3.343e-16	72.57	1.38061e-06	71.51	1.45855e-06	72.89	1.11804e-06	0
LDLVGPIVEQPEYNLLAR	15	A0A0S3STM6	N-Term(iTRAQ4plex)	2183.22	2.104e-15	72.56	4.50911e-06	102.83	4.25295e-09	86.48	1.78912e-07	0	0.953338	6	6.67916	1.18179	2	1.56088	1.0768	7	7.0921	1.06844	6	1.84379	1.31217	2	4.67529	0.863652	7	24.6696	0.875448	6	8.16996	0.882542	2	6.49705	1.11579	7	14.7952	1.15827	6	14.864	0.78662	2	5.33747	0.815989	7	18.1375
GEFIGGSDIILNMHQTGELK	2	A0A0S3T0V6	N-Term(iTRAQ4plex); K20(iTRAQ4plex)	2447.29	3.343e-16	72.55	4.31104e-06	15.93	1.93495			0	0.977898	1		0.940609	1					1.01639	1		0.732693	1					0.858205	1		1.1168	1					1.27457	1		1.31267	1
NFLAGEKDNVIGEIPTEVLDVTFPASGEK	50	A0A0L9V5F8	N-Term(iTRAQ4plex); K7(iTRAQ4plex); K29(iTRAQ4plex)	3521.89	1.301e-11	72.49	3.21555e-06	104.33	2.09579e-09	93.87	2.30125e-08	1	1.04412	26	5.67963	0.762912	17	5.25387	1.33412	5	9.70556	0.70896	26	22.5535	0.48561	16	41.6191	0.625942	5	26.7105	1.39559	26	15.2259	1.58109	17	9.88699	1.11741	5	6.39015	0.768468	26	30.1347	0.610361	16	29.8976	0.540436	5	35.3867
LSALASNCGVNLPYK	10	A0A0L9U3J5	N-Term(iTRAQ4plex); C8(Carbamidomethyl); K15(iTRAQ4plex)	1895.03	4.758e-15	72.48	5.13245e-06	86.75	1.89369e-07	7.77	14.8226	0	0.974647	4	2.18969	1.00212	4	11.9678	1.14237	2	0.141988	1.0299	4	0.748497	0.925549	4	40.8106	1.05885	2	16.0638	1.1428	4	15.087	1.15687	4	18.6605	0.847193	2	8.10016	0.805324	4	23.438	1.02529	3	9.19237	1.02658	2	1.53784
FEEDLDAMLPK	18	XM_017584958.1	N-Term(iTRAQ4plex); K11(iTRAQ4plex)	1595.83	1.692e-08	72.47	3.83344e-06	75.02	2.15149e-06	75.96	1.86712e-06	0	0.98521	5	2.99432	1.07853	5	4.12896	1.30301	8	4.9798	0.882005	5	5.08013	1.05122	5	3.27921	0.588575	8	35.875	1.20104	5	3.1091	1.1619	5	6.75082	1.13529	8	8.03837	0.83139	5	7.91465	0.635265	5	34.5193	0.680338	8	24.0468
QPTENMMNNVEDVATSAAGTMK	1	A0A0L9UQH9	N-Term(iTRAQ4plex); K22(iTRAQ4plex)	2627.24	3.343e-16	72.47	1.8601e-06					0	0.958729	1								0.781296	1								1.41217	1								0.749752	1
ISDGPDGGSLIK	11	XM_017551248.1	N-Term(iTRAQ4plex); K12(iTRAQ4plex)	1446.81	2.074e-06	72.46	4.33888e-06	58.69	0.000104988	59.35	8.72829e-05	0	0.965254	4	10.8194	0.566679	5	1.49115	0.860365	2	8.06698	0.912265	4	15.336	0.560785	5	58.5956	0.719211	2	13.4586	1.20137	4	1.85932	1.54039	5	13.1376	1.3679	2	8.27937	0.790918	4	8.42953	0.910608	5	2.77383	0.872105	2	0.665733
SELIGGHDIVMELR	6	A0A0S3QZN2	N-Term(iTRAQ4plex)	1712.91	1.67e-14	72.45	4.3887e-06	55.8	0.000203714	31.23	0.0594398	0	1.08575	3	2.00162	0.932152	1		1.16512	2	8.69499	0.982804	3	0.368177	0.943681	1		0.896798	2	6.51131	0.869654	3	0.5457	1.11507	1		1.02373	2	4.62857	0.963934	3	0.493825	1.05353	1		0.838066	2	3.8957
LNPTLIDSLASALSR	2	A0A0S3S2K0	N-Term(iTRAQ4plex)	1714.99	8.508e-16	72.45	4.15263e-06			41.74	0.00561028	0	1.19635	1					1.14151	1		1.0311	1					0.933159	1		0.783371	1					1.01272	1		0.872424	1					0.868156	1
VLITSADVLHSWAVPSLGVK	10	NW_016115088.1.69.1	N-Term(iTRAQ4plex); K20(iTRAQ4plex)	2380.38	5.014e-13	72.44	2.65126e-06	74.85	1.64489e-06	64.66	1.73213e-05	0	0.759868	2	3.69238	1.03344	3	0.619343	0.445271	5	13.4478	1.09451	2	6.03531	1.82987	3	5.03296	1.37835	5	2.27765	0.732264	2	4.8223	0.741085	3	3.28614	1.00259	5	2.38042	1.86956	2	3.85486	0.742852	3	24.8606	1.60839	5	4.1305
AFLHFLNSVEPGPGVDAEGIQVAR	1	A0A0L9V0F0	N-Term(iTRAQ4plex)	2667.4	3.343e-16	72.43	4.30323e-06					0	1.02814	1								0.967146	1								0.91109	1								1.13837	1
MFSGMSGLINK	18	A0A0L9UNX2	N-Term(Acetyl); K11(iTRAQ4plex)	1370.69	7.579e-06	72.42	2.83248e-06	81.06	3.85447e-07	78.6	6.61204e-07	0	0.597019	1		0.966327	8	11.7674	0.445608	9	60.148	0.954	1		2.10281	8	10.7264	1.98367	9	20.2725	0.722273	1		0.489642	8	28.6586	0.744085	9	10.8542	2.43421	1		1.09006	8	9.96151	1.63046	9	6.91929
DPTQQTAIDNLMVQQLDGTVNEWGWCK	3	A0A0S3RZ19	N-Term(iTRAQ4plex); C26(Carbamidomethyl); K27(iTRAQ4plex)	3435.67	3.343e-16	72.42	2.11648e-06	38.01	0.00510743	58.34	5.4152e-05	0	1.04191	1		1.06384	1		1.0715	1		1.05406	1		1.37598	1		0.870997	1		0.934414	1		0.928659	1		1.06701	1		0.963361	1		0.770998	1		0.92955	1
ESAQSGKDNTQGFLQQTGEMVK	7	A0A0S3SFE1	N-Term(iTRAQ4plex); K7(iTRAQ4plex); M20(Oxidation); K22(iTRAQ4plex)	2831.42	3.343e-16	72.4	3.75187e-06	60.46	5.66683e-05			1	0.63273	5	34.4683	0.820993	2	20.3549				0.74565	5	11.0887	0.524844	2	16.75				2.0832	5	19.2318	1.64608	2	0.256053				0.546285	5	5.6243	0.345336	2	40.5731
YDFTVQTDGEDVSLK	5	A0A0L9UUG0	N-Term(iTRAQ4plex); K15(iTRAQ4plex)	2005	3.343e-16	72.4	3.21671e-06					0	1.17628	5	8.01432							0.81677	5	13.6345							1.28051	5	2.37678							0.658351	5	9.83971
EQSDLEVNLLQDSLNNIR	1	A0A0L9U150	N-Term(iTRAQ4plex)	2244.16	3.343e-16	72.36	4.30346e-06					0	1.05641	1								1.13651	1								0.849382	1								0.960187	1
VAFTGSSLTGSK	1	A0A0L9UCU2	N-Term(iTRAQ4plex); K12(iTRAQ4plex)	1442.81	4.018e-13	72.36	4.51544e-06					0	0.98796	1								0.918197	1								1.23858	1								0.782965	1
IVGNIGDQWSDILGDK	4	A0A0L9TA16	N-Term(iTRAQ4plex); K16(iTRAQ4plex)	2018.08	3.343e-16	72.34	4.76091e-06			67.92	1.31974e-05	0	1.08487	2	9.87018				1.29543	2	1.37377	0.713495	2	9.70869				0.529839	2	12.4241	1.32889	2	5.74413				1.22707	2	4.73659	0.664402	2	6.17234				0.595208	2	11.5992
AYEEIYQENLIK	15	A0A0S3SKX7	N-Term(iTRAQ4plex); K12(iTRAQ4plex)	1800.97	3.14e-10	72.32	5.80277e-06	84.38	4.06336e-07	83.76	4.67217e-07	0	0.966605	5	1.39441	1.1478	5	4.35743	1.3992	5	3.93623	1.02808	5	4.59986	1.33536	5	3.63432	0.6288	5	8.73	1.01066	5	1.16147	0.942082	5	3.45991	1.12788	5	9.23751	1.07578	5	8.11562	0.654206	5	15.4143	0.532274	5	10.6524
GEAGVVECAFVDSQVTELPFFATK	1	A0A0S3QZS8	N-Term(iTRAQ4plex); C8(Carbamidomethyl); K24(iTRAQ4plex)	2889.47	3.343e-16	72.3	4.03652e-06					0	0.956186	1								1.10485	1								0.748276	1								1.38549	1
VAAQVEDGPCVTYIGEGGSGNFVK	1	A0A0S3QXM1	N-Term(iTRAQ4plex); C10(Carbamidomethyl); K24(iTRAQ4plex)	2742.37	3.343e-16	72.29	3.42612e-06					0	1.11774	1								1.09044	1								0.909096	1								0.784123	1
ESALAQVVITTVGK	7	A0A0S3SFC0	N-Term(iTRAQ4plex); K14(iTRAQ4plex)	1704.02	4.325e-11	72.27	3.48937e-06			84.16	2.23893e-07	0	1.0636	3	7.4548				1.19068	4	0.553622	0.8003	3	0.00744867				0.806154	4	8.22593	1.07141	3	7.31413				1.05507	4	4.98272	0.969192	3	12.827				0.820663	4	4.7047
LFILDHHDSIMPYLR	39	A0A0L9UNX2	N-Term(iTRAQ4plex)	2014.07	5.944e-14	72.22	5.85096e-06	66.38	2.19327e-05	83.29	4.57327e-07	0	0.548612	7	13.056	0.951732	12	7.31974	0.304506	18	71.9295	1.22619	7	2.35751	1.98225	12	7.25669	1.30529	20	13.4114	0.71613	7	8.76312	0.720564	12	7.31515	0.819618	20	6.82669	2.20713	7	7.28846	0.687632	12	7.59685	2.07273	20	16.6306
GGFVSNFPGDVPR	55	NC_030644.1.53.4	N-Term(iTRAQ4plex)	1492.77	2.898e-13	72.2	3.55811e-06	66.72	1.27369e-05	71.48	4.29217e-06	0	0.777458	17	13.9811	0.917325	19	7.64205	0.712605	19	26.361	1.10175	17	8.14582	1.62727	19	21.566	1.15269	19	11.5291	1.05047	17	5.90374	0.812506	19	10.1211	1.10296	19	7.50686	1.32693	17	14.232	1.01722	19	9.17511	1.18484	19	12.2515
ALCLVTTGK	4	A0A0L9U2F4	N-Term(iTRAQ4plex); C3(Carbamidomethyl); K9(iTRAQ4plex)	1250.74	8.78e-06	72.14	6.55541e-06			64.53	3.78094e-05	0	1.14729	2	3.03402				1.25855	2	6.21637	1.02174	2	12.6709				0.7392	2	11.875	0.846623	2	7.18253				1.02695	2	0.699026	0.891477	2	1.6199				0.808696	2	7.7555
HIDCAQIYGNEK	9	XM_017586383.1	N-Term(iTRAQ4plex); C4(Carbamidomethyl); K12(iTRAQ4plex)	1735.87	9.262e-10	72.09	3.03755e-06	59.75	4.42238e-05	80.74	3.88777e-07	0	1.17238	4	6.32178	1.03133	2	16.9728	1.58841	3	5.61327	1.02229	4	7.61657	0.62365	2	65.772	0.386241	3	62.2595	1.00783	4	12.4699	1.22879	2	24.036	1.03465	3	3.8273	0.64831	4	20.3357	0.895836	2	0.654045	0.523796	3	2.86117
LNIECNHATLSGHSCHHELETAR	12	A0A0L9TF45	N-Term(iTRAQ4plex); C5(Carbamidomethyl); C15(Carbamidomethyl)	2830.33	3.343e-16	72.09	1.51105e-06	43.68	0.0010328	13.54	1.24146	0	1.11015	4	3.64794	1.08586	5	5.83736	0.691809	3	34.3078	1.0592	4	9.61278	1.15926	5	3.97963	1.31345	3	28.6787	0.878934	4	11.6678	0.97304	5	13.0301	0.827534	3	11.1818	0.935235	4	5.06568	0.947994	5	14.6511	1.53578	3	4.83443
EEVSVSSGK	82	A4PI99	N-Term(iTRAQ4plex); K9(iTRAQ4plex)	1209.66	3.125e-05	72.08	5.4325e-06	68.58	1.21618e-05	69.55	9.92157e-06	0	0.651315	22	15.2942	0.650609	29	15.1747	0.414514	31	31.3259	0.934687	22	5.59875	1.25194	29	10.0839	1.25471	31	7.39265	1.28528	22	8.01704	0.994499	29	5.62638	1.07601	31	8.10702	1.48954	22	4.99963	1.37068	29	10.8911	1.55335	31	9.14398
IINVIGEAIDQK	21	A0A0S3SM21;NW_016115077.1.5.2	N-Term(iTRAQ4plex); K12(iTRAQ4plex)	1600.95	4.64e-09	72.07	3.11055e-06	69.98	5.53543e-06	86.84	1.22242e-07	0
ADLGIIFDTDVDR	6	XM_017559043.1	N-Term(iTRAQ4plex)	1593.83	7.244e-09	72.06	4.21608e-06			76.38	1.71918e-06	0	1.14299	4	3.62991				1.56129	2	2.8693	1.06304	4	2.57014				0.543123	2	7.63573	0.714457	4	15.7528				0.97556	2	4.30742	1.03592	4	14.6664				0.589916	2	4.96685
GLTDQFNSQMPDAR	2	A0A0S3QZ29	N-Term(iTRAQ4plex)	1723.83	4.058e-16	72.05	1.79324e-06					0	1.07443	2	1.57196							1.09389	2	2.17716							0.874681	2	3.65359							0.931567	2	1.98844
KVAVLGAAGGIGQPLSLLMK	5	A0A0S3S9L6	N-Term(iTRAQ4plex); K1(iTRAQ4plex); K20(iTRAQ4plex)	2355.46	1.441e-13	72.04	6.09543e-07	77.83	1.52455e-07	65.87	2.21292e-06	1	1.04295	2	0.489705	1.28414	1		0.702342	2	47.2825	0.866245	2	2.64776	0.895766	1		1.02652	2	0.228062	1.02393	2	10.6986	1.06127	1		1.16529	2	20.9197	1.04227	2	17.9607	0.702181	1		1.13724	2	7.91985
GVSFMVDNCSTTAR	17	A0A0S3SB39;A0A0L9UM37	N-Term(iTRAQ4plex); C9(Carbamidomethyl)	1688.78	2.139e-11	72.01	9.78882e-07	101.99	8.41108e-10	68.8	2.08944e-06	0
LGCSITPLDK	16	A0A0L9V7B4	N-Term(iTRAQ4plex); C3(Carbamidomethyl); K10(iTRAQ4plex)	1391.78	6.147e-08	72	6.03826e-06	67.49	1.63801e-05	72.63	4.89545e-06	0	0.798293	4	8.43178	1.09588	5	9.94343	0.920095	7	6.44333	1.00642	4	4.41258	1.46647	5	2.7402	0.938976	7	8.65725	1.24582	4	6.68468	0.915517	5	5.89595	1.17767	7	11.0789	1.12904	4	30.5691	0.845115	5	14.4436	0.936695	7	11.7941
KVSDSTGDSGANVK	1	A0A0L9TX36	N-Term(iTRAQ4plex); K1(iTRAQ4plex); K14(iTRAQ4plex)	1796.98	3.343e-16	71.99	5.70435e-06					1	0.94586	1								0.792417	1								1.54364	1								0.561606	1
VLFGEEGKQQDEESR	5	A0A0S3SMS9;NC_030638.1.1395.109;NC_030638.1.1395.113	N-Term(iTRAQ4plex); K8(iTRAQ4plex)	2039.02	4.003e-14	71.98	4.74135e-06	52.85	0.000378724	90.74	6.21116e-08	1
EDADAVYAAEVQFTR	38	A0A0L9UJZ7	N-Term(iTRAQ4plex)	1828.88	1.072e-13	71.96	2.71593e-06	97.76	7.15201e-09	70.93	3.5922e-06	0	1.11003	19	13.1408	0.769557	12	11.9461	1.70676	7	14.6387	0.881688	19	11.3421	0.420948	12	30.1694	0.377011	7	33.0784	1.04893	19	4.90423	1.38943	12	4.99555	0.989834	7	15.6561	0.842867	19	35.4913	1.26263	12	12.241	0.450691	7	27.543
ILKDDQTLQSYGLEADHTVHLVR	5	NC_030642.1.171.5	N-Term(iTRAQ4plex); K3(iTRAQ4plex)	2939.59	3.343e-16	71.93	4.59747e-06	42.8	0.00390982	35.86	0.0190024	1	1.10307	3	8.24443	0.866438	1		0.922204	1		0.934814	3	0.847304	0.929298	1		1.17797	1		0.982868	3	8.37377	1.23666	1		0.967667	1		0.895474	3	45.195	0.854478	1		1.0827	1
TVAYTNHTVLPEALEK	28	A0A0S3S6E6;A0A0S3T8S4;XM_017584129.1	N-Term(iTRAQ4plex); K16(iTRAQ4plex)	2074.15	3.954e-14	71.93	5.89913e-06	42.65	0.0050142	96.85	1.89292e-08	0
TAVPNPDDIELWLK	15	NC_030637.1.967.2	N-Term(iTRAQ4plex); K14(iTRAQ4plex)	1899.05	8.847e-07	71.92	6.21158e-06	66.82	1.99235e-05	74.21	3.62815e-06	0	1.2979	4	2.09546	0.917555	5	2.63205	1.33778	6	7.19031	1.00483	4	0.555783	0.627821	5	18.1381	0.778122	6	30.4997	0.873161	4	1.21652	1.43087	5	5.8677	1.06919	6	5.78212	0.542879	4	8.14316	0.695928	5	11.8233	0.589895	6	21.418
AGGECLTFDQLALR	20	A0A0L9TYD4;A0A0S3S5Q7	N-Term(iTRAQ4plex); C5(Carbamidomethyl)	1694.86	2.846e-13	71.89	3.73401e-06	79.46	6.98125e-07	82.48	3.25969e-07	0
YIYTIDDDCFVAK	6	A0A0S3T1V4	N-Term(iTRAQ4plex); C9(Carbamidomethyl); K13(iTRAQ4plex)	1910.94	7.339e-09	71.89	3.15482e-06			73.06	2.10329e-06	0	0.912217	3	1.0896				0.994511	3	4.73924	0.960013	3	5.47071				0.837527	3	14.5905	1.09297	3	3.94393				1.24642	3	6.4335	0.984705	3	2.91869				0.853743	3	2.81115
DNLTLWTSDLPEDGGEDNIK	1	A0A0S3T2T3	N-Term(iTRAQ4plex); K20(iTRAQ4plex)	2520.26	3.343e-16	71.84	3.97691e-06					0	1.16012	1								0.92395	1								0.912767	1								0.887009	1
EKPIHHALGGGKPADVFLWR	22	NC_030647.1.443.8	N-Term(iTRAQ4plex); K2(iTRAQ4plex); K12(iTRAQ4plex)	2660.52	3.512e-10	71.8	3.0458e-06	66.58	1.03629e-05	31.87	0.0316938	0	1.16808	5	4.58214	1.16623	8	5.85284	0.690212	9	7.80911	1.06601	5	2.0562	0.756479	8	20.4983	1.08096	9	19.283	0.872199	5	7.15606	1.25567	8	14.1631	1.21705	9	3.91465	0.805518	5	14.4222	0.516757	8	22.158	1.09605	9	9.85622
AVTFYDLSSASGLK	18	A0A0S3RFU3	N-Term(Acetyl); K14(iTRAQ4plex)	1644.86	7.884e-07	71.76	5.55783e-06	92.4	4.75601e-08	80.61	7.2732e-07	0	1.05283	4	6.19741	1.24339	7	4.12026	1.22186	7	12.9785	1.07044	4	6.01489	0.994402	7	22.762	0.992065	7	7.95262	0.758341	4	0.528869	0.762145	7	12.3016	0.870708	7	7.61848	1.252	4	11.387	1.25214	7	13.8519	0.805184	7	4.03711
GIAMLEASLPSTK	9	XM_017574802.1	N-Term(iTRAQ4plex); K13(iTRAQ4plex)	1605.92	5.991e-10	71.75	6.38268e-06	76.6	2.13307e-06	74.95	3.06774e-06	0	1.08758	3	5.38459	0.960828	2	11.9386	1.16339	4	1.87796	1.15629	3	1.87994	0.965296	2	1.42487	1.02087	4	6.04473	0.846741	3	3.89941	1.18319	2	6.40794	0.910083	4	4.17454	0.886505	3	10.3553	0.791207	2	4.76013	0.901736	4	10.5733
AGKPNYSQEQQLMEFEEAR	4	A0A0L9TMK8	N-Term(iTRAQ4plex); K3(iTRAQ4plex)	2543.25	3.343e-16	71.73	3.27657e-06			53.2	0.000238358	0	0.787681	2	4.03868				0.836006	2	8.4917	1.22798	2	4.51715				0.998308	2	12.0489	1.03184	2	0.825695				1.123	2	0.116836	1.17797	2	1.4883				1.09041	2	1.87259
VENQEGVLNFDEILR	17	A0A0S3T6Q2	N-Term(iTRAQ4plex)	1919	5.799e-13	71.71	4.80938e-06	86.54	1.57936e-07	95.05	2.23984e-08	0	0.919478	6	7.01938	0.943188	3	11.6128	0.819973	8	5.39773	1.05094	6	4.59891	1.50295	3	5.22787	1.11849	8	2.81663	1.09988	6	3.90225	0.887312	3	16.1835	1.07432	8	2.58135	0.979546	6	2.18398	0.904468	3	6.62281	1.10098	8	5.3902
EFYLAGNPDIEHPEAMK	112	NC_030638.1.306.23	N-Term(iTRAQ4plex); M16(Oxidation); K17(iTRAQ4plex)	2265.11	1.992e-12	71.68	3.00887e-06	111.25	3.05582e-10	104.65	1.49447e-09	0	0.640529	42	12.6346	0.739845	34	18.2293	0.402627	35	38.9764	1.11647	42	6.64039	1.35366	34	7.72296	1.32075	35	13.6375	1.22289	42	8.4218	1.0654	34	10.3949	1.21283	35	11.4186	1.31652	42	8.63579	0.939802	34	12.8988	1.27706	35	9.95358
QYGTTGGFTGDTGR	127	NC_030646.1.712.26;NC_030646.1.712.34;NC_030646.1.712.19;NC_030646.1.712.47	N-Term(iTRAQ4plex)	1561.74	1.25e-09	71.67	1.88233e-06	88.34	3.64921e-08	80.07	2.71587e-07	0
GTVFESGIDACFASHKEPEAYLFK	181	XM_017559171.1	N-Term(iTRAQ4plex); C11(Carbamidomethyl); K16(iTRAQ4plex); K24(iTRAQ4plex)	3135.58	3.915e-19	71.67	4.20715e-06	82.14	3.65343e-07	90.17	5.51485e-08	1	0.676869	27	25.5515	0.985911	51	6.69626	0.595202	102	21.5994	1.26293	27	7.68162	1.74359	51	12.0052	1.38118	102	8.95641	0.942707	27	5.61302	0.788579	51	9.66314	1.04075	102	5.552	1.57338	27	11.4761	0.696701	51	19.2362	1.29649	102	10.3246
GVDLDALLDMSTDELVK	21	A0A0L9T8D9;A0A0S3R9J7	N-Term(iTRAQ4plex); M10(Oxidation); K17(iTRAQ4plex)	2138.12	1.22e-10	71.67	5.68783e-06	72.68	4.34306e-06	74.47	2.9868e-06	0
TVLAEAINIEGLSLDK	1	A0A0L9TS33	N-Term(iTRAQ4plex); K16(iTRAQ4plex)	1974.14	3.764e-16	71.67	4.34331e-06					0	0.980778	1								0.986948	1								1.02191	1								1.05049	1
SIVSLLTLPEK	13	NC_030643.1.1023.2	N-Term(iTRAQ4plex); K11(iTRAQ4plex)	1487.93	9.858e-09	71.65	2.29794e-06	49.28	0.000412522	59.1	4.1337e-05	0	1.06641	5	2.42645	0.814908	4	6.12805	1.41018	4	9.05981	0.801959	5	7.21331	0.763755	4	10.802	0.582256	4	13.9157	1.3596	5	0.777976	1.46376	4	2.82471	1.10461	4	2.25241	0.606543	5	5.17806	0.76112	4	34.8356	0.564694	4	21.2743
ICYILYPGDESIEGK	29	A0A0S3T8S4;XM_017584129.1	N-Term(iTRAQ4plex); C2(Carbamidomethyl); K15(iTRAQ4plex)	2045.05	8.364e-13	71.63	4.92628e-06	97.19	1.26814e-08	91.55	4.98637e-08	0
MGHAGAIVSGGK	8	A0A0L9VHY6	N-Term(iTRAQ4plex); K12(iTRAQ4plex)	1372.77	1.275e-12	71.6	4.95005e-06	42.78	0.00391205	56.39	0.000151661	0	0.831669	3	5.19867	0.95001	2	7.67818	0.839597	3	1.59161	1.06997	3	2.9397	1.3159	2	9.44973	1.04646	3	5.04643	1.04382	3	2.94409	0.883651	2	2.26358	0.984817	3	1.22595	1.34561	3	0.571225	1.14126	2	8.83999	1.25479	3	0.470335
EIVSSNPVVVFSK	28	A0A0S3RVR4	N-Term(iTRAQ4plex); K13(iTRAQ4plex)	1692.98	3.817e-08	71.59	5.89065e-06	96.54	1.89767e-08	85.68	2.36867e-07	0	1.06558	7	20.588	0.754777	13	6.7068	1.16271	8	24.6152	0.905787	7	11.8221	0.668981	13	49.1357	0.739093	8	27.8885	1.05193	7	1.9952	1.35793	13	16.4897	1.11551	8	5.32634	0.860559	7	22.3104	0.978383	13	8.53699	0.886937	8	33.0007
AAATAETAK	66	A0A0S3ST80	N-Term(iTRAQ4plex); K9(iTRAQ4plex)	1121.64	2.072e-06	71.59	6.30324e-06	65.53	2.48689e-05	65.84	2.36378e-05	0	0.883377	20	16.9017	0.593279	24	12.0339	1.74297	22	8.43838	0.84242	20	14.7087	0.339122	24	67.962	0.29175	21	85.4245	1.33745	20	8.24953	1.5067	24	12.4348	1.01029	22	4.90351	0.869726	20	34.6583	1.31783	24	12.6425	0.519237	22	27.2261
LSEFLEAAAK	2	A0A0S3SLF2	N-Term(iTRAQ4plex); K10(iTRAQ4plex)	1366.79	1.19e-08	71.59	5.61328e-06					0	1.22829	2	8.82466							0.961299	2	1.23494							0.873517	2	8.26592							0.734078	2	16.5999
WTVQQAAELSIAAPTIAASLDCR	1	A0A0S3QXM1	N-Term(iTRAQ4plex); C22(Carbamidomethyl)	2616.38	3.343e-16	71.59	5.66876e-06					0	1.18196	1								1.12866	1								0.602889	1								1.06473	1
IVTPQGIISGSVEINEGR	4	A0A0S3S2L1	N-Term(iTRAQ4plex)	2013.11	3.343e-16	71.58	5.66445e-06			54.36	0.00029828	0	0.989019	2	2.04061				1.03949	2	6.9803	1.05307	2	0.169104				0.780689	2	22.6729	0.997207	2	3.08618				1.21206	2	0.224248	0.985786	2	9.31702				0.808451	2	2.76159
SLSSEDEPFNLR	137	A0A0S3SMM1;XM_017557696.1	N-Term(iTRAQ4plex)	1537.76	2.807e-14	71.57	2.96763e-06	69.99	4.2598e-06	71.81	2.80808e-06	0
AICGGPVYVSDSVGSHDFDLIK	3	A0A0S3S068;A0A0L9U9H9	N-Term(iTRAQ4plex); C3(Carbamidomethyl); K22(iTRAQ4plex)	2624.33	3.343e-16	71.54	4.99787e-06	62.83	4.01059e-05			0
FYAISAEYPEFSNK	22	A0A0L9TY25	N-Term(iTRAQ4plex); K14(iTRAQ4plex)	1953.97	1.153e-09	71.53	4.2114e-06	66.41	1.15651e-05	85.05	1.67558e-07	0	1.02607	6	2.33708	0.982423	8	7.98825	0.884881	8	9.56459	0.903975	6	3.50041	0.962447	8	5.26972	0.870047	8	29.0902	1.1371	6	4.12009	1.14725	8	5.93851	1.25419	8	11.9799	0.859296	6	12.176	0.84094	8	10.3512	0.808337	8	9.29878
GHYTEGAELIDSVLDVVR	32	A0A0S3RAJ6;A0A0L9VDK3;A0A0S3R0I5	N-Term(iTRAQ4plex)	2117.1	3.08e-17	71.5	4.77155e-06	103.9	2.73963e-09	124.77	2.24229e-11	0
INPNFFVDFGTEPHGPSLAHEMR	19	A0A0L9T4A6;NW_016114859.1.18.28	N-Term(iTRAQ4plex)	2756.34	3.343e-16	71.49	3.06183e-06	67.36	8.00731e-06	40.83	0.00349001	0
SLLHVAASFGHSQVVK	8	NC_030642.1.763.1	N-Term(iTRAQ4plex); K16(iTRAQ4plex)	1968.13	8.368e-10	71.41	5.88335e-06	29.57	0.0939571	52.76	0.000413932	0	1.056	4	10.2835	1.09394	2	7.89209	0.913852	2	19.8584	0.730801	4	8.51145	0.99523	2	10.8292	0.67921	2	7.71625	0.989646	4	1.48415	0.984956	2	1.68855	1.11415	2	3.95384	1.22288	4	23.8827	1.06799	2	3.66816	1.19653	2	19.3101
TFTFEEVAK	7	A0A0S3SZG8	N-Term(iTRAQ4plex); K9(iTRAQ4plex)	1359.74	1.424e-09	71.41	5.94117e-06			61.43	5.78797e-05	0	1.01202	5	5.37328				0.99349	2	6.04606	0.902265	5	6.39406				0.845206	2	4.57996	1.19437	5	0.33183				1.13832	2	2.19294	0.770556	5	12.328				0.9479	2	7.9793
LSPQTQSSLK	3	A0A0L9TJY7	N-Term(iTRAQ4plex); K10(iTRAQ4plex)	1376.8	0.0001081	71.38	6.46996e-06			17.19	1.69786	0	1.2341	2	2.05583				1.56551	1		0.917702	2	0.386748				0.612599	1		0.961108	2	2.11747				0.907428	1		0.646911	2	14.5851				0.641583	1
LVQIEHALTAVGSGQTSLGIK	12	A0A0L9U678	N-Term(iTRAQ4plex); K21(iTRAQ4plex)	2410.4	2.875e-16	71.37	3.27526e-06	81.8	3.6239e-07	91.39	3.37639e-08	0	1.01948	3	23.3395	0.938818	4	9.15288	1.32997	5	14.503	0.854691	3	14.9528	0.584647	4	37.1496	0.631036	4	28.2956	1.04998	3	17.9986	1.41414	4	18.8891	1.01707	5	1.05947	0.873321	3	34.9993	0.878103	3	3.75435	0.779199	5	36.0131
TYHMIDEDEPILEK	12	NC_030640.1.24.5;NW_016115145.1.28.2	N-Term(iTRAQ4plex); K14(iTRAQ4plex)	2021.02	8.279e-12	71.34	4.21611e-06	71.27	4.2137e-06	75.01	1.81097e-06	0
NWVFTDQALPAELVK	32	A0A0S3SG59	N-Term(iTRAQ4plex); K15(iTRAQ4plex)	2019.11	3.222e-11	71.33	6.18046e-06	90.29	7.94627e-08	87.75	1.42027e-07	0	0.853591	4	7.95177	0.912248	12	5.0433	0.775479	16	15.0592	0.938914	4	3.32257	1.45981	12	6.32573	1.10768	16	12.6284	1.25506	4	14.4009	1.01893	12	2.92839	1.1435	16	7.24371	0.971473	4	4.2842	0.667438	12	9.98566	1.06665	16	4.68032
SSDGEAFEVDEIVALESQTIK	4	A0A0S3R461	N-Term(iTRAQ4plex); K21(iTRAQ4plex)	2555.3	9.04e-13	71.33	5.2602e-06	76.63	1.53719e-06			0	0.999982	3	2.31108	1.02349	1					0.951111	3	13.7872	0.775126	1					0.954239	3	12.6504	1.15139	1					1.03349	3	6.60495	1.03429	1
SIEMPGLLWGASK	7	A0A0S3RJZ5	N-Term(iTRAQ4plex); M4(Oxidation); K13(iTRAQ4plex)	1692.92	4.075e-07	71.33	5.88966e-06	45.1	0.00231618	92.08	4.8812e-08	0	1.01323	4	9.33939	0.91721	1		1.09369	2	0.408564	1.09484	4	6.16206	1.24734	1		0.828022	2	8.7255	0.907376	4	3.9639	1.10945	1		1.1852	2	12.1206	1.0303	4	18.651	0.693252	1		0.729607	2	24.339
TVLIMELINNVAK	1	A0A0S3SM21;NW_016115077.1.5.2	N-Term(iTRAQ4plex); K13(iTRAQ4plex)	1746.05	3.343e-16	71.31	4.33409e-06					0
SPPIEEVIQAGVVPR	28	A0A0S3RIG7;A0A0S3R9E5	N-Term(iTRAQ4plex)	1734.99	1.643e-15	71.3	6.51612e-06	68.71	1.18301e-05	53.22	0.000424262	0
ADLLATCPPVLQHR	22	A0A0L9T6F7	N-Term(iTRAQ4plex); C7(Carbamidomethyl)	1734.94	1.874e-07	71.29	6.64259e-06	72.29	4.95179e-06	38.09	0.0137231	0	1.11978	9	8.89189	0.906722	8	9.5611	1.05381	5	14.3105	0.951693	9	9.96561	0.671923	8	25.1679	0.979478	5	8.70686	0.976914	9	4.04872	1.22223	8	10.6215	1.00788	5	5.27499	0.791343	9	26.8627	1.22724	8	10.3055	0.991659	5	2.55975
ADFSYHQQSQSTQPSFR	24	A0A0S3SPE4	N-Term(Acetyl)	2055.91	7.134e-09	71.27	7.05394e-07	76.06	2.06865e-07	68.42	1.15823e-06	0
SDDTLKEDPELQAWWK	36	A0A0L9UNX2	N-Term(iTRAQ4plex); K6(iTRAQ4plex); K16(iTRAQ4plex)	2393.23	1.117e-07	71.22	5.96523e-06	69.37	8.83848e-06	73.41	3.47044e-06	1	0.675314	8	4.47679	0.70624	13	7.70834	0.458433	15	9.13054	0.947955	8	2.41279	1.3052	13	8.50421	0.854909	15	5.83051	1.49531	8	2.74165	1.28111	13	4.25537	1.4091	15	7.33864	1.0757	8	3.00939	0.505593	13	13.432	1.28025	15	4.72628
ATVPFGLSSPVGVR	6	A0A0S3RD20	N-Term(iTRAQ4plex)	1530.88	5.62e-05	71.21	6.37632e-06	49.69	0.000871542	27.28	0.152928	0	1.24597	2	9.07416	1.02805	3	0.674395	1.62095	1		0.941605	2	4.07694	0.736854	3	10.2338	0.540266	1		0.882608	2	5.67129	1.17915	3	6.99252	0.863575	1		0.70298	2	19.1035	1.12464	3	2.35071	0.679436	1
LDEPNIGCEVYNLGTGK	9	A0A0S3T667	N-Term(iTRAQ4plex); C8(Carbamidomethyl); K17(iTRAQ4plex)	2167.09	3.343e-16	71.21	4.73777e-06	19.63	0.658258	50.4	0.000548575	0	0.927385	4	5.11743	0.922556	2	3.11848	1.1275	3	20.2551	1.00948	4	3.70033	1.10129	2	4.7572	0.852652	3	1.58817	1.07602	4	2.14021	1.00629	2	3.63666	0.994581	3	3.46763	1.09057	4	1.38627	1.14775	2	1.51771	0.889445	3	24.0979
ELDGCVEGFEVGK	1	A0A0S3SXJ0	N-Term(iTRAQ4plex); C5(Carbamidomethyl); K13(iTRAQ4plex)	1726.87	4.077e-16	71.21	4.52586e-06					0	1.13029	1								0.966554	1								0.963426	1								0.824121	1
LDAGGILSHTFELEAK	5	A0A0L9U6N9	N-Term(iTRAQ4plex); K16(iTRAQ4plex)	1989.1	3.343e-16	71.14	6.42224e-06			45.33	0.00244143	0	0.954522	4	2.26683				0.777985	1		0.951104	4	8.89016				1.10554	1		1.26243	4	2.20974				1.20091	1		0.822097	4	3.68446				0.983915	1
SQADYISVPVEGPYKPALYR	16	NC_030639.1.1620.9	N-Term(iTRAQ4plex); K15(iTRAQ4plex)	2541.36	3.343e-16	71.11	5.762e-06	51.34	0.000548682	46.14	0.00179132	0	0.812411	3	39.1733	0.760082	3	0.809633	0.465803	9	39.9834	1.13592	3	4.78243	1.79597	3	5.04931	1.51067	9	3.19464	1.09105	3	0.0575978	0.92365	3	1.8936	1.10322	9	5.61028	1.14469	3	28.4083	0.6688	3	2.89165	1.38925	9	7.86389
LHGTTGGFAGDTGR	268	NC_030646.1.712.47;NC_030646.1.712.26;NC_030646.1.712.34	N-Term(iTRAQ4plex)	1490.75	6.348e-07	71.07	3.13433e-06	81.87	2.70454e-07	70.72	3.39738e-06	0
AFEINNPVIEEIVK	8	A0A0S3TCM9	N-Term(iTRAQ4plex); K14(iTRAQ4plex)	1903.08	4.792e-07	71.07	6.54613e-06	49.09	0.00103642	75.91	2.1734e-06	0	0.812509	1		0.984475	2	9.8317	0.671177	5	38.9395	1.09107	1		1.95241	2	8.53727	1.44138	5	38.1286	0.946416	1		0.75614	2	1.10329	1.09922	5	11.1322	1.42412	1		0.525209	2	82.5074	1.00478	5	43.0795
AMVILVINEGK	317	A0A0S3SMM1;XM_017557696.1;NC_030638.1.1394.24;NC_030638.1.1394.26	N-Term(iTRAQ4plex); M2(Oxidation); K11(iTRAQ4plex)	1490.88	2.551e-08	71.05	6.08165e-06	81.72	5.41073e-07	89.59	9.1712e-08	0
VIGEPVASGLVLDESWLWHPDFETAAK	2	NC_030645.1.714.11	N-Term(iTRAQ4plex); K27(iTRAQ4plex)	3254.69	4.421e-17	71.04	6.58364e-06	110.31	7.76078e-10			0	0.5729	1		0.83755	1					1.34139	1		2.0215	1					1.03928	1		0.808831	1					1.51945	1		0.598332	1
VESELLQFVEAVR	5	A0A0L9UIB6	N-Term(iTRAQ4plex)	1662.92	3.343e-16	71.04	7.51629e-06	69.47	1.07105e-05			0	1.31937	3	13.1248	0.831582	2	22.2083				0.970902	3	5.00499	0.651792	2	46.9018				0.774932	3	6.80356	1.4045	2	3.19177				0.690947	3	78.9819	0.775334	2	2.68353
QSESQFVDAQPK	17	NC_030638.1.1394.40;NC_030638.1.1394.73	N-Term(iTRAQ4plex); K12(iTRAQ4plex)	1651.85	3.343e-16	71.04	5.7415e-06	62.69	3.86747e-05	70.99	5.71244e-06	0
AIPNQQIIGK	18	A0A0S3SHQ3	N-Term(iTRAQ4plex); K10(iTRAQ4plex)	1369.84	5.571e-05	71.03	3.49465e-06	70.95	3.6681e-06	72.85	2.43836e-06	0	1.00447	5	9.09545	0.794125	6	8.12927	1.38858	7	10.8122	0.834807	5	8.90201	0.696607	6	44.8901	0.618935	7	41.7128	1.27358	5	9.59813	1.25817	6	15.6092	1.0407	7	7.52962	0.752694	5	15.5207	1.10096	6	8.71239	0.755019	7	28.2086
SWCLMEICSK	11	XM_017578074.1	N-Term(iTRAQ4plex); C3(Carbamidomethyl); C8(Carbamidomethyl); K10(iTRAQ4plex)	1601.78	3.008e-07	70.99	3.11298e-06	71.68	2.66587e-06	55.49	9.23736e-05	0	1.13607	3	6.84339	0.905866	4	0.690019	1.3388	4	1.06815	1.05377	3	2.25708	0.866868	4	38.8973	0.901221	4	4.64339	0.757665	3	6.42906	1.28502	4	9.98704	0.900588	4	6.46263	0.969024	3	13.412	0.722568	4	8.34136	0.762626	4	13.1632
INQYSVTPVSK	15	A0A0L9VCS3	N-Term(iTRAQ4plex); K11(iTRAQ4plex)	1523.87	1.177e-06	70.97	6.83458e-06	70.95	6.99068e-06	77.45	1.5884e-06	0	0.846068	4	3.94975	0.922235	4	4.04929	0.790035	7	9.38546	0.808469	4	7.5758	0.910553	4	6.80637	0.8257	7	23.6762	1.48501	4	7.98305	1.15132	4	6.36819	1.40938	7	23.5882	0.849889	4	2.05615	1.02465	4	6.34017	1.00497	7	9.38193
GVEEEDESEDTK	58	NC_030638.1.306.23	N-Term(iTRAQ4plex); K12(iTRAQ4plex)	1654.75	1.472e-12	70.95	1.35796e-06	99.89	1.32309e-09	100.06	1.21312e-09	0	0.539176	14	34.3897	0.619287	21	21.4509	0.250249	23	46.6285	0.972414	14	13.9494	1.36572	21	6.33681	1.63163	23	8.96987	1.21762	14	4.8425	0.928721	21	6.42756	0.961614	23	6.79995	1.79776	14	13.9008	1.4895	21	17.7073	1.72634	23	6.97814
ETADALVSTGLSK	3	A0A0S3RTI9	N-Term(iTRAQ4plex); K13(iTRAQ4plex)	1579.88	2.18e-12	70.95	8.40488e-06			30.58	0.0923983	0	0.863742	2	11.8052				1.08613	1		1.01755	2	4.57963				0.953794	1		1.16591	2	17.262				0.978347	1		1.03828	2	1.93854				0.986473	1
TYEAPFCHSAQCFR	83	A0A0L9VCS3	N-Term(iTRAQ4plex); C7(Carbamidomethyl); C12(Carbamidomethyl)	1917.84	7.593e-11	70.94	8.2954e-07	78.08	1.02694e-07	66.69	2.34647e-06	0	0.812997	24	6.15328	1.08389	25	8.06323	0.717284	34	11.5269	0.978756	24	7.59942	1.15953	25	14.946	0.852685	34	16.6878	1.25075	24	4.52045	0.946053	25	5.85918	1.32857	34	13.52	1.0953	24	7.8007	1.04673	25	8.46569	1.00796	34	11.6064
SLSSQDEPFNLR	77	A0A0L9V5F8	N-Term(iTRAQ4plex)	1536.77	1.736e-08	70.93	4.27027e-06	71.63	3.63116e-06	73.67	2.1799e-06	0	0.672372	29	10.9381	0.853667	23	9.4274	0.327142	23	37.2968	0.940579	29	3.95278	1.54656	23	6.72699	1.39307	23	4.47466	1.44378	29	8.75132	0.875846	23	5.01503	1.07922	23	4.55345	1.1244	29	8.92606	1.0135	23	5.91201	1.59637	23	11.0738
SPVSTVCMGQAASMGSLLLAAGAR	2	A0A0L9V7V3	N-Term(iTRAQ4plex); C7(Carbamidomethyl)	2479.26	3.343e-16	70.91	5.62807e-06			62.41	3.9126e-05	0	0.760747	1					0.625801	1		1.14669	1					1.37404	1		0.955649	1					1.03926	1		1.45961	1					1.26381	1
GVHLSGYSPLGK	32	XM_017556253.1	N-Term(iTRAQ4plex); K12(iTRAQ4plex)	1502.86	1.997e-08	70.9	6.29537e-06	63.8	3.19739e-05	75.99	2.00785e-06	0	1.09404	13	14.0209	1.01803	12	7.59557	1.44379	7	4.81731	1.10038	13	13.4545	0.689427	12	27.0819	0.671156	7	12.6333	0.710396	13	12.0644	1.19638	12	6.16424	0.928046	7	7.99262	0.970906	13	14.4309	1.01572	12	10.5666	0.722688	7	17.6043
MVIPVGNIFQDLK	6	NC_030640.1.190.2;A0A0S3R5U1	N-Term(iTRAQ4plex); K13(iTRAQ4plex)	1762.02	1.034e-11	70.9	6.07997e-06	31.27	0.0519902	55.99	0.000198141	0
LLPLNFSGLSK	5	NC_030638.1.451.20	N-Term(iTRAQ4plex); K11(iTRAQ4plex)	1476.9	3.443e-13	70.89	5.5237e-06	13.23	3.4034	42.74	0.00382586	0	0.677609	2	1.60393	0.91687	2	6.05109	0.338474	1		1.00968	2	2.4224	1.39128	2	20.596	1.62255	1		1.16407	2	0.535405	0.906111	2	4.60562	0.983788	1		1.49561	2	1.00221	0.987833	2	41.2576	1.59004	1
DFDTAIQHYTNALELDDEDISYLTNR	5	NC_030642.1.30.17	N-Term(iTRAQ4plex)	3216.52	1.67e-20	70.88	2.36809e-06	84.63	1.06576e-07	31.87	0.0192763	0	1.22942	2	0.924535	0.989498	2	1.4359	1.16689	1		1.00496	2	4.32567	0.680971	2	11.1736	1.10734	1		0.688699	2	0.868471	1.14659	2	3.25842	0.850743	1		0.975133	2	1.88437	1.21531	2	14.545	0.95802	1
EAWLVDSIEK	16	A0A0L9V7B4	N-Term(iTRAQ4plex); K10(iTRAQ4plex)	1477.82	2.559e-06	70.87	7.16975e-06	70.62	7.7333e-06	71.5	6.11311e-06	0	0.844448	5	5.17915	1.05215	5	2.30191	1.00846	6	9.56849	1.13919	5	2.83322	1.17606	5	17.9119	0.815931	6	23.0936	1.06805	5	4.11273	0.992063	5	18.4428	1.23137	6	3.95456	1.09571	5	4.9819	0.884067	5	11.6201	0.81943	6	1.9958
GALIAIFDSGVDPAADGLQTTSDGKPK	6	XM_017584189.1	N-Term(iTRAQ4plex); K25(iTRAQ4plex); K27(iTRAQ4plex)	3076.67	3.343e-16	70.84	5.71128e-06	51.16	0.000531324	51.36	0.000509238	0	0.881454	2	1.33713	1.0101	1		0.655985	2	10.5615	1.15946	2	1.35125	1.57811	2	5.11678	1.27026	2	13.7674	0.958477	2	1.42077	0.969319	2	26.8138	1.15178	2	9.14564	1.16279	2	2.47244	1.21029	2	33.5587	1.10669	2	12.6149
GEEVAELVVGEVEVAK	48	A0A0S3RYY6	N-Term(iTRAQ4plex); K16(iTRAQ4plex)	1945.07	2.079e-13	70.83	6.43071e-06	93.77	3.26153e-08	90.99	6.1782e-08	0	1.00605	12	3.45413	1.2992	19	8.56695	1.11473	17	7.20075	1.06475	12	4.68912	1.08252	19	6.39355	1.03991	17	7.6651	0.861486	12	9.15994	0.829202	19	8.30423	1.05117	17	6.16886	1.05697	12	8.31596	1.10339	18	16.2494	0.826945	17	5.36806
DYGLTQQISGGAQTY	4	A0A0S3SPE4	N-Term(iTRAQ4plex)	1745.84	3.571e-08	70.8	2.83216e-06			56.68	7.75367e-05	0	0.86248	2	3.44677				0.943879	2	37.3955	1.01237	2	6.00748				1.07432	2	9.9137	1.05139	2	3.78691				0.976203	2	18.9867	1.24152	2	4.40723				1.05202	2	13.4665
SVEMPGLLWGASK	3	A0A0S3S782	N-Term(iTRAQ4plex); K13(iTRAQ4plex)	1662.92	3.343e-16	70.79	7.87829e-06			71.3	7.05727e-06	0	1.14532	1					1.2202	2	1.40371	0.953083	1					0.699897	2	5.42374	0.888449	1					1.22714	2	3.50691	0.922616	1					0.586288	2	10.9725
EIEVAQGSLGTVGHVIDEFGNTVVK	1	NC_030638.1.1040.2	N-Term(iTRAQ4plex); K25(iTRAQ4plex)	2886.55	3.343e-16	70.79	6.23177e-06					0	1.02419	1								0.969374	1								1.0208	1								0.974535	1
VVAGPGDKPMIVVSYK	23	A0A0S3R6N0;NC_030637.1.726.65	N-Term(iTRAQ4plex); K8(iTRAQ4plex); K16(iTRAQ4plex)	2092.21	4.986e-11	70.78	4.38692e-06	96.2	1.38533e-08	87.89	8.98928e-08	0
GSFETIHVQDATGHEFATR	46	A0A0L9UWB5	N-Term(iTRAQ4plex)	2247.09	1.245e-17	70.78	2.91208e-06	94.52	1.31914e-08	96.96	7.49105e-09	0	0.801195	11	17.1858	1.00155	16	8.26517	0.688439	19	35.3901	1.1333	11	10.3583	1.5446	16	11.6281	1.39927	19	14.6247	0.886051	11	7.9806	0.732263	16	19.467	0.892709	19	10.023	1.45506	11	9.81622	1.24869	16	13.7886	1.38071	19	10.3157
DTHGYVGADLAALCTEAALQCIR	10	A0A0L9TXE9;A0A0S3RFY9	N-Term(iTRAQ4plex); C14(Carbamidomethyl); C21(Carbamidomethyl)	2649.29	1.708e-16	70.78	4.16966e-06	66.01	1.31947e-05	84.58	1.834e-07	0
QTGSHFVDAQPEEQQREEDR	43	XM_017557696.1	N-Term(iTRAQ4plex)	2530.18	2.395e-14	70.77	2.16501e-06	60.32	2.16914e-05	60.41	2.05185e-05	1	0.676426	12	24.2754	0.90483	15	9.69943	0.416437	16	49.1739	0.948533	12	19.1691	1.3831	15	6.02124	1.17396	15	15.5184	1.33541	12	10.8543	0.934669	15	8.30984	1.03652	16	9.93736	1.15154	12	24.5496	1.02127	15	14.8279	1.58947	16	12.729
ELANSGIDEEALSEVEAILKPAK	3	A0A0S3QZX1	N-Term(iTRAQ4plex); K20(iTRAQ4plex); K23(iTRAQ4plex)	2858.6	3.343e-16	70.77	4.56872e-06					0	1.12759	3	3.91195							1.0859	3	3.56							0.822814	3	0.513326							1.11368	3	18.3464
GLPMEAIVEQIR	5	A0A0S3REP0	N-Term(iTRAQ4plex)	1499.84	2.177e-10	70.74	5.63348e-06	89.32	7.87073e-08			0	0.840037	1		1.1572	4	5.08144				1.16548	1		1.90263	4	18.4306				0.763462	1		0.591818	4	10.558				1.55292	1		0.96081	4	3.73906
EGFTGFHMGAFHVDCEAVDPDDVEK	18	A0A0L9TGU3	N-Term(iTRAQ4plex); C15(Carbamidomethyl); K25(iTRAQ4plex)	3097.39	3.343e-16	70.74	1.14694e-06	47.16	0.000264425	56.31	3.13404e-05	0	0.902633	5	5.9567	0.871219	7	11.4976	0.749265	6	19.9582	1.0196	5	3.95643	1.3257	7	7.8673	0.848059	6	12.1378	1.07336	5	2.67131	0.949112	7	12.3022	1.33933	6	4.00015	1.07521	5	4.79256	1.00753	7	11.8587	1.05924	6	8.4694
LISHAGSLTNLAK	7	NC_030641.1.652.3	N-Term(iTRAQ4plex); K13(iTRAQ4plex)	1612.96	4.49e-15	70.74	4.45702e-06	37.61	0.0101514	37.1	0.0102172	0	1.08451	3	3.10857	1.04345	2	0.669841	0.975304	2	9.4984	0.89752	3	1.57918	0.891175	2	16.0786	1.04176	2	23.5774	1.06362	3	5.00653	1.12895	2	8.03588	0.981106	2	9.00683	0.687941	3	25.326	0.898087	2	4.62125	1.06405	2	9.28304
VYDVTPFMEEHPGGDEVLLSATGK	10	A0A0L9UD06	N-Term(iTRAQ4plex); K24(iTRAQ4plex)	2879.44	5.034e-16	70.72	5.46885e-06	100.78	5.45231e-09	89.42	7.21728e-08	0	1.18044	3	1.04683	0.852919	4	9.01514	1.34989	3	1.95865	0.998829	3	4.52188	0.483017	4	20.6905	0.5169	3	41.6688	1.04455	3	2.57695	1.50282	4	2.81283	1.15154	3	10.849	0.571601	3	1.79497	0.811532	4	12.6656	0.626062	3	22.9114
SFSATSAGLVGK	3	A0A0L9UU23	N-Term(iTRAQ4plex); K12(iTRAQ4plex)	1412.8	3.771e-16	70.66	6.42113e-06	23.35	0.32043			0	0.852043	2	15.9204	1.07981	1					1.13695	2	13.3217	0.957686	1					0.95848	2	16.9016	0.953583	1					1.20609	2	31.4134	1.2291	1
NQYDTDVTTWSPAGR	4	A0A0S3RQB5	N-Term(iTRAQ4plex)	1854.88	9.316e-15	70.65	2.62603e-06	58.4	4.14118e-05	44.41	0.00106862	0	1.18106	2	0.635646	1.21921	1		1.43936	1		0.829782	2	1.37467	0.899948	1		0.239865	1		1.07579	2	0.23276	1.02632	1		1.25246	1		0.702107	2	5.0089	0.891913	1		0.555524	1
EEQKPSAISSATSAIADTAVSAK	40	A0A0S3TC04	N-Term(iTRAQ4plex); K4(iTRAQ4plex); K23(iTRAQ4plex)	2694.45	4.87e-14	70.61	5.96976e-06	86.36	1.64388e-07	67.37	1.30003e-05	0	1.02682	16	18.2769	0.745218	16	22.4407	1.39482	8	16.1331	0.895475	16	6.57196	0.578567	16	58.6224	0.548868	8	62.3659	1.11428	16	21.8491	1.41725	16	18.271	1.09477	8	3.51244	0.764124	16	24.4567	0.979659	16	9.97625	0.619899	8	38.9638
AGVCSLGAVVAK	8	XM_017578351.1	N-Term(iTRAQ4plex); C4(Carbamidomethyl); K12(iTRAQ4plex)	1419.82	4.628e-11	70.61	7.15589e-06	83.79	3.32593e-07	80.4	6.77168e-07	0	0.772916	1		1.08121	4	3.48943	0.875893	3	16.8803	1.20308	1		1.45917	4	10.2169	0.993553	3	7.99353	1.03355	1		0.878637	4	0.835142	1.12507	3	1.7435	1.24133	1		0.762937	4	6.57866	0.974554	3	8.19257
VLTPAEIDDYLAEVE	10	A0A0L9U678	N-Term(iTRAQ4plex)	1820.93	4.328e-06	70.54	5.09979e-06	52.88	0.000289043	74.94	1.80353e-06	0	1.17536	4	3.20735	0.825196	4	5.47031	1.66643	2	4.63773	0.8933	4	9.55972	0.703812	4	29.2051	0.416305	2	23.0565	0.93882	4	2.93132	1.32537	4	8.52791	1.03494	2	0.0687672	0.869858	4	11.1519	0.944492	4	11.4338	0.431953	2	10.1844
AGEYTDFATQK	120	A0A0S3RZ04;NW_016115092.1.12.25	N-Term(iTRAQ4plex); K11(iTRAQ4plex)	1518.77	1.5e-09	70.52	4.31158e-06	78.94	5.73759e-07	77.06	9.19987e-07	0
FQIGEVFAHVPK	6	A0A0S3SQ23	N-Term(iTRAQ4plex); K12(iTRAQ4plex)	1659.95	3.343e-16	70.52	6.91982e-06	44.88	0.00253568	50.28	0.000716766	0	1.25907	4	6.59364	0.717965	1		1.57505	1		0.912786	4	4.5574	0.454158	1		0.716563	1		0.925033	4	4.59764	1.54948	1		0.922703	1		0.711232	4	22.3767	0.885215	1		0.531528	1
AAGASWIQFDEPTLVLDLESHK	2	A0A0S3RWJ6	N-Term(iTRAQ4plex); K22(iTRAQ4plex)	2715.43	3.343e-16	70.52	7.94005e-06			35.22	0.0246198	0	1.12414	1					0.926473	1		1.02866	1					0.922813	1		0.659724	1					1.0996	1		1.23245	1					1.05282	1
SLEAMVMSTGK	31	NW_016115088.1.31.4	N-Term(iTRAQ4plex); K11(iTRAQ4plex)	1441.77	6.497e-09	70.51	5.43302e-06	78.37	9.34405e-07	72.8	3.33515e-06	0	1.10888	6	7.15515	0.879091	13	8.51452	1.47695	12	10.8241	1.05619	6	3.47513	0.569198	13	11.7422	0.550585	12	29.545	0.919538	6	8.63688	1.42966	13	4.98344	1.00976	12	7.03397	0.834496	6	17.9468	0.794726	13	7.44881	0.599327	12	24.1344
LLSDNFPQLETSK	4	A0A0S3SU16	N-Term(iTRAQ4plex); K13(iTRAQ4plex)	1779.99	2.927e-15	70.5	7.99006e-06	39.43	0.0103478	27.87	0.148526	0	1.02446	1		1.20319	1		1.12034	2	17.7077	0.959849	1		0.792891	1		0.884978	2	3.27246	1.14096	1		1.18483	1		1.02657	2	8.56754	0.799363	1		0.638236	1		0.892797	2	14.6217
DLVLLSGAHTIGVAHCSSLSNR	4	A0A0L9UMS5	N-Term(iTRAQ4plex); C16(Carbamidomethyl)	2451.29	3.343e-16	70.47	6.84738e-06	40.23	0.00704201	57.54	0.00013576	0	1.06888	2	3.73309	0.87368	1		1.21214	1		1.0226	2	0.532409	0.930006	1		0.656758	1		1.13775	2	3.03648	1.1323	1		1.13942	1		0.615585	2	24.8877	1.11837	1		0.765287	1
DLDLFISSVDMK	61	A0A0L9V5F8	N-Term(iTRAQ4plex); K12(iTRAQ4plex)	1670.89	3.669e-09	70.45	7.05479e-06	88.64	1.03811e-07	76.57	1.67533e-06	0	0.568558	15	5.02502	0.787669	21	6.2761	0.275939	25	17.1507	0.956528	15	2.10849	1.80428	21	2.94926	1.43456	25	7.25507	1.46582	15	3.04953	0.895806	21	4.48063	1.14027	25	4.31482	1.31021	15	3.22678	0.759742	21	7.52104	1.53654	25	3.87045
VVSCSDITALAAR	7	A0A0S3SNH1	N-Term(iTRAQ4plex); C4(Carbamidomethyl)	1506.81	5.101e-15	70.44	7.27438e-06	42.91	0.00404996	28.28	0.118503	0	1.17568	4	6.60797	0.662183	2	7.26093	1.06477	1		0.702753	4	6.15074	0.424594	2	27.9369	1.11882	1		1.18085	4	0.262512	1.5597	2	7.88389	0.954934	1		0.711311	4	21.9056	0.966444	2	9.89304	0.937664	1
EVDFNTATLSDILR	2	A0A0S3RFV3	N-Term(iTRAQ4plex)	1737.91	1.015e-15	70.43	6.12728e-06					0	1.12993	2	3.16899							1.15435	2	2.96876							0.827016	2	3.50409							0.801545	2	9.91441
GGSTAVTAILINCQK	16	NC_030644.1.53.4	N-Term(iTRAQ4plex); C13(Carbamidomethyl); K15(iTRAQ4plex)	1821.02	1.889e-13	70.4	8.52274e-06	76.37	2.16027e-06	73.61	3.86735e-06	0	0.858662	4	10.7406	0.899288	6	4.88637	0.51874	6	16.9845	1.0081	4	1.59266	1.67394	6	4.13135	1.46909	6	6.80508	1.11696	4	2.71109	0.864914	6	3.39423	1.11548	6	5.25766	1.05122	4	3.63801	0.828685	6	10.722	1.17676	6	5.35959
NVACLAFVDGGTEPVMSFVK	2	NC_030645.1.1288.9	N-Term(iTRAQ4plex); C4(Carbamidomethyl); K20(iTRAQ4plex)	2429.25	3.343e-16	70.4	7.59249e-06					0	0.950691	2	7.89509							0.921638	2	4.91328							1.23292	2	3.03663							0.860752	2	20.3315
AYDGLEEPLTEFLEK	11	NC_030644.1.716.2	N-Term(iTRAQ4plex); K15(iTRAQ4plex)	2042.06	9.531e-12	70.37	7.11708e-06	79.58	8.06327e-07	59.33	9.24697e-05	0	0.71636	3	1.3084	0.899006	4	2.60404	0.524348	4	28.0417	1.09045	3	6.33439	1.91297	4	19.4169	1.2909	4	10.8973	1.0167	3	0.575969	0.780173	4	17.9939	1.09402	4	7.23768	1.39869	3	12.0386	0.674268	4	24.7724	1.27403	4	10.5228
ATLASVDFQTK	13	A0A0L9V8Y5	N-Term(iTRAQ4plex); K11(iTRAQ4plex)	1468.83	1.941e-12	70.37	7.16759e-06	57.88	0.000127818	69.84	8.12904e-06	0	0.975852	5	6.23572	1.11266	5	1.34986	1.07256	3	21.7631	1.00963	5	5.22279	1.20393	5	2.5048	0.983956	3	30.0442	0.912117	5	9.23863	0.927113	5	7.01597	1.01555	3	3.51629	1.11781	5	5.64627	0.906509	5	3.66907	0.927868	3	28.2577
LQEIWDEVGESDEQR	1	A0A0L9UVK6	N-Term(iTRAQ4plex)	1976.94	5.986e-13	70.34	2.71399e-06					0	1.20907	1								0.917389	1								0.857258	1								0.869154	1
ILNPWAHFAK	6	A0A0L9TX67	N-Term(iTRAQ4plex); K10(iTRAQ4plex)	1484.87	2.881e-11	70.33	4.98171e-06	46.28	0.00129645	62.61	3.01826e-05	0	1.02248	2	1.84671	1.33877	2	0.960922	0.967443	2	5.47285	1.02639	2	1.49702	0.700436	2	10.7701	0.817997	2	3.0238	0.872784	2	3.52103	1.12211	2	2.74058	1.06026	2	1.05971	1.13592	2	6.33293	0.708285	2	0.405105	1.12513	2	6.80974
AYNNEAEIGSALK	2	A0A0S3SWD8	N-Term(iTRAQ4plex); K13(iTRAQ4plex)	1667.89	3.343e-16	70.3	7.93733e-06					0	1.09808	2	15.6648							0.887331	2	6.22118							1.06119	2	36.751							0.77659	2	16.9735
VTVVPSAAALVIK	26	A0A0S3SCN1;A0A0L9T5D1	N-Term(iTRAQ4plex); K13(iTRAQ4plex)	1556.01	3.799e-07	70.27	1.19815e-06	76.22	3.51008e-07	79.43	1.45382e-07	0
GGDPTQISFVTK	12	A0A0S3SGJ0	N-Term(iTRAQ4plex); K12(iTRAQ4plex)	1537.84	4.327e-05	70.27	7.63055e-06	74.36	2.95715e-06	52.2	0.000495605	0	1.01118	3	1.28656	0.946908	4	1.80817	1.34078	5	1.98061	0.991761	3	6.64581	0.851481	4	19.5149	0.840346	5	21.1114	0.957287	3	4.29812	1.10738	4	4.10856	0.933668	5	2.17185	1.09515	3	5.87617	1.06777	4	5.30673	0.760271	5	14.9927
DLSVLLATTK	22	A0A0S3SZZ4	N-Term(iTRAQ4plex); K10(iTRAQ4plex)	1348.83	5.273e-07	70.26	7.4786e-06	85.33	2.16446e-07	84.9	2.56772e-07	0	1.063	4	4.42611	0.867605	10	5.77082	0.972138	8	16.5775	0.992553	4	4.4903	0.684256	10	10.2174	0.940738	8	12.7988	1.1056	4	3.62521	1.30445	10	6.67387	1.10115	8	2.16054	0.702018	4	13.5069	1.0368	10	2.17436	0.979569	8	10.7156
SKDASDYASETAR	24	A0A0S3R8L0;XM_017557573.1;NC_030637.1.1954.1;NC_030637.1.1954.6;NC_030637.1.1954.81	N-Term(iTRAQ4plex); K2(iTRAQ4plex)	1688.84	2.639e-10	70.25	4.11139e-06	61.7	2.41362e-05	75.82	9.8051e-07	1
GVYDGSLFEQLK	14	A0A0S3T1J1	N-Term(iTRAQ4plex); K12(iTRAQ4plex)	1643.89	2.775e-12	70.23	6.2975e-06	83.63	2.88068e-07	77.31	1.23358e-06	0	0.906199	2	2.79684	1.07376	7	4.24679	1.01007	5	19.3928	1.17725	2	1.03168	1.25672	7	15.1462	0.902509	5	12.2645	0.787874	2	4.96087	0.903121	7	10.5408	1.03426	5	2.49274	1.34798	2	0.921503	1.11847	7	12.7965	1.07387	5	15.2201
GTVLIHSAEQLENYSK	5	NC_030646.1.978.2	N-Term(iTRAQ4plex); K16(iTRAQ4plex)	2077.12	3.343e-16	70.23	7.9762e-06			69.33	9.8012e-06	0	0.986033	2	0.106195				0.92587	3	1.53203	1.05105	2	1.87736				1.28465	3	27.0163	0.84056	2	9.44127				0.931498	3	1.68986	1.2359	2	8.17357				0.911682	3	7.16489
ALLEVVESGGK	27	A0A0S3R456	N-Term(iTRAQ4plex); K11(iTRAQ4plex)	1389.82	9.258e-08	70.22	7.37669e-06	74.55	2.82005e-06	70.71	6.63635e-06	0	1.12112	11	10.734	0.883848	9	5.10992	1.55311	7	13.6574	1.05953	11	5.84203	0.599455	9	28.381	0.440026	7	20.0855	0.82679	11	8.65468	1.34951	9	4.29813	1.02016	7	2.75873	0.876779	11	8.47608	0.93169	9	15.4464	0.571757	7	20.8668
AMEALYESGK	5	A0A0S3SWD8	N-Term(iTRAQ4plex); K10(iTRAQ4plex)	1386.72	7.559e-09	70.2	4.35954e-06	63.44	1.84103e-05	64.25	1.61986e-05	0	1.04852	2	9.63655	0.830085	2	11.1925	1.52498	1		1.02132	2	2.86209	0.720894	2	47.1569	0.39666	1		0.991088	2	6.6777	1.31705	2	16.3206	1.07524	1		0.89177	2	10.3659	0.904693	2	1.21055	0.593926	1
AITESACNALLLK	1	A0A0L9UU75	N-Term(iTRAQ4plex); C7(Carbamidomethyl); K13(iTRAQ4plex)	1691.97	3.343e-16	70.19	7.93992e-06					0	1.1787	1								1.07645	1								0.762732	1								0.888819	1
VLLPEYGGTQIK	9	A0A0S3R2I3	N-Term(iTRAQ4plex); K12(iTRAQ4plex)	1605.95	2.9e-06	70.15	7.35648e-06	57.87	0.000131787	50.07	0.000812301	0	1.15796	4	1.46988	0.754819	2	28.045	1.27049	3	1.306	0.81058	4	2.71929	0.643423	2	10.3433	0.720054	3	14.2852	1.0778	4	6.32128	1.39266	2	11.9526	1.18915	3	15.8484	0.682729	4	1.28479	0.958813	2	2.2887	0.59031	3	28.0374
MELPEWTDIVK	27	A0A0S3SIR5;A0A0S3T8D5	N-Term(iTRAQ4plex); K11(iTRAQ4plex)	1648.88	9.852e-08	70.14	7.53804e-06	74.41	2.8255e-06	72.08	5.0949e-06	0
LTQSQLAQLINEKPQIIQEYESGK	3	A0A0S3SHQ3	N-Term(iTRAQ4plex); K13(iTRAQ4plex); K24(iTRAQ4plex)	3190.78	3.343e-16	70.12	4.46491e-06					0	1.19418	3	0.473871							0.604984	3	7.76373							1.41384	3	5.39763							0.425952	3	19.4511
HIGGCDTVLEK	5	A0A0S3RG06	N-Term(iTRAQ4plex); C5(Carbamidomethyl); K11(iTRAQ4plex)	1516.81	5.543e-12	70.11	6.9663e-06	54.19	0.000258172	29.4	0.0799115	0	1.1367	3	3.60081	0.900509	1		1.47137	1		0.873366	3	11.6859	0.497221	1		0.554264	1		1.05311	3	18.5648	1.4254	1		1.05721	1		0.785466	3	45.2381	0.868419	1		0.58865	1
VGEGPVAQCISGFTAIDIPPPR	8	NC_030637.1.1028.10	N-Term(iTRAQ4plex); C9(Carbamidomethyl)	2425.27	3.343e-16	70.1	7.46121e-06	35.85	0.0192412	62.96	3.76586e-05	0	1.01967	3	3.9264	1.62039	1		0.983036	4	15.3485	0.976455	3	0.610166	1.26276	1		1.43728	4	10.564	1.16997	3	3.60137	0.774338	1		0.899834	4	4.06712	0.766164	3	26.7851	0.447968	1		1.08521	4	11.5638
IIDWENSCVK	2	NC_030641.1.372.7	N-Term(iTRAQ4plex); C8(Carbamidomethyl); K10(iTRAQ4plex)	1551.81	1.494e-07	70.09	7.98284e-06			23.85	0.310309	0	0.980395	1					0.932341	1		1.00881	1					0.908257	1		0.996174	1					1.11377	1		1.06426	1					1.0328	1
QFDQGHVMLIPR	159	NC_030638.1.306.23	N-Term(iTRAQ4plex)	1584.84	4.32e-10	70.08	8.33013e-06	78.4	1.22429e-06	80.89	7.0146e-07	0	0.670156	65	25.0686	0.826679	44	10.0875	0.352115	50	56.3333	1.04914	65	6.63441	1.38149	44	8.88019	1.34207	50	12.2401	1.37415	65	14.3196	0.950497	44	5.61736	1.13039	50	7.80405	1.15595	65	8.91247	1.08832	44	9.60221	1.52591	50	9.45039
LYALDTQLHLGNK	53	A0A0L9VTF9	N-Term(iTRAQ4plex); K13(iTRAQ4plex)	1774.02	2.067e-07	70.07	7.12916e-06	83.01	3.80776e-07	89.33	8.72774e-08	0	1.09531	22	4.16152	0.802006	14	9.07934	1.35097	17	9.31874	0.87879	22	4.91237	0.443279	14	24.5042	0.473933	17	25.7327	1.19241	22	5.21074	1.48182	14	6.54624	1.18437	17	5.28735	0.699268	22	31.483	0.888893	14	9.97364	0.62197	17	8.25079
TYCAEIAHNVSTR	5	A0A0L9TKK0;A0A0S3RV02	N-Term(iTRAQ4plex); C3(Carbamidomethyl)	1665.81	3.343e-16	70.07	3.95572e-06	51.61	0.000284034	53.22	0.000192955	0
ANFLSADDFEPPLIPSK	18	NC_030637.1.1114.1;NC_030637.1.1115.6	N-Term(iTRAQ4plex); K17(iTRAQ4plex)	2149.14	1.449e-08	70.06	7.89517e-06	76.66	1.72512e-06	72.7	4.31774e-06	0
HQLADAAEYVGQK	41	NC_030639.1.1190.3	N-Term(iTRAQ4plex); K13(iTRAQ4plex)	1717.91	3.051e-11	70.04	7.31729e-06	92.81	3.79872e-08	91.98	4.51632e-08	0	1.04587	21	10.5139	0.922259	10	3.69023	1.27947	10	6.46764	0.867448	21	15.551	0.720969	10	33.4684	0.6303	10	22.3089	1.08114	21	17.5509	1.33518	10	8.68333	1.17548	10	8.84903	0.96357	21	27.6317	0.795091	10	8.74755	0.645173	10	19.0153
FPGVYAATCLTPSDAINAR	2	A0A0S3S561	N-Term(iTRAQ4plex); C9(Carbamidomethyl)	2168.09	3.343e-16	70.04	5.64774e-06	41.21	0.0044199			0	0.925033	1		1.14234	1					1.18088	1		1.79311	1					0.884518	1		0.562275	1					1.15164	1		1.0689	1
AEEDGVACVEYIAGK	1	A0A0S3R8Q0	N-Term(iTRAQ4plex); C8(Carbamidomethyl); K15(iTRAQ4plex)	1898.95	3.343e-16	70.03	5.57635e-06					0	0.8106	1								1.07347	1								1.11441	1								1.18973	1
LVNHFVTEFK	20	A0A0S3R6N0;NC_030637.1.726.65	N-Term(iTRAQ4plex); K10(iTRAQ4plex)	1521.87	6.134e-08	69.98	8.79039e-06	75.87	2.3501e-06	66.27	2.09374e-05	0
VFCEEELVEAIATATGPK	2	NW_016114974.1.7.163	N-Term(iTRAQ4plex); C3(Carbamidomethyl); K18(iTRAQ4plex)	2252.17	2.622e-13	69.98	8.51914e-06	60.93	6.78885e-05			0	0.803755	1		0.976839	1					1.16721	1		1.7205	1					0.931936	1		0.744292	1					1.37259	1		0.944183	1
DVLNILHNLQGDVVAGDVVELNPQR	2	A0A0S3SY49	N-Term(iTRAQ4plex)	2871.54	3.343e-16	69.96	7.58958e-06					0	0.976672	2	1.14914							1.10736	2	0.585229							0.80439	2	4.43129							1.24688	2	5.8533
GKGSEEEEVAEQEQEQAR	7	A0A0L9URB4;NC_030642.1.591.12;NC_030642.1.591.4	N-Term(iTRAQ4plex); K2(iTRAQ4plex)	2321.11	1.287e-07	69.95	3.46466e-06	57.71	5.29481e-05	32.41	0.0185727	1
EMFSEFGTITSYK	5	NC_030643.1.1320.11	N-Term(iTRAQ4plex); K13(iTRAQ4plex)	1827.91	3.629e-15	69.92	6.11155e-06			25.51	0.16295	0	1.19887	3	4.24891				1.26574	2	0.972742	1.09933	3	3.80164				0.94495	2	5.76304	0.794489	3	5.54428				0.90064	2	3.11158	0.765149	3	14.255				0.851387	2	2.66196
SKEASDYASDTAQK	19	A0A0S3R8L0;XM_017557573.1;NC_030637.1.1954.1;NC_030637.1.1954.6;NC_030637.1.1954.81	N-Term(iTRAQ4plex); K2(iTRAQ4plex); K14(iTRAQ4plex)	1932.99	1.237e-13	69.91	7.64173e-06	65.44	1.93173e-05	75.24	2.23821e-06	1
TLSAVLGSEEAAK	30	A0A0L9TV37	N-Term(iTRAQ4plex); K13(iTRAQ4plex)	1563.88	3.394e-11	69.89	9.79498e-06	81.26	7.48544e-07	69.04	1.20185e-05	0	1.04798	14	9.56843	0.730513	9	7.79912	1.33411	7	20.6468	0.729625	14	8.22805	0.525812	9	34.1755	0.826679	7	6.52696	1.41296	14	12.2537	1.53517	9	8.93901	1.05553	7	3.9333	0.580344	14	41.7439	0.871511	9	9.63322	0.721162	7	30.0922
LYATNSLFSTWDK	2	A0A0L9T4A6;NW_016114859.1.18.28	N-Term(iTRAQ4plex); K13(iTRAQ4plex)	1833.98	3.982e-16	69.89	8.74368e-06			52.04	0.000477007	0
DQSVILATTK	5	A0A0S3SFV2	N-Term(iTRAQ4plex); K10(iTRAQ4plex)	1363.81	5.651e-09	69.87	9.01073e-06	69.66	9.92756e-06	53.26	0.000444919	0	1.05379	3	1.82963	0.874981	1		0.840201	1		0.921717	3	3.75972	0.757573	1		0.964336	1		1.22647	3	0.579538	1.21324	1		1.1595	1		0.637651	3	3.45203	1.12851	1		1.05649	1
VPAVVEYVLSGHR	3	A0A0S3REP0	N-Term(iTRAQ4plex)	1569.89	1.756e-10	69.87	7.8773e-06	66.8	1.59727e-05			0	0.801457	2	12.7005	1.00603	1					1.16333	2	6.22796	1.69019	1					0.860236	2	16.1866	0.690257	1					1.45818	2	24.8009	1.08085	1
ETAANIGASAK	2	A0A0S3SUA9	N-Term(iTRAQ4plex); K11(iTRAQ4plex)	1320.74	8.124e-13	69.87	1.06954e-05	65.1	3.217e-05			0	1.06047	1		0.737392	1					0.828027	1		0.428162	1					1.32264	1		1.42049	1					0.597995	1		1.23011	1
AASEDFDLYAFNAGR	28	A0A0S3T8S4;XM_017584129.1	N-Term(iTRAQ4plex)	1790.85	6.684e-14	69.86	2.35986e-06	87.83	3.44466e-08	93.97	8.57855e-09	0
VNNYGLASALIQHDWNPK	2	A0A0L9TLQ6	N-Term(iTRAQ4plex); K18(iTRAQ4plex)	2328.24	3.343e-16	69.82	8.63039e-06					0	0.905549	2	1.97304							1.0274	2	7.47601							1.08679	2	12.5702							1.06308	2	7.11838
AGLQYLGPDLDAMK	10	A0A0S3RCI1	N-Term(iTRAQ4plex); K14(iTRAQ4plex)	1779.95	2.124e-15	69.81	9.5383e-06	51.73	0.000610329	68.22	1.37478e-05	0	1.13106	3	1.18751	1.00173	2	24.0853	1.35022	5	0.301274	1.02072	3	1.22842	0.926681	2	2.00107	0.777189	5	4.00337	0.852273	3	1.58166	1.21181	2	9.43231	0.997319	5	3.54977	1.06892	3	18.7858	0.679437	2	14.7844	0.732104	5	4.09005
SGSEAANSVFTAIIDAGYR	3	A0A0S3RTR3	N-Term(iTRAQ4plex)	2073.04	3.343e-16	69.81	5.68328e-06					0	1.10995	3	4.05865							1.06145	3	6.52445							0.865094	3	7.58395							0.902301	3	9.38471
VLQEAGMSDELGK	3	A0A0S3QXM1	N-Term(iTRAQ4plex); K13(iTRAQ4plex)	1664.88	3.567e-16	69.78	8.49459e-06	48.56	0.00112288	38.67	0.0110091	0	1.19241	1		0.812949	1		1.49188	1		0.911555	1		0.554932	1		0.45448	1		1.07023	1		1.43622	1		1.06892	1		0.584242	1		0.90247	1		0.610929	1
VIEAYLLANA	24	A0A0L9TSG5;A0A0L9TMF8;A0A0S3R3I9;A0A0S3R9C6;A0A0S3R3K4;A0A0L9TSC4	N-Term(iTRAQ4plex)	1220.7	0.002209	69.76	1.02194e-05	69.65	1.04003e-05	61.73	6.31479e-05	0
LQPFGSLPVIQDGDYTLYESR	3	A0A0L9V9U9	N-Term(iTRAQ4plex)	2542.3	3.343e-16	69.76	7.39244e-06	54.11	0.000273646			0	0.846254	2	0.781044	0.913291	1					1.25315	2	3.92582	1.62248	1					1.01321	2	7.06961	0.863458	1					1.04053	2	3.37509	0.85797	1
EGYQSLLNTDMER	5	A0A0L9TF45	N-Term(iTRAQ4plex)	1699.81	1.693e-09	69.76	3.55619e-06	37.03	0.00573652	72.96	1.59335e-06	0	1.16027	2	2.70755	1.12058	1		1.14962	2	11.5575	0.905444	2	1.83419	1.13246	1		0.811882	2	46.4093	0.980521	2	4.23229	1.00983	1		1.02663	2	22.1807	0.803106	2	3.49659	0.78619	1		0.851209	2	33.9086
TKEYASDAGDAAK	42	A0A0S3R8L0;XM_017557573.1;NC_030637.1.1954.1;NC_030637.1.1954.6;NC_030637.1.1954.81	N-Term(iTRAQ4plex); K2(iTRAQ4plex); K13(iTRAQ4plex)	1758.93	1.303e-11	69.73	9.30061e-06	69.91	8.75456e-06	70.83	7.4839e-06	1
ILDVVYNASNNELVR	2	A0A0S3S6W7	N-Term(iTRAQ4plex)	1863	1.58e-06	69.73	9.30061e-06			75.59	2.41275e-06	0	0.64736	1					0.547451	1		1.1786	1					1.23795	1		1.35878	1					1.22569	1		1.05463	1					1.18629	1
AAEEAHQDLLNWFAK	24	XM_017554769.1	N-Term(iTRAQ4plex); K15(iTRAQ4plex)	2031.07	1.999e-13	69.72	8.36211e-06	93.39	3.81174e-08	93.28	3.99645e-08	0	1.07068	5	6.29337	0.94294	10	9.19917	1.56196	9	4.23679	1.0827	5	6.45181	0.680344	10	25.4591	0.546125	9	15.3182	0.815063	5	0.822276	1.29459	10	6.98536	0.965414	9	3.25714	0.994794	5	6.00351	0.907759	10	7.02299	0.6304	9	10.5038
GSLVNDGGIIEK	26	A0A0L9UNX2	N-Term(iTRAQ4plex); K12(iTRAQ4plex)	1489.84	7.229e-11	69.7	8.31499e-06	69.11	9.64767e-06	77.11	1.57477e-06	0	0.586327	7	8.74469	0.775408	6	7.67745	0.419754	13	59.5487	1.08169	7	5.38734	1.8694	6	3.86973	1.31809	13	2.58875	0.978704	7	6.19655	0.785935	6	2.63463	1.03977	13	2.75016	1.94761	7	12.4344	1.01187	6	11.0235	1.58753	13	11.1516
VFISDEFDELLPK	9	A0A0S3RQJ5	N-Term(iTRAQ4plex); K13(iTRAQ4plex)	1840	8.84e-08	69.7	1.03402e-05	56.25	0.000219589	75.58	2.69223e-06	0	0.870902	3	2.58305	0.954837	1		1.04053	4	4.91329	0.949371	3	3.16008	1.03869	1		0.801343	4	6.25966	1.24904	3	1.37211	1.16311	1		1.23592	4	2.8288	0.941506	3	4.03068	0.765711	1		0.761295	4	5.8366
GLTDDLGAEAQMIDALDKVEK	10	A0A0L9TJ47	N-Term(iTRAQ4plex); K18(iTRAQ4plex); K21(iTRAQ4plex)	2664.41	9.894e-15	69.65	8.74729e-06	92.95	3.92664e-08	91.84	5.21745e-08	1	1.05071	4	6.38927	1.00462	2	9.88953	1.54601	4	11.5297	0.92736	4	3.5784	0.605223	2	65.8603	0.466158	4	44.5708	1.16448	4	7.1039	1.32254	2	14.7635	1.07588	4	1.32773	0.754679	4	8.10973	0.737387	2	24.8815	0.532852	4	25.7317
LFPNLFGQPSASLVPSDSPPLHANR	7	A0A0S3R9R7	N-Term(iTRAQ4plex)	2805.49	3.343e-16	69.61	8.60397e-06	60.69	6.69684e-05	59.28	9.25371e-05	0	1.17788	2	5.78246	1.29752	2	3.20576	1.22165	3	6.32921	1.04778	2	1.41276	1.17768	2	12.1207	0.854161	2	10.3594	0.603074	2	21.6248	0.96474	2	2.07264	0.931741	2	13.409	1.13922	2	30.14	0.521161	2	62.2444	0.953528	2	19.4108
GPILLEDYHLVEK	24	NC_030643.1.618.10;NC_030645.1.884.31	N-Term(iTRAQ4plex); K13(iTRAQ4plex)	1814.03	1.631e-11	69.58	7.28117e-06	78.84	8.65991e-07	71.99	4.18024e-06	0
GAAGALLVYDITR	8	A0A0S3S440	N-Term(iTRAQ4plex)	1463.83	6.108e-11	69.56	1.00979e-05	80.47	8.05442e-07	66.36	2.10976e-05	0	0.77868	1		0.959335	4	13.666	0.671727	3	0.756022	1.28827	1		1.68335	4	12.0146	1.41677	3	6.1496	0.892476	1		0.768543	4	5.57614	0.931766	3	7.45073	1.34168	1		1.00556	4	7.81357	1.29916	3	4.30253
TSALIQHEWRPK	22	XM_017563751.1	N-Term(iTRAQ4plex); K12(iTRAQ4plex)	1753.99	6.494e-11	69.56	8.79213e-06	51.29	0.000614105	71.9	5.32988e-06	0	1.04841	5	12.512	1.12046	7	5.9244	1.11238	10	9.9295	0.924147	5	3.78082	1.05953	7	16.9162	0.810547	10	29.3297	1.14538	5	26.4193	1.03652	7	10.6885	1.12279	10	9.07983	0.811701	5	28.4377	0.778294	7	13.0595	0.813288	10	7.98715
EGQEEVAEDWLEMGSPWEIVR	8	A0A0S3T8S4;XM_017584129.1	N-Term(iTRAQ4plex)	2633.22	4.855e-13	69.53	3.23703e-06	102	1.4859e-09	80.25	2.53008e-07	0
TAETAEAAK	71	A0A0S3ST80	N-Term(iTRAQ4plex); K9(iTRAQ4plex)	1179.65	0.001022	69.53	1.06582e-05	82.5	5.32818e-07	83.16	4.62529e-07	0	1.0176	21	5.95558	0.501731	26	13.4731	1.69307	24	7.189	0.701459	21	27.6683	0.257251	26	54.4909	0.252523	23	86.7789	1.61554	21	16.0613	1.74107	26	6.69547	1.07941	24	9.27883	0.406836	21	53.9333	1.01146	26	14.3686	0.453155	24	31.3989
GWAFNTSNWPGGK	6	A0A0L9VH90	N-Term(iTRAQ4plex); K13(iTRAQ4plex)	1709.86	1.241e-11	69.52	7.25961e-06	84	2.45433e-07	65.47	1.82053e-05	0	0.58802	1		0.995547	3	4.3255	0.454238	2	56.2859	1.55076	1		0.930381	3	3.30952	1.1742	2	12.1121	0.63499	1		1.12303	3	4.27321	1.19176	2	0.855408	1.85322	1		1.03147	3	16.7339	1.3615	2	19.8063
NVLDFNSVADFTK	24	A0A0S3SG59	N-Term(iTRAQ4plex); K13(iTRAQ4plex)	1757.93	2.646e-11	69.51	8.89953e-06	100.82	6.35446e-09	100.33	7.06708e-09	0	0.932868	5	1.49372	0.620303	9	10.0863	0.593689	10	17.7475	0.763005	5	4.65858	0.92242	9	8.5345	1.03803	10	10.9396	1.2539	5	1.51928	1.49329	9	5.56038	1.41746	10	12.9509	1.05537	5	2.41504	0.658518	8	23.6807	0.938025	10	9.91715
LPTEVISSIALLPVIK	19	A0A0S3SG59	N-Term(iTRAQ4plex); K16(iTRAQ4plex)	1981.26	4.018e-13	69.51	1.24258e-06	86.13	2.79129e-08	99.34	1.03607e-09	0	0.63804	8	9.18762	0.931915	5	3.70045	0.447716	6	2.46873	1.10403	8	6.48616	1.87977	5	9.53017	1.37104	6	6.57571	0.898632	8	10.2254	0.782327	5	4.00756	1.11837	6	5.65964	1.92885	8	5.23493	0.79245	5	22.5477	1.42947	6	4.73386
LWHSHAYEVK	50	A0A0S3SNF6	N-Term(iTRAQ4plex); K10(iTRAQ4plex)	1557.84	9.25e-10	69.51	9.10103e-06	74.48	2.71616e-06	72.72	4.08407e-06	0	0.708286	11	10.2293	1.00125	14	8.22275	0.689553	25	9.68487	1.10865	11	4.75966	1.33511	14	5.96017	1.02128	25	12.53	1.05315	11	5.24382	0.900736	14	8.95811	1.17231	25	7.44856	1.47387	11	10.1409	0.969153	14	13.5986	1.19212	25	7.64002
TQPGKEHLMTPPPQFTSPDYKPSNK	53	A0A0L9VJZ4	N-Term(iTRAQ4plex); K5(iTRAQ4plex); K21(iTRAQ4plex); K25(iTRAQ4plex)	3401.82	1.944e-14	69.5	6.74894e-06	65.1	1.91444e-05	65.29	1.8177e-05	1	0.991705	15	7.76803	1.04699	18	6.06951	1.13904	20	8.19201	0.952162	15	12.2744	0.784871	18	17.6205	0.544723	20	24.8972	1.25492	15	9.97699	1.31003	18	11.2944	1.29045	20	10.107	0.671319	15	27.8158	0.590942	18	53.2909	0.652905	20	17.5493
TVLQFSSSSQSFSAK	4	A0A0L9U9Z9	N-Term(iTRAQ4plex); K15(iTRAQ4plex)	1892	3.343e-16	69.49	9.78406e-06	31.65	0.0595003			0	1.17245	3	6.89374	1.02939	1					0.894594	3	0.829186	0.741903	1					1.01905	3	1.77186	1.15899	1					0.784116	3	7.65986	1.04847	1
ATVPGQLVWEIVK	13	A0A0S3SZZ4	N-Term(Acetyl); K13(iTRAQ4plex)	1625.94	6.384e-07	69.48	8.83723e-06	57.23	0.000148171	69.52	8.48816e-06	0	0.985957	4	6.56018	1.11534	3	8.79977	1.14952	6	8.94911	1.16538	4	4.28965	0.773854	3	22.9283	1.0624	6	15.3004	0.752745	4	8.40408	0.75981	3	6.18671	0.83722	6	12.4861	1.25673	4	6.27977	1.82391	3	1.43537	1.01776	6	7.83355
LVNYQHLMPTR	12	A0A0L9TBE7;XM_017587318.1	N-Term(iTRAQ4plex)	1515.82	3.747e-10	69.46	9.28568e-06	41.91	0.00515013	63.49	3.66677e-05	0
WAHTILGKPAK	4	A0A0S3S749	N-Term(iTRAQ4plex); K8(iTRAQ4plex); K11(iTRAQ4plex)	1654.01	9.096e-06	69.46	4.04833e-06	10.53	2.8722			0	0.818521	2	2.62924	1.12001	2	2.70031				0.908704	2	2.83118	0.474913	2	17.7147				1.49021	2	1.3011	1.20901	2	6.5045				0.791089	2	6.01491	1.08802	2	34.281
EAFFSAVEGNGANSSGLPAEVSNTK	3	NW_016115088.1.31.4	N-Term(iTRAQ4plex); K25(iTRAQ4plex)	2771.36	3.343e-16	69.46	5.50913e-06					0	1.28323	3	0.517572							0.984561	3	0.278121							0.835364	3	2.01884							0.632641	3	18.5643
EAEAVDTLGADSFVLSSDPAK	5	A0A0L9TJH3	N-Term(iTRAQ4plex); K21(iTRAQ4plex)	2410.22	3.343e-16	69.45	7.07679e-06	55.9	0.000160264	63.9	2.55631e-05	0	0.830109	2	13.3636	0.960121	1		1.02317	2	14.9435	1.02024	2	4.03819	1.17588	1		0.846301	2	15.7348	1.18407	2	0.42264	1.01058	1		1.04395	2	9.25574	1.08678	2	17.9982	0.980957	1		1.03815	2	2.00861
SPTFLGLEPTQSTNVWSEK	1	A0A0L9U0V1	N-Term(iTRAQ4plex); K19(iTRAQ4plex)	2409.25	3.343e-16	69.45	9.97107e-06					0	0.927513	1								1.06938	1								0.984638	1								1.1284	1
LGVQLQTIATDFQR	3	A0A0S3RDS6	N-Term(iTRAQ4plex)	1733.97	3.343e-16	69.42	9.93161e-06			59.53	0.000100509	0	0.929928	2	1.39836				0.940484	1		1.04074	2	3.61309				0.788816	1		1.16006	2	8.158				1.29607	1		0.881747	2	7.99211				0.824953	1
QIEELEEIYPDK	9	A0A0L9TGU3	N-Term(iTRAQ4plex); K12(iTRAQ4plex)	1793.94	2.059e-10	69.41	9.67386e-06	79.97	8.22663e-07	81.82	5.54406e-07	0	0.788814	2	1.78299	0.77525	3	11.9123	0.738439	4	5.90878	0.946119	2	10.6803	1.41088	3	6.5838	0.871428	4	4.70062	1.11831	2	8.39549	0.959643	3	3.80601	1.37117	4	3.62368	1.38444	2	3.83372	1.01048	3	13.1845	1.01324	4	6.40428
KNVLDFNSVADFTK	22	A0A0S3SG59	N-Term(iTRAQ4plex); K1(iTRAQ4plex); K14(iTRAQ4plex)	2030.12	2.756e-14	69.4	9.23116e-06	86.4	2.11333e-07	55.31	0.000259698	1	0.837343	4	1.22115	0.65519	11	15.2616	0.573278	7	21.0846	0.865703	4	4.84959	0.93663	11	6.04267	1.06159	7	10.8735	1.22435	4	1.893	1.47002	11	11.9789	1.34916	7	9.34803	1.21667	4	2.85484	0.533467	11	22.6431	0.974512	7	8.21605
GNVANVISTIQANK	7	NC_030638.1.1169.10	N-Term(iTRAQ4plex); K14(iTRAQ4plex)	1717	3.343e-16	69.39	7.89449e-06	60.61	6.50851e-05	65.18	2.31486e-05	0	1.12474	2	3.73509	1.09705	2	2.93602	1.4215	3	4.40172	1.11644	2	0.791671	0.954955	2	35.8871	0.69341	3	40.8344	0.76461	2	5.1137	1.06183	2	14.9356	0.906662	3	2.08899	0.953438	2	15.3569	0.868285	2	8.44852	0.648582	3	8.97041
LIQADVLLHPSFVSVDDIK	6	XM_017554769.1	N-Term(iTRAQ4plex); K19(iTRAQ4plex)	2397.37	3.343e-16	69.38	6.67273e-06	55.41	0.000166601	34.83	0.0186952	0	1.10575	4	7.68864	0.907425	1		1.40357	1		1.10156	4	3.09948	1.12792	1		0.324259	1		0.880819	4	1.40942	1.17535	1		1.11004	1		0.847025	4	12.9388	0.691106	1		0.766694	1
EVEEAYASAK	1	A0A0L9UQH9	N-Term(iTRAQ4plex); K10(iTRAQ4plex)	1384.72	2.115e-10	69.36	7.81016e-06					0	0.951934	1								0.801554	1								1.57667	1								0.485207	1
VATPQQAQEVHVALR	24	A0A0S3RYV2	N-Term(iTRAQ4plex)	1791	3.468e-12	69.35	9.00703e-06	75.79	2.10379e-06	69.15	9.31598e-06	0	1.15654	8	13.0952	0.940554	8	3.33965	1.46857	8	16.4187	0.894183	8	4.82362	0.708204	8	26.0582	0.53997	8	54.5885	1.02079	8	9.97276	1.24591	8	3.71123	1.02643	8	4.48891	0.725723	8	15.699	0.963311	8	11.7356	0.622891	8	23.4671
SVSMEGLLWGASK	10	A0A0S3RFU3;A0A0S3RQE4	N-Term(iTRAQ4plex); M4(Oxidation); K13(iTRAQ4plex)	1668.89	8.973e-14	69.35	9.20448e-06	44.26	0.00297729	50.75	0.000668068	0
DLVLGHGALIPLLAQLNEHAK	20	A0A0S3RIG7	N-Term(iTRAQ4plex); K21(iTRAQ4plex)	2510.47	3.751e-15	69.34	4.04534e-06	83.2	1.74221e-07	72.78	1.92439e-06	0	1.08921	6	9.59232	1.13545	7	3.50595	1.20179	6	14.1033	1.11573	6	3.59643	0.872239	7	32.4714	0.671209	6	40.5942	0.666689	6	6.60199	1.1303	7	10.0268	1.0482	6	6.48558	1.10127	6	13.1703	0.826532	7	5.40225	0.845428	6	22.8819
VIAVGPGIHSK	37	A0A0L9U7G2	N-Term(iTRAQ4plex); K11(iTRAQ4plex)	1365.85	4.087e-06	69.31	6.31227e-06	79.05	7.75333e-07	68.04	8.84899e-06	0	1.06013	15	8.68495	0.81955	9	5.04883	1.17496	13	13.0257	0.862078	15	7.71987	0.5356	9	30.1018	0.684902	13	18.3694	1.15327	15	8.17306	1.41356	9	12.1666	1.1028	13	4.88873	0.732471	15	44.0937	0.992555	9	10.1328	0.844629	13	16.2493
LVTIQSLQNDIASLQK	5	NW_016115056.1.24.23	N-Term(iTRAQ4plex); K16(iTRAQ4plex)	2059.21	3.343e-16	69.31	7.99437e-06	54.94	0.000228126	48.98	0.000902389	0	1.19922	3	1.1838	1.01653	1		1.05609	1		0.79685	3	9.30019	1.02571	1		1.05343	1		1.08102	3	1.26332	1.05776	1		1.03145	1		0.701059	3	7.87777	0.964077	1		0.87859	1
EGSLLLPHYNSK	254	A0A0S3SMM1;XM_017557696.1;NC_030638.1.1394.24;NC_030638.1.1394.26	N-Term(iTRAQ4plex); K12(iTRAQ4plex)	1645.91	2.557e-09	69.3	9.58129e-06	76.38	1.83425e-06	89.12	9.76019e-08	0
MGVEVYHHLK	21	A0A0S3TB82;A0A0S3RZ19	N-Term(iTRAQ4plex); M1(Oxidation); K10(iTRAQ4plex)	1516.82	8.925e-09	69.3	8.57088e-06	54.77	0.00025057	57.83	0.000126249	0
LAGSINPGEAASPASLGMAAGSAVLEAVK	1	A0A0S3QZN2	N-Term(iTRAQ4plex); K29(iTRAQ4plex)	2927.57	3.343e-16	69.29	8.99102e-06					0	1.00926	1								1.05675	1								0.960879	1								0.993732	1
ELIVGKDDELLQTETK	3	XM_017585448.1	N-Term(iTRAQ4plex); K6(iTRAQ4plex); K16(iTRAQ4plex)	2263.28	3.343e-16	69.27	8.32861e-06			26.1	0.178335	1	0.935935	2	3.08398				1.09805	1		0.976339	2	4.82206				0.972728	1		1.09716	2	19.0711				1.03817	1		1.02592	2	19.4516				0.864173	1
MGEYADYATQK	71	A0A0S3RZ04;NW_016115092.1.12.25	N-Term(iTRAQ4plex); K11(iTRAQ4plex)	1564.76	2.538e-07	69.26	3.96047e-06	71.77	2.09561e-06	72.62	1.77233e-06	0
VGLTGLTVAEHFR	32	A0A0S3SM21	N-Term(iTRAQ4plex)	1543.87	1.042e-10	69.25	9.0445e-06	85.62	2.10142e-07	85.66	2.05906e-07	0	1.19246	8	9.97267	1.02304	12	13.3735	1.44432	11	17.9518	0.830736	8	10.1376	0.704362	12	40.9673	0.608051	11	51.2798	0.984011	8	22.3158	1.27588	12	18.356	0.942924	11	13.8882	0.645989	8	57.1476	0.795127	12	10.254	0.733024	11	32.2512
LLTDIGTLHTQK	2	A0A0S3QXG4	N-Term(iTRAQ4plex); K12(iTRAQ4plex)	1627.97	6.862e-16	69.25	6.23964e-06					0	1.23173	2	2.36939							0.896346	2	1.74685							0.922159	2	6.79204							0.739949	2	6.70631
SAFDFTDGHLKPVK	68	A0A0L9TGU3	N-Term(iTRAQ4plex); K11(iTRAQ4plex); K14(iTRAQ4plex)	1994.1	6.413e-14	69.24	9.20234e-06	86.07	1.89952e-07	92.09	4.78963e-08	0	0.779809	14	10.9335	0.843885	20	10.3543	0.637932	34	20.1091	1.03934	14	8.885	1.52835	20	8.66666	0.958606	34	13.7381	1.02483	14	8.67346	0.908026	20	5.13491	1.33603	34	7.33552	1.41753	14	10.9902	0.949649	20	8.83855	1.06783	34	5.7306
ATGAYSHSQGVK	8	A0A0L9VPL6;NC_030647.1.386.27	N-Term(iTRAQ4plex); K12(iTRAQ4plex)	1493.8	7.057e-12	69.24	1.03281e-05	85.01	2.68649e-07	82.96	4.3071e-07	0
GPGLYTDIGK	10	A0A0L9TLQ6	N-Term(iTRAQ4plex); K10(iTRAQ4plex)	1308.74	0.0001124	69.21	1.1899e-05	73.82	4.00638e-06	55.6	0.000284925	0	0.755668	3	2.02478	1.2013	2	1.6103	1.2572	5	14.6474	0.937757	3	3.85987	1.17067	2	7.10028	0.857389	5	25.0076	0.686486	3	18.5628	0.757795	2	12.1902	0.94971	5	12.1509	2.14662	3	5.60849	1.26496	2	8.25101	0.932489	5	20.4367
GVAMNPVEHPHGGGNHQHIGHASTVR	34	A0A0S3R4E3;NW_016115022.1.1.4	N-Term(iTRAQ4plex)	2840.39	9.952e-16	69.21	7.65281e-06	57.47	9.85729e-05	72.01	3.61966e-06	0
ALKDTLQEIMGSGAK	2	A0A0L9UIB6	N-Term(iTRAQ4plex); K3(iTRAQ4plex); K15(iTRAQ4plex)	1994.14	3.343e-16	69.21	7.6648e-06			56.98	0.00012568	1	1.03732	1					1.2559	1		1.1687	1					0.831021	1		0.82106	1					1.103	1		1.00806	1					0.63586	1
VIIFGVPGAFTPTCSLK	12	A0A0S3TCV5	N-Term(iTRAQ4plex); C14(Carbamidomethyl); K17(iTRAQ4plex)	2095.2	3.636e-16	69.17	7.92942e-06	60.39	6.34395e-05	68.82	8.79174e-06	0	0.997698	3	0.0242249	1.3084	4	3.36939	1.02541	5	7.49563	1.15991	3	0.818428	1.07151	4	6.92259	0.773018	5	4.37207	0.803724	3	1.84121	0.943627	4	4.75916	1.20576	5	2.37438	1.15187	3	3.08072	0.707752	4	13.7347	0.908567	5	7.21501
NCMAQDFSWK	18	A0A0L9TGU3	N-Term(iTRAQ4plex); C2(Carbamidomethyl); K10(iTRAQ4plex)	1574.73	9.945e-08	69.16	1.80795e-06	81.91	8.72849e-08	74.58	4.35422e-07	0	0.988278	6	3.30683	0.825139	7	3.30744	0.83521	5	9.42263	0.939789	6	8.60927	0.981425	7	3.75678	0.963079	5	8.19632	1.19548	6	8.49947	1.17213	7	2.04813	1.21069	5	6.07901	0.832472	6	3.60155	1.04613	7	6.61629	0.935041	5	8.1077
YWLCAATEQSIK	6	A0A0S3QWC8	N-Term(iTRAQ4plex); C4(Carbamidomethyl); K12(iTRAQ4plex)	1757.91	9.045e-10	69.13	8.71143e-06	53.29	0.000294649	76.6	1.49096e-06	0	0.706898	2	5.29149	0.893323	2	10.0504	0.385985	2	27.5659	1.15862	2	4.33123	1.7936	2	18.6401	1.47189	2	7.58345	1.15433	2	1.58334	0.81398	2	4.05321	1.07759	2	2.04172	1.25781	2	4.1328	0.760676	2	27.6192	1.47038	2	7.31322
AEEAVLGYLEK	10	A0A0S3SDL3	N-Term(Acetyl); K11(iTRAQ4plex)	1407.75	6.253e-07	69.11	9.86247e-06	66.92	1.64621e-05	58.84	0.000106192	0	0.846999	2	5.17072	1.28169	5	7.4814	1.3273	3	11.7781	1.22242	2	6.82844	1.24816	5	28.1685	1.09321	3	13.5788	0.777431	2	3.21738	0.608151	5	16.848	0.835361	3	0.300043	1.44175	2	2.49605	1.2497	5	8.53571	0.757124	3	6.81766
EIASGTIPDPGSLK	75	A0A0S3SYN9	N-Term(iTRAQ4plex); K14(iTRAQ4plex)	1672.94	5.645e-10	69.11	8.92348e-06	63.75	3.11423e-05	76.35	1.68822e-06	0	0.991755	28	10.184	0.92881	23	9.12159	1.16641	24	8.93399	0.941605	28	7.28979	0.934134	23	9.66253	0.674265	24	29.4751	1.1267	28	5.11603	1.16302	23	7.44184	1.18432	24	5.02646	0.900037	28	14.1684	0.889725	23	13.7536	0.758929	24	14.7378
HLIYQHQHNK	5	A0A0L9TNA5	N-Term(iTRAQ4plex); K10(iTRAQ4plex)	1605.88	6.155e-09	69.11	1.02737e-05	13.59	3.94426	52.88	0.00042867	0	0.63753	1		0.957835	1		0.492573	3	7.32855	1.0376	1		1.13525	1		1.31683	3	0.211931	1.32134	1		0.970152	1		1.06436	3	2.28922	1.30931	1		1.14495	1		1.39778	3	3.28988
KASELAVAVEGK	22	A0A0L9URB4;NC_030642.1.591.12;NC_030642.1.591.4	N-Term(iTRAQ4plex); K1(iTRAQ4plex); K12(iTRAQ4plex)	1633.98	8.046e-09	69.1	7.1171e-06	76.55	1.27253e-06	79.11	7.46283e-07	1
AFSVYGEVLESK	15	A0A0S3SDL2	N-Term(iTRAQ4plex); K12(iTRAQ4plex)	1616.87	7.044e-11	69.1	8.89484e-06	70.58	6.19926e-06	62.25	4.30068e-05	0	1.05878	7	2.42092	1.04483	4	6.37363	1.28882	4	12.8623	0.91083	7	4.30068	1.05208	4	7.06474	0.705137	4	35.5576	1.07599	7	4.08574	1.07034	4	3.57718	1.09691	4	2.35255	0.810876	7	7.24877	0.802363	4	3.98551	0.675448	4	23.4484
VNEMAKPEASVSDVDFK	21	A0A0S3SYN9	N-Term(iTRAQ4plex); K6(iTRAQ4plex); K17(iTRAQ4plex)	2298.21	5.256e-17	69.09	9.98198e-06	36.62	0.0159082	87.16	1.6029e-07	0	1.06351	7	7.04323	0.785419	6	11.7838	1.17119	8	9.19555	0.779221	7	9.64142	0.773586	6	15.1352	0.394332	8	31.331	1.40557	7	5.58536	1.43251	6	6.69891	1.43037	8	7.51653	0.516822	7	10.6256	0.657812	6	11.7803	0.546103	8	12.2875
VALVTGGDSGIGR	79	A0A0S3R9E0	N-Term(iTRAQ4plex)	1345.76	1.204e-07	69.07	1.03501e-05	68.85	1.05622e-05	75.61	2.23404e-06	0	1.22537	25	8.35575	1.04582	25	7.49958	1.40247	29	10.3093	0.85699	25	8.04924	0.742066	25	27.4309	0.57081	29	38.693	0.911632	25	7.61666	1.24156	25	9.8503	1.05648	29	5.62642	0.807387	25	18.6534	0.865018	25	11.9366	0.730544	29	19.8861
EGLELLNSAIAK	36	A0A0S3RZ19	N-Term(iTRAQ4plex); K12(iTRAQ4plex)	1545.91	2.069e-12	69.06	8.66673e-06	85.75	1.88246e-07	73.95	2.83916e-06	0	1.06689	8	13.1887	1.11044	15	7.88313	1.32253	13	11.1596	1.04539	8	5.58041	1.07258	15	13.3019	0.769564	13	26.2137	0.696824	8	8.74059	1.03092	15	11.3748	1.00582	13	4.23626	1.23267	8	21.4606	0.810939	15	23.3586	0.723108	13	24.3274
AVLFAVPGAFTPTCSQK	11	A0A0L9TFL1	N-Term(iTRAQ4plex); C14(Carbamidomethyl); K17(iTRAQ4plex)	2082.13	5.316e-10	69.06	1.11749e-05	85.12	2.84693e-07	73.66	3.95869e-06	0	0.821847	3	9.71515	1.11198	4	4.33608	0.711359	4	2.67801	1.10799	3	5.18762	1.60091	4	4.06172	1.15292	4	3.10426	0.957915	3	8.86188	0.729408	4	0.681071	1.1161	4	6.72058	1.34307	3	2.29538	0.919036	4	13.9419	1.18526	4	4.80572
ALFGVVSSSK	8	A0A0L9TJX4	N-Term(iTRAQ4plex); K10(iTRAQ4plex)	1282.76	7.068e-07	69.06	7.83483e-06	78.13	1.06286e-06	52.24	0.000321205	0	1.09173	3	0.466018	0.883323	2	0.195437	0.925514	3	10.779	0.862104	3	0.0548133	0.649272	2	63.5687	0.984957	3	5.04796	1.20409	3	4.11612	1.32709	2	16.3158	1.05951	3	13.0976	0.728146	3	3.09484	0.867565	2	6.71212	0.9227	3	3.98029
QGETVVPGGTGGK	11	A0A0S3RTX2;A0A0L9VSN4	N-Term(iTRAQ4plex); K13(iTRAQ4plex)	1474.81	6.408e-12	69.06	9.10131e-06	66.54	1.62372e-05	50.12	0.000722265	0
SGAVSQVILPAK	27	A0A0S3SG59	N-Term(iTRAQ4plex); K12(iTRAQ4plex)	1457.89	7.4e-15	69.05	5.15851e-06	62.18	2.65442e-05	66.47	9.07331e-06	0	0.994879	9	6.01694	0.979525	7	10.2191	0.843019	7	22.6096	0.986887	9	6.91321	1.22841	7	16.1217	1.13424	7	20.7832	1.07506	9	4.5005	0.987337	7	4.65201	1.00856	7	8.26307	0.873789	9	8.84939	0.852542	7	30.8937	1.1293	7	3.06623
LEQLDDEEHILGIR	3	NW_016114852.1.6.7	N-Term(iTRAQ4plex)	1823.96	3.343e-16	69.04	1.13886e-05	37.14	0.0180832			0	1.04418	2	7.41668	1.00139	1					1.09667	2	2.33246	0.936129	1					0.981019	2	5.97768	1.05278	1					0.828066	2	6.60257	1.11884	1
HAVVSAIAASAIPSLVQAR	16	A0A0S3RYN5	N-Term(iTRAQ4plex)	2005.17	5.658e-15	68.98	7.60107e-06	120.18	6.13057e-11	79.49	7.16936e-07	0	0.91714	4	8.16668	1.16495	6	17.6065	0.799395	5	57.3285	0.756466	4	14.5334	0.613467	6	37.2367	1.12972	5	60.0754	1.08162	4	12.0961	1.01598	6	21.2121	1.03349	5	14.4685	1.49625	4	9.33871	1.19352	6	16.3057	1.29203	5	17.4574
LCDLCNITVNK	22	A0A0S3R1Q7;A0A0S3S1E5	N-Term(iTRAQ4plex); C2(Carbamidomethyl); C5(Carbamidomethyl); K11(iTRAQ4plex)	1637.86	4.073e-09	68.98	9.46655e-06	76.55	1.49052e-06	79.48	7.59167e-07	0
TSAEPHLQLLTTK	8	NW_016115056.1.24.23	N-Term(iTRAQ4plex); K13(iTRAQ4plex)	1727	3.343e-16	68.96	9.03378e-06	42.97	0.00355282	43.8	0.00294935	0	1.09063	4	2.18056	1.06292	3	1.07462	1.1208	1		0.99106	4	3.62983	1.05229	3	18.859	0.959081	1		1.03659	4	8.41761	1.06139	3	5.50512	0.990127	1		0.766309	4	4.29205	0.846172	3	5.93176	0.914598	1
VVGQDQAVNSVAEAVLR	1	NC_030640.1.824.14	N-Term(iTRAQ4plex)	1899.05	3.343e-16	68.95	1.24612e-05					0	1.16247	1								1.07275	1								0.638829	1								1.12268	1
ALETFGTPVMQK	65	A0A0L9TGU3	N-Term(iTRAQ4plex); K12(iTRAQ4plex)	1609.88	1.311e-09	68.93	1.06508e-05	76.25	1.92437e-06	81.86	5.22932e-07	0	0.954496	14	4.62664	0.80132	21	12.3734	0.857872	30	11.1411	1.08475	14	4.13115	1.06606	21	9.86694	0.92441	30	19.5901	0.913372	14	8.16712	1.06999	21	9.04601	1.17261	30	8.2055	1.12249	14	7.36394	1.20419	21	6.29411	1.00984	30	6.42305
KDDAPVINSTNVFAALGSLK	3	A0A0S3R7B1	N-Term(iTRAQ4plex); K1(iTRAQ4plex); K20(iTRAQ4plex)	2492.41	3.343e-16	68.91	7.21688e-06					1	0.971392	3	12.4909							1.03682	3	3.90887							0.92676	3	18.1537							1.16092	3	31.8875
EPNFWTEPADAVK	20	NC_030644.1.53.4	N-Term(iTRAQ4plex); K13(iTRAQ4plex)	1791.92	1.832e-10	68.89	8.34773e-06	92.22	3.4308e-08	92.32	3.76594e-08	0	0.762186	8	15.0082	0.933519	8	10.7582	0.794518	4	6.77692	1.11775	8	3.78897	1.67199	8	6.98879	1.19493	4	7.66878	0.969413	8	3.63722	0.836154	8	5.35749	1.10208	4	4.9181	1.42837	8	11.066	0.874944	8	15.9933	1.02684	4	2.56285
GLASGVTGMAGLGR	19	NC_030638.1.428.5	N-Term(iTRAQ4plex)	1390.76	7.007e-12	68.89	8.60598e-06	79.72	7.0822e-07	65.67	1.83073e-05	0	1.07546	6	4.70042	1.13644	7	5.48358	1.02127	6	4.35481	1.0211	6	3.25437	0.775576	7	10.6264	1.00191	6	2.41828	0.85144	6	3.56112	1.03964	7	2.48902	1.03005	6	11.786	1.10315	6	5.393	1.24204	7	12.3449	0.991606	6	8.11182
EWISSALGPSAVAK	22	A0A0S3T7J7;A0A0S3RB64	N-Term(iTRAQ4plex); K14(iTRAQ4plex)	1703.96	3.792e-10	68.89	1.0659e-05	73.17	4.00981e-06	77.61	1.45553e-06	0
IVPASSIPDGWMGLDIGPDSIK	15	A0A0L9UJ42	N-Term(iTRAQ4plex); K22(iTRAQ4plex)	2556.36	4.433e-09	68.88	1.0373e-05	74.15	3.20557e-06	67.76	1.36089e-05	0	1.38238	3	4.64709	1.08611	7	12.6834	1.41239	5	7.21955	0.970708	3	2.87895	0.608932	7	17.9457	0.594654	5	31.4718	0.695773	3	14.128	1.38336	7	7.17168	1.06324	5	12.1651	0.681433	3	1.0893	0.635072	7	43.602	0.588715	5	4.24358
GHGVWHFDQSLLHDGHAA	84	A0A0S3RTX8	N-Term(iTRAQ4plex)	2128.03	8.056e-15	68.88	3.37138e-06	65.29	8.69656e-06	77.39	5.79087e-07	0	0.965727	25	9.89892	1.07509	25	11.072	1.11194	34	15.9143	1.15454	25	12.4804	0.849151	25	22.7553	0.995929	34	17.0625	0.788328	25	17.9594	1.01109	25	8.48819	0.995889	34	9.66947	1.11169	25	17.3129	1.14707	25	7.52146	0.929975	34	18.1731
MSILSTAGSGK	5	A0A0S3S6E6	N-Term(iTRAQ4plex); K11(iTRAQ4plex)	1339.75	4.724e-08	68.88	1.047e-05	55.48	0.000233873	68.81	1.09492e-05	0	0.852618	2	7.80234	0.934699	1		0.753162	2	10.1616	1.07178	2	2.14916	1.28074	1		1.10201	2	1.16305	1.19189	2	11.9712	0.948498	1		1.13556	2	6.15559	0.966294	2	4.15652	1.0478	1		1.11849	2	0.516349
GTTIPLSQFNQGGFPSAGEHQGLTR	2	NC_030637.1.106.8	N-Term(iTRAQ4plex)	2744.38	7.825e-10	68.87	1.0825e-05	76.89	1.53074e-06			0	1.04258	1		1.05789	1					1.02155	1		0.3269	1					0.977842	1		1.0352	1					0.934634	1		1.87613	1
QDQGLDVIAEGLDTLK	2	A0A0S3SSX3	N-Term(iTRAQ4plex); K16(iTRAQ4plex)	2003.09	3.343e-16	68.86	1.07524e-05					0	1.04376	2	1.71717							0.897708	2	11.3307							1.19166	2	8.93776							0.744589	2	10.8496
YVGIELWQVK	17	A0A0L9TY25	N-Term(iTRAQ4plex); K10(iTRAQ4plex)	1522.89	6.38e-11	68.84	1.13898e-05	66.04	2.21011e-05	57.42	0.000160213	0	1.0427	5	2.43584	0.90349	5	9.68258	1.03352	7	7.41503	1.064	5	1.40935	0.704872	5	7.71743	0.680998	7	15.6639	0.997044	5	5.06167	1.31274	5	3.0514	1.26105	7	6.12693	0.852162	5	2.81954	0.914138	5	14.0719	0.875566	7	5.49759
EGLQAQQQFPTPLQASIVEK	4	A0A0S3RIG7	N-Term(iTRAQ4plex); K20(iTRAQ4plex)	2500.37	3.343e-16	68.84	9.43708e-06					0	1.16505	4	6.28352							0.92644	4	4.57992							1.09129	4	2.68956							0.688465	4	8.93243
VLGESLDLIK	7	XM_017551604.1	N-Term(iTRAQ4plex); K10(iTRAQ4plex)	1374.85	2.527e-07	68.81	7.10221e-06	57.07	0.000106021	36.9	0.0122504	0	1.28188	4	3.09421	0.697205	2	0.576966	1.31149	1		0.740697	4	5.75926	0.446855	2	9.43872	0.737787	1		1.14503	4	1.84887	1.59578	2	0.878098	1.06302	1		0.45655	4	8.25086	0.80364	2	3.05842	0.682188	1
AYGGVAVPEVCK	4	A0A0L9VSI0	N-Term(iTRAQ4plex); C11(Carbamidomethyl); K12(iTRAQ4plex)	1537.84	8.214e-12	68.78	1.04491e-05	29.65	0.0842211	67.22	1.34476e-05	0	1.03054	1		0.998261	1		1.48259	1		0.672516	1		1.02251	1		0.748749	1		1.54957	1		1.01547	1		0.947192	1		0.506667	1		1.10912	1		0.605018	1
DNIVSSMDDVAK	20	A0A0L9TXC9	N-Term(iTRAQ4plex); K12(iTRAQ4plex)	1581.8	1.881e-10	68.77	6.61706e-06	67.72	8.6297e-06	79.59	5.44557e-07	0	0.776861	10	8.81645	0.853227	6	4.06321	0.558911	4	40.9439	0.954753	10	4.96384	1.26536	6	10.3445	1.10194	4	9.48224	1.32809	10	11.1423	1.03552	6	8.03224	1.21719	4	10.5261	1.04261	10	10.5682	0.971936	6	3.40533	1.28034	4	4.09486
GSSQAAVSFLTNLAR	4	A0A0S3SJA5	N-Term(Acetyl)	1563.81	1.807e-11	68.77	7.85154e-06	66.42	1.33628e-05	64.84	1.92264e-05	0
HAVDFIASHPQAK	29	A0A0L9U2L0	N-Term(iTRAQ4plex); K13(iTRAQ4plex)	1708.94	2.659e-06	68.76	1.25196e-05	83.08	4.64731e-07	78.76	1.26327e-06	0	1.07557	4	5.10806	0.798067	13	7.18995	1.43866	12	11.398	0.851059	4	9.74468	0.486654	13	42.1022	0.617575	12	50.7363	1.26742	4	4.73631	1.48811	13	15.2578	1.11467	12	8.07644	0.607471	4	34.2402	0.95075	13	13.9403	0.63735	12	39.9113
QHDTSNVYGVDTR	99	NC_030646.1.712.19;NC_030646.1.712.26;NC_030646.1.712.34;NC_030646.1.712.44	N-Term(iTRAQ4plex)	1635.78	3.104e-05	68.76	4.33728e-06	75.73	8.23286e-07	75.01	9.62276e-07	0
TTNLPTLGDLPSVCR	7	A0A0S3SUY9	N-Term(iTRAQ4plex); C14(Carbamidomethyl)	1787.94	2.15e-08	68.76	8.98057e-06	62.21	4.02486e-05	77.17	1.27016e-06	0	1.11656	3	18.7289	1.01307	3	7.40972	1.62839	1		0.950806	3	5.42113	0.743727	3	6.68318	0.433678	1		0.989425	3	9.52474	1.13192	3	12.7549	1.03743	1		0.73313	3	46.2087	0.73423	3	87.6134	0.47657	1
DAAGTVAEK	18	A0A0S3S2P4	N-Term(iTRAQ4plex); K9(iTRAQ4plex)	1149.64	9.376e-07	68.76	1.25928e-05	56.3	0.000201604	52.02	0.000547981	0	0.972048	6	4.53242	0.674641	6	16.0877	1.499	6	15.2428	0.719337	6	4.53681	0.335819	6	21.1354	0.559263	6	57.3643	1.4941	6	1.77389	1.5047	6	7.19636	0.935745	6	2.86065	0.644809	6	18.9987	1.27039	6	12.9705	0.690566	6	31.2294
KLSSALSAASAACDHIR	14	A0A0S3SUV7;NC_030638.1.814.7	N-Term(iTRAQ4plex); K1(iTRAQ4plex); C13(Carbamidomethyl)	2046.1	4.829e-06	68.73	1.12868e-05	74.19	3.32099e-06	55.02	0.000273539	1
EGYQDVVQCVESLAK	1	A0A0L9TYJ3	N-Term(iTRAQ4plex); C9(Carbamidomethyl); K15(iTRAQ4plex)	2013.03	3.343e-16	68.72	9.07709e-06					0	1.13626	1								0.978521	1								0.943432	1								0.826703	1
[truncated: 11,561 more rows]
