# Supplementary material for: iTRAQ based protein profile analysis revealed key proteins involved in regulation of drought-tolerance during seed germination in Adzuki bean
Source: Sci Rep. 2021 Dec 9;11:23725. doi: 10.1038/s41598-021-03178-y (PMC8660776; doi:10.1038/s41598-021-03178-y)
Supplement: Supplementary file 4 — Supplementary Information 4. [file 41598_2021_3178_MOESM4_ESM.xlsx]

## Sheet: sheet1
Table S2 List of identified proteins
Accession	Protein Name	Gene Name	Description	Coverage	Unique Peptides	Peptides	PSMs	AAs	MW [kDa]	calc. pI	17235-T-1/REF	17235-T-1/REF Count	17235-T-1/REF Variability [%]	17235-T-2/REF	17235-T-2/REF Count	17235-T-2/REF Variability [%]	17235-T-3/REF	17235-T-3/REF Count	17235-T-3/REF Variability [%]	17235-CK-1/REF	17235-CK-1/REF Count	17235-CK-1/REF Variability [%]	17235-CK-2/REF	17235-CK-2/REF Count	17235-CK-2/REF Variability [%]	17235-CK-3/REF	17235-CK-3/REF Count	17235-CK-3/REF Variability [%]	17033-T-1/REF	17033-T-1/REF Count	17033-T-1/REF Variability [%]	17033-T-2/REF	17033-T-2/REF Count	17033-T-2/REF Variability [%]	17033-T-3/REF	17033-T-3/REF Count	17033-T-3/REF Variability [%]	17033-CK-1/REF	17033-CK-1/REF Count	17033-CK-1/REF Variability [%]	17033-CK-2/REF	17033-CK-2/REF Count	17033-CK-2/REF Variability [%]	17033-CK-3/REF	17033-CK-3/REF Count	17033-CK-3/REF Variability [%]
P01061	IBB2_PHAAN Bowman-Birk type proteinase inhibitors I-A, I-B, and I-A'		IBB2_PHAAN Bowman-Birk type proteinase inhibitors I-A, I-B, and I-A' OS=Phaseolus angularis OX=3914 PE=1 SV=1	93.59	5	7	524	78	8.6686	6.72705	0.816632	47	10.9022	0.715083	79	15.2361	0.468268	65	24.6744	0.909311	47	11.4835	0.85295	79	12.372	1.00247	65	10.5288	1.48327	47	10.5788	1.34948	79	8.66581	1.27916	65	7.57745	0.766552	47	17.0593	0.894538	79	13.6977	1.35503	65	8.89301
A0A0S3SHC8	A0A0S3SHC8_PHAAN Uncharacterized protein	Vigan.07G096500	A0A0S3SHC8_PHAAN Uncharacterized protein OS=Vigna angularis var. angularis OX=157739 GN=Vigan.07G096500 PE=3 SV=1	92.86	4	5	14	112	11.2276	4.41162	1.02211	4	5.31001	1.24112	5	24.3518	1.49601	3	5.35466	1.06677	4	15.0216	0.810809	5	66.5758	0.385887	3	50.8207	0.899115	4	10.9522	0.868623	5	18.3204	1.18404	3	2.31333	0.959066	4	13.4523	0.831843	4	20.4516	0.580713	3	40.0123
XM_017551248.1			XP_017406737.1	92.26	8	12	167	155	16.2363	4.76709	0.889102	43	12.7091	0.668007	50	24.9576	0.822733	28	15.6313	0.897046	43	12.3687	0.540577	50	48.6852	0.822158	28	20.5385	1.19204	43	19.4609	1.49784	50	17.6969	1.27131	28	14.897	1.01522	43	39.1669	0.967184	50	15.2639	0.987745	28	18.2948
A0A0S3SFE1	A0A0S3SFE1_PHAAN Uncharacterized protein	Vigan.07G015200	A0A0S3SFE1_PHAAN Uncharacterized protein OS=Vigna angularis var. angularis OX=157739 GN=Vigan.07G015200 PE=4 SV=1	91.33	21	21	724	150	16.0438	8.99756	0.862887	290	15.4247	0.699977	243	20.1066	1.4846	187	19.4797	0.733241	289	23.2396	0.399879	239	64.4612	0.520094	184	74.9848	1.60005	291	22.6251	1.48502	244	13.3113	1.05437	186	9.79341	0.680098	290	42.7576	1.16481	244	25.2102	0.658921	185	49.8112
A0A0L9V8V6	A0A0L9V8V6_PHAAN Peptidyl-prolyl cis-trans isomerase	LR48_Vigan08g191100	A0A0L9V8V6_PHAAN Peptidyl-prolyl cis-trans isomerase OS=Phaseolus angularis OX=3914 GN=LR48_Vigan08g191100 PE=3 SV=1	91.28	10	15	467	172	18.2671	8.1626	1.06839	124	7.01444	0.972246	94	12.808	1.19855	93	12.7732	0.973511	124	8.79464	0.687693	94	33.0896	0.643972	92	43.9374	1.03092	124	11.6934	1.2665	94	13.9208	1.15336	93	13.305	0.859454	124	23.9321	0.945369	94	11.7272	0.74191	92	23.4342
NW_016114861.1.1.2			NW_016114861.1.1.2	91.2	24	24	1256	216	24.0532	5.93506	1.07072	466	10.4857	0.795571	393	16.5339	1.36128	394	15.2907	0.862093	465	15.7587	0.453967	393	44.8396	0.478198	395	59.9176	1.15742	465	17.4433	1.48704	393	12.8918	1.15147	394	10.4602	0.750981	466	35.1234	0.917786	393	22.1741	0.604784	394	31.9325
A0A0L9V9F0	A0A0L9V9F0_PHAAN Uncharacterized protein	LR48_Vigan09g037000	A0A0L9V9F0_PHAAN Uncharacterized protein OS=Phaseolus angularis OX=3914 GN=LR48_Vigan09g037000 PE=4 SV=1	90.7	7	7	93	86	9.17644	5.0083	0.942472	48	6.25004	0.851742	17	13.0564	1.16284	26	20.5918	0.807904	48	14.4344	0.583235	17	26.2513	0.743367	26	34.9522	1.38003	48	18.5455	1.30194	17	7.23176	1.11462	26	7.78285	0.706104	48	38.4448	1.03016	17	25.0806	0.804276	26	23.735
A0A0S3RG06	A0A0S3RG06_PHAAN Uncharacterized protein	Vigan.02G239600	A0A0S3RG06_PHAAN Uncharacterized protein OS=Vigna angularis var. angularis OX=157739 GN=Vigan.02G239600 PE=4 SV=1	90.32	10	12	125	124	13.4619	7.88428	1.06431	33	8.43301	1.06399	24	9.9312	1.44929	29	12.7926	0.984338	33	9.74955	0.741395	24	27.3514	0.679122	28	32.353	0.953745	33	17.5448	1.10041	24	6.79197	0.953907	29	8.63817	0.939443	33	13.4278	1.17741	24	14.4531	0.695288	29	21.6291
NC_030637.1.1954.81			NC_030637.1.1954.81	89.55	3	48	1843	354	38.4035	8.104	0.981351	60	13.2002	0.859975	52	13.5927	1.58638	44	15.5802	0.768046	60	22.8111	0.549309	52	53.7808	0.476904	43	91.6028	1.46445	60	18.9773	1.26469	52	21.8696	0.947862	44	10.0542	0.695792	60	39.402	1.17521	52	19.5371	0.602692	44	35.6919
A0A0S3SRX9	A0A0S3SRX9_PHAAN Uncharacterized protein	Vigan.08G234400	A0A0S3SRX9_PHAAN Uncharacterized protein OS=Vigna angularis var. angularis OX=157739 GN=Vigan.08G234400 PE=4 SV=1	89.11	17	17	532	257	26.5764	4.95752	1.08541	261	15.4237	0.889434	151	12.9778	1.31758	115	35.9862	0.927859	261	13.9193	0.641716	151	55.4753	0.781708	114	50.7978	1.04868	261	20.8618	1.21517	152	16.7561	1.00768	117	17.9889	0.828076	260	34.0088	1.18553	151	22.882	0.634032	115	44.8399
NC_030646.1.712.34			NC_030646.1.712.34	88.89	1	23	1967	252	26.4904	6.354	0.91107	1								1.03899	1								0.693637	1								1.65482	1
NC_030646.1.712.26			NC_030646.1.712.26	88.84	1	24	1975	251	26.6656	6.62451	1.03337	2	5.08178	0.765217	1		1.08505	2	24.3255	0.808036	2	11.3295	0.513949	1		0.960605	2	30.3098	1.31471	2	1.03167	1.42578	1		1.02246	2	4.16969	0.692411	2	4.09985	1.05942	1		0.86562	2	28.3581
NC_030646.1.712.19			NC_030646.1.712.19	88.19	1	23	1941	237	24.7166	6.06201				0.865472	1								2.01747	1								1.19617	2	46.3519							1.36604	2	34.9812
NC_030646.1.712.47			NC_030646.1.712.47	88.05	1	18	1545	226	23.3199	6.29053							0.878702	1								1.19161	1								1.0012	1								1.08455	1
A0A0S3R9E0	A0A0S3R9E0_PHAAN Uncharacterized protein	Vigan.01G535100	A0A0S3R9E0_PHAAN Uncharacterized protein OS=Vigna angularis var. angularis OX=157739 GN=Vigan.01G535100 PE=4 SV=1	87.41	19	20	934	294	31.651	6.53662	1.18043	306	11.9199	1.03574	248	8.73082	1.41604	292	15.5528	0.939049	305	9.03136	0.718577	247	21.5103	0.566482	289	54.0379	0.855395	305	16.9363	1.24002	248	11.6352	1.05936	292	9.11354	0.883555	306	21.2473	0.803047	248	19.1635	0.680026	292	28.7642
A0A0S3R2M4	A0A0S3R2M4_PHAAN Uncharacterized protein	Vigan.01G252200	A0A0S3R2M4_PHAAN Uncharacterized protein OS=Vigna angularis var. angularis OX=157739 GN=Vigan.01G252200 PE=4 SV=1	87.07	6	6	83	116	12.0529	4.85596	0.907518	33	13.1486	0.630777	26	17.2302	1.4039	24	11.0292	0.742404	33	19.0097	0.472987	26	69.3024	0.495674	24	40.881	1.55936	33	17.6327	1.54066	26	17.5897	1.17276	24	8.52973	0.795306	33	33.9462	1.01021	26	24.1446	0.580547	24	27.5875
A0A0L9TFC9	A0A0L9TFC9_PHAAN Uncharacterized protein	LR48_Vigan635s005700	A0A0L9TFC9_PHAAN Uncharacterized protein OS=Phaseolus angularis OX=3914 GN=LR48_Vigan635s005700 PE=3 SV=1	86.61	3	4	71	112	11.2726	4.51318	1.00446	36	10.839	1.10639	22	15.6581	1.36488	10	12.9923	1.0774	36	10.7947	0.847316	22	29.7796	0.84772	10	17.1862	0.865048	36	13.3718	0.920392	22	18.9962	0.906106	10	10.198	1.14539	36	22.3604	1.46688	22	25.1018	0.761568	10	15.5907
NC_030646.1.712.44			NC_030646.1.712.44	86.08	1	19	1452	194	20.4317	5.60498	1.10549	6	9.90518	1.05688	1		0.981244	2	23.4083	0.923821	6	12.5899	1.17057	1		1.31777	2	11.0013	1.04297	6	5.44522	0.96377	1		0.893279	2	1.92947	0.826719	6	44.7135	0.958815	1		0.984421	2	20.5709
A0A0L9TSG5	A0A0L9TSG5_PHAAN Uncharacterized protein	LR48_Vigan01g302100	A0A0L9TSG5_PHAAN Uncharacterized protein OS=Phaseolus angularis OX=3914 GN=LR48_Vigan01g302100 PE=4 SV=1	84.52	2	12	228	155	16.5066	4.88135	0.90485	5	15.3196	0.805309	7	8.01214	1.10146	6	6.83432	1.04607	5	13.0253	0.631243	7	25.6311	0.88168	6	14.6678	0.898163	5	11.8687	1.45226	7	11.4686	1.05228	6	0.89845	1.34316	5	25.3794	0.752492	7	11.4763	0.964761	6	9.25163
A0A0L9TSC4	A0A0L9TSC4_PHAAN Uncharacterized protein	LR48_Vigan01g301900	A0A0L9TSC4_PHAAN Uncharacterized protein OS=Phaseolus angularis OX=3914 GN=LR48_Vigan01g301900 PE=3 SV=1	84.52	2	12	219	155	16.3844	4.85596	0.888496	10	8.00252	0.66112	11	12.6072	0.908024	7	6.95464	1.08333	10	11.3734	0.446562	11	62.4983	1.06583	7	23.0166	0.93864	10	37.6347	1.64756	11	14.788	1.01901	7	21.1893	1.36616	10	22.2835	0.810898	11	9.15048	1.082	7	11.0238
A0A0S3ST80	A0A0S3ST80_PHAAN Uncharacterized protein	Vigan.08G288900	A0A0S3ST80_PHAAN Uncharacterized protein OS=Vigna angularis var. angularis OX=157739 GN=Vigan.08G288900 PE=4 SV=1	84.24	54	59	2902	514	55.3465	5.94775	1.01921	1099	13.3047	0.675405	928	22.6256	1.67841	803	13.3738	0.874948	1098	14.0363	0.359848	923	61.3404	0.355079	767	74.3595	1.23567	1098	17.4919	1.51078	929	14.3374	1.01337	804	9.76436	0.70377	1098	39.9994	1.14999	927	20.1739	0.493662	802	41.7326
NW_016115481.1.1.23			NW_016115481.1.1.23	83.96	1	5	132	106	10.583	9.40771	0.941683	1		1.09153	1					0.860385	1		0.454758	1					1.47566	1		1.23553	1					0.592646	1		1.12469	1
A0A0S3TC04	A0A0S3TC04_PHAAN Uncharacterized protein	Vigan.11G185900	A0A0S3TC04_PHAAN Uncharacterized protein OS=Vigna angularis var. angularis OX=157739 GN=Vigan.11G185900 PE=4 SV=1	83.71	75	75	1555	1363	148.409	6.80029	1.03819	629	13.7995	0.873546	479	16.786	1.15686	440	32.2967	0.915556	628	16.2863	0.546767	479	54.9558	0.681441	438	54.1836	1.16769	629	15.1608	1.31149	479	19.6413	1.11577	440	16.2591	0.721585	628	40.9754	1.09564	479	18.679	0.775307	440	34.7419
A0A0S3SKV7	A0A0S3SKV7_PHAAN Uncharacterized protein	Vigan.07G241500	A0A0S3SKV7_PHAAN Uncharacterized protein OS=Vigna angularis var. angularis OX=157739 GN=Vigan.07G241500 PE=4 SV=1	83.67	4	7	245	98	11.0645	4.88135	0.937425	85	6.34238	0.731518	49	15.1588	1.4742	51	11.735	0.857606	85	20.2703	0.425098	49	65.8935	0.448837	49	67.7187	1.29808	85	21.3255	1.56316	49	13.0364	1.12934	51	11.791	0.79858	85	32.1494	0.7787	49	32.2862	0.496319	51	41.1188
XM_017557573.1			XP_017413062.1	82.7	1	44	1444	370	40.0964	7.41553	1.28494	8	10.6174	0.871529	9	9.1623	1.7659	4	9.11715	0.727797	8	6.17445	0.588789	9	21.952	0.344049	4	103.648	1.21333	8	8.72979	1.35697	9	13.4701	0.933763	4	5.1904	0.4749	8	30.238	0.962087	9	12.6509	0.539734	4	28.6998
A0A0S3R8L0	A0A0S3R8L0_PHAAN Uncharacterized protein	Vigan.01G505800	A0A0S3R8L0_PHAAN Uncharacterized protein OS=Vigna angularis var. angularis OX=157739 GN=Vigan.01G505800 PE=4 SV=1	82.63	6	51	1733	403	43.6271	7.32764	0.857916	20	8.68211	0.701054	16	27.2009	1.39253	10	9.69091	0.713572	20	6.09492	0.353183	16	67.7522	0.42184	10	31.3285	1.627	20	17.3971	1.68154	16	16.2078	1.13716	10	19.7153	0.593365	20	28.7556	0.732572	16	55.1551	0.562223	10	21.0193
NC_030646.1.712.31			NC_030646.1.712.31	82.17	1	13	934	157	16.4918	5.17334				1.04219	1								1.35893	1								1.01372	1					6.09884	1		0.602448	1
NC_030638.1.306.23			NC_030638.1.306.23	81.33	55	55	4344	616	69.6574	5.61768	0.621843	1425	21.7408	0.788882	1422	14.543	0.36806	1449	60.6642	1.0727	1428	10.1619	1.41808	1422	19.5737	1.34248	1471	16.2204	1.23253	1428	21.602	0.954497	1423	17.7721	1.15254	1474	14.5813	1.27706	1426	27.8875	0.998203	1413	19.929	1.39014	1470	17.1719
A0A0S3SLB3	A0A0S3SLB3_PHAAN Uncharacterized protein	Vigan.08G011200	A0A0S3SLB3_PHAAN Uncharacterized protein OS=Vigna angularis var. angularis OX=157739 GN=Vigan.08G011200 PE=4 SV=1	80.75	14	15	254	213	23.3885	6.29053	1.12402	66	10.0936	0.833605	78	15.8124	1.41797	80	16.388	0.981298	66	11.6493	0.547847	78	44.6859	0.575848	80	52.2761	0.931017	66	23.8521	1.37715	78	13.6835	1.04596	80	10.6004	0.8531	66	32.6175	0.953386	78	13.0391	0.644503	80	36.7184
A0A0S3SYN9	A0A0S3SYN9_PHAAN Uncharacterized protein	Vigan.09G160700	A0A0S3SYN9_PHAAN Uncharacterized protein OS=Vigna angularis var. angularis OX=157739 GN=Vigan.09G160700 PE=4 SV=1	80.26	13	13	239	152	16.8588	6.15088	1.00683	89	8.13343	0.960909	62	10.1106	1.14813	88	12.8543	0.94132	89	9.82294	0.944142	62	16.1312	0.733897	88	29.9569	1.10542	89	11.0959	1.14187	62	11.1231	1.18868	88	9.18402	0.902864	89	17.9449	0.889391	62	19.3038	0.764069	88	20.7424
XM_017584958.1			XP_017440447.1	80.21	17	23	398	379	41.9065	7.34229	0.948713	102	8.22475	1.28233	90	12.9089	1.04663	119	19.9835	1.08018	102	10.6001	1.18999	90	14.7416	0.850525	117	30.1795	0.903376	102	13.4016	0.831892	90	14.1173	1.01779	118	13.049	1.12095	102	19.5017	0.858871	89	27.672	0.992629	119	22.5368
A0A0S3RZ19	A0A0S3RZ19_PHAAN Uncharacterized protein	Vigan.04G340000	A0A0S3RZ19_PHAAN Uncharacterized protein OS=Vigna angularis var. angularis OX=157739 GN=Vigan.04G340000 PE=3 SV=1	79.73	19	27	482	444	47.7394	5.37646	1.06419	75	13.6817	1.14755	77	9.57522	1.3256	124	19.3881	1.01821	75	8.07231	1.04946	77	15.3098	0.81941	124	41.8644	0.816757	75	14.8462	0.996223	77	15.0654	0.967012	124	11.1057	1.1011	75	17.0831	0.860396	77	16.3732	0.782467	124	26.8699
A0A0L9UJZ7	A0A0L9UJZ7_PHAAN Uncharacterized protein	LR48_Vigan05g050100	A0A0L9UJZ7_PHAAN Uncharacterized protein OS=Phaseolus angularis OX=3914 GN=LR48_Vigan05g050100 PE=4 SV=1	79.55	8	8	171	176	18.2272	4.94482	0.948992	96	13.9169	0.76332	41	13.9904	1.27447	34	25.9213	0.906405	96	9.69401	0.607248	41	58.488	0.654486	34	58.6581	1.17528	96	18.2386	1.40923	41	11.7997	1.08777	34	14.8027	0.912115	96	22.2539	0.969252	41	27.5189	0.715642	34	31.9242
NC_030643.1.411.1			NC_030643.1.411.1	79.39	1	10	127	131	13.9914	9.17334	1.15148	1		1.05579	1					0.798998	1		0.806806	1					0.865025	1		1.13126	1					1.13513	1		0.994881	1
A0A0S3R9C6	A0A0S3R9C6_PHAAN Uncharacterized protein	Vigan.01G517800	A0A0S3R9C6_PHAAN Uncharacterized protein OS=Vigna angularis var. angularis OX=157739 GN=Vigan.01G517800 PE=3 SV=1	79.35	1	11	192	155	16.3795	4.95752				0.859164	1								1.07632	1								1.18737	1								0.803385	1
A0A0S3SNF6	A0A0S3SNF6_PHAAN Uncharacterized protein	Vigan.08G098700	A0A0S3SNF6_PHAAN Uncharacterized protein OS=Vigna angularis var. angularis OX=157739 GN=Vigan.08G098700 PE=4 SV=1	79.18	15	15	311	245	27.5725	6.31592	0.758744	83	16.8748	1.02864	82	10.4368	0.732149	138	16.0969	1.08014	83	6.70911	1.36754	82	11.9334	1.03919	137	15.1162	1.03833	83	14.2204	0.864429	82	15.6857	1.14491	137	11.4728	1.34366	83	18.9559	1.00968	82	13.0263	1.12619	138	14.0096
NW_016115092.1.12.25			NW_016115092.1.12.25	79.1	2	19	989	177	19.4546	6.32861	0.978123	9	42.1711	1.1513	1		1.2816	2	1.85273	0.974668	8	30.322	0.31706	1		1.00439	2	9.11765	0.878171	9	20.6429	1.05074	1		0.889336	2	6.12599	1.15855	9	56.8474	1.70016	1		0.801703	2	6.71579
NC_030638.1.1394.132			NC_030638.1.1394.132	77.98	5	26	3201	377	42.5259	5.18604	1.01749	73	5.55456	1.16447	52	8.52418	0.739908	49	12.0809	1.32115	73	11.0002	1.54273	52	9.93942	1.70289	49	15.2056	0.818819	73	16.7453	0.731206	52	8.71149	0.661954	49	16.2873	0.840718	73	26.064	0.837507	52	17.7161	1.34684	49	11.0849
A0A0L9TQF1	A0A0L9TQF1_PHAAN Uncharacterized protein	LR48_Vigan01g195000	A0A0L9TQF1_PHAAN Uncharacterized protein OS=Phaseolus angularis OX=3914 GN=LR48_Vigan01g195000 PE=4 SV=1	77.65	6	6	44	85	9.22548	6.29053	0.845531	18	3.77083	0.961939	7	4.99331	1.33744	19	11.8711	0.65673	18	8.13029	0.731354	7	5.2648	0.74725	19	15.2171	1.82991	18	10.0442	1.30383	7	7.57959	1.06981	19	13.173	0.520342	18	35.5532	0.765061	7	15.8108	0.722389	19	24.6238
A0A0S3RZ04	A0A0S3RZ04_PHAAN Uncharacterized protein	Vigan.04G338100	A0A0S3RZ04_PHAAN Uncharacterized protein OS=Vigna angularis var. angularis OX=157739 GN=Vigan.04G338100 PE=4 SV=1	77.45	11	28	1812	306	33.5246	6.97607	1.10242	312	11.3585	0.661688	266	19.9796	1.51712	249	13.1462	0.900977	311	10.4699	0.346032	264	63.4108	0.401021	239	75.7432	1.16129	312	14.106	1.61976	266	12.7806	1.12715	249	10.318	0.600253	312	30.264	0.915364	266	17.1919	0.538868	247	43.4351
NC_030640.1.1062.9			NC_030640.1.1062.9	77.13	4	17	325	293	31.6263	7.02002	0.743777	21	11.2158	0.924638	31	8.27549	0.586622	33	28.6549	1.07878	21	14.98	1.60336	31	9.80031	1.27626	33	11.8477	1.03143	21	8.44883	0.855618	31	14.8983	1.15593	33	9.20912	1.3388	21	18.8367	0.791311	31	14.6908	1.23602	33	12.758
XM_017575145.1			XP_017430634.1	76.97	27	27	225	469	51.477	5.2749	1.04632	78	7.37924	1.03459	55	7.78913	1.10182	92	11.5248	0.903474	78	7.59395	1.2022	55	14.5415	0.783114	92	18.7519	1.05718	78	14.7764	1.0316	55	9.3031	1.12257	92	8.41058	0.95961	78	18.7359	0.769293	55	19.749	0.831517	92	18.8735
A0A0S3RI44	A0A0S3RI44_PHAAN Uncharacterized protein	Vigan.02G331000	A0A0S3RI44_PHAAN Uncharacterized protein OS=Vigna angularis var. angularis OX=157739 GN=Vigan.02G331000 PE=4 SV=1	76.88	12	12	229	160	17.334	4.94482	0.981043	75	11.1246	0.710053	69	27.3608	1.34735	62	15.224	0.901769	75	20.5377	0.553989	68	46.7613	0.609612	61	54.5228	1.14906	75	26.1489	1.38516	69	20.1743	1.10139	62	12.5715	0.924728	75	25.498	1.01533	69	36.7499	0.730329	62	27.1755
NC_030645.1.230.13			NC_030645.1.230.13	76.84	12	13	328	177	19.8918	7.57666	1.02456	118	12.7852	1.06831	89	11.0414	1.07074	103	18.094	0.983705	118	7.95963	0.948211	89	12.0039	0.85838	103	23.3625	0.960728	118	19.2883	1.06309	89	19.0098	1.07327	103	16.4001	0.918327	118	24.508	0.863276	89	40.9983	0.901299	103	18.7395
A0A0S3R3I9	A0A0S3R3I9_PHAAN Uncharacterized protein	Vigan.01G291800	A0A0S3R3I9_PHAAN Uncharacterized protein OS=Vigna angularis var. angularis OX=157739 GN=Vigan.01G291800 PE=3 SV=1	76.77	1	11	344	155	16.3785	5.07178	0.997317	18	13.8468	0.614422	6	20.5434	1.28125	2	8.54394	1.01644	18	14.2322	0.610848	6	31.8384	0.718385	2	12.2235	1.07595	18	13.7799	1.57148	6	11.7581	1.1348	3	20.5281	0.934335	18	22.8804	0.645318	6	6.99193	0.735166	2	7.35706
A0A0S3R3K4	A0A0S3R3K4_PHAAN Uncharacterized protein	Vigan.01G291900	A0A0S3R3K4_PHAAN Uncharacterized protein OS=Vigna angularis var. angularis OX=157739 GN=Vigan.01G291900 PE=3 SV=1	76.77	1	11	378	155	16.3795	4.98291	0.983247	24	18.3083	0.592691	25	21.0546	1.03929	11	20.7054	1.00204	24	12.7316	0.666331	25	50.5449	0.872799	11	32.7357	1.11743	24	14.412	1.48228	25	19.6392	1.11227	11	12.023	0.857188	23	28.2368	0.715873	25	23.1455	0.913131	11	14.995
A0A0L9TFJ9	A0A0L9TFJ9_PHAAN Uncharacterized protein	LR48_Vigan661s003200	A0A0L9TFJ9_PHAAN Uncharacterized protein OS=Phaseolus angularis OX=3914 GN=LR48_Vigan661s003200 PE=4 SV=1	76.69	11	12	52	163	18.1905	6.34131	1.11306	15	6.43421	0.895196	17	16.3661	0.969823	7	12.5265	0.961641	15	9.06535	0.749261	17	28.0835	0.558007	7	34.1388	1.15598	15	7.28279	1.20889	17	13.8702	1.55568	7	8.48774	0.748783	15	43.0012	1.00046	17	30.7692	0.704014	7	24.7102
A0A0S3SHT1	A0A0S3SHT1_PHAAN Uncharacterized protein	Vigan.07G104400	A0A0S3SHT1_PHAAN Uncharacterized protein OS=Vigna angularis var. angularis OX=157739 GN=Vigan.07G104400 PE=4 SV=1	76.42	41	41	811	509	53.7761	8.76318	1.04235	323	11.2144	0.856059	250	16.7377	1.40132	236	16.4944	0.955977	323	16.1689	0.563681	250	40.5842	0.581438	235	48.5978	1.06552	323	20.6089	1.26678	250	18.2138	1.03969	236	11.9015	0.889264	323	34.7906	1.11427	250	24.9593	0.679176	235	27.6017
A0A0S3R352	A0A0S3R352_PHAAN Uncharacterized protein	Vigan.01G279800	A0A0S3R352_PHAAN Uncharacterized protein OS=Vigna angularis var. angularis OX=157739 GN=Vigan.01G279800 PE=4 SV=1	76.15	8	8	262	130	14.1009	5.26221	0.776431	78	14.3182	0.852876	70	9.84512	0.787349	112	12.181	0.960783	78	10.5337	1.34	70	13.0212	1.03323	112	18.2865	1.25183	78	14.2311	0.967382	70	16.5323	1.14063	112	12.0279	1.09139	78	21.684	0.972133	70	22.462	1.06825	112	14.2058
A4PIA0	A4PIA0_PHAAN 7S globulin-3 (Fragment)	7S-3	A4PIA0_PHAAN 7S globulin-3 (Fragment) OS=Phaseolus angularis OX=3914 GN=7S-3 PE=1 SV=1	75.52	6	38	5101	433	49.7283	5.93506	0.590728	116	18.572	0.863459	153	13.2524	0.310282	182	53.5525	1.0795	116	10.5093	1.71813	153	10.4645	1.47481	182	9.57455	1.10089	116	12.7644	0.797094	153	8.76879	0.931894	182	14.3514	1.57278	116	16.7785	1.05019	152	13.7646	1.75799	182	15.888
A0A0S3SGH8	A0A0S3SGH8_PHAAN Uncharacterized protein	Vigan.07G050400	A0A0S3SGH8_PHAAN Uncharacterized protein OS=Vigna angularis var. angularis OX=157739 GN=Vigan.07G050400 PE=3 SV=1	75.49	14	15	154	253	27.1612	5.98584	1.07661	46	11.3322	1.15555	34	15.8456	1.20092	51	19.0884	0.944577	46	10.5353	0.869707	34	14.789	0.770213	51	30.9521	1.00108	46	17.7665	1.07858	34	15.5349	1.07428	51	10.6823	0.917852	46	27.0206	0.812879	34	21.9115	0.84927	51	33.732
A0A0L9UJ42	A0A0L9UJ42_PHAAN Phosphoglycerate kinase	LR48_Vigan05g031500	A0A0L9UJ42_PHAAN Phosphoglycerate kinase OS=Phaseolus angularis OX=3914 GN=LR48_Vigan05g031500 PE=3 SV=1	75.31	24	26	435	401	42.4478	6.22705	1.17917	131	11.6322	1.0415	116	12.6979	1.3364	129	16.844	0.956349	131	12.597	0.707946	115	35.6739	0.692276	128	35.5044	0.836829	131	14.8979	1.28333	116	12.0479	1.02285	129	12.282	0.894305	131	22.6947	0.774259	115	22.3294	0.729852	128	24.915
NC_030646.1.605.1			NC_030646.1.605.1	75	2	8	143	120	13.0007	6.97607	0.920991	7	18.4173	0.966883	6	10.6925	1.50832	9	5.09742	0.975019	7	6.71978	0.717216	6	27.1943	0.715095	9	32.3806	0.833332	7	19.8568	1.01399	6	8.82693	0.827313	9	14.9463	1.4325	7	23.4111	1.48248	6	19.947	0.821871	9	23.6964
XM_017558078.1			XP_017413567.1	75	4	4	37	88	9.6805	4.31006	0.976526	18	4.36295	0.775758	10	28.2918	1.2927	9	24.4991	0.659996	18	24.4822	0.514401	10	81.858	0.838545	9	26.7739	1.64319	18	16.5117	1.45315	10	33.6769	1.06359	9	7.40882	0.491186	18	45.9272	0.807583	10	24.6363	0.695968	9	39.3844
NC_030637.1.1954.6			NC_030637.1.1954.6	74.94	1	44	1425	399	43.5133	8.42627	1.11481	2	0.588649							0.674969	2	8.19149							1.33599	2	9.23221							0.629822	2	22.0621
A0A0S3SKX7	A0A0S3SKX7_PHAAN Annexin	Vigan.07G238000	A0A0S3SKX7_PHAAN Annexin OS=Vigna angularis var. angularis OX=157739 GN=Vigan.07G238000 PE=3 SV=1	74.84	24	26	310	314	35.9269	8.19189	0.9814	89	8.12797	1.15459	88	13.7233	1.22862	124	11.5682	1.01539	89	9.82968	1.30338	88	22.5067	0.780639	124	30.7587	1.03352	89	16.3878	0.868826	88	17.3275	1.12975	124	14.548	1.0215	89	29.0322	0.871036	85	29.7836	0.654392	124	39.5542
A0A0S3RTX2	A0A0S3RTX2_PHAAN Uncharacterized protein	Vigan.04G133900	A0A0S3RTX2_PHAAN Uncharacterized protein OS=Vigna angularis var. angularis OX=157739 GN=Vigan.04G133900 PE=4 SV=1	74.11	10	11	190	112	12.1819	6.58057	0.920056	79	9.76498	0.791257	50	17.1788	1.41625	50	14.7415	0.767761	79	18.5934	0.508572	49	71.0066	0.483514	49	38.9395	1.43277	79	20.5414	1.44176	50	19.0587	1.09712	50	8.32561	0.743037	78	37.3028	0.913828	50	34.8934	0.615441	50	27.4345
NC_030637.1.1954.1			NC_030637.1.1954.1	74.08	1	44	1426	409	44.5688	8.1333	1.19121	1		1.05735	1		1.2424	1		0.894934	1		0.707183	1		0.76815	1		1.05572	1		1.20899	1		0.967125	1		0.630023	1		0.917512	1		0.907933	1
A4PI99	A4PI99_PHAAN 7S globulin-2 (Fragment)	7S-2	A4PI99_PHAAN 7S globulin-2 (Fragment) OS=Phaseolus angularis OX=3914 GN=7S-2 PE=2 SV=1	73.96	2	37	5065	434	49.9495	6.26514	0.625875	24	17.0442	0.701191	33	22.6907	0.414514	43	31.3259	0.941151	24	5.52685	1.26782	33	11.9476	1.27654	43	13.5823	1.2952	24	7.51441	0.993155	33	6.79327	1.03397	43	13.1106	1.48954	24	5.28057	1.3584	33	13.4805	1.61678	43	13.1777
A0A0L9TXC9	A0A0L9TXC9_PHAAN Uncharacterized protein	LR48_Vigan02g119700	A0A0L9TXC9_PHAAN Uncharacterized protein OS=Phaseolus angularis OX=3914 GN=LR48_Vigan02g119700 PE=4 SV=1	73.78	41	41	1241	511	57.9033	5.8335	0.743654	358	17.3837	0.888922	389	13.3759	0.433385	481	44.9777	1.0543	358	12.4675	1.59575	389	23.3151	1.3531	488	16.0029	1.21516	358	21.5089	0.863004	389	21.4661	1.07818	487	14.5164	1.17834	358	29.4806	0.863432	388	20.6615	1.43607	488	14.833
NC_030638.1.1394.152			NC_030638.1.1394.152	73.58	3	23	2767	318	36.0995	5.19873	0.617974	3	6.09257	0.933119	8	40.0672	0.350489	13	55.8547	0.824017	3	1.80193	1.44686	8	13.2564	1.23042	13	9.19426	1.5995	3	6.11117	0.798718	8	35.286	1.29068	13	13.0171	1.19878	3	7.58004	1.19271	8	9.65973	1.42874	13	13.0057
NC_030639.1.1632.17			NC_030639.1.1632.17	73.56	11	17	222	295	31.8804	6.43018	0.780658	23	11.8899	0.912959	24	10.1721	0.440015	31	59.2622	0.949093	23	5.51919	1.43914	24	8.2849	1.74453	31	7.63148	1.07129	23	11.5385	0.903864	24	8.25387	0.933539	31	7.21987	1.40479	23	13.1521	0.965516	24	20.1877	1.48805	31	14.255
A0A0L9U7G2	A0A0L9U7G2_PHAAN Uncharacterized protein	LR48_Vigan03g212700	A0A0L9U7G2_PHAAN Uncharacterized protein OS=Phaseolus angularis OX=3914 GN=LR48_Vigan03g212700 PE=3 SV=1	73.2	8	8	64	97	10.5648	7.50342	1.09138	27	11.1422	0.819584	18	7.44382	1.20766	18	10.3629	0.871536	27	12.9424	0.565764	18	34.6024	0.683977	18	19.4924	1.15327	27	10.1858	1.40567	18	14.1364	1.10223	18	8.69254	0.732471	27	32.3285	0.999374	18	14.4918	0.821455	18	16.2353
NC_030638.1.1403.11			NC_030638.1.1403.11	73.17	10	10	614	205	21.0417	5.021	1.00631	284	9.26635	0.763728	178	21.5593	1.34338	147	21.1335	0.837689	283	15.7375	0.549657	177	73.8052	0.627891	142	63.1173	1.27272	284	18.2222	1.34043	180	20.3817	1.0404	147	12.6964	0.756676	281	27.4744	1.12573	180	20.1683	0.692416	145	42.4482
A0A0L9TII6	A0A0L9TII6_PHAAN Uncharacterized protein	LR48_Vigan1293s000700	A0A0L9TII6_PHAAN Uncharacterized protein OS=Phaseolus angularis OX=3914 GN=LR48_Vigan1293s000700 PE=4 SV=1	72.73	9	9	259	110	11.6858	9.33447	0.801142	91	16.1785	0.851977	95	18.493	1.1087	73	16.4052	0.867909	91	17.6827	0.497292	95	47.8344	0.946949	73	29.9597	1.51577	91	20.9683	1.25959	95	18.7218	1.0315	73	13.9159	0.752624	91	37.4666	1.32537	95	29.2316	0.875255	73	24.6958
XM_017557696.1			XP_017413185.1	72.73	3	22	3653	264	30.0483	4.95752	0.66607	13	21.9971	0.90483	15	9.69943	0.414688	20	36.3731	0.965584	13	16.3391	1.3831	15	6.02124	1.19517	19	17.0462	1.35004	13	11.3468	0.934669	15	8.30984	1.03652	20	9.93736	1.12332	13	26.629	1.02127	15	14.8279	1.60994	20	12.3135
NW_016114859.1.18.28			NW_016114859.1.18.28	72.73	1	14	169	275	30.9497	5.60498	0.895896	1								0.981543	1								1.00643	1								1.27545	1
A0A0S3R659	A0A0S3R659_PHAAN Uncharacterized protein	Vigan.01G392800	A0A0S3R659_PHAAN Uncharacterized protein OS=Vigna angularis var. angularis OX=157739 GN=Vigan.01G392800 PE=3 SV=1	72.31	17	17	138	242	26.5599	7.41553	1.07814	47	8.29222	0.975762	47	11.9527	1.24487	42	8.44603	0.964068	47	13.2308	0.622535	47	36.9475	0.66992	42	18.9329	1.015	47	18.0214	1.20984	47	16.0103	1.07653	42	8.56727	0.912317	47	34.5903	1.01531	47	12.1602	0.803868	42	9.51916
A0A0L9V3M7	A0A0L9V3M7_PHAAN Uncharacterized protein	LR48_Vigan08g049700	A0A0L9V3M7_PHAAN Uncharacterized protein OS=Phaseolus angularis OX=3914 GN=LR48_Vigan08g049700 PE=4 SV=1	72.15	8	11	165	158	18.2263	6.45557	0.965413	46	11.9255	0.897483	52	19.7347	0.890665	45	18.0487	0.94884	46	11.719	0.536975	52	34.9141	0.830825	45	25.727	1.15058	46	16.2165	1.28762	52	17.6235	1.19885	45	11.4714	0.908825	46	25.3272	1.14	52	26.6243	1.01264	45	16.3291
A0A0L9VJZ4	A0A0L9VJZ4_PHAAN Uncharacterized protein	LR48_Vigan10g091100	A0A0L9VJZ4_PHAAN Uncharacterized protein OS=Phaseolus angularis OX=3914 GN=LR48_Vigan10g091100 PE=4 SV=1	72.01	22	23	1027	293	31.7592	7.35693	1.03244	327	9.96553	1.07446	243	9.55432	1.23472	367	17.9942	0.969495	327	9.45569	0.864883	243	18.0578	0.598349	366	43.8855	0.987978	327	17.0914	1.13952	243	11.7899	1.14949	367	11.2319	0.960003	327	26.089	0.823257	242	19.4339	0.715371	366	31.4618
NC_030638.1.1395.113			NC_030638.1.1395.113	71.91	1	28	1628	299	33.7573	5.63037	0.832011	1								1.123	1								0.64171	1								1.81255	1
A0A0L9UZW8	A0A0L9UZW8_PHAAN Fructose-bisphosphate aldolase	LR48_Vigan07g183600	A0A0L9UZW8_PHAAN Fructose-bisphosphate aldolase OS=Phaseolus angularis OX=3914 GN=LR48_Vigan07g183600 PE=3 SV=1	71.79	9	22	415	358	38.3851	7.00537	1.11633	77	11.284	1.13763	62	15.5178	1.31803	79	23.3054	0.982142	77	11.0223	1	62	17.5405	0.74377	78	37.4465	0.846905	77	18.5017	1.01597	62	13.8267	1.023	79	9.59738	0.986591	77	22.1266	0.836269	62	35.8331	0.761137	78	29.6203
A0A0L9V5F8	A0A0L9V5F8_PHAAN Uncharacterized protein	LR48_Vigan08g100900	A0A0L9V5F8_PHAAN Uncharacterized protein OS=Phaseolus angularis OX=3914 GN=LR48_Vigan08g100900 PE=4 SV=1	71.46	18	26	2232	438	50.3148	5.46533	0.767165	322	31.2231	0.843846	258	11.261	0.430568	283	78.8267	0.932409	321	12.982	1.48514	256	27.2886	1.34335	280	16.1652	1.2453	322	27.2451	0.902398	258	16.7382	1.0488	284	10.4943	1.08515	322	25.4191	0.99325	257	25.4587	1.49409	283	20.7488
NC_030638.1.1394.24			NC_030638.1.1394.24	71.15	1	15	3017	208	23.7031	5.12256	0.754763	1					0.676871	2	54.3446	1.03554	1					1.48141	2	30.459	0.923238	1					0.869155	2	8.39527	1.66082	1					1.27775	2	24.3512
A0A0L9UFQ8	A0A0L9UFQ8_PHAAN Protein disulfide-isomerase	LR48_Vigan04g175600	A0A0L9UFQ8_PHAAN Protein disulfide-isomerase OS=Phaseolus angularis OX=3914 GN=LR48_Vigan04g175600 PE=3 SV=1	70.82	28	31	524	514	57.4169	5.16064	1.10998	157	9.60574	1.05868	118	10.0434	1.30055	192	12.8856	0.969745	157	10.6566	0.973345	118	15.9066	0.639593	189	35.9807	0.903232	157	14.3486	1.1257	118	12.1029	1.06392	192	8.98228	0.929086	157	24.4504	0.711688	118	21.8928	0.744354	192	20.1456
A0A0L9UVU7	A0A0L9UVU7_PHAAN Uncharacterized protein	LR48_Vigan07g040600	A0A0L9UVU7_PHAAN Uncharacterized protein OS=Phaseolus angularis OX=3914 GN=LR48_Vigan07g040600 PE=4 SV=1	70.47	1	10	110	149	16.8069	4.27197	0.943545	1		0.822711	4	4.60763	0.915386	3	51.1009	1.02068	1		1.18498	4	4.53547	1.04949	3	8.70798	1.08018	1		0.983514	4	3.78527	1.00721	3	2.87274	1.0037	1		1.21672	4	5.74257	1.0775	3	25.0095
A0A0S3T9S5	A0A0S3T9S5_PHAAN Uncharacterized protein	Vigan.11G093900	A0A0S3T9S5_PHAAN Uncharacterized protein OS=Vigna angularis var. angularis OX=157739 GN=Vigan.11G093900 PE=4 SV=1	70.47	1	10	107	149	16.8209	4.27197	0.956192	2	0.684845	1.27027	2	4.5434	1.84798	2	0.684778	1.09398	2	0.261806	0.595869	2	5.12471	0.556291	2	15.4017	0.997802	2	2.63194	0.875402	2	1.15242	0.805298	2	7.77985	1.01091	2	5.86394	1.60498	2	9.86314	0.425591	2	4.2253
A0A0S3SLL4	A0A0S3SLL4_PHAAN Proteasome subunit alpha type	Vigan.08G023200	A0A0S3SLL4_PHAAN Proteasome subunit alpha type OS=Vigna angularis var. angularis OX=157739 GN=Vigan.08G023200 PE=3 SV=1	70.04	3	12	96	237	25.964	4.75439	1.22212	9	7.37868	0.986388	3	0.759627	1.00388	1		0.979133	9	14.2949	1.05722	3	19.6056	1.27805	1		0.830162	9	9.34225	1.04433	3	3.14989	0.853033	1		0.702499	9	21.253	1.01758	3	1.71073	1.07048	1
NC_030644.1.479.40			NC_030644.1.479.40	69.74	4	12	122	228	24.842	4.91943	1.12817	12	8.21296	0.852902	1		1.199	3	7.49683	0.834766	12	6.1543	0.769222	1		0.596733	3	13.684	1.01917	12	6.25196	1.25779	1		0.983004	3	3.8309	0.831584	12	27.5657	1.03018	1		0.912558	3	36.9777
P16064	ICI1_PHAAN Subtilisin inhibitor 1		ICI1_PHAAN Subtilisin inhibitor 1 OS=Phaseolus angularis OX=3914 PE=1 SV=1	69.57	2	5	69	92	10.3782	5.13525	0.850063	6	7.32975	0.787643	3	3.61721				0.907891	6	2.4141	0.658805	3	0.995612				1.2122	6	6.21247	1.41061	3	16.1737				1.13268	6	21.6601	0.903894	3	39.8113
A0A0L9UQA5	A0A0L9UQA5_PHAAN Uncharacterized protein	LR48_Vigan06g008300	A0A0L9UQA5_PHAAN Uncharacterized protein OS=Phaseolus angularis OX=3914 GN=LR48_Vigan06g008300 PE=4 SV=1	69.39	9	9	39	147	16.5443	4.88135	1.04162	21	8.36567	0.747848	13	5.74073	1.53877	5	4.24399	0.908645	21	7.98048	0.49353	13	29.5942	0.57128	5	14.6782	1.13809	21	15.5912	1.45514	13	5.40752	1.06884	5	8.12338	0.657563	21	22.5195	1.01588	13	11.1559	0.544247	5	5.56909
A0A0L9TXB8	A0A0L9TXB8_PHAAN Uncharacterized protein	LR48_Vigan02g130100	A0A0L9TXB8_PHAAN Uncharacterized protein OS=Phaseolus angularis OX=3914 GN=LR48_Vigan02g130100 PE=3 SV=1	69.29	9	9	112	140	15.0031	10.3892	1.01262	43	7.58612	0.889749	34	12.1662	1.01482	33	15.7285	1.00164	43	15.3108	0.690918	34	25.8207	0.88976	33	30.0998	1.03621	43	26.1951	1.13146	34	13.9493	1.0922	33	12.3618	0.894436	43	24.6899	1.25234	34	13.1818	0.960916	33	17.0599
A0A0S3S8U6	A0A0S3S8U6_PHAAN Annexin	Vigan.06G014500	A0A0S3S8U6_PHAAN Annexin OS=Vigna angularis var. angularis OX=157739 GN=Vigan.06G014500 PE=3 SV=1	68.37	23	24	147	313	35.799	7.35693	0.980491	53	8.37556	1.06479	31	11.8217	1.15449	39	14.5584	1.01912	54	8.8101	1.05535	31	31.3857	0.852518	39	21.7971	1.10693	53	12.8199	1.00307	31	18.3966	1.11023	39	11.9375	0.910035	54	22.6074	0.952601	31	27.4599	0.786361	39	20.0808
A0A0S3TF26	A0A0S3TF26_PHAAN Uncharacterized protein	Vigan.UMG162000	A0A0S3TF26_PHAAN Uncharacterized protein OS=Vigna angularis var. angularis OX=157739 GN=Vigan.UMG162000 PE=3 SV=1	68.22	2	5	788	107	11.8013	6.87354	0.91771	94	6.11187	0.751721	120	10.157	0.513392	112	18.5573	0.95324	93	8.84293	0.823089	119	10.9069	0.947005	112	15.4122	1.31882	93	8.62261	1.36879	120	7.67038	1.36516	113	8.23586	0.783353	92	15.0272	0.801114	119	13.469	1.23367	112	6.78409
A0A0S3RVR4	A0A0S3RVR4_PHAAN Uncharacterized protein	Vigan.04G212000	A0A0S3RVR4_PHAAN Uncharacterized protein OS=Vigna angularis var. angularis OX=157739 GN=Vigan.04G212000 PE=4 SV=1	68.22	6	7	122	107	11.3619	7.88428	1.1304	33	15.4971	0.755957	32	9.70432	1.33352	22	8.56811	0.767409	33	24.9551	0.513129	32	46.6156	0.472096	22	42.5859	1.10282	33	9.20176	1.48656	32	12.9098	1.18947	22	11.4342	0.773198	33	23.363	0.900658	32	12.3201	0.666228	22	37.4471
A0A0S3T8S4	A0A0S3T8S4_PHAAN Alpha-1,4 glucan phosphorylase	Vigan.11G053900	A0A0S3T8S4_PHAAN Alpha-1,4 glucan phosphorylase OS=Vigna angularis var. angularis OX=157739 GN=Vigan.11G053900 PE=3 SV=1	68.05	3	48	791	986	111.23	5.31299	1.07502	12	9.23527	1.22342	17	8.93911	1.32175	22	11.3011	1.08834	12	8.25546	1.32293	17	8.17313	0.654954	22	38.8629	0.814635	12	13.9064	0.908613	17	3.87722	1.05596	22	6.93567	0.999506	12	12.6571	0.670607	17	26.7965	0.794692	22	16.6795
A0A0S3SEY4	A0A0S3SEY4_PHAAN Uncharacterized protein	Vigan.06G270500	A0A0S3SEY4_PHAAN Uncharacterized protein OS=Vigna angularis var. angularis OX=157739 GN=Vigan.06G270500 PE=4 SV=1	67.66	12	14	84	337	35.587	8.20654	1.082	34	8.78421	1.07357	21	14.5794	1.30493	21	13.8064	0.977835	34	11.64	0.840402	21	33.4483	0.733043	20	40.8587	0.874522	34	22.3077	1.10128	21	10.9412	1.0033	21	20.8505	1.00141	34	33.0143	0.916382	20	19.2776	0.753778	21	16.6325
A0A0S3S1E5	A0A0S3S1E5_PHAAN Serine hydroxymethyltransferase	Vigan.04G434200	A0A0S3S1E5_PHAAN Serine hydroxymethyltransferase OS=Vigna angularis var. angularis OX=157739 GN=Vigan.04G434200 PE=3 SV=1	67.52	12	27	297	471	51.6913	7.47412	1.17058	34	10.3502	1.06243	40	7.53226	1.33488	58	17.2338	1.02131	34	8.69319	0.851635	40	46.3027	0.822888	57	47.9366	0.752616	34	15.4045	1.12636	40	22.0272	0.97336	57	10.375	0.866319	34	24.9251	0.911327	40	16.6403	0.808526	58	29.7421
A0A0S3SWD8	A0A0S3SWD8_PHAAN Uncharacterized protein	Vigan.09G056000	A0A0S3SWD8_PHAAN Uncharacterized protein OS=Vigna angularis var. angularis OX=157739 GN=Vigan.09G056000 PE=4 SV=1	67.41	11	20	178	313	34.959	6.18896	1.13539	36	9.39227	0.882662	36	14.1213	1.47095	22	20.4825	0.981061	36	9.10759	0.658715	36	44.4191	0.631288	22	73.2722	0.909308	36	9.46118	1.2904	36	15.4214	1.00932	22	6.69267	0.828713	36	16.734	0.939061	36	15.6076	0.625651	22	37.3429
A0A0S3RYY6	A0A0S3RYY6_PHAAN Uncharacterized protein	Vigan.04G339500	A0A0S3RYY6_PHAAN Uncharacterized protein OS=Vigna angularis var. angularis OX=157739 GN=Vigan.04G339500 PE=4 SV=1	67.12	7	7	124	146	16.1492	5.22412	0.930273	37	12.4636	1.14877	43	15.1432	1.07234	43	19.1626	0.994721	37	8.8676	1.03688	43	19.0874	0.931264	43	21.1935	0.989487	37	16.404	0.89346	43	18.0863	1.06666	43	9.28145	1.06488	37	13.4201	1.15076	42	15.6147	0.835573	43	21.2535
A0A0S3RFA6	A0A0S3RFA6_PHAAN Glyceraldehyde-3-phosphate dehydrogenase	Vigan.02G218500	A0A0S3RFA6_PHAAN Glyceraldehyde-3-phosphate dehydrogenase OS=Vigna angularis var. angularis OX=157739 GN=Vigan.02G218500 PE=3 SV=1	66.86	3	17	291	338	36.605	7.02002	0.633107	5	7.41867	0.896819	6	11.9471	0.390459	10	28.2908	1.2345	5	0.524761	1.92996	6	4.51171	1.55672	10	4.4799	1.09711	5	1.47549	0.797077	6	13.1099	1.04766	10	9.90933	1.42456	5	4.90901	0.664806	6	7.50322	1.46264	10	5.41305
A0A0L9VCS3	A0A0L9VCS3_PHAAN Uncharacterized protein	LR48_Vigan09g152500	A0A0L9VCS3_PHAAN Uncharacterized protein OS=Phaseolus angularis OX=3914 GN=LR48_Vigan09g152500 PE=3 SV=1	66.83	16	16	884	398	43.1647	7.81104	0.787152	242	11.0761	1.11797	294	12.3466	0.738152	344	19.8406	1.00802	242	11.7857	1.18567	294	18.8411	1.00647	344	19.8304	1.10105	242	23.8554	0.87852	294	19.2906	1.19967	347	16.3979	1.23638	242	28.7859	1.00558	293	17.3252	1.09123	347	17.8653
A0A0S3T451	A0A0S3T451_PHAAN Uncharacterized protein	Vigan.10G144700	A0A0S3T451_PHAAN Uncharacterized protein OS=Vigna angularis var. angularis OX=157739 GN=Vigan.10G144700 PE=4 SV=1	66.79	11	11	200	268	29.1552	8.5874	0.951878	48	11.3061	1.11302	73	14.0999	0.920132	78	13.7963	1.03635	48	12.6849	0.977067	73	15.7836	1.03368	78	29.2082	0.910467	48	24.8421	0.941259	73	28.0233	1.07338	78	18.1624	1.07255	48	38.0635	1.19884	73	26.1717	1.05006	78	19.0754
A0A0S3SNN4	A0A0S3SNN4_PHAAN ATP synthase subunit d, mitochondrial	Vigan.08G104500	A0A0S3SNN4_PHAAN ATP synthase subunit d, mitochondrial OS=Vigna angularis var. angularis OX=157739 GN=Vigan.08G104500 PE=3 SV=1	66.67	15	15	90	168	19.8551	5.2876	1.10373	43	7.67924	0.786422	30	12.4779	1.49848	17	14.5193	0.87084	43	13.8889	0.554879	30	35.9529	0.534171	17	41.9812	1.18393	43	14.8964	1.46774	30	12.1313	1.01691	17	7.84621	0.665947	43	35.1069	0.931732	30	23.5031	0.602656	17	34.9091
XM_017584129.1			XP_017439618.1	66.5	1	46	741	985	111.119	5.35107	1.02759	1								0.951604	1								0.89705	1								1.1806	1
XM_017559171.1			XP_017414660.1	65.94	7	19	1783	229	25.3148	6.07471	0.737391	246	15.528	0.949567	351	10.2279	0.639949	444	23.3904	1.08538	246	9.70245	1.76085	351	12.6399	1.38846	445	12.2229	0.913202	246	22.9767	0.699143	351	18.9319	1.02746	445	8.50553	1.57868	246	28.8739	1.00951	351	16.6624	1.21922	445	12.004
A0A0S3R0N9	A0A0S3R0N9_PHAAN Uncharacterized protein	Vigan.01G170500	A0A0S3R0N9_PHAAN Uncharacterized protein OS=Vigna angularis var. angularis OX=157739 GN=Vigan.01G170500 PE=4 SV=1	65.92	12	12	44	267	30.7877	5.07178	1.15216	17	11.9252	1.11501	10	15.0236	1.29115	17	5.48171	1.05163	17	7.99744	0.735855	10	43.9859	0.789564	17	19.4625	0.843571	17	10.7214	1.22554	10	13.7729	0.990902	17	9.37141	0.724667	17	38.4311	0.767503	10	11.8432	0.733564	17	18.5562
NC_030644.1.53.4			NC_030644.1.53.4	65.82	16	16	251	275	29.9423	6.29053	0.77913	82	12.8109	0.915521	81	8.56609	0.633157	88	25.828	1.10573	82	6.04445	1.61327	81	12.4393	1.18829	88	13.0662	1.09672	82	14.16	0.848353	81	9.87379	1.09932	88	10.044	1.17546	82	18.2815	0.95801	81	13.1525	1.22134	88	17.61
A0A0S3RCR5	A0A0S3RCR5_PHAAN Uncharacterized protein	Vigan.02G118500	A0A0S3RCR5_PHAAN Uncharacterized protein OS=Vigna angularis var. angularis OX=157739 GN=Vigan.02G118500 PE=3 SV=1	65.64	5	18	174	259	29.1845	4.75439	1.09792	17	8.60029	0.859544	17	20.6518	1.26532	16	24.5015	0.94006	17	8.74204	0.638157	17	26.9876	0.759975	16	40.4082	0.978979	17	20.9632	1.31663	17	19.9087	0.992328	16	14.7432	0.833521	17	55.2807	0.854629	17	11.524	0.686966	16	38.3672
XM_017563751.1			XP_017419240.1	65.58	14	14	115	276	29.6715	8.88037	0.881326	32	13.0475	1.12984	32	6.85259	1.01111	50	19.273	0.983735	32	9.34304	1.23959	32	11.9714	0.900493	50	19.7259	1.03885	32	17.8744	0.888127	32	19.5124	1.07302	50	14.5629	1.09	32	38.0364	0.909205	32	21.9463	0.9053	50	14.6177
A0A0S3SMM1	A0A0S3SMM1_PHAAN Uncharacterized protein	Vigan.08G067000	A0A0S3SMM1_PHAAN Uncharacterized protein OS=Vigna angularis var. angularis OX=157739 GN=Vigan.08G067000 PE=4 SV=1	65.49	3	33	6068	455	52.0939	6.07471	0.656629	146	14.4388	0.841197	138	10.9601	0.400592	187	48.1753	1.05741	146	9.91939	1.62391	138	21.2308	1.42605	187	23.7736	1.17153	146	11.0168	0.839099	140	25.5214	1.02321	192	20.8607	1.44924	146	14.2745	0.966706	138	21.4172	1.56957	192	18.3583
A0A0S3SFV2	A0A0S3SFV2_PHAAN Uncharacterized protein (Fragment)	Vigan.07G030500	A0A0S3SFV2_PHAAN Uncharacterized protein (Fragment) OS=Vigna angularis var. angularis OX=157739 GN=Vigan.07G030500 PE=4 SV=1	65.31	8	12	79	147	16.5701	10.6675	1.04655	28	10.2752	0.886255	27	9.57982	1.01946	16	10.0166	1.00971	28	12.4242	0.757573	27	36.6648	0.957289	16	28.4064	0.922802	28	19.8894	1.1452	27	20.2823	1.09897	16	16.1356	0.855696	28	32.7122	1.2721	27	16.4512	0.984882	16	17.6514
A0A0S3SMS9	A0A0S3SMS9_PHAAN Uncharacterized protein	Vigan.08G067200	A0A0S3SMS9_PHAAN Uncharacterized protein OS=Vigna angularis var. angularis OX=157739 GN=Vigan.08G067200 PE=4 SV=1	64.88	12	39	2202	521	59.5745	6.55127	0.628084	187	16.9454	0.796783	171	12.4398	0.354389	214	56.446	0.984219	186	15.8989	1.49229	171	12.139	1.34243	217	11.2565	1.32887	187	19.8528	0.947599	171	8.77517	1.05339	217	11.7963	1.17365	187	28.0292	0.931154	171	24.197	1.61136	217	11.8483
A0A0L9T4A6	A0A0L9T4A6_PHAAN Uncharacterized protein	LR48_Vigan102s007000	A0A0L9T4A6_PHAAN Uncharacterized protein OS=Phaseolus angularis OX=3914 GN=LR48_Vigan102s007000 PE=4 SV=1	64.71	8	21	247	476	52.8103	6.21436	0.937572	20	7.6691	1.06081	25	12.0261	0.906197	34	15.9337	1.01726	20	13.184	1.03902	25	17.3842	0.868881	33	14.808	1.08606	20	26.6968	0.953738	25	17.6066	1.19692	34	12.8975	0.969228	20	24.4834	1.06735	25	13.6529	0.903814	34	13.1911
A0A0S3SZZ4	A0A0S3SZZ4_PHAAN Uncharacterized protein	Vigan.09G209700	A0A0S3SZZ4_PHAAN Uncharacterized protein OS=Vigna angularis var. angularis OX=157739 GN=Vigan.09G209700 PE=4 SV=1	64.67	10	14	99	150	16.7843	10.9165	1.03993	27	6.51327	0.938541	34	15.296	1.10187	29	6.79163	1.00729	27	14.7346	0.658857	34	20.2377	0.907335	29	27.9635	1.06449	27	22.2174	1.21461	34	14.8701	1.03127	29	12.208	0.825326	27	22.5191	1.19995	34	21.6166	0.981544	29	11.798
A0A0S3RPU9	A0A0S3RPU9_PHAAN Uncharacterized protein	Vigan.03G246500	A0A0S3RPU9_PHAAN Uncharacterized protein OS=Vigna angularis var. angularis OX=157739 GN=Vigan.03G246500 PE=4 SV=1	64.63	6	6	223	82	8.82366	9.78857	1.00186	83	12.6782	0.938464	85	19.3638	1.06857	55	28.4447	0.894702	83	17.5424	0.814242	85	39.4501	0.904233	54	50.4982	1.14648	83	18.9458	1.03569	85	28.9365	0.950175	55	15.5522	0.92908	83	44.1211	1.21151	84	38.7307	1.0583	55	26.1698
NC_030638.1.1395.109			NC_030638.1.1395.109	64.55	1	26	1483	268	30.4126	6.82959							0.652743	1								1.19178	1								0.866866	1								1.61711	1
A0A0S3SNE8	A0A0S3SNE8_PHAAN Uncharacterized protein	Vigan.08G095000	A0A0S3SNE8_PHAAN Uncharacterized protein OS=Vigna angularis var. angularis OX=157739 GN=Vigan.08G095000 PE=4 SV=1	64.38	9	9	105	219	24.463	4.84326	1.06539	38	12.8314	0.888435	37	11.3944	1.54203	29	9.6165	0.95334	38	8.60592	0.634193	37	49.6294	0.45728	29	28.2437	1.08598	38	19.1388	1.36953	37	18.767	1.09927	29	5.15959	0.749399	38	26.2156	0.799145	37	19.2926	0.515176	29	19.0172
A0A0S3T0Y8	A0A0S3T0Y8_PHAAN 40S ribosomal protein S12	Vigan.10G018600	A0A0S3T0Y8_PHAAN 40S ribosomal protein S12 OS=Vigna angularis var. angularis OX=157739 GN=Vigan.10G018600 PE=3 SV=1	64.29	2	8	184	140	14.8596	5.77002	1.13421	18	6.79783	0.988358	22	5.14501	1.39968	22	14.6373	1.01534	18	5.15172	0.717272	22	33.0877	0.697297	22	45.7338	0.896958	18	7.76197	1.24886	22	14.4678	1.00302	22	7.08416	0.852278	18	10.4289	0.930366	22	7.00938	0.684144	22	34.9913
NC_030640.1.129.3			NC_030640.1.129.3	64.24	3	8	71	151	16.5243	6.41748	0.987979	10	2.80211	0.923612	11	4.56676	1.03664	10	9.80093	1.07026	10	2.13101	0.830673	11	8.89928	0.926423	10	17.4833	0.951613	10	6.99227	1.13935	11	3.07986	1.15078	10	5.09967	1.04137	10	4.17772	1.11444	11	11.8005	0.890117	10	9.71033
A0A0L9V7B4	A0A0L9V7B4_PHAAN Poly [ADP-ribose] polymerase (Fragment)	LR48_Vigan08g138600	A0A0L9V7B4_PHAAN Poly [ADP-ribose] polymerase (Fragment) OS=Phaseolus angularis OX=3914 GN=LR48_Vigan08g138600 PE=4 SV=1	64.1	40	40	360	791	89.0715	5.56689	0.853923	101	8.74317	1.1717	97	13.3977	0.993598	161	13.5532	1.08368	101	10.2624	1.31456	97	12.9329	0.918975	161	19.486	1.06805	101	23.4537	0.853364	97	18.9632	1.10018	161	12.8638	1.0985	101	26.9656	0.848164	97	19.9474	0.949507	161	11.9238
NC_030639.1.1190.3			NC_030639.1.1190.3	64.05	8	8	309	153	16.5384	8.83643	1.05475	134	11.9668	0.969398	86	9.28084	1.16863	89	19.2409	0.962774	133	11.6575	0.780177	86	32.3929	0.733959	89	39.8462	1.04465	134	12.4404	1.23491	86	12.1591	1.09496	89	8.69839	0.820561	133	31.1918	0.932897	86	14.9556	0.816224	89	28.8714
A0A0L9TGU3	A0A0L9TGU3_PHAAN Starch synthase, chloroplastic/amyloplastic	LR48_Vigan747s001300	A0A0L9TGU3_PHAAN Starch synthase, chloroplastic/amyloplastic OS=Phaseolus angularis OX=3914 GN=LR48_Vigan747s001300 PE=3 SV=1	64.01	26	29	746	603	66.6311	6.91748	0.859151	166	13.2363	0.87262	220	11.3645	0.671389	300	24.3983	1.02791	166	8.10472	1.51463	221	14.3565	1.05307	301	14.863	0.965737	166	15.1612	0.811312	221	20.3696	1.18948	301	11.1021	1.34923	166	25.0356	1.17841	220	17.1928	1.14102	301	13.0727
A0A0S3SM21	A0A0S3SM21_PHAAN ATP synthase subunit beta	Vigan.08G039100	A0A0S3SM21_PHAAN ATP synthase subunit beta OS=Vigna angularis var. angularis OX=157739 GN=Vigan.08G039100 PE=3 SV=1	63.98	8	23	477	558	59.6733	6.15088	1.12388	37	14.6155	1.0744	62	11.7404	1.44432	67	23.4167	0.991956	37	16.3318	0.868422	62	31.6694	0.679536	67	45.2649	0.81865	37	9.04758	1.02985	62	26.0143	0.905706	67	11.3605	1.05281	37	44.694	0.993167	62	31.8187	0.733024	67	37.4531
NC_030638.1.1394.26			NC_030638.1.1394.26	63.92	1	11	1976	158	17.8942	5.21143							0.862154	3	22.7499							1.00435	3	3.64196							1.06968	3	9.42619							1.11707	3	10.9236
NC_030638.1.1395.32			NC_030638.1.1395.32	63.74	2	12	766	171	19.1576	4.67822	0.652423	3	2.37595	1.10493	2	19.9287	0.406185	2	12.8601	1.12372	3	3.52949	1.47277	2	17.9189	1.43872	2	7.5808	1.05326	3	17.9017	0.692279	2	22.4186	0.9774	2	4.67104	1.52701	3	1.61435	1.12176	2	37.0355	1.62561	2	5.01985
NW_016115022.1.1.4			NW_016115022.1.1.4	63.6	2	14	138	239	25.7688	11.2827	0.785316	3	8.89177	0.91771	6	8.77344	0.586279	7	12.7549	1.07359	3	3.56394	1.67767	6	8.06874	1.39459	7	26.282	1.04872	3	2.65985	0.725345	6	13.0044	0.880332	7	6.07022	1.4215	3	26.5082	1.17985	6	9.39869	1.40131	7	21.0271
A0A0S3S1E8	A0A0S3S1E8_PHAAN Uncharacterized protein	Vigan.04G431600	A0A0S3S1E8_PHAAN Uncharacterized protein OS=Vigna angularis var. angularis OX=157739 GN=Vigan.04G431600 PE=4 SV=1	63.49	13	13	153	241	27.6636	6.46826	0.94036	47	9.04551	0.940933	42	13.8519	0.775884	52	25.4801	0.99494	47	14.1988	0.795942	42	16.7519	0.907671	52	19.5748	1.12696	47	12.8848	1.16572	42	13.436	1.22422	52	14.3674	0.877347	47	21.9876	1.00018	42	11.8978	0.948857	52	16.7854
A0A0L9TPG7	A0A0L9TPG7_PHAAN Pectin acetylesterase	LR48_Vigan01g160500	A0A0L9TPG7_PHAAN Pectin acetylesterase OS=Phaseolus angularis OX=3914 GN=LR48_Vigan01g160500 PE=3 SV=1	63.41	18	18	275	399	43.773	5.30029	0.926546	89	8.43181	0.788886	105	15.0554	1.12258	80	12.2565	0.927894	89	14.2637	0.468638	105	50.3741	0.848487	79	16.784	1.08167	89	24.1916	1.35319	105	10.4672	0.989888	80	8.9644	1.04683	89	29.19	1.19588	105	17.8791	0.95663	80	11.9031
XM_017556253.1			XP_017411742.1	63.31	8	10	179	169	18.5416	7.48877	1.10954	38	9.46309	0.966151	41	11.5396	1.44832	38	9.37628	1.06254	38	14.2415	0.578877	41	24.8951	0.602026	39	32.1963	0.894033	38	24.3343	1.32912	41	11.8008	1.00024	39	14.3161	0.880606	38	40.8268	0.870838	41	20.3001	0.64632	39	21.3124
A0A0L9U7B6	A0A0L9U7B6_PHAAN Uncharacterized protein	LR48_Vigan03g203300	A0A0L9U7B6_PHAAN Uncharacterized protein OS=Phaseolus angularis OX=3914 GN=LR48_Vigan03g203300 PE=4 SV=1	63.09	1	9	105	149	16.8369	4.27197	0.961071	1		0.975296	2	2.09727	1.62661	2	3.63705	1.04889	1		0.548053	2	2.07664	0.746936	2	1.78762	0.964583	1		1.02453	2	0.754532	0.780958	2	2.44145	1.108	1		1.74429	2	0.17549	0.650844	2	10.0925
A0A0L9T803	A0A0L9T803_PHAAN Uncharacterized protein	LR48_Vigan10g053700	A0A0L9T803_PHAAN Uncharacterized protein OS=Phaseolus angularis OX=3914 GN=LR48_Vigan10g053700 PE=3 SV=1	62.5	5	6	246	112	12.3704	5.8208	0.818532	31	7.82922	0.787282	46	18.5893	0.533159	38	23.7686	0.89255	31	11.4665	1.01461	46	14.3172	1.10518	38	13.9587	1.49592	31	22.8835	1.27353	47	11.4086	1.21515	38	11.4074	0.743821	31	49.2811	0.8622	44	18.2034	1.23281	38	10.3114
A0A0L9UNX2	A0A0L9UNX2_PHAAN Lipoxygenase	LR48_Vigan05g201600	A0A0L9UNX2_PHAAN Lipoxygenase OS=Phaseolus angularis OX=3914 GN=LR48_Vigan05g201600 PE=3 SV=1	62.33	47	55	1254	860	97.4789	6.37939	0.719074	248	18.7716	0.852338	338	13.1652	0.49438	455	43.439	1.02686	248	10.5594	1.59806	338	17.3585	1.23624	460	18.2477	1.08564	248	21.5594	0.905318	338	18.8364	1.02411	461	15.2494	1.37349	248	29.4238	0.796731	335	29.4098	1.48708	461	17.1451
A0A0S3R2I3	A0A0S3R2I3_PHAAN Uncharacterized protein	Vigan.01G268100	A0A0S3R2I3_PHAAN Uncharacterized protein OS=Vigna angularis var. angularis OX=157739 GN=Vigan.01G268100 PE=3 SV=1	61.86	8	8	28	97	10.6438	8.45557	1.15952	14	7.04767	0.90875	7	16.5493	1.17737	7	5.2359	0.850042	14	9.81377	0.600176	7	23.892	0.80454	7	10.8579	1.04154	14	16.8547	1.28516	7	14.9525	1.09298	7	10.2591	0.764828	14	18.8209	0.999522	7	6.28567	0.737219	7	14.4485
A0A0S3RNI4	A0A0S3RNI4_PHAAN Uncharacterized protein	Vigan.03G212600	A0A0S3RNI4_PHAAN Uncharacterized protein OS=Vigna angularis var. angularis OX=157739 GN=Vigan.03G212600 PE=3 SV=1	61.84	19	19	648	380	41.1879	6.99072	0.683945	171	16.2385	0.850767	208	13.2079	0.408421	257	42.354	1.11274	171	8.91586	1.78229	208	13.4555	1.47357	257	13.5807	1.13346	171	27.7094	0.852952	208	15.3528	1.14021	257	16.2844	1.2042	171	30.3037	0.813633	208	26.3201	1.29945	258	16.2011
A0A0L9UDB2	A0A0L9UDB2_PHAAN Uncharacterized protein	LR48_Vigan04g112300	A0A0L9UDB2_PHAAN Uncharacterized protein OS=Phaseolus angularis OX=3914 GN=LR48_Vigan04g112300 PE=4 SV=1	61.8	2	2	28	89	9.0158	9.11475	1.04061	6	2.22639	1.02074	10	5.6276	1.24343	11	14.802	1.03602	6	5.16918	0.777026	10	17.0001	0.73214	11	17.136	0.798656	6	1.19417	1.20466	10	10.7507	1.0401	11	7.62417	1.18425	6	3.92779	0.872116	10	13.0418	0.76871	11	11.7058
A0A0L9TF45	A0A0L9TF45_PHAAN Xylose isomerase	LR48_Vigan627s008100	A0A0L9TF45_PHAAN Xylose isomerase OS=Phaseolus angularis OX=3914 GN=LR48_Vigan627s008100 PE=3 SV=1	61.64	22	22	168	477	53.8297	6.12549	1.12161	54	8.43526	1.04885	46	12.7842	1.13774	68	15.5747	0.95798	54	8.76732	0.929817	46	16.3747	0.7524	68	31.0369	0.940686	54	14.1563	1.09399	46	12.696	1.08446	68	9.32214	0.967203	54	23.7937	0.874075	46	16.0483	0.876932	68	23.434
A0A0L9TTN3	A0A0L9TTN3_PHAAN Uncharacterized protein	LR48_Vigan02g005500	A0A0L9TTN3_PHAAN Uncharacterized protein OS=Phaseolus angularis OX=3914 GN=LR48_Vigan02g005500 PE=4 SV=1	61.57	5	17	734	229	25.4808	6.0874	0.914946	5	17.9171	0.404566	14	41.4002	0.645695	9	39.3221	1.47577	5	5.09639	3.51172	14	23.502	3.44648	9	27.7079	0.811371	5	38.3995	0.31645	14	75.5824	0.574383	9	12.5688	0.740243	5	46.4267	0.339143	14	81.8886	0.612887	9	18.0613
A0A0L9TZ34	A0A0L9TZ34_PHAAN Uncharacterized protein	LR48_Vigan02g199800	A0A0L9TZ34_PHAAN Uncharacterized protein OS=Phaseolus angularis OX=3914 GN=LR48_Vigan02g199800 PE=3 SV=1	61.18	1	11	146	152	17.5424	10.5649	1.07548	5	13.2254	0.75148	6	6.39513	1.04458	4	10.1243	0.886505	5	7.2172	0.483684	6	12.6029	0.744059	4	24.1505	1.328	5	3.41261	1.45141	6	6.60728	1.1951	4	1.38582	0.654751	5	17.2683	0.961442	6	24.2486	0.836928	4	8.39975
A0A0S3SNB1	A0A0S3SNB1_PHAAN Uncharacterized protein	Vigan.08G090400	A0A0S3SNB1_PHAAN Uncharacterized protein OS=Vigna angularis var. angularis OX=157739 GN=Vigan.08G090400 PE=3 SV=1	61.18	1	11	135	152	17.5144	10.5649	1.11496	3	2.42888	0.823055	1					0.932729	3	1.15349	0.60327	1					1.21527	3	2.83482	1.36903	1					0.630721	3	1.16725	1.00088	1
A0A0L9UUU4	A0A0L9UUU4_PHAAN Uncharacterized protein	LR48_Vigan07g021700	A0A0L9UUU4_PHAAN Uncharacterized protein OS=Phaseolus angularis OX=3914 GN=LR48_Vigan07g021700 PE=4 SV=1	61.17	9	10	46	188	20.1103	7.72314	1.12063	22	16.4608	0.888929	11	10.5842	1.36059	11	21.6562	0.794988	22	18.5609	0.575025	11	37.9612	0.523424	11	65.8791	1.13154	22	10.4633	1.40319	11	8.68956	1.09822	11	8.3969	0.670904	22	27.2068	0.88815	11	13.9912	0.707398	11	43.7696
A0A0S3RYV2	A0A0S3RYV2_PHAAN Uncharacterized protein	Vigan.04G334200	A0A0S3RYV2_PHAAN Uncharacterized protein OS=Vigna angularis var. angularis OX=157739 GN=Vigan.04G334200 PE=3 SV=1	60.52	13	14	182	309	33.013	6.78564	1.11897	53	12.8503	0.980759	50	10.9342	1.38651	57	12.6257	0.976429	53	11.2952	0.807857	50	39.9149	0.647427	57	48.3493	0.868932	53	17.2919	1.17739	50	20.7855	1.0372	57	10.4987	0.933878	53	27.7958	0.914347	50	19.75	0.700146	57	29.8569
A0A0S3TCV5	A0A0S3TCV5_PHAAN Uncharacterized protein	Vigan.11G248200	A0A0S3TCV5_PHAAN Uncharacterized protein OS=Vigna angularis var. angularis OX=157739 GN=Vigan.11G248200 PE=4 SV=1	60.49	7	7	86	162	17.3542	5.59229	1.03569	29	8.58368	1.06913	24	18.527	1.07851	33	13.1459	0.886651	29	13.7428	0.929501	24	20.8716	0.718425	33	25.9571	1.15491	29	14.0056	1.12819	24	27.1031	1.20576	33	11.1582	0.892815	29	35.7615	0.697247	24	12.0244	0.785256	33	29.4402
XM_017561094.1			XP_017416583.1	60.3	20	20	51	461	51.5641	5.65576	1.09026	16	8.5289	1.14942	12	15.6798	1.30354	23	20.6419	1.01629	16	11.8754	0.870448	12	4.76975	0.677474	23	25.415	0.893941	16	15.5355	1.04574	12	10.4634	0.96581	23	7.56614	0.909958	16	28.9092	0.797279	12	10.9523	0.828031	23	32.5259
A0A0S3RFU3	A0A0S3RFU3_PHAAN Uncharacterized protein	Vigan.02G223300	A0A0S3RFU3_PHAAN Uncharacterized protein OS=Vigna angularis var. angularis OX=157739 GN=Vigan.02G223300 PE=3 SV=1	59.91	5	12	197	232	25.1026	4.60205	1.05218	24	7.02943	0.997245	20	25.1431	1.34084	24	12.162	1.00876	24	12.3903	0.833945	20	29.9155	0.799523	23	32.4313	0.883313	24	22.9088	1.11205	20	27.9432	0.940575	24	13.7191	1.0807	24	22.6714	0.963261	20	24.1559	0.75929	23	14.5424
A0A0L9TT13	A0A0L9TT13_PHAAN Uncharacterized protein	LR48_Vigan01g329400	A0A0L9TT13_PHAAN Uncharacterized protein OS=Phaseolus angularis OX=3914 GN=LR48_Vigan01g329400 PE=4 SV=1	59.89	9	9	67	177	19.443	5.24951	1.11035	32	7.93327	0.876375	20	8.33818	1.50037	15	3.44562	1.05738	32	11.3947	0.63676	20	50.5792	0.540946	15	29.3402	0.879939	32	15.0114	1.32484	20	14.137	1.0667	15	2.64804	0.907984	32	21.0822	0.941584	20	7.02078	0.590884	15	16.0967
A0A0L9VSZ0	A0A0L9VSZ0_PHAAN Uncharacterized protein	LR48_Vigan11g123500	A0A0L9VSZ0_PHAAN Uncharacterized protein OS=Phaseolus angularis OX=3914 GN=LR48_Vigan11g123500 PE=4 SV=1	59.87	9	15	106	299	33.2793	6.94678	1.13223	17	16.1365	1.01469	13	13.9592	1.60296	14	13.1721	1.00779	17	14.9889	0.641718	13	52.5303	0.532213	14	78.3538	0.837085	17	15.2097	1.25609	13	9.7898	0.985016	14	12.097	0.924879	17	17.3665	1.03079	13	11.3382	0.629359	14	42.483
A0A0L9URB4	A0A0L9URB4_PHAAN Uncharacterized protein	LR48_Vigan06g042800	A0A0L9URB4_PHAAN Uncharacterized protein OS=Phaseolus angularis OX=3914 GN=LR48_Vigan06g042800 PE=4 SV=1	59.85	1	33	669	543	64.5641	5.26221	0.728319	1								1.09521	1								1.30779	1								1.05136	1
A0A0S3SG59	A0A0S3SG59_PHAAN Lipoxygenase	Vigan.07G036000	A0A0S3SG59_PHAAN Lipoxygenase OS=Vigna angularis var. angularis OX=157739 GN=Vigan.07G036000 PE=3 SV=1	59.79	36	46	1051	878	98.5085	6.60986	0.822878	249	13.9064	0.912471	276	10.4971	0.691917	363	23.4581	1.02647	249	9.3827	1.38627	276	23.0689	1.16175	364	15.9563	1.08739	249	16.4962	0.958664	276	16.8853	1.11469	364	10.7826	1.20252	249	19.5444	0.80785	274	22.8958	1.17726	364	14.0052
NW_016115088.1.31.4			NW_016115088.1.31.4	59.66	12	12	384	176	18.4304	6.16357	1.06643	122	11.8328	0.894876	114	24.2891	1.32439	128	16.0277	0.999042	122	12.7105	0.655317	114	29.2208	0.651623	128	41.2114	0.940982	122	21.2431	1.30486	114	29.6558	1.04311	128	17.1099	0.902388	122	45.7407	0.882959	114	40.0956	0.692141	128	34.1139
NC_030638.1.1394.73			NC_030638.1.1394.73	59.59	1	32	3399	443	50.9432	5.94775							0.27988	1								1.52159	1								1.03431	1								1.66793	1
A0A0S3SSP9	A0A0S3SSP9_PHAAN Uncharacterized protein	Vigan.08G264300	A0A0S3SSP9_PHAAN Uncharacterized protein OS=Vigna angularis var. angularis OX=157739 GN=Vigan.08G264300 PE=4 SV=1	59.51	19	23	358	405	44.66	10.4331	1.0542	91	9.00012	0.950843	82	16.7874	1.16964	61	14.4037	0.915986	91	13.2927	0.653794	82	28.0547	0.792153	61	30.451	1.14711	91	21.1036	1.21776	82	17.906	1.03829	61	9.61028	0.730808	91	36.5943	1.05941	82	24.1953	0.890928	61	19.0552
A0A0L9TMF8	A0A0L9TMF8_PHAAN Uncharacterized protein	LR48_Vigan01g089900	A0A0L9TMF8_PHAAN Uncharacterized protein OS=Phaseolus angularis OX=3914 GN=LR48_Vigan01g089900 PE=3 SV=1	59.35	1	10	217	155	16.4046	4.98291	0.945919	22	11.0446	0.970676	11	6.78586	1.245	4	1.20646	1.1179	22	9.30836	0.967322	11	27.2576	0.914613	4	40.3938	0.732665	22	20.6382	0.954899	11	16.9674	0.87616	4	5.2553	1.33613	22	29.786	1.42468	11	21.1049	0.956571	4	15.4625
A0A0L9UX38	A0A0L9UX38_PHAAN Uncharacterized protein	LR48_Vigan07g100000	A0A0L9UX38_PHAAN Uncharacterized protein OS=Phaseolus angularis OX=3914 GN=LR48_Vigan07g100000 PE=4 SV=1	59.26	9	18	145	243	28.3695	9.99365	0.912452	24	9.98142	0.835797	21	25.0826	0.744814	16	21.5526	0.993807	24	13.3593	0.742078	21	22.1414	1.10526	16	13.5386	0.973598	24	34.179	1.20236	21	16.6724	1.06689	16	15.2752	1.23958	24	36.9452	1.10008	21	12.0069	1.26757	16	21.9999
A0A0L9TED7	A0A0L9TED7_PHAAN Uncharacterized protein	LR48_Vigan549s004400	A0A0L9TED7_PHAAN Uncharacterized protein OS=Phaseolus angularis OX=3914 GN=LR48_Vigan549s004400 PE=3 SV=1	58.98	9	17	137	256	28.9886	4.75439	1.13284	23	11.8819	1.06751	14	8.20751	1.47122	20	10.209	1.03298	23	8.74933	0.880987	14	24.6789	0.614175	20	43.9816	0.821995	23	14.2618	1.1737	14	12.7582	0.976474	20	14.234	0.906288	23	22.1251	0.729635	14	44.2781	0.668055	20	35.3553
A0A0L9UPK5	A0A0L9UPK5_PHAAN Uncharacterized protein	LR48_Vigan05g204900	A0A0L9UPK5_PHAAN Uncharacterized protein OS=Phaseolus angularis OX=3914 GN=LR48_Vigan05g204900 PE=3 SV=1	58.79	15	16	88	330	35.3754	5.18604	0.879601	27	9.28399	0.996193	23	9.14057	0.744079	36	13.2471	1.05088	27	8.38562	1.66694	23	10.1858	1.23659	36	18.2347	0.96611	27	13.1348	0.765004	23	23.9956	1.04979	36	7.57541	1.26231	27	23.6388	0.917254	22	17.2727	1.14986	36	10.6997
A0A0S3STC7	A0A0S3STC7_PHAAN Uncharacterized protein	Vigan.08G297900	A0A0S3STC7_PHAAN Uncharacterized protein OS=Vigna angularis var. angularis OX=157739 GN=Vigan.08G297900 PE=3 SV=1	58.77	5	5	171	114	11.3368	4.50049	1.09221	75	10.0483	0.83007	43	14.6752	1.39394	51	18.6923	0.95028	75	12.3298	0.567453	43	50.0442	0.638077	49	94.9327	0.971364	75	15.3462	1.31938	44	21.9649	0.969896	51	16.6032	0.861118	74	30.1086	1.04243	43	16.1078	0.669747	50	46.2203
A0A0S3SUV7	A0A0S3SUV7_PHAAN Malate dehydrogenase	Vigan.08G360500	A0A0S3SUV7_PHAAN Malate dehydrogenase OS=Vigna angularis var. angularis OX=157739 GN=Vigan.08G360500 PE=3 SV=1	58.73	10	16	217	332	35.3683	6.30322	1.10238	45	12.6655	1.10145	38	13.93	1.34622	65	15.3006	0.999664	45	9.89874	0.975484	38	20.0577	0.662103	62	32.7149	0.886099	45	14.9431	1.10839	38	16.2084	1.07272	65	10.5292	0.937927	45	32.5062	0.725212	38	19.3929	0.702828	65	24.3461
A0A0S3S9L6	A0A0S3S9L6_PHAAN Malate dehydrogenase	Vigan.06G054600	A0A0S3S9L6_PHAAN Malate dehydrogenase OS=Vigna angularis var. angularis OX=157739 GN=Vigan.06G054600 PE=3 SV=1	58.55	13	14	166	345	36.004	8.73389	1.13943	49	15.5472	0.976154	44	12.6119	1.46493	62	19.456	0.988372	49	13.0314	0.703351	44	36.9286	0.586139	62	55.8839	0.857271	49	23.4272	1.22043	44	19.9517	0.986732	62	9.89896	1.08529	49	25.4447	0.89809	44	12.6355	0.689769	61	34.7458
NC_030638.1.1394.41			NC_030638.1.1394.41	58.49	1	20	2240	265	30.5508	7.73779							0.672195	3	28.4095							1.43167	3	2.45423							0.830491	3	2.47635							1.49322	3	16.8082
A0A0S3RZ43	A0A0S3RZ43_PHAAN Uncharacterized protein	Vigan.04G343600	A0A0S3RZ43_PHAAN Uncharacterized protein OS=Vigna angularis var. angularis OX=157739 GN=Vigan.04G343600 PE=3 SV=1	58.41	4	4	52	113	11.2707	4.41162	1.02417	21	9.68434	0.963046	16	15.8445	1.23713	15	11.3379	0.915216	21	15.1799	0.809578	16	31.8575	0.786478	15	20.5637	1.02951	21	11.2442	1.22641	16	20.0028	1.00704	15	7.89671	0.936327	21	20.8678	1.01815	15	15.5527	0.75549	15	26.2319
A0A0L9V0H1	A0A0L9V0H1_PHAAN Uncharacterized protein	LR48_Vigan07g195800	A0A0L9V0H1_PHAAN Uncharacterized protein OS=Phaseolus angularis OX=3914 GN=LR48_Vigan07g195800 PE=3 SV=1	58.24	4	16	128	261	29.2375	4.75439	0.956568	4	11.7664	1.06182	5	8.05506	1.2819	5	13.6108	0.982455	4	13.5161	0.795009	5	17.6121	0.787484	5	9.79167	1.09976	4	10.3046	1.03274	5	25.234	0.933204	5	10.5748	1.00211	4	33.1324	1.30398	5	25.8694	0.818954	5	5.85013
A0A0L9U9E4	A0A0L9U9E4_PHAAN Uncharacterized protein	LR48_Vigan03g286200	A0A0L9U9E4_PHAAN Uncharacterized protein OS=Phaseolus angularis OX=3914 GN=LR48_Vigan03g286200 PE=3 SV=1	58.16	13	13	52	294	31.569	8.22119	0.892036	16	4.89233	1.0142	16	8.41669	0.94071	20	16.7894	1.06426	16	6.39792	1.21004	16	12.9935	1.08264	20	9.79101	0.926965	16	13.2893	0.8592	16	9.92238	1.02442	20	8.64786	1.26552	16	10.9199	1.04304	16	9.11469	1.02287	20	13.3434
A0A0L9UIJ8	A0A0L9UIJ8_PHAAN Uncharacterized protein	LR48_Vigan05g011000	A0A0L9UIJ8_PHAAN Uncharacterized protein OS=Phaseolus angularis OX=3914 GN=LR48_Vigan05g011000 PE=4 SV=1	58.15	8	16	193	325	35.7957	7.41553	1.17066	29	8.74607	1.00385	30	7.36819	1.39859	34	12.7715	0.949671	29	13.9358	0.746006	31	30.5794	0.591192	34	40.6964	0.882304	29	21.9059	1.31666	31	10.6744	1.0376	34	8.50534	0.841052	29	20.2916	0.750344	30	14.9319	0.717392	34	32.7298
A0A0S3S2P4	A0A0S3S2P4_PHAAN Uncharacterized protein	Vigan.05G043600	A0A0S3S2P4_PHAAN Uncharacterized protein OS=Vigna angularis var. angularis OX=157739 GN=Vigan.05G043600 PE=4 SV=1	58.11	6	18	254	222	24.3621	7.51807	0.920224	38	21.8139	0.702421	30	20.0516	1.53852	41	12.8149	0.757529	38	10.8283	0.333124	30	55.9568	0.392289	40	61.7651	1.4644	38	14.9486	1.5309	30	10.0155	1.02096	41	8.98106	0.68527	38	23.7316	1.04571	30	33.5497	0.642538	41	30.2448
A0A0L9V8Y5	A0A0L9V8Y5_PHAAN Uncharacterized protein	LR48_Vigan09g019500	A0A0L9V8Y5_PHAAN Uncharacterized protein OS=Phaseolus angularis OX=3914 GN=LR48_Vigan09g019500 PE=3 SV=1	58.1	17	17	109	389	42.8943	5.61768	0.987114	32	7.37807	1.13771	26	5.88849	1.12084	51	16.7206	1.02804	32	6.2165	1.18473	26	6.86478	0.872413	51	31.3351	0.885329	32	12.7525	0.931671	26	9.71188	1.0486	51	9.68125	1.12731	32	15.9206	0.891697	26	20.1663	0.89493	51	16.2605
NC_030642.1.30.17			NC_030642.1.30.17	57.89	36	36	184	577	64.9628	6.771	1.15667	77	10.2568	0.871314	55	11.1123	1.32493	48	16.4961	0.888395	77	11.9768	0.625891	55	31.431	0.627579	48	43.9923	0.982289	77	16.9504	1.35469	55	16.1548	1.00854	48	6.62129	0.756869	77	29.0264	0.926967	55	18.9536	0.73688	48	26.1534
NC_030646.1.428.73			NC_030646.1.428.73	57.72	6	18	402	421	46.089	8.95361	0.891999	21	7.48293	0.884322	14	6.00233	0.733541	23	12.7566	1.01786	21	7.45435	1.42907	14	9.23978	1.16247	23	19.2566	1.2039	21	10.9303	1.02434	14	13.6559	1.02407	23	15.5932	0.860319	21	28.9172	0.662977	14	43.6563	1.24914	23	9.7215
A0A0L9V4G6	A0A0L9V4G6_PHAAN Uncharacterized protein	LR48_Vigan08g042600	A0A0L9V4G6_PHAAN Uncharacterized protein OS=Phaseolus angularis OX=3914 GN=LR48_Vigan08g042600 PE=4 SV=1	57.61	8	11	60	243	26.3454	6.31592	0.80955	14	6.11827	1.02614	15	15.1177	0.763963	17	19.1906	1.05891	14	7.89016	1.24469	15	19.7608	1.1053	17	21.3467	1.04722	14	6.69205	0.811386	15	21.4257	1.03731	17	25.2581	1.33371	14	6.42697	1.19371	15	24.4978	1.17	17	16.6664
NC_030644.1.479.18			NC_030644.1.479.18	57.42	7	15	154	357	38.766	4.88135	1.15446	23	8.5822	0.900677	10	8.9208	1.35163	13	17.3328	1.01872	23	11.5766	0.759794	10	38.3988	0.746826	13	53.051	0.823475	23	16.7811	1.24422	10	13.842	1.01636	13	18.3536	0.882713	23	25.6195	0.907978	10	26.3101	0.715647	13	27.5916
NC_030645.1.1182.10			NC_030645.1.1182.10	57.36	17	17	1148	258	27.6727	9.24658	1.16433	423	11.5348	0.968729	360	20.0158	1.3869	360	23.2659	0.947454	423	12.3042	0.612745	357	49.0874	0.602825	353	64.0823	0.911878	423	13.7992	1.30144	362	24.2838	1.03295	357	10.7237	0.876539	423	33.6959	0.840653	358	27.8749	0.717147	355	43.0263
XM_017567509.1			XP_017422998.1	57.35	3	10	168	204	22.5149	9.37842	1.01627	17	6.89938	1.11739	12	10.0316	1.39335	13	18.8522	0.992494	17	13.9736	0.814717	12	21.9242	0.744531	13	40.3593	1.07399	17	18.5146	0.946843	12	19.307	0.895111	13	19.1352	1.03818	17	33.9412	1.32696	12	24.3651	0.707512	13	27.0382
XM_017580855.1			XP_017436344.1	57.1	16	16	56	324	34.6772	7.88428	1.12626	22	9.44041	0.98397	22	11.5691	1.24621	12	11.9959	1.01134	22	7.58115	0.708002	22	24.1216	0.702253	12	38.493	0.932771	22	9.22758	1.14737	22	11.3179	1.02048	12	7.05062	0.905525	22	21.9959	1.08779	22	17.1329	0.772094	12	21.5607
A0A0S3RJZ5	A0A0S3RJZ5_PHAAN Uncharacterized protein	Vigan.03G052900	A0A0S3RJZ5_PHAAN Uncharacterized protein OS=Vigna angularis var. angularis OX=157739 GN=Vigan.03G052900 PE=3 SV=1	56.95	7	10	185	223	24.3092	4.71631	1.06718	44	6.78631	1.08631	40	12.1076	1.16423	44	12.3995	0.949632	44	11.2669	0.982037	40	20.7194	0.683346	44	27.6492	1.05911	44	17.369	1.09685	40	14.8838	1.12716	44	7.90015	0.83595	44	22.2464	0.828536	40	18.3737	0.791954	44	18.971
A0A0S3RYN5	A0A0S3RYN5_PHAAN Uncharacterized protein	Vigan.04G325200	A0A0S3RYN5_PHAAN Uncharacterized protein OS=Vigna angularis var. angularis OX=157739 GN=Vigan.04G325200 PE=4 SV=1	56.72	17	21	286	402	44.4561	10.5649	1.05673	65	14.8305	0.997605	55	20.8211	1.19703	40	16.0964	0.918114	65	11.627	0.578269	54	38.276	0.873055	40	24.4048	1.13379	65	12.5361	1.12124	55	25.2874	0.957282	40	10.0073	0.729507	65	32.5553	1.18606	54	30.7699	0.948136	40	25.5068
NC_030638.1.1394.102			NC_030638.1.1394.102	56.72	1	12	448	201	22.7198	6.11279							0.493944	1								1.08275	1								1.3146	1								1.23589	1
A0A0L9UT23	A0A0L9UT23_PHAAN Eukaryotic translation initiation factor 5A	LR48_Vigan06g120900	A0A0L9UT23_PHAAN Eukaryotic translation initiation factor 5A OS=Phaseolus angularis OX=3914 GN=LR48_Vigan06g120900 PE=3 SV=1	56.6	2	7	78	159	17.3196	5.98584	0.993325	10	7.17793	0.922663	11	15.1295	1.09696	10	8.50665	1.07849	10	5.72704	0.815433	11	24.6645	0.770275	10	15.5145	0.982573	10	8.02106	1.2039	11	8.98264	1.14345	10	4.86303	1.01347	10	12.6422	1.03983	11	7.80081	0.807696	10	8.71381
A0A0L9TWG6	A0A0L9TWG6_PHAAN Proteasome subunit alpha type	LR48_Vigan02g099100	A0A0L9TWG6_PHAAN Proteasome subunit alpha type OS=Phaseolus angularis OX=3914 GN=LR48_Vigan02g099100 PE=3 SV=1	56.54	1	10	88	237	26.036	4.71631	1.13758	3	5.41298	1.1614	1		1.16591	1		1.09629	3	2.76057	1.10501	1		0.921505	1		0.751161	3	0.966132	1.08701	1		0.944526	1		0.88749	3	4.32819	0.553388	1		0.945704	1
A0A0S3RIP1	A0A0S3RIP1_PHAAN Uncharacterized protein	Vigan.03G007900	A0A0S3RIP1_PHAAN Uncharacterized protein OS=Vigna angularis var. angularis OX=157739 GN=Vigan.03G007900 PE=3 SV=1	56.51	2	17	135	407	41.6306	6.56592	0.965824	2	14.3004	1.02022	2	1.43579	1.12301	5	7.92607	1.09634	2	21.841	1.24972	2	0.780537	0.961216	5	15.768	0.794545	2	34.9044	0.93134	2	4.9503	0.981494	5	20.5703	1.20886	2	37.5216	0.994373	2	11.2515	0.935224	5	5.44703
A0A0S3RX78	A0A0S3RX78_PHAAN Uncharacterized protein	Vigan.04G270900	A0A0S3RX78_PHAAN Uncharacterized protein OS=Vigna angularis var. angularis OX=157739 GN=Vigan.04G270900 PE=3 SV=1	56.51	2	17	132	407	41.6106	6.56592	0.985985	2	7.3922	1.14134	1		1.05223	3	13.0542	1.00067	2	0.924958	1.19011	1		0.835846	3	0.236277	0.964749	2	9.31648	0.848507	1		1.06059	3	8.67657	1.08649	2	27.4453	1.1047	1		1.0011	3	8.53157
A0A0L9UWB5	A0A0L9UWB5_PHAAN 40S ribosomal protein S4	LR48_Vigan07g057600	A0A0L9UWB5_PHAAN 40S ribosomal protein S4 OS=Phaseolus angularis OX=3914 GN=LR48_Vigan07g057600 PE=3 SV=1	56.1	13	13	161	246	27.775	10.0669	0.799941	42	13.3251	0.952189	50	11.3456	0.525542	69	49.3462	1.04176	42	6.95998	1.36345	50	17.6949	1.3588	69	16.6531	1.10772	42	22.8172	0.909863	50	15.5375	0.992673	69	14.7336	1.23156	42	26.4119	1.12499	50	13.7287	1.40413	69	14.5798
NC_030642.1.591.4			NC_030642.1.591.4	56.06	1	30	689	594	70.2148	5.14795	0.771529	1		1.0206	1		0.533052	1		1.04099	1		1.25208	1		1.59482	1		1.10067	1		0.691462	1		0.937534	1		1.34057	1		1.62999	1		1.39927	1
A0A0S3SUG1	A0A0S3SUG1_PHAAN Uncharacterized protein	Vigan.08G344300	A0A0S3SUG1_PHAAN Uncharacterized protein OS=Vigna angularis var. angularis OX=157739 GN=Vigan.08G344300 PE=4 SV=1	56.04	1	7	208	182	19.9061	6.53662	0.852583	1								1.0631	1								0.855015	1								1.50866	1
XM_017560050.1			XP_017415539.1	55.8	1	7	208	181	19.8351	6.53662	0.783545	1								0.955186	1								0.956497	1								1.6426	1
A0A0L9U678	A0A0L9U678_PHAAN Proteasome subunit alpha type	LR48_Vigan03g154400	A0A0L9U678_PHAAN Proteasome subunit alpha type OS=Phaseolus angularis OX=3914 GN=LR48_Vigan03g154400 PE=3 SV=1	55.74	10	10	127	235	25.5622	5.68115	1.1733	43	12.552	0.904318	41	14.6578	1.36459	43	19.168	0.988499	43	8.18356	0.692129	41	45.1852	0.608991	42	58.8446	0.924102	43	10.0689	1.33376	41	17.6677	1.03317	43	9.02998	0.804957	43	32.742	0.845498	40	17.5964	0.692745	43	44.7537
A0A0L9TJ47	A0A0L9TJ47_PHAAN Uncharacterized protein	LR48_Vigan01g020200	A0A0L9TJ47_PHAAN Uncharacterized protein OS=Phaseolus angularis OX=3914 GN=LR48_Vigan01g020200 PE=4 SV=1	55.61	14	14	94	223	25.7017	5.89697	1.10307	40	6.37359	0.922867	28	10.3999	1.4908	26	10.2461	0.941377	40	10.1724	0.689964	28	24.4822	0.5506	26	17.8098	1.10414	40	9.62931	1.31654	28	11.1195	1.06014	26	5.50326	0.718873	40	16.82	0.858791	28	19.8782	0.579403	26	16.2608
A0A0S3QWC8	A0A0S3QWC8_PHAAN Uncharacterized protein	Vigan.01G007800	A0A0S3QWC8_PHAAN Uncharacterized protein OS=Vigna angularis var. angularis OX=157739 GN=Vigan.01G007800 PE=4 SV=1	55.56	13	13	119	324	35.6081	7.7085	0.686892	29	11.7465	0.861911	38	9.91475	0.413235	52	37.1565	1.08948	29	11.0564	1.86914	38	12.9812	1.45422	52	13.0304	1.13151	29	16.2315	0.811238	38	13.8349	1.11074	52	8.76719	1.29594	29	19.7552	0.753568	38	20.2278	1.3325	52	14.0857
A0A0S3R4E3	A0A0S3R4E3_PHAAN Uncharacterized protein	Vigan.01G325800	A0A0S3R4E3_PHAAN Uncharacterized protein OS=Vigna angularis var. angularis OX=157739 GN=Vigan.01G325800 PE=3 SV=1	55.38	1	13	131	260	28.1279	10.7114	0.808462	4	10.8902	1.23117	1		1.02603	4	6.67353	1.19563	4	2.95824	0.900729	1		1.13359	4	16.1859	0.765924	4	12.918	0.570476	1		0.910326	4	14.5245	1.62714	4	15.2189	2.07866	1		1.07303	4	10.7262
A0A0L9TAK4	A0A0L9TAK4_PHAAN Uncharacterized protein	LR48_Vigan438s001300	A0A0L9TAK4_PHAAN Uncharacterized protein OS=Phaseolus angularis OX=3914 GN=LR48_Vigan438s001300 PE=4 SV=1	55.36	15	15	54	289	32.6024	5.31299	1.13452	25	8.53339	1.00836	17	9.8467	1.38831	12	12.9699	0.982674	25	8.9809	0.756196	17	32.3224	0.838556	12	26.4605	0.996823	25	9.73387	1.16823	17	14.7294	0.908485	12	14.8734	0.762218	25	27.3079	0.970653	17	19.047	0.830378	12	28.9965
A0A0L9TC17	A0A0L9TC17_PHAAN Uncharacterized protein	LR48_Vigan499s003700	A0A0L9TC17_PHAAN Uncharacterized protein OS=Phaseolus angularis OX=3914 GN=LR48_Vigan499s003700 PE=3 SV=1	55.33	6	6	36	150	16.3127	11.019	0.799448	13	9.59271	0.926858	11	10.7699	0.524074	12	57.7478	1.23878	13	9.15111	1.40559	11	10.0924	1.45756	12	11.855	0.886084	13	5.85959	0.875777	11	8.60735	1.10834	12	17.2336	1.2316	13	21.1751	1.06018	11	11.7408	1.16108	12	10.3138
A0A0L9TDV6	A0A0L9TDV6_PHAAN Cysteine proteinase inhibitor	LR48_Vigan528s001500	A0A0L9TDV6_PHAAN Cysteine proteinase inhibitor OS=Phaseolus angularis OX=3914 GN=LR48_Vigan528s001500 PE=3 SV=1	55.28	10	10	105	246	27.2659	7.1665	1.07795	39	11.0189	0.907562	31	12.4615	1.05858	35	19.7961	0.863971	39	8.22824	0.718799	31	25.4547	0.727591	35	29.7026	1.09362	39	10.5027	1.388	31	10.2636	1.2124	35	11.2846	0.858498	39	31.3334	0.684295	31	21.3006	0.74572	35	18.7652
A0A0S3S5U7	A0A0S3S5U7_PHAAN Uncharacterized protein	Vigan.05G165900	A0A0S3S5U7_PHAAN Uncharacterized protein OS=Vigna angularis var. angularis OX=157739 GN=Vigan.05G165900 PE=3 SV=1	55	15	17	118	420	47.0562	5.60498	0.996338	27	11.3081	1.19619	22	6.55681	1.05776	36	14.4246	1.05014	27	10.8004	1.04229	22	20.1877	0.898612	36	17.5845	0.917397	27	20.8991	0.921921	22	11.1863	1.02928	36	10.7529	1.02284	27	17.5915	1.02006	22	12.2252	0.905317	36	14.7584
XM_017568357.1			XP_017423846.1	54.97	2	11	163	151	17.1295	10.3892	1.10649	2	4.40444	0.834232	4	11.3781	1.00707	2	9.64719	1.00122	2	14.1167	0.651166	4	34.5353	0.925318	2	28.3786	1.07563	2	17.1054	1.18659	4	16.9717	1.02127	2	11.9526	0.62663	2	36.1138	1.27318	4	17.2562	1.03055	2	14.1733
NW_016115077.1.5.2			NW_016115077.1.5.2	54.78	1	16	317	429	45.8752	6.96143	1.13893	1		1.08431	4	13.9834	1.3102	3	12.2578	1.04537	1		0.861474	4	5.82124	0.760084	3	8.53989	0.809331	1		1.08543	4	9.72094	1.04247	3	3.20875	0.945957	1		0.89149	4	3.59218	0.699978	3	22.7884
XM_017564481.1			XP_017419970.1	54.78	6	6	23	115	13.4878	7.57666	1.03208	10	10.124	0.993383	8	9.08584	1.00454	1		1.10235	10	9.78376	0.992103	8	8.75732	1.06989	1		0.928381	10	12.633	1.01953	8	6.48923	0.960262	1		0.923826	10	25.6978	1.08303	8	25.2507	1.0508	1
NC_030640.1.384.32			NC_030640.1.384.32	54.74	15	15	196	369	40.1064	6.96143	0.77852	51	17.6736	0.872972	55	16.5675	0.580561	89	37.7802	1.1039	51	7.17783	1.74542	55	16.5337	1.54626	89	11.6665	1.12063	51	18.3524	0.806802	55	14.9992	0.933565	89	12.1419	1.18279	51	19.4165	0.877413	55	24.2038	1.36221	89	13.5978
NC_030645.1.642.8			NC_030645.1.642.8	54.49	1	13	147	178	19.8138	7.54736	1.11267	2	14.1412							0.630497	2	50.8458							1.28027	2	4.17663							0.733606	2	8.44829
A0A0L9VK48	A0A0L9VK48_PHAAN Uncharacterized protein	LR48_Vigan10g097600	A0A0L9VK48_PHAAN Uncharacterized protein OS=Phaseolus angularis OX=3914 GN=LR48_Vigan10g097600 PE=4 SV=1	54.45	17	17	98	371	41.8326	5.84619	0.798947	24	9.56467	0.954301	26	8.12873	0.562038	47	24.1142	1.08061	24	8.22827	1.78903	26	7.46355	1.37205	47	9.77512	1.15437	24	13.7695	0.826761	26	14.5394	1.06938	47	9.03273	1.07123	24	18.7925	0.764812	26	23.0054	1.25588	47	12.3418
A0A0L9VN78	A0A0L9VN78_PHAAN Uncharacterized protein	LR48_Vigan10g224900	A0A0L9VN78_PHAAN Uncharacterized protein OS=Phaseolus angularis OX=3914 GN=LR48_Vigan10g224900 PE=4 SV=1	54.4	1	8	64	193	21.8027	9.37842	0.78863	1					0.485215	3	16.6144	1.1532	1					1.70457	3	1.60472	0.959534	1					1.04828	3	0.82252	1.38172	1					1.33514	3	23.7528
A0A0L9UE15	A0A0L9UE15_PHAAN Uncharacterized protein	LR48_Vigan04g116100	A0A0L9UE15_PHAAN Uncharacterized protein OS=Phaseolus angularis OX=3914 GN=LR48_Vigan04g116100 PE=4 SV=1	54.4	1	8	62	193	21.7887	9.37842				0.927703	1		0.303311	1					1.96037	1		1.6387	1					0.737539	1		0.934075	1					0.724751	1		1.70583	1
A0A0S3SF84	A0A0S3SF84_PHAAN Uncharacterized protein	Vigan.07G010800	A0A0S3SF84_PHAAN Uncharacterized protein OS=Vigna angularis var. angularis OX=157739 GN=Vigan.07G010800 PE=4 SV=1	54.3	17	17	316	407	44.4456	6.53662	1.19529	106	13.3581	1.02569	97	10.2356	1.4229	112	18.7777	1.00571	105	10.7711	0.749917	97	32.2802	0.657635	112	42.569	0.834704	105	19.0717	1.18717	97	14.0455	0.967801	112	7.81526	0.852659	106	25.6706	0.901262	97	17.1877	0.7126	112	34.3641
A0A0S3T1V4	A0A0S3T1V4_PHAAN Uncharacterized protein	Vigan.10G055400	A0A0S3T1V4_PHAAN Uncharacterized protein OS=Vigna angularis var. angularis OX=157739 GN=Vigan.10G055400 PE=4 SV=1	54.27	14	18	185	363	41.3227	5.97314	0.934708	35	10.8815	1.08511	35	12.096	0.977495	59	12.2336	1.07004	35	8.25202	1.08901	35	18.3827	0.930751	59	24.2647	0.971915	35	13.5219	0.981798	35	17.1723	1.12436	59	12.4877	1.02246	35	33.0303	0.947601	35	15.1514	0.93681	59	12.5587
XM_017569313.1			XP_017424802.1	54.24	6	6	32	177	18.8806	6.16357	1.0312	20	10.7235	0.929969	8	12.6284	1.45699	4	17.8102	0.965308	20	17.5645	0.671862	8	32.1086	0.57453	4	60.4322	1.1597	20	26.4729	1.25508	8	7.91868	0.998694	4	2.83882	0.664685	20	25.1175	0.966298	8	17.5453	0.672487	4	3.18109
A0A0L9VNH2	A0A0L9VNH2_PHAAN Uncharacterized protein	LR48_Vigan10g219100	A0A0L9VNH2_PHAAN Uncharacterized protein OS=Phaseolus angularis OX=3914 GN=LR48_Vigan10g219100 PE=4 SV=1	54.2	6	6	34	131	14.3335	6.37939	1.07353	15	6.8307	0.885051	11	8.91755	1.14234	8	10.2685	1.00408	15	8.25117	0.677523	11	24.434	0.703728	7	9.17886	0.995671	15	18.8273	1.27232	11	10.5883	1.15194	8	5.69276	0.791469	15	11.0501	1.11698	11	5.85178	0.820173	7	13.3315
A0A0S3RIS7	A0A0S3RIS7_PHAAN Glucose-1-phosphate adenylyltransferase	Vigan.03G012300	A0A0S3RIS7_PHAAN Glucose-1-phosphate adenylyltransferase OS=Vigna angularis var. angularis OX=157739 GN=Vigan.03G012300 PE=3 SV=1	54.17	23	23	136	515	56.0187	6.66846	0.843265	42	13.7514	0.988674	39	10.8351	0.647624	55	27.0558	1.06113	42	11.3534	1.70374	39	28.6497	1.40398	55	10.6883	1.07762	42	18.0774	0.769122	39	11.824	0.961739	55	9.95411	1.12513	42	20.4932	0.825129	39	23.2928	1.31658	55	12.1537
A0A0S3QXM1	A0A0S3QXM1_PHAAN 6-phosphogluconate dehydrogenase, decarboxylating	Vigan.01G046400	A0A0S3QXM1_PHAAN 6-phosphogluconate dehydrogenase, decarboxylating OS=Vigna angularis var. angularis OX=157739 GN=Vigan.01G046400 PE=3 SV=1	54.14	16	19	85	495	53.6805	6.66846	1.1703	20	4.99553	1.06086	13	13.0333	1.3241	14	19.979	0.989063	20	12.1714	0.720585	13	27.3729	0.736897	14	36.9154	0.918754	20	22.8712	1.07807	13	13.5402	1.01368	14	9.32828	0.783325	20	28.4711	1.04217	13	13.882	0.780885	14	26.7262
A0A0L9TQQ9	A0A0L9TQQ9_PHAAN Uncharacterized protein	LR48_Vigan01g232300	A0A0L9TQQ9_PHAAN Uncharacterized protein OS=Phaseolus angularis OX=3914 GN=LR48_Vigan01g232300 PE=3 SV=1	54.11	4	8	54	146	16.3539	10.4917	0.961054	13	5.88499	0.902745	17	14.4498	0.72306	14	33.5529	1.22648	13	12.4185	0.746318	17	18.5245	1.15698	14	4.93254	0.879104	13	7.30187	1.18119	17	12.211	0.994102	14	7.16342	1.05055	13	8.73515	1.1924	17	19.1506	1.30486	14	15.3036
XM_017560051.1			XP_017415540.1	54.02	1	7	224	174	19.0727	6.53662	0.794526	5	3.18471	0.928473	5	8.96031	0.78291	7	11.999	0.961517	5	2.97443	1.39119	5	5.87108	1.10153	7	9.59794	1.50629	5	7.52977	0.985339	5	8.90349	1.25209	7	14.9001	0.866831	5	4.32937	0.741652	5	23.9849	0.901076	7	3.85071
A0A0S3SRF2	A0A0S3SRF2_PHAAN Uncharacterized protein	Vigan.08G211900	A0A0S3SRF2_PHAAN Uncharacterized protein OS=Vigna angularis var. angularis OX=157739 GN=Vigan.08G211900 PE=4 SV=1	53.91	10	10	27	243	25.6515	4.7417	0.776891	21	12.5649	0.561415	4	18.0171	1.4056	2	2.44054	0.682823	21	27.5683	0.664246	4	15.6126	0.507166	2	20.0207	1.65734	21	27.1528	1.52971	4	8.92103	1.12993	2	8.1005	0.735927	21	40.5708	0.908231	4	7.24773	0.593638	2	20.2243
A0A0S3T145	A0A0S3T145_PHAAN Uncharacterized protein	Vigan.10G023100	A0A0S3T145_PHAAN Uncharacterized protein OS=Vigna angularis var. angularis OX=157739 GN=Vigan.10G023100 PE=3 SV=1	53.87	2	15	145	271	29.771	10.3599	0.870214	4	2.33432	0.887383	6	3.80211	0.673194	7	16.6661	1.15965	4	6.71181	1.2247	6	4.05433	1.18189	7	4.14706	0.90528	4	7.28878	0.948485	6	3.87073	1.02756	7	11.2553	1.25364	4	5.67301	1.15919	6	6.10807	1.26128	7	13.697
A0A0S3SIR5	A0A0S3SIR5_PHAAN Uncharacterized protein	Vigan.07G156100	A0A0S3SIR5_PHAAN Uncharacterized protein OS=Vigna angularis var. angularis OX=157739 GN=Vigan.07G156100 PE=4 SV=1	53.85	3	8	139	143	16.0094	10.3013	1.01468	10	7.61664	0.87754	8	6.76059	1.22527	7	10.4066	0.970882	10	6.87077	0.5787	8	56.2769	0.612927	7	16.0283	0.978296	10	5.7722	1.18672	8	17.8648	1.11087	7	6.81952	0.985847	10	12.4644	1.18383	8	24.0474	0.816377	7	7.05964
NC_030647.1.586.5			NC_030647.1.586.5	53.85	8	8	90	195	22.3043	5.43994	1.04653	29	9.06128	1.02202	31	8.68407	1.24403	30	10.9419	1.05848	29	7.55182	1.00939	31	17.5256	0.883627	30	19.9756	0.917084	29	12.697	1.02677	31	12.78	0.970504	30	7.79612	1.00105	29	29.0766	0.981489	31	16.0174	0.815974	30	18.1792
XM_017584908.1			XP_017440397.1	53.75	4	6	82	160	16.3603	7.10791	1.00108	7	27.1746	1.01638	7	13.0103	0.987331	4	8.67649	1.01349	8	10.7003	0.630203	7	29.9733	1.13514	4	21.708	1.15028	7	4.62008	1.1967	7	18.5137	0.923505	4	5.33908	0.838744	7	42.5988	1.09131	7	14.6135	1.01152	4	6.03353
NC_030645.1.1288.9			NC_030645.1.1288.9	53.69	13	13	120	393	42.0965	8.32373	0.965076	43	7.96137	0.939754	29	11.9982	0.733927	45	18.3311	0.971942	43	11.8951	1.24054	29	12.0418	1.21917	45	16.8206	1.10263	43	20.6765	1.01742	29	11.0597	1.10286	45	18.5226	0.9859	43	33.8748	0.807663	30	31.376	1.06499	45	11.8303
A0A0L9VCT2	A0A0L9VCT2_PHAAN Uncharacterized protein	LR48_Vigan09g153400	A0A0L9VCT2_PHAAN Uncharacterized protein OS=Phaseolus angularis OX=3914 GN=LR48_Vigan09g153400 PE=4 SV=1	53.58	11	12	157	293	31.9583	6.15088	0.76701	22	10.1611	0.97902	25	8.60495	0.721311	23	15.3971	1.09577	22	7.98711	1.46559	25	20.1238	1.12158	23	19.1994	1.05276	22	12.7095	0.885318	25	13.9787	1.06829	23	14.6571	1.24911	22	18.5776	0.86299	25	26.5776	1.14916	23	12.7422
NC_030637.1.1706.2			NC_030637.1.1706.2	53.39	7	7	94	118	13.0812	10.1255	1.06074	40	10.3294	0.792107	32	16.7978	0.900459	21	12.201	1.12278	40	6.77362	0.545817	32	35.7752	0.925019	21	14.6232	0.94863	40	13.0844	1.36875	32	13.9842	1.18173	21	12.4652	0.749293	39	25.4815	1.09222	32	13.1462	0.950545	21	6.95024
XM_017551604.1			XP_017407093.1	53.16	9	9	71	237	27.017	5.51611	1.13928	23	5.06993	0.971021	20	9.58776	1.24239	18	16.5739	0.947354	23	12.5233	0.662295	20	43.4544	0.786037	18	20.8147	0.977892	23	14.9305	1.20533	20	12.9415	0.961895	18	5.74391	0.839231	23	22.4182	0.983552	20	19.7886	0.821313	18	16.5599
NC_030637.1.726.65			NC_030637.1.726.65	53.13	1	28	299	623	68.8894	5.66846	0.908474	1					0.756962	1		1.09515	1					1.12939	1		1.06634	1					1.02662	1		1.01347	1					1.26506	1
A0A0L9VS83	A0A0L9VS83_PHAAN Uncharacterized protein	LR48_Vigan11g076500	A0A0L9VS83_PHAAN Uncharacterized protein OS=Phaseolus angularis OX=3914 GN=LR48_Vigan11g076500 PE=3 SV=1	52.86	1	10	157	140	16.048	10.6089	1.1314	1		0.587255	1					0.874362	1		0.464036	1					1.28445	1		1.57963	1					0.437628	1		0.999161	1
NC_030638.1.1394.40			NC_030638.1.1394.40	52.84	2	24	2289	388	44.701	6.07471	0.783639	50	13.7993	0.938121	65	11.293	0.686137	42	18.8527	1.13349	50	9.33123	1.78117	65	17.0069	1.32904	43	14.6012	0.983431	50	13.2556	0.703989	65	10.3355	0.969179	44	14.0091	1.37302	50	7.92503	0.991514	65	18.5138	1.29139	44	14.4387
A0A0S3STH3	A0A0S3STH3_PHAAN Uncharacterized protein	Vigan.08G299300	A0A0S3STH3_PHAAN Uncharacterized protein OS=Vigna angularis var. angularis OX=157739 GN=Vigan.08G299300 PE=3 SV=1	52.77	1	12	45	235	26.2321	9.5835	0.888962	1					0.905327	1		1.06883	1					1.28844	1		1.18512	1					0.989034	1		0.906448	1					0.996907	1
A0A0S3SUX5	A0A0S3SUX5_PHAAN Cyanate hydratase	Vigan.08G361900	A0A0S3SUX5_PHAAN Cyanate hydratase OS=Vigna angularis var. angularis OX=157739 GN=Vigan.08G361900 PE=3 SV=1	52.73	8	8	15	165	18.8355	6.80029	1.0991	7	4.42786	0.985034	6	12.3811	1.26172	2	9.05401	1.00077	7	8.66854	0.654525	6	32.6799	0.735197	2	22.9285	1.02301	7	26.1527	1.24485	6	6.56657	0.96046	2	14.5073	0.914131	7	22.0726	1.12635	6	10.856	0.879499	2	30.1165
A0A0L9UG89	A0A0L9UG89_PHAAN Uncharacterized protein	LR48_Vigan04g175700	A0A0L9UG89_PHAAN Uncharacterized protein OS=Phaseolus angularis OX=3914 GN=LR48_Vigan04g175700 PE=4 SV=1	52.44	25	28	367	492	54.9792	5.5542	1.14411	76	7.45198	1.0786	92	8.73013	1.28495	125	13.844	0.954548	76	7.52303	0.970386	92	16.7122	0.651963	125	37.4863	0.962189	76	20.0779	1.13546	92	10.346	1.08028	125	10.6648	0.856022	76	17.2248	0.691042	92	28.0638	0.726844	125	22.2855
A0A0S3T667	A0A0S3T667_PHAAN Uncharacterized protein	Vigan.10G226600	A0A0S3T667_PHAAN Uncharacterized protein OS=Vigna angularis var. angularis OX=157739 GN=Vigan.10G226600 PE=3 SV=1	52.15	13	15	78	395	43.472	6.60986	0.879145	18	13.0157	1.16321	24	13.4072	0.850142	27	22.0718	1.03651	18	9.79997	1.35476	24	15.0306	1.13934	27	18.63	1.02305	18	14.2002	0.777072	24	19.3623	1.01811	27	11.9507	1.1244	18	24.979	0.970449	24	18.1331	1.14659	27	11.2924
A0A0S3SSH4	A0A0S3SSH4_PHAAN Uncharacterized protein	Vigan.08G257000	A0A0S3SSH4_PHAAN Uncharacterized protein OS=Vigna angularis var. angularis OX=157739 GN=Vigan.08G257000 PE=3 SV=1	52.07	13	18	199	363	40.0895	5.59229	0.92966	51	9.93582	0.972467	36	11.635	1.01027	59	10.1735	0.95567	51	7.58846	1.21048	36	18.1473	0.862192	59	15.8252	1.18834	51	11.2498	1.02846	36	14.9349	1.11763	59	10.0219	0.943363	51	17.9933	0.857172	36	14.3525	0.925551	59	13.5643
NW_016114995.1.46.8			NW_016114995.1.46.8	52.02	7	13	88	248	28.324	9.74463	0.908218	15	4.35543	1.03424	6	11.5409	0.756665	13	19.2035	0.97759	15	8.56303	1.22068	6	3.78511	1.03117	13	13.2554	1.19883	15	9.37392	0.98213	6	4.27625	1.1604	13	4.74769	0.988143	15	8.48695	0.98634	6	11.6178	1.07895	13	6.31817
A0A0S3SE46	A0A0S3SE46_PHAAN Uncharacterized protein	Vigan.06G236000	A0A0S3SE46_PHAAN Uncharacterized protein OS=Vigna angularis var. angularis OX=157739 GN=Vigan.06G236000 PE=4 SV=1	51.82	3	3	56	110	11.3593	5.22412	0.922302	20	9.34833	1.10607	16	8.52163	1.25048	20	12.3101	1.16977	20	17.4275	0.80258	16	14.4072	0.860405	20	29.7762	0.839904	20	16.9288	1.01888	16	7.43074	0.966446	20	11.8963	1.07926	20	14.1299	1.15522	16	13.0444	0.783396	20	17.0512
A0A0L9UWL4	A0A0L9UWL4_PHAAN Uncharacterized protein	LR48_Vigan07g082500	A0A0L9UWL4_PHAAN Uncharacterized protein OS=Phaseolus angularis OX=3914 GN=LR48_Vigan07g082500 PE=4 SV=1	51.71	8	8	36	205	22.7099	9.23193	0.86428	16	10.0004	1.17338	9	9.63874	0.99553	11	9.11945	0.961218	16	11.9969	1.34826	9	11.3035	0.933635	11	13.4708	0.989469	16	15.5691	0.843947	9	12.019	1.07088	11	13.8085	1.19295	16	41.8216	0.982485	9	32.1058	0.986342	11	8.65557
A0A0S3REY1	A0A0S3REY1_PHAAN 4-alpha-glucanotransferase	Vigan.02G193600	A0A0S3REY1_PHAAN 4-alpha-glucanotransferase OS=Vigna angularis var. angularis OX=157739 GN=Vigan.02G193600 PE=3 SV=1	51.6	22	22	299	562	63.238	5.97314	1.15455	87	13.9242	1.09919	100	13.2858	1.3676	112	17.7377	1.01172	87	12.8604	0.734948	100	24.0914	0.65761	110	53.5867	0.768126	87	21.4222	1.16842	100	15.5252	0.993607	111	11.8851	1.00678	87	33.3465	0.899819	100	24.5059	0.761539	112	31.8788
A0A0L9T8L2	A0A0L9T8L2_PHAAN Histone H4	LR48_Vigan05g185100	A0A0L9T8L2_PHAAN Histone H4 OS=Phaseolus angularis OX=3914 GN=LR48_Vigan05g185100 PE=3 SV=1	51.46	6	6	44	103	11.4024	11.4731	0.995022	18	5.90725	0.955984	15	5.91536	0.662192	11	30.508	1.35479	18	11.5824	0.70503	15	26.9528	1.34935	11	7.35951	0.801272	18	11.236	1.25907	15	12.886	0.990364	11	13.8521	0.888719	18	26.1825	0.889095	15	16.938	1.35514	11	11.0112
NC_030640.1.827.5			NC_030640.1.827.5	51.45	10	10	56	276	30.2937	8.47021	1.10933	25	8.9273	0.974625	12	14.7461	1.32426	19	16.7392	0.919178	25	15.8378	0.78122	12	38.8495	0.68098	19	32.7768	0.955188	25	12.7028	1.25327	12	9.36973	1.01905	19	2.32893	0.85064	25	26.5917	0.798675	12	18.2475	0.70844	19	33.5876
NC_030643.1.13.5			NC_030643.1.13.5	51.39	11	12	119	288	32.3848	6.44287	1.07335	23	8.20913	0.83054	35	11.9112	0.956831	21	13.8272	1.06772	23	8.50002	0.531953	35	58.2386	0.847263	21	31.5625	0.918225	23	24.6458	1.46763	35	14.8663	1.12879	21	10.3875	0.982643	23	16.1947	0.773047	35	18.2197	0.942263	21	19.915
A0A0S3T3M2	A0A0S3T3M2_PHAAN Uncharacterized protein	Vigan.10G093300	A0A0S3T3M2_PHAAN Uncharacterized protein OS=Vigna angularis var. angularis OX=157739 GN=Vigan.10G093300 PE=3 SV=1	51.35	3	7	36	148	16.6241	10.521	0.964749	11	8.06042	0.89894	8	5.24381	0.870453	7	38.1524	1.14212	11	9.05174	0.929594	8	20.4809	1.05951	7	11.4514	0.905722	11	15.5137	0.990778	8	18.6457	0.973136	7	10.4199	0.961763	11	31.045	1.3282	8	17.9558	1.18861	7	14.192
XM_017553970.1			XP_017409459.1	51.35	9	9	56	185	20.7872	5.42725	0.750642	18	15.6519	0.927157	17	8.89015	0.612721	20	35.7342	1.03476	18	10.9398	1.35705	17	7.99912	1.27957	20	9.23915	1.11151	18	13.0662	0.917651	17	11.9773	1.06664	20	13.2068	1.1312	18	29.6323	1.07755	17	11.3825	1.24308	20	11.2819
A0A0S3SSC6	A0A0S3SSC6_PHAAN Uncharacterized protein	Vigan.08G250700	A0A0S3SSC6_PHAAN Uncharacterized protein OS=Vigna angularis var. angularis OX=157739 GN=Vigan.08G250700 PE=4 SV=1	51.26	4	6	33	119	13.5291	9.45166	0.998053	10	5.76358	0.777178	2	1.70285	0.754472	1		1.04451	10	4.86714	0.674004	2	2.83152	1.25891	1		1.09718	10	10.9378	1.34933	2	0.436447	1.08673	1		0.842785	10	12.2857	1.03221	2	2.94561	1.08567	1
A0A0L9VD15	A0A0L9VD15_PHAAN Uncharacterized protein	LR48_Vigan09g148600	A0A0L9VD15_PHAAN Uncharacterized protein OS=Phaseolus angularis OX=3914 GN=LR48_Vigan09g148600 PE=4 SV=1	51.26	4	13	124	318	36.0921	5.41455	0.810758	5	3.52184	1.11158	4	11.0112	0.732491	9	25.7768	1.11471	5	6.91823	1.25523	4	19.2389	1.08316	9	25.5139	0.966991	5	14.7996	0.831247	4	8.51463	1.03963	9	14.4782	1.27005	5	19.1679	1.00504	4	14.6742	1.1942	9	17.5924
NW_016115068.1.9.5			NW_016115068.1.9.5	51.26	14	14	144	357	40.5544	6.11279	1.01519	36	7.78113	1.19253	41	8.08716	1.31871	65	13.347	1.08733	36	8.78042	1.09632	41	10.6184	0.662959	65	37.5684	0.877559	36	18.1258	0.966432	41	10.9743	1.05048	65	8.74854	1.03471	36	17.1261	0.816655	41	18.0439	0.743797	65	18.84
NC_030642.1.591.12			NC_030642.1.591.12	51.24	1	34	874	644	74.8847	5.56689	0.763413	5	24.2629	0.653307	2	6.36246	0.262581	1		1.1511	5	9.93885	1.13525	2	2.39755	0.995963	1		1.32515	5	5.51671	1.28557	2	4.27829	1.46401	1		1.00124	5	5.41254	0.785219	2	14.7771	1.40174	1
A0A0S3RRH6	A0A0S3RRH6_PHAAN 6-phosphogluconate dehydrogenase, decarboxylating	Vigan.04G029500	A0A0S3RRH6_PHAAN 6-phosphogluconate dehydrogenase, decarboxylating OS=Vigna angularis var. angularis OX=157739 GN=Vigan.04G029500 PE=3 SV=1	51.03	11	21	129	486	53.5215	6.01123	1.17895	23	6.54346	0.92704	15	8.26747	1.42969	23	8.14237	0.978649	23	7.10645	0.678204	15	27.6397	0.583654	23	27.8278	0.846908	23	10.6893	1.28533	15	12.495	1.04604	23	6.68469	0.852803	23	12.7175	0.822642	15	10.9605	0.672797	23	19.7976
A0A0S3R6N0	A0A0S3R6N0_PHAAN Uncharacterized protein	Vigan.01G412700	A0A0S3R6N0_PHAAN Uncharacterized protein OS=Vigna angularis var. angularis OX=157739 GN=Vigan.01G412700 PE=3 SV=1	51	1	29	300	649	71.0084	5.43994
A0A0S3TBA8	A0A0S3TBA8_PHAAN Uncharacterized protein	Vigan.11G203200	A0A0S3TBA8_PHAAN Uncharacterized protein OS=Vigna angularis var. angularis OX=157739 GN=Vigan.11G203200 PE=3 SV=1	50.85	1	12	60	236	26.2931	9.64209	0.907655	6	6.73982	0.894977	6	5.31064	0.69159	5	16.3971	1.09995	6	6.32442	1.66939	6	13.6166	1.37367	5	13.0411	0.985561	6	2.74761	0.798152	6	13.8081	1.04453	5	4.64651	1.13888	6	9.61139	0.945339	6	10.1358	1.10603	5	1.73851
A0A0S3SUJ9	A0A0S3SUJ9_PHAAN Uncharacterized protein	Vigan.08G347000	A0A0S3SUJ9_PHAAN Uncharacterized protein OS=Vigna angularis var. angularis OX=157739 GN=Vigan.08G347000 PE=4 SV=1	50.84	18	18	107	419	47.4021	6.22705	0.73615	32	11.8611	0.910578	26	10.2431	0.517187	49	39.5197	1.18859	32	8.59157	1.84735	26	20.0869	1.4303	49	15.0358	1.02797	32	21.455	0.763503	26	19.6158	1.00899	49	9.9342	1.36757	32	15.538	0.86149	26	27.0388	1.38531	49	11.6596
A0A0S3RXC3	A0A0S3RXC3_PHAAN Uncharacterized protein	Vigan.04G256500	A0A0S3RXC3_PHAAN Uncharacterized protein OS=Vigna angularis var. angularis OX=157739 GN=Vigan.04G256500 PE=4 SV=1	50.75	4	7	36	201	21.8899	4.61475	0.81421	8	6.85488	1.01574	8	4.74827	0.832064	8	9.37783	0.986341	8	20.4963	1.17866	8	21.0244	1.29879	8	5.91166	1.02257	8	32.816	0.866478	8	20.2835	0.978411	8	10.8756	1.17277	8	32.3075	1.24155	8	23.5436	1.1054	8	9.75727
A0A0L9UQH9	A0A0L9UQH9_PHAAN Uncharacterized protein	LR48_Vigan06g046100	A0A0L9UQH9_PHAAN Uncharacterized protein OS=Phaseolus angularis OX=3914 GN=LR48_Vigan06g046100 PE=4 SV=1	50.64	16	16	68	314	34.2541	4.81787	0.954639	41	8.29441	0.685308	16	8.51467	1.47918	11	12.6085	0.781296	41	17.5017	0.498547	16	22.1258	0.550713	11	35.6466	1.41217	41	20.4638	1.5149	16	11.4017	0.993068	11	8.23111	0.632595	41	36.638	0.964594	16	16.3673	0.608469	11	22.4056
XM_017554769.1			XP_017410258.1	50.63	9	9	111	239	25.7613	6.29053	1.12034	31	7.9567	0.944866	42	5.53984	1.5072	38	10.7855	1	31	13.9344	0.715057	42	32.9045	0.567042	38	32.5112	0.888817	31	12.1001	1.29459	42	12.2366	0.952781	38	8.59648	0.955351	31	27.1603	0.989963	42	14.6969	0.662915	38	18.3096
NC_030637.1.1115.6			NC_030637.1.1115.6	50.42	6	24	182	478	54.3902	4.90674	0.813098	4	12.5676	0.861753	1		0.728343	5	45.2894	0.987572	4	2.99698	1.37261	1		1.17269	5	15.1579	1.17017	4	0.763173	0.970088	1		1.08049	5	11.0622	1.23887	4	13.871	0.985354	1		1.31531	6	31.0608
A0A0S3SNC4	A0A0S3SNC4_PHAAN Uncharacterized protein	Vigan.08G092500	A0A0S3SNC4_PHAAN Uncharacterized protein OS=Vigna angularis var. angularis OX=157739 GN=Vigan.08G092500 PE=3 SV=1	50.39	22	22	124	389	44.4029	10.1694	0.650837	33	23.41	0.893948	42	9.90377	0.40697	43	48.7819	1.05628	33	8.27339	1.55962	42	12.1808	1.40412	43	14.2443	1.14854	33	15.273	0.829324	42	14.9498	0.894461	43	11.8138	1.45971	33	19.0429	1.07257	42	17.4762	1.65292	43	13.9414
NC_030640.1.1323.3			NC_030640.1.1323.3	50.38	4	18	119	393	44.5659	5.8335	0.860365	2	9.07414	0.902352	3	0.566047	0.707017	5	29.2736	0.995525	2	1.57217	1.30804	3	11.5463	1.1204	5	16.0617	1.1647	2	4.06455	1.01198	3	12.7008	1.09652	5	21.1617	1.08813	2	7.88725	0.895061	3	1.02792	1.08867	5	9.9374
A0A0L9UZR2	A0A0L9UZR2_PHAAN Uncharacterized protein	LR48_Vigan07g171800	A0A0L9UZR2_PHAAN Uncharacterized protein OS=Phaseolus angularis OX=3914 GN=LR48_Vigan07g171800 PE=3 SV=1	50.25	1	10	66	197	23.0064	10.3159				0.943828	1								0.598203	1								1.29559	1								1.01093	1
A0A0S3R7S2	A0A0S3R7S2_PHAAN Uncharacterized protein	Vigan.01G462000	A0A0S3R7S2_PHAAN Uncharacterized protein OS=Vigna angularis var. angularis OX=157739 GN=Vigan.01G462000 PE=3 SV=1	50.25	1	10	74	197	23.0524	10.3745	0.91	3	3.04119	0.878578	3	0.323199	0.424984	3	27.5573	1.14383	3	5.751	0.98959	3	15.3285	1.23506	3	1.29617	1.11569	3	7.3447	1.09014	3	13.133	1.31459	3	4.0877	0.913681	3	2.12816	1.11608	3	3.66175	1.27493	3	1.8075
A0A0L9TY25	A0A0L9TY25_PHAAN Uncharacterized protein	LR48_Vigan02g161800	A0A0L9TY25_PHAAN Uncharacterized protein OS=Phaseolus angularis OX=3914 GN=LR48_Vigan02g161800 PE=3 SV=1	50.24	18	18	138	420	48.2053	4.65283	0.980241	46	9.17917	0.903581	48	10.0686	1.0339	44	10.8257	0.99224	46	10.2799	0.885503	48	20.8023	0.74097	43	23.6875	1.09168	45	13.183	1.23593	48	11.8025	1.22273	44	13.4161	0.923185	45	23.0938	0.878657	47	14.9889	0.828557	44	14.7758
A0A0S3SNK4	A0A0S3SNK4_PHAAN Elongation factor 1-alpha	Vigan.08G104900	A0A0S3SNK4_PHAAN Elongation factor 1-alpha OS=Vigna angularis var. angularis OX=157739 GN=Vigan.08G104900 PE=3 SV=1	50.11	4	16	370	447	49.3478	9.0708	0.773063	5	5.68727	0.842393	6	3.13558	0.597708	14	22.1271	1.04554	5	9.49211	1.63411	6	11.1763	1.2638	14	9.84135	0.994137	5	22.7628	0.90006	6	26.4901	1.01026	14	19.3194	1.42345	5	7.00585	0.700976	6	55.4193	1.29979	14	12.6829
A0A0S3SDP8	A0A0S3SDP8_PHAAN Uncharacterized protein	Vigan.06G224400	A0A0S3SDP8_PHAAN Uncharacterized protein OS=Vigna angularis var. angularis OX=157739 GN=Vigan.06G224400 PE=4 SV=1	50	1	5	22	108	11.9756	10.5942	1.15787	3	1.67023	0.842377	1		0.984374	3	2.49858	1.03648	3	0.364596	0.618712	1		0.813846	3	0.583171	1.04383	3	0.145497	1.32906	1		1.13035	3	6.293	0.576518	3	5.29307	1.05583	1		0.925861	3	0.071651
A0A0L9V773	A0A0L9V773_PHAAN Nascent polypeptide-associated complex subunit beta	LR48_Vigan08g175200	A0A0L9V773_PHAAN Nascent polypeptide-associated complex subunit beta OS=Phaseolus angularis OX=3914 GN=LR48_Vigan08g175200 PE=3 SV=1	50	2	7	44	152	16.4196	6.02393	1.13559	2	18.1098							0.839069	2	19.497							1.02799	2	9.63267							0.83452	2	13.7136
A0A0L9VCX3	A0A0L9VCX3_PHAAN Superoxide dismutase [Cu-Zn]	LR48_Vigan09g157400	A0A0L9VCX3_PHAAN Superoxide dismutase [Cu-Zn] OS=Phaseolus angularis OX=3914 GN=LR48_Vigan09g157400 PE=3 SV=1	50	3	5	107	152	15.1914	6.03662	1.04677	13	11.2418	0.933542	18	11.9702	1.19596	13	11.7447	0.894399	13	15.9452	0.684883	18	33.8077	0.629041	13	16.5495	0.980982	13	25.4127	1.18624	18	7.77768	1.04889	13	8.7607	1.01265	13	33.867	1.22974	18	28.3159	0.930213	13	8.59086
A0A0S3SNV9	A0A0S3SNV9_PHAAN Uncharacterized protein	Vigan.08G116000	A0A0S3SNV9_PHAAN Uncharacterized protein OS=Vigna angularis var. angularis OX=157739 GN=Vigan.08G116000 PE=4 SV=1	50	3	3	10	82	8.71445	5.40186	0.927826	3	8.75729	0.780421	3	8.95596	0.865498	4	4.45113	0.851341	3	12.5031	1.09708	3	22.6694	0.982189	4	13.1384	1.28006	3	0.314645	1.20296	3	2.40713	1.16395	4	7.78838	0.841541	3	10.4222	1.03426	3	20.5175	1.06202	4	13.9497
A0A0S3RAF4	A0A0S3RAF4_PHAAN Uncharacterized protein	Vigan.02G008100	A0A0S3RAF4_PHAAN Uncharacterized protein OS=Vigna angularis var. angularis OX=157739 GN=Vigan.02G008100 PE=4 SV=1	50	1	5	22	108	11.9596	10.5942	1.16727	3	0.384991	0.73319	3	7.39052	1.04701	1		1.0202	3	0.0670358	0.373553	3	0.325591	0.732774	1		1.04596	3	1.73966	1.47652	3	4.75205	1.18317	1		0.545262	3	7.44213	1.20467	3	2.38321	0.883524	1
A0A0S3TC94	A0A0S3TC94_PHAAN Eukaryotic translation initiation factor 3 subunit J	Vigan.11G214600	A0A0S3TC94_PHAAN Eukaryotic translation initiation factor 3 subunit J OS=Vigna angularis var. angularis OX=157739 GN=Vigan.11G214600 PE=3 SV=1	50	9	9	47	230	25.6879	4.89404	1.13476	19	6.59807	0.881342	17	9.19133	1.37962	11	9.69433	0.922096	19	13.1159	0.61157	17	32.634	0.647506	11	38.0251	1.0481	19	21.2973	1.37071	17	7.1839	0.98028	11	9.69962	0.729356	19	28.0371	0.923843	17	18.7162	0.753165	11	6.55556
XM_017579421.1			XP_017434910.1	49.72	3	15	274	360	39.8732	5.98584	0.921558	3	2.76428				0.48587	2	11.5909	1.08783	3	3.04338				1.32005	2	3.93065	0.785986	3	1.3421				0.839941	2	13.7396	1.38304	3	4.6713				1.79081	2	16.4972
NC_030639.1.504.10			NC_030639.1.504.10	49.72	1	15	294	360	39.803	5.59229	1.0234	5	11.967	1.22899	5	6.71693	1.14081	11	17.7397	1.02381	5	2.94535	1.0784	5	1.70349	0.858993	11	21.985	0.976358	5	8.71028	0.888058	5	8.0983	1.05053	11	9.71155	0.956703	5	8.70005	1.00807	5	7.07361	0.91735	11	20.9784
A0A0S3TBK1	A0A0S3TBK1_PHAAN Uncharacterized protein	Vigan.11G170100	A0A0S3TBK1_PHAAN Uncharacterized protein OS=Vigna angularis var. angularis OX=157739 GN=Vigan.11G170100 PE=4 SV=1	49.7	6	6	47	169	19.0327	5.0083	1.06762	28	9.74106	0.993096	10	11.0955	1.18156	9	5.92119	0.948225	28	13.4139	0.793094	10	15.1088	0.731644	9	20.8613	1.02887	28	9.96875	1.1741	10	9.58311	1.06268	9	9.85249	0.898383	28	20.949	0.97486	10	20.1841	0.900288	9	11.7128
A0A0S3T0V6	A0A0S3T0V6_PHAAN Glutaredoxin	Vigan.09G221700	A0A0S3T0V6_PHAAN Glutaredoxin OS=Vigna angularis var. angularis OX=157739 GN=Vigan.09G221700 PE=3 SV=1	49.69	6	6	27	161	17.8851	7.97217	1.03787	10	4.11415	0.911485	11	12.1847	1.37555	6	18.0585	0.905586	10	20.4725	0.60544	11	55.5625	0.517264	6	41.9971	1.02612	10	17.133	1.20191	11	18.4934	0.963143	6	13.715	0.933925	10	12.9008	1.30591	11	11.8201	0.611573	6	26.3604
A0A0S3RDI0	A0A0S3RDI0_PHAAN Ubiquitin-fold modifier 1	Vigan.02G129000	A0A0S3RDI0_PHAAN Ubiquitin-fold modifier 1 OS=Vigna angularis var. angularis OX=157739 GN=Vigan.02G129000 PE=3 SV=1	49.43	2	2	4	87	9.18993	9.61279	1.12669	3	0.802843	0.918041	1					1.00801	3	0.088354	0.520312	1					0.940391	3	22.4804	1.20314	1					0.948901	3	10.7021	1.39873	1
A0A0S3T6K6	A0A0S3T6K6_PHAAN Glutathione peroxidase	Vigan.10G215200	A0A0S3T6K6_PHAAN Glutathione peroxidase OS=Vigna angularis var. angularis OX=157739 GN=Vigan.10G215200 PE=3 SV=1	49.41	7	7	35	170	19.0546	5.24951	1.12677	17	8.81915	1.01061	11	8.15753	1.35736	7	1.32262	0.890155	17	7.37787	0.621784	11	19.6367	0.518507	7	11.1909	1.01204	17	8.16439	1.24362	11	6.43682	1.09221	7	2.61261	0.824058	17	16.4669	1.00138	11	7.32782	0.661773	7	11.8183
A0A0S3RXL9	A0A0S3RXL9_PHAAN Uncharacterized protein	Vigan.04G287600	A0A0S3RXL9_PHAAN Uncharacterized protein OS=Vigna angularis var. angularis OX=157739 GN=Vigan.04G287600 PE=4 SV=1	49.38	4	9	187	162	16.7742	9.33447	0.912337	19	6.68455	0.607536	19	19.0362	1.41998	11	11.4183	0.648435	19	20.0633	0.257465	19	37.2345	0.43293	11	43.1861	1.62309	19	17.6554	1.67185	19	9.43293	1.19092	11	4.77911	0.518017	19	47.7433	0.989014	19	10.5766	0.595517	11	24.8208
A0A0L9V423	A0A0L9V423_PHAAN Uncharacterized protein	LR48_Vigan08g056800	A0A0L9V423_PHAAN Uncharacterized protein OS=Phaseolus angularis OX=3914 GN=LR48_Vigan08g056800 PE=4 SV=1	49.34	6	7	41	152	17.911	6.45557	1.00066	11	5.67873	1.07034	6	12.8689	0.931923	10	14.9298	0.947411	11	9.22535	1.06481	6	12.0525	0.943036	10	14.4165	1.12413	11	8.86499	0.993719	6	8.56138	1.08651	10	11.6108	0.900908	11	19.7337	1.14779	6	5.19215	1.03574	10	15.0565
A0A0L9VDK3	A0A0L9VDK3_PHAAN Tubulin beta chain	LR48_Vigan09g180000	A0A0L9VDK3_PHAAN Tubulin beta chain OS=Phaseolus angularis OX=3914 GN=LR48_Vigan09g180000 PE=3 SV=1	49.33	4	17	148	446	50.1279	4.86865	1.04698	9	12.5195	1.05858	8	7.32181	1.3012	15	10.5896	1.02072	9	3.62321	0.999941	8	13.4048	0.66211	15	22.2013	0.852616	9	14.7903	1.10608	8	6.27167	1.0428	15	3.00637	0.888603	9	27.2494	0.798781	8	19.2758	0.719661	15	12.7252
A0A0S3SHQ3	A0A0S3SHQ3_PHAAN Uncharacterized protein	Vigan.07G107000	A0A0S3SHQ3_PHAAN Uncharacterized protein OS=Vigna angularis var. angularis OX=157739 GN=Vigan.07G107000 PE=4 SV=1	49.3	5	5	35	142	15.6144	9.90576	1.07505	9	13.8136	0.776966	7	15.531	1.38858	7	10.8122	0.802446	9	14.8265	0.5926	7	37.9966	0.618935	7	41.7128	1.28443	9	12.4491	1.38348	7	14.273	1.0407	7	7.52962	0.702076	9	37.2616	1.13023	7	7.79083	0.755019	7	28.2086
A0A0L9TV37	A0A0L9TV37_PHAAN Uncharacterized protein	LR48_Vigan02g042200	A0A0L9TV37_PHAAN Uncharacterized protein OS=Phaseolus angularis OX=3914 GN=LR48_Vigan02g042200 PE=4 SV=1	49.22	6	6	124	128	13.8441	5.40186	1.06572	54	9.16969	0.805475	38	15.8294	1.55105	31	19.3826	0.760486	54	12.6394	0.570154	38	34.78	0.531226	31	78.8794	1.34223	54	12.9305	1.41722	38	15.5521	1.00386	31	9.28097	0.604327	54	38.3835	0.924014	38	17.8114	0.60581	31	39.2781
A0A0S3S996	A0A0S3S996_PHAAN Proteasome subunit alpha type	Vigan.06G035900	A0A0S3S996_PHAAN Proteasome subunit alpha type OS=Vigna angularis var. angularis OX=157739 GN=Vigan.06G035900 PE=3 SV=1	49.19	11	11	66	246	27.4229	5.85889	1.10445	24	11.4602	1.10006	17	4.63526	1.28046	25	13.5058	1.01358	24	7.55835	0.942103	17	21.4519	0.694936	25	19.4958	0.888006	24	13.2816	1.04124	17	11.5587	1.06498	25	7.17126	0.884547	24	18.8055	0.835164	17	13.9319	0.762884	25	13.2381
NC_030637.1.1028.10			NC_030637.1.1028.10	49.15	14	15	113	468	51.2426	5.94775	0.860412	41	13.274	1.0526	28	12.1793	0.813816	40	26.5143	1.02316	41	9.96803	1.34539	28	33.119	1.04557	40	27.4215	0.993343	41	17.1838	0.771434	28	25.798	0.999534	40	18.6678	1.32981	41	27.811	0.971818	28	27.3173	1.06955	40	20.0576
A0A0S3SMP5	A0A0S3SMP5_PHAAN 40S ribosomal protein S3a	Vigan.08G068100	A0A0S3SMP5_PHAAN 40S ribosomal protein S3a OS=Vigna angularis var. angularis OX=157739 GN=Vigan.08G068100 PE=3 SV=1	49.04	6	12	91	261	29.7358	9.81787	0.883345	14	10.0846	1.02625	10	8.74067	0.77452	13	16.437	1.07552	14	7.3201	1.29291	10	8.53596	1.13686	13	7.69712	1.06807	14	6.96891	0.865655	10	6.13907	1.06907	13	4.95971	1.08702	14	14.4493	1.11294	10	12.2052	1.13481	13	8.39822
L7VFK2	L7VFK2_PHAAN Pathogen-related protein		L7VFK2_PHAAN Pathogen-related protein OS=Phaseolus angularis OX=3914 PE=2 SV=1	49.03	1	6	44	155	16.3784	4.62744	0.738539	1		0.695615	2	19.1563	0.728134	1		1.15222	1		0.73064	2	115.244	1.30076	1		0.754865	1		1.27284	2	39.531	0.96518	1		1.81495	1		0.973238	2	15.3696	1.28094	1
A0A0S3RBL7	A0A0S3RBL7_PHAAN Uncharacterized protein	Vigan.02G070400	A0A0S3RBL7_PHAAN Uncharacterized protein OS=Vigna angularis var. angularis OX=157739 GN=Vigan.02G070400 PE=3 SV=1	49	4	4	29	100	10.9105	7.23975	1.04107	11	10.6801	0.773207	9	18.7498	1.37253	9	9.57255	0.83077	11	8.90961	0.558577	9	42.1176	0.627452	9	33.7124	1.25992	11	11.5197	1.44595	9	15.6106	1.06692	9	4.22239	0.750808	11	39.9916	0.934789	9	6.41131	0.695807	9	30.2159
A0A0L9VBU1	A0A0L9VBU1_PHAAN Uncharacterized protein	LR48_Vigan09g106100	A0A0L9VBU1_PHAAN Uncharacterized protein OS=Phaseolus angularis OX=3914 GN=LR48_Vigan09g106100 PE=3 SV=1	48.94	8	26	169	568	60.702	5.90967	1.17164	19	9.3735	1.04406	17	13.4298	1.50672	23	12.4834	1.07087	19	19.0509	0.787047	17	14.662	0.612651	23	34.7088	0.793509	19	29.9725	1.17572	17	9.42921	0.893442	23	6.85448	0.873684	19	21.1486	0.888276	17	10.693	0.665028	23	26.9265
XM_017582145.1			XP_017437634.1	48.85	7	7	32	217	23.7332	5.36377	0.853002	11	5.53131	1.08092	7	9.44892	0.703683	14	15.9448	1.06226	11	7.07603	1.28162	7	13.1468	1.17262	14	16.7362	0.996091	11	11.8986	0.803178	7	5.6854	1.0759	14	9.75471	1.28233	11	16.343	1.05884	7	26.13	1.19459	14	12.1858
A0A0L9VSN4	A0A0L9VSN4_PHAAN Uncharacterized protein	LR48_Vigan11g112500	A0A0L9VSN4_PHAAN Uncharacterized protein OS=Phaseolus angularis OX=3914 GN=LR48_Vigan11g112500 PE=4 SV=1	48.48	5	6	90	99	10.8962	6.15088	0.874874	32	16.3295	0.818804	21	10.7593	1.41019	26	15.2716	0.678076	32	28.3995	0.441417	21	54.296	0.479185	26	55.5317	1.53527	32	14.3153	1.43978	21	15.5466	1.13463	26	13.9695	0.62894	32	41.8927	0.963462	21	29.9586	0.619876	26	39.7496
A0A0S3SQ23	A0A0S3SQ23_PHAAN Prefoldin subunit 4	Vigan.08G161600	A0A0S3SQ23_PHAAN Prefoldin subunit 4 OS=Vigna angularis var. angularis OX=157739 GN=Vigan.08G161600 PE=3 SV=1	48.41	6	6	20	126	14.6342	4.4624	1.14973	11	7.53983	0.799775	6	14.0689	1.22744	3	0.443479	0.887518	11	9.12901	0.759679	6	12.8496	0.716563	3	2.36564	1.02574	11	13.4287	1.4051	6	6.50105	0.986639	3	9.95743	0.801794	11	15.1621	0.802867	6	24.6016	0.792206	3	9.80913
NW_016115202.1.9.20			NW_016115202.1.9.20	48.4	29	31	327	657	72.2305	5.17334	0.828155	85	11.6099	0.942403	84	8.91134	0.741862	119	22.7465	1.01159	85	8.69282	1.40711	84	15.7323	1.12639	119	13.6832	1.15889	85	21.0411	0.909985	84	10.9359	1.10906	119	11.1759	1.086	85	14.6113	0.970294	84	14.0058	1.17896	119	9.94447
A0A0S3S2L1	A0A0S3S2L1_PHAAN Uncharacterized protein	Vigan.05G040700	A0A0S3S2L1_PHAAN Uncharacterized protein OS=Vigna angularis var. angularis OX=157739 GN=Vigan.05G040700 PE=4 SV=1	48.05	16	16	114	512	56.5609	5.38916	0.960346	44	7.70706	1.04455	23	11.6525	1.05118	47	13.6591	1.01009	44	7.26055	0.990117	23	27.2751	0.83673	47	29.1811	1.01884	44	12.5833	1.04662	23	20.8839	1.1333	47	12.982	0.998303	44	17.4397	0.929013	23	19.4972	0.847688	47	16.8128
A0A0L9TZG0	A0A0L9TZG0_PHAAN Uncharacterized protein	LR48_Vigan02g169900	A0A0L9TZG0_PHAAN Uncharacterized protein OS=Phaseolus angularis OX=3914 GN=LR48_Vigan02g169900 PE=4 SV=1	48.02	4	4	24	404	31.3746	11.019	1.13305	8	4.82074	0.825382	7	7.44239	1.46919	9	12.8434	0.907433	8	11.0638	0.559704	7	33.842	0.626073	9	44.114	1.01511	8	8.65617	1.34006	7	8.06764	0.996759	9	4.23661	0.793852	8	14.0854	1.13385	7	8.30256	0.723019	9	22.507
A0A0S3RG71	A0A0S3RG71_PHAAN Uncharacterized protein	Vigan.02G239700	A0A0S3RG71_PHAAN Uncharacterized protein OS=Vigna angularis var. angularis OX=157739 GN=Vigan.02G239700 PE=4 SV=1	47.97	3	5	55	123	13.5531	9.05615	0.85323	4	8.11811	1.26093	3	1.25861	0.981786	9	20.9426	1.13852	4	3.29299	1.01587	3	3.52993	1.04009	9	22.7028	0.787396	4	18.6557	0.895151	3	7.27457	1.01364	9	10.8902	1.63173	4	4.61143	1.03528	3	2.14561	1.01125	9	28.3464
A0A0S3SRM4	A0A0S3SRM4_PHAAN Uncharacterized protein	Vigan.08G220400	A0A0S3SRM4_PHAAN Uncharacterized protein OS=Vigna angularis var. angularis OX=157739 GN=Vigan.08G220400 PE=4 SV=1	47.96	3	3	9	98	10.2786	9.979	0.9084	6	9.48458	0.925161	2	12.3958	1.32015	1		0.940268	6	4.59325	0.95966	2	64.2667	0.726684	1		1.00101	6	44.5789	1.06469	2	41.9135	1.0749	1		1.07501	6	44.1315	0.957028	2	21.7282	0.659221	1
A0A0L9TI04	A0A0L9TI04_PHAAN Uncharacterized protein	LR48_Vigan847s000500	A0A0L9TI04_PHAAN Uncharacterized protein OS=Phaseolus angularis OX=3914 GN=LR48_Vigan847s000500 PE=3 SV=1	47.94	22	22	206	582	63.4382	5.47803	1.19964	64	10.4308	0.925582	64	10.6138	1.43271	78	11.8746	1.00749	64	9.09891	0.690869	64	29.8773	0.616025	78	36.6784	0.838286	64	19.9476	1.32198	64	10.4545	1.0177	78	10.3385	0.823442	64	22.8081	0.79243	64	21.0551	0.668047	78	25.0967
A0A0L9U839	A0A0L9U839_PHAAN Uncharacterized protein	LR48_Vigan03g234000	A0A0L9U839_PHAAN Uncharacterized protein OS=Phaseolus angularis OX=3914 GN=LR48_Vigan03g234000 PE=4 SV=1	47.88	9	9	61	236	27.0139	5.14795	1.19979	26	10.1208	0.913134	15	8.95955	1.3448	20	18.2982	1.00063	26	10.1317	0.762927	15	45.9183	0.753975	20	40.35	0.835565	26	21.2694	1.30098	15	15.7944	0.94707	20	7.0019	0.819171	26	22.1836	0.90404	15	8.8002	0.779058	20	34.0489
A0A0L9VM15	A0A0L9VM15_PHAAN Proteasome subunit alpha type	LR48_Vigan10g197700	A0A0L9VM15_PHAAN Proteasome subunit alpha type OS=Phaseolus angularis OX=3914 GN=LR48_Vigan10g197700 PE=3 SV=1	47.79	11	11	54	249	27.2197	6.0874	1.09268	22	10.3853	1.03142	13	5.85552	1.24396	19	9.71357	0.906208	22	10.4342	0.925911	13	16.8466	0.782757	19	17.9521	1.03995	22	14.9319	1.05162	13	14.7617	0.984896	19	11.3124	0.796054	22	29.5002	1.009	13	16.0384	0.78849	19	15.1572
A0A0L9V2C1	A0A0L9V2C1_PHAAN Uncharacterized protein	LR48_Vigan08g001500	A0A0L9V2C1_PHAAN Uncharacterized protein OS=Phaseolus angularis OX=3914 GN=LR48_Vigan08g001500 PE=4 SV=1	47.73	5	5	25	132	14.8945	8.70459	1.08959	10	6.05931	0.936201	10	10.459	1.40311	5	11.3987	1.00443	10	3.5645	0.600705	10	30.664	0.722016	5	9.96655	1.03607	10	16.045	1.26266	10	15.4011	0.93658	5	2.15031	0.812189	10	17.6765	1.08801	10	19.0984	0.738486	5	10.9357
NW_016115056.1.39.8			NW_016115056.1.39.8	47.73	14	15	59	419	45.3765	6.96143	1.13465	19	10.3204	1.1147	8	9.47514	1.22692	25	11.308	0.949305	19	9.4692	1.04299	8	28.3506	0.797008	25	19.8265	0.878894	19	10.9975	1.03514	8	16.8189	1.0191	25	7.26687	0.974792	19	19.3585	0.896527	8	14.473	0.7824	25	15.1296
A0A0L9TSI7	A0A0L9TSI7_PHAAN Uncharacterized protein	LR48_Vigan01g300200	A0A0L9TSI7_PHAAN Uncharacterized protein OS=Phaseolus angularis OX=3914 GN=LR48_Vigan01g300200 PE=3 SV=1	47.67	3	8	48	193	22.1175	7.04932	0.940836	5	7.56966	1.04703	3	0.0175691	0.73947	7	17.9862	1.05535	5	10.1306	1.38448	3	7.92411	1.36148	7	7.13696	0.902638	5	7.28907	0.744509	3	0.578001	0.995268	7	10.4407	1.11512	5	11.7137	1.27407	3	2.02116	1.27721	7	9.92322
A0A0L9VQI0	A0A0L9VQI0_PHAAN Uncharacterized protein	LR48_Vigan11g001600	A0A0L9VQI0_PHAAN Uncharacterized protein OS=Phaseolus angularis OX=3914 GN=LR48_Vigan11g001600 PE=3 SV=1	47.65	17	17	67	426	47.7085	6.46826	1.07976	25	6.09343	1.17016	19	18.7902	1.25929	23	17.2427	1.00162	25	4.47502	1.07159	19	23.6719	0.769142	23	17.2003	0.926514	25	18.352	0.886713	19	14.8523	1.00556	23	9.96366	0.893379	25	20.0408	0.952965	19	16.3105	0.780793	23	14.0595
A0A0S3T6Q2	A0A0S3T6Q2_PHAAN Pyruvate kinase	Vigan.11G003400	A0A0S3T6Q2_PHAAN Pyruvate kinase OS=Vigna angularis var. angularis OX=157739 GN=Vigan.11G003400 PE=3 SV=1	47.65	18	21	154	510	55.1778	7.34229	0.916965	29	12.6249	1.02592	42	7.29264	0.774519	58	20.2877	1.03878	29	8.16151	1.49976	42	20.0989	1.21102	58	16.144	0.936737	29	20.5858	0.82269	42	14.9123	0.997976	58	9.4435	1.13308	29	22.1245	0.950545	42	18.283	1.20319	58	15.4373
A0A0S3QWL5	A0A0S3QWL5_PHAAN Uncharacterized protein	Vigan.01G015200	A0A0S3QWL5_PHAAN Uncharacterized protein OS=Vigna angularis var. angularis OX=157739 GN=Vigan.01G015200 PE=3 SV=1	47.6	1	14	133	271	29.701	10.3159	0.995121	2	2.36539	0.966811	2	8.81355	0.696734	1		1.0236	2	1.55903	0.979915	2	0.273667	0.941925	1		0.918241	2	0.164532	0.977674	2	8.23788	1.24199	1		1.13163	2	6.7143	1.307	2	6.26956	1.15293	1
A0A0S3SCN1	A0A0S3SCN1_PHAAN Uncharacterized protein	Vigan.06G183800	A0A0S3SCN1_PHAAN Uncharacterized protein OS=Vigna angularis var. angularis OX=157739 GN=Vigan.06G183800 PE=3 SV=1	47.59	2	7	118	166	17.8086	8.96826	1.02131	2	6.34237	0.802954	2	0.341552	1.12872	2	31.6173	1.05499	2	15.2236	0.677691	2	27.1015	1.05546	2	27.0983	0.834642	2	21.7855	1.36607	2	9.78216	0.842764	2	1.09935	1.13085	2	20.5123	0.917021	2	13.0449	0.994591	2	30.1189
A0A0S3R887	A0A0S3R887_PHAAN Uncharacterized protein	Vigan.01G489700	A0A0S3R887_PHAAN Uncharacterized protein OS=Vigna angularis var. angularis OX=157739 GN=Vigan.01G489700 PE=3 SV=1	47.46	2	16	111	413	46.6968	5.56689				1.15769	1		0.502965	1					1.1007	1		1.37874	1					0.98367	1		0.985619	1					0.838457	1		1.52034	1
A0A0L9UWM1	A0A0L9UWM1_PHAAN Uncharacterized protein	LR48_Vigan07g065600	A0A0L9UWM1_PHAAN Uncharacterized protein OS=Phaseolus angularis OX=3914 GN=LR48_Vigan07g065600 PE=3 SV=1	47.44	7	8	38	156	17.6452	7.41553	1.09447	8	4.89888	0.91872	8	4.91057	1.22145	5	16.4353	0.933518	8	12.9326	0.761784	8	16.5984	0.827725	5	2.35653	1.07992	8	11.6537	1.18957	8	6.80981	1.08963	5	5.74864	0.762133	8	20.094	1.01066	8	19.7048	0.762718	5	15.7131
NC_030637.1.1114.1			NC_030637.1.1114.1	47.42	4	22	183	504	56.9047	4.85596	0.990091	4	2.67084	1.15347	4	6.45983	0.846843	4	4.60009	1.0141	4	4.11995	1.16453	4	16.8657	0.982603	4	12.8287	1.00012	4	4.94775	0.979332	4	3.89302	1.08771	4	15.0331	1.07551	4	6.52982	0.851579	4	16.1641	1.04591	4	1.22806
XM_017553227.1			XP_017408716.1	47.39	22	26	197	536	58.5303	7.97217	1.11086	38	8.91592	1.13991	40	11.8163	1.32677	80	10.7958	0.983398	38	9.95915	1.0025	40	15.5388	0.748273	80	25.7641	0.904036	38	12.0962	1.01243	40	11.9214	1.00312	80	8.96424	0.915376	38	25.072	0.798627	40	17.9629	0.759225	80	16.2573
A0A0S3RV02	A0A0S3RV02_PHAAN Uncharacterized protein	Vigan.04G157100	A0A0S3RV02_PHAAN Uncharacterized protein OS=Vigna angularis var. angularis OX=157739 GN=Vigan.04G157100 PE=4 SV=1	47.37	2	7	73	133	15.6126	11.0337	0.896503	6	8.39956	0.809813	6	3.67563	0.439943	4	22.3254	1.05479	6	18.6628	0.743467	6	16.2119	1.23602	4	16.9218	1.07178	6	21.3057	1.28038	6	5.00372	1.21756	4	14.8144	0.997125	6	13.0199	1.04981	6	2.42354	1.38046	4	6.40302
A0A0S3T7L0	A0A0S3T7L0_PHAAN Uncharacterized protein	Vigan.11G003600	A0A0S3T7L0_PHAAN Uncharacterized protein OS=Vigna angularis var. angularis OX=157739 GN=Vigan.11G003600 PE=3 SV=1	47.21	0	14	283	377	41.6619	5.49072
A0A0L9UJ16	A0A0L9UJ16_PHAAN Nascent polypeptide-associated complex subunit beta	LR48_Vigan05g014800	A0A0L9UJ16_PHAAN Nascent polypeptide-associated complex subunit beta OS=Phaseolus angularis OX=3914 GN=LR48_Vigan05g014800 PE=3 SV=1	47.2	3	8	47	161	17.5952	6.06201	1.10692	5	14.5862							0.957579	5	6.62648							0.997006	5	9.70905							0.898675	5	5.81785
XM_017565265.1			XP_017420754.1	47.19	9	9	53	178	21.3105	10.521	0.938918	17	15.4479	0.835383	23	12.6558	0.609874	13	32.782	0.983207	17	9.22732	0.685206	23	25.8894	1.18956	13	11.1224	1.16441	17	13.727	1.25653	23	11.2762	1.12736	13	11.4291	0.874448	17	50.3149	1.06403	23	11.7499	1.22897	13	7.78726
A0A0S3T6D9	A0A0S3T6D9_PHAAN Cysteine synthase	Vigan.10G240300	A0A0S3T6D9_PHAAN Cysteine synthase OS=Vigna angularis var. angularis OX=157739 GN=Vigan.10G240300 PE=3 SV=1	47.08	9	12	88	325	34.1932	6.15088	1.0434	22	9.55178	1.112	18	5.07755	1.07382	32	10.8447	0.957998	22	7.29891	1.15897	18	10.9584	0.895491	31	28.4712	0.99017	22	13.5878	0.997823	18	11.1088	1.05936	32	9.7795	1.05779	22	22.4404	0.829439	18	14.185	0.942772	32	15.0466
NC_030641.1.73.119			NC_030641.1.73.119	46.97	1	19	159	379	42.0733	5.77002	0.844761	1					0.84523	2	23.1991	1.08087	1					1.6149	2	12.8444	0.951383	1					0.762945	2	3.5475	1.3552	1					1.18114	2	7.99642
A0A0S3QWG3	A0A0S3QWG3_PHAAN Uncharacterized protein	Vigan.01G011300	A0A0S3QWG3_PHAAN Uncharacterized protein OS=Vigna angularis var. angularis OX=157739 GN=Vigan.01G011300 PE=3 SV=1	46.94	7	7	40	147	16.8021	10.1987	0.653707	12	11.4972	0.906219	9	6.30069	0.498042	13	74.5018	1.24632	12	5.29984	1.67849	9	7.72795	1.5599	13	14.4282	1.07312	12	26.7097	0.766151	9	9.60252	0.934921	13	6.65854	1.39779	12	32.5524	1.03919	9	10.9797	1.55827	13	10.6958
A0A0L9TQM0	A0A0L9TQM0_PHAAN Eukaryotic translation initiation factor 5A	LR48_Vigan01g244400	A0A0L9TQM0_PHAAN Eukaryotic translation initiation factor 5A OS=Phaseolus angularis OX=3914 GN=LR48_Vigan01g244400 PE=3 SV=1	46.88	1	6	65	160	17.4986	5.93506	0.966163	6	1.1197	0.871985	8	7.65798	0.912176	8	6.95333	1.1085	6	1.69851	0.937167	8	14.0621	1.08007	8	17.7855	0.950622	6	7.44246	1.11099	8	8.26222	1.12695	8	6.59618	0.994778	6	8.23894	1.05852	8	5.72661	0.90104	8	6.79042
A0A0S3SJV0	A0A0S3SJV0_PHAAN Uncharacterized protein	Vigan.07G199100	A0A0S3SJV0_PHAAN Uncharacterized protein OS=Vigna angularis var. angularis OX=157739 GN=Vigan.07G199100 PE=4 SV=1	46.84	4	4	61	79	8.10104	5.45264	0.784258	21	7.89486	0.878231	19	7.88964	1.25102	21	10.8668	0.901905	21	13.8383	0.680963	19	25.0409	0.787177	21	33.2779	1.56625	21	24.0183	1.2316	19	13.1607	1.07595	21	10.7277	0.748304	21	36.2003	1.09723	19	36.9704	0.72915	21	29.6782
A0A0L9TKK0	A0A0L9TKK0_PHAAN Uncharacterized protein	LR48_Vigan01g050200	A0A0L9TKK0_PHAAN Uncharacterized protein OS=Phaseolus angularis OX=3914 GN=LR48_Vigan01g050200 PE=4 SV=1	46.62	1	6	58	133	15.5706	10.9165				1.04001	1								1.07683	1								1.04065	1								0.905083	1
A0A0L9T9T3	A0A0L9T9T3_PHAAN Uncharacterized protein	LR48_Vigan406s012700	A0A0L9T9T3_PHAAN Uncharacterized protein OS=Phaseolus angularis OX=3914 GN=LR48_Vigan406s012700 PE=4 SV=1	46.58	5	6	24	146	16.259	5.80811	1.08309	9	7.28711	0.913486	9	7.79154	1.29918	3	6.64448	1.01376	9	6.06823	0.679347	9	22.9041	0.603783	3	8.66875	1.03964	9	4.73921	1.25244	9	11.1518	1.08092	3	6.9961	0.8006	9	24.3016	1.09211	9	5.94391	0.710338	3	6.37938
A0A0L9T3X7	A0A0L9T3X7_PHAAN Uncharacterized protein	LR48_Vigan86s001200	A0A0L9T3X7_PHAAN Uncharacterized protein OS=Phaseolus angularis OX=3914 GN=LR48_Vigan86s001200 PE=4 SV=1	46.52	7	8	26	187	19.9954	8.88037	1.04972	10	10.2477	0.919779	7	6.1981	1.31199	7	28.501	0.828685	10	21.8339	0.595219	7	35.6292	0.770669	7	55.2119	1.14502	10	23.8378	1.28097	7	11.1363	0.946412	7	6.49857	0.843879	10	39.0576	1.11803	7	6.51634	0.820242	7	35.8442
A0A0S3S5P2	A0A0S3S5P2_PHAAN Uncharacterized protein	Vigan.05G162300	A0A0S3S5P2_PHAAN Uncharacterized protein OS=Vigna angularis var. angularis OX=157739 GN=Vigan.05G162300 PE=4 SV=1	46.51	14	14	50	430	46.9745	7.04932	1.05577	34	12.1083	0.900992	7	14.9712	1.13417	9	16.3533	0.912372	34	10.5882	0.672817	7	31.6439	0.799891	9	31.4005	1.14805	34	19.8977	1.19537	7	16.0381	1.0039	9	10.1843	0.770945	34	27.2811	1.22995	7	7.73521	1.03033	9	24.32
A0A0S3RIG7	A0A0S3RIG7_PHAAN Importin subunit alpha	Vigan.02G332100	A0A0S3RIG7_PHAAN Importin subunit alpha OS=Vigna angularis var. angularis OX=157739 GN=Vigan.02G332100 PE=3 SV=1	46.5	8	18	184	529	58.3821	5.26221	1.1253	27	9.70472	1.02218	22	10.3895	1.29996	19	16.7181	1.07563	27	8.22601	0.719543	22	31.2615	0.705445	19	45.4527	0.879465	27	30.3352	1.20687	22	12.7408	1.01202	19	6.28127	0.889251	27	23.2286	1.02245	22	11.6926	0.761813	19	33.5971
A0A0L9TM24	A0A0L9TM24_PHAAN Carbonic anhydrase	LR48_Vigan01g120300	A0A0L9TM24_PHAAN Carbonic anhydrase OS=Phaseolus angularis OX=3914 GN=LR48_Vigan01g120300 PE=3 SV=1	46.41	6	8	24	237	25.8963	7.00537	0.963926	6	9.65488	1.13561	8	14.9705	1.00521	7	11.0049	1.1152	6	13.5355	1.77119	8	12.4428	1.50873	7	23.1722	0.861009	6	36.9255	0.660588	8	15.7283	0.728953	7	29.908	1.07848	6	39.7213	0.855409	8	15.6627	0.925052	7	22.2011
A0A0S3R9E5	A0A0S3R9E5_PHAAN Importin subunit alpha	Vigan.01G517100	A0A0S3R9E5_PHAAN Importin subunit alpha OS=Vigna angularis var. angularis OX=157739 GN=Vigan.01G517100 PE=3 SV=1	46.31	5	16	146	529	58.242	5.21143	1.08391	10	6.43108	1.03266	8	13.2662	1.17955	7	22.4796	1.11017	10	11.7479	0.741949	8	18.3617	0.926169	6	27.9933	0.823234	10	17.0507	1.13715	8	13.6211	0.991193	7	15.0852	0.927767	10	10.9032	0.993345	8	6.40286	0.784113	7	21.3813
A0A0S3SVN1	A0A0S3SVN1_PHAAN Nucleoside diphosphate kinase	Vigan.09G016500	A0A0S3SVN1_PHAAN Nucleoside diphosphate kinase OS=Vigna angularis var. angularis OX=157739 GN=Vigan.09G016500 PE=3 SV=1	46.31	7	7	192	149	16.5056	7.50342	0.976126	45	12.0825	1.13288	77	12.8691	1.17924	69	11.835	1.00676	45	16.2423	0.948764	76	31.0293	0.962506	69	28.5301	0.95196	45	34.0774	0.859187	77	30.9226	0.939783	69	22.1675	1.17734	45	27.574	1.28093	77	18.8149	0.896931	68	14.9904
A0A0L9UUR3	A0A0L9UUR3_PHAAN Uncharacterized protein	LR48_Vigan07g031400	A0A0L9UUR3_PHAAN Uncharacterized protein OS=Phaseolus angularis OX=3914 GN=LR48_Vigan07g031400 PE=3 SV=1	46.15	2	7	55	117	12.7996	8.30908	0.996801	3	6.3064	0.79737	12	19.6022	0.672785	9	13.4902	1.29539	3	1.56769	1.02817	12	7.85521	1.26351	9	3.80466	0.844128	3	6.41496	1.1426	13	13.6429	1.0736	9	7.98443	1.03383	3	4.97448	1.24155	12	13.6965	1.29626	9	6.73398
A0A0S3SXI1	A0A0S3SXI1_PHAAN Non-specific lipid-transfer protein	Vigan.09G105800	A0A0S3SXI1_PHAAN Non-specific lipid-transfer protein OS=Vigna angularis var. angularis OX=157739 GN=Vigan.09G105800 PE=3 SV=1	46.09	6	6	200	115	11.7428	8.92432	1.0342	72	8.52591	0.699579	75	19.293	1.0146	53	8.6184	0.94087	72	15.2369	0.52965	75	42.2383	0.749388	53	32.8109	1.14958	72	16.0605	1.42351	75	14.6755	1.11007	53	15.479	0.709404	72	33.1052	1.10872	75	21.1172	0.948937	53	8.95587
A0A0L9V7K5	A0A0L9V7K5_PHAAN Uncharacterized protein	LR48_Vigan08g186300	A0A0L9V7K5_PHAAN Uncharacterized protein OS=Phaseolus angularis OX=3914 GN=LR48_Vigan08g186300 PE=4 SV=1	45.95	2	18	84	259	29.4415	10.1987	0.907174	8	5.75164	0.929579	6	4.53783	0.771674	5	44.6424	0.962178	8	2.4659	1.01739	6	4.1535	1.09761	5	9.13032	1.23501	8	9.69982	1.06794	6	1.24663	1.00507	5	4.31765	0.869501	8	14.4303	1.07014	6	2.10087	1.42943	5	11.0092
A0A0S3SB61	A0A0S3SB61_PHAAN Uncharacterized protein	Vigan.06G119700	A0A0S3SB61_PHAAN Uncharacterized protein OS=Vigna angularis var. angularis OX=157739 GN=Vigan.06G119700 PE=4 SV=1	45.94	18	18	247	394	43.8421	5.75732	1.05313	119	14.4214	0.719823	64	15.2106	1.4426	64	24.1103	0.967386	119	17.9573	0.547254	64	53.5261	0.518371	64	71.5503	1.03471	119	17.6143	1.52348	64	14.7817	1.01034	64	10.5196	0.819197	119	41.1529	0.826314	64	17.7415	0.647288	64	42.9485
A0A0S3R6C0	A0A0S3R6C0_PHAAN Uncharacterized protein	Vigan.01G409500	A0A0S3R6C0_PHAAN Uncharacterized protein OS=Vigna angularis var. angularis OX=157739 GN=Vigan.01G409500 PE=3 SV=1	45.92	16	16	96	503	54.3121	5.42725	0.864848	28	9.96377	0.944731	24	8.17007	0.795249	42	17.5332	1.04879	28	5.71681	1.5159	24	11.307	1.18424	43	12.5185	0.9926	28	15.1571	0.888745	24	13.4116	1.0438	43	7.5017	1.243	28	20.9916	0.96378	24	23.6137	1.10747	43	9.15963
A0A0S3SUQ5	A0A0S3SUQ5_PHAAN Uncharacterized protein	Vigan.08G344100	A0A0S3SUQ5_PHAAN Uncharacterized protein OS=Vigna angularis var. angularis OX=157739 GN=Vigan.08G344100 PE=3 SV=1	45.89	2	9	129	207	22.9192	9.59814	0.769593	2	1.27278	1.26121	1		1.00804	1		0.919541	2	7.17747	0.616625	1		0.978987	1		1.27222	2	7.55811	0.601582	1		1.08163	1		1.21309	2	20.998	2.32191	1		0.923175	1
A0A0L9VTF9	A0A0L9VTF9_PHAAN Uncharacterized protein	LR48_Vigan11g106700	A0A0L9VTF9_PHAAN Uncharacterized protein OS=Phaseolus angularis OX=3914 GN=LR48_Vigan11g106700 PE=4 SV=1	45.83	8	8	302	168	18.3053	5.33838	1.06499	99	10.2635	0.854279	90	13.8446	1.37415	104	13.2618	0.939053	99	12.455	0.542579	90	32.0583	0.533752	104	40.1501	1.0729	99	18.5699	1.33348	90	17.7465	1.07111	104	13.2807	0.775342	99	34.7506	1.07319	90	28.0844	0.676344	104	21.5742
A0A0L9T8D9	A0A0L9T8D9_PHAAN Uncharacterized protein	LR48_Vigan325s002000	A0A0L9T8D9_PHAAN Uncharacterized protein OS=Phaseolus angularis OX=3914 GN=LR48_Vigan325s002000 PE=3 SV=1	45.75	1	5	87	153	17.2044	10.4038				0.98895	2	25.1532	1.17762	1					1.04648	2	10.9599	0.566484	1					1.10981	2	3.30607	1.13011	1					0.759785	2	61.7382	0.892709	1
A0A0L9VPL6	A0A0L9VPL6_PHAAN Uncharacterized protein	LR48_Vigan11g002800	A0A0L9VPL6_PHAAN Uncharacterized protein OS=Phaseolus angularis OX=3914 GN=LR48_Vigan11g002800 PE=4 SV=1	45.74	1	19	138	505	55.5181	5.64307	1.01576	2	20.6291	1.1675	4	4.06452	1.13181	2	1.41837	1.02571	2	5.38304	1.32977	4	9.23376	1.22825	2	1.76852	0.751451	2	0.419935	0.740738	4	5.58059	0.876594	2	5.2264	1.28928	2	32.6005	1.30953	4	12.731	0.882365	2	7.06571
A0A0L9VT07	A0A0L9VT07_PHAAN Uncharacterized protein	LR48_Vigan11g124400	A0A0L9VT07_PHAAN Uncharacterized protein OS=Phaseolus angularis OX=3914 GN=LR48_Vigan11g124400 PE=4 SV=1	45.73	8	14	132	293	32.844	7.84033	1.12288	23	12.7795	1.04923	18	11.6428	1.29764	19	24.9153	0.983398	23	10.4589	0.818098	18	25.0252	0.907536	18	41.234	0.910814	23	22.8203	1.14271	18	20.6859	0.896792	19	15.1982	0.82973	23	28.7621	0.892297	18	14.871	0.869897	19	38.3562
A0A0L9UVB1	A0A0L9UVB1_PHAAN GTP-binding nuclear protein	LR48_Vigan04g215600	A0A0L9UVB1_PHAAN GTP-binding nuclear protein OS=Phaseolus angularis OX=3914 GN=LR48_Vigan04g215600 PE=3 SV=1	45.7	8	8	73	221	25.0596	6.85889	0.739455	23	11.0947	0.915571	21	14.0212	0.486809	28	43.4546	1.06023	23	6.59452	1.68663	21	9.72071	1.40177	28	11.7511	1.17772	23	25.0756	0.798229	21	23.2008	1.00968	28	6.9294	1.24013	23	16.5959	0.971629	21	35.3343	1.41715	28	12.0161
A0A0S3S561	A0A0S3S561_PHAAN Uncharacterized protein	Vigan.05G141200	A0A0S3S561_PHAAN Uncharacterized protein OS=Vigna angularis var. angularis OX=157739 GN=Vigan.05G141200 PE=4 SV=1	45.7	10	10	34	302	32.8334	5.40186	0.836267	16	13.5462	1.10271	7	15.5628	0.983424	11	3.76644	1.08484	16	12.5972	1.47396	7	11.5803	1.103	11	18.2609	0.89503	16	29.3513	0.726874	7	39.4891	1.03279	11	5.56073	1.37291	16	25.0885	1.0689	7	17.4148	0.966559	11	8.91002
A0A0S3SJT6	A0A0S3SJT6_PHAAN Uncharacterized protein	Vigan.07G190000	A0A0S3SJT6_PHAAN Uncharacterized protein OS=Vigna angularis var. angularis OX=157739 GN=Vigan.07G190000 PE=4 SV=1	45.69	11	11	47	232	25.8782	10.1548	0.827252	16	10.0138	0.95333	18	11.892	0.441764	12	62.7656	1.15612	16	6.23525	1.11189	18	29.2595	1.22979	13	8.86547	1.02384	16	9.74821	0.947097	18	14.8626	1.11122	13	8.0874	1.12984	16	16.0945	1.22641	18	16.7398	1.44729	13	25.7058
A0A0S3R435	A0A0S3R435_PHAAN Pectin acetylesterase	Vigan.01G304300	A0A0S3R435_PHAAN Pectin acetylesterase OS=Vigna angularis var. angularis OX=157739 GN=Vigan.01G304300 PE=3 SV=1	45.61	15	15	145	399	43.7937	8.48486	1.11805	46	12.8677	0.979662	50	9.01911	1.35141	49	11.0872	0.952432	46	11.508	0.615935	50	34.3777	0.657912	49	26.8361	1.00713	46	17.2234	1.18055	50	14.4786	1.00806	49	7.5479	0.82404	46	47.437	1.08378	50	20.6442	0.777196	49	19.5842
NC_030645.1.661.8			NC_030645.1.661.8	45.61	4	4	13	114	13.1893	9.99365	0.892656	6	6.07265	0.91286	4	3.66274	0.633294	3	4.32614	1.09232	6	10.8729	1.52509	4	4.70819	1.42089	3	3.69759	1.06349	6	23.2329	0.804178	4	7.19902	1.12881	3	10.302	0.942973	6	4.03046	1.11237	4	12.5205	1.20724	3	6.03328
NC_030647.1.386.27			NC_030647.1.386.27	45.58	1	19	152	498	54.9507	5.87158	0.871181	4	7.47063	0.999103	8	4.00759	0.972452	10	26.3769	1.10044	4	4.44358	1.127	8	10.9838	0.993234	10	20.9287	0.950614	4	1.95125	1	8	1.83141	1.01641	10	4.45988	1.26204	4	7.49265	1.07346	8	7.08751	1.02864	10	27.4364
A0A0L9U9J6	A0A0L9U9J6_PHAAN 7,8-dihydroneopterin aldolase	LR48_Vigan03g294200	A0A0L9U9J6_PHAAN 7,8-dihydroneopterin aldolase OS=Phaseolus angularis OX=3914 GN=LR48_Vigan03g294200 PE=3 SV=1	45.45	4	5	22	132	14.5987	6.80029	1.10785	7	4.56837	1.09328	7	11.788	1.02714	6	11.9002	1.00463	7	7.76443	1.03804	7	16.4628	1.17832	6	18.5367	1.06362	7	11.041	0.957152	7	13.5054	0.932011	6	20.0069	0.777982	7	24.7546	1.06967	7	11.5562	0.986671	6	4.96455
A0A0S3R9J7	A0A0S3R9J7_PHAAN Uncharacterized protein	Vigan.01G538200	A0A0S3R9J7_PHAAN Uncharacterized protein OS=Vigna angularis var. angularis OX=157739 GN=Vigan.01G538200 PE=3 SV=1	45.39	1	5	85	152	17.1473	10.4038							0.873242	1								1.26558	1								0.878981	1								1.22817	1
A0A0S3SPE4	A0A0S3SPE4_PHAAN Uncharacterized protein	Vigan.08G136900	A0A0S3SPE4_PHAAN Uncharacterized protein OS=Vigna angularis var. angularis OX=157739 GN=Vigan.08G136900 PE=4 SV=1	45.39	6	6	50	152	16.3616	8.48486	0.88276	9	15.5604	0.915581	6	18.2466	0.736851	10	39.7485	1.06865	9	3.75178	1.53687	6	17.1495	1.12184	10	11.5388	1.07089	9	7.71842	0.987834	6	10.4928	1.09153	10	13.654	1.06153	9	18.0601	0.881954	6	7.85173	1.13232	10	17.2769
NC_030641.1.780.14			NC_030641.1.780.14	45.39	1	3	15	152	15.8607	4.65283	1.24993	1								1.0092	1								0.716132	1								0.881078	1
A0A0S3RPB7	A0A0S3RPB7_PHAAN Uncharacterized protein	Vigan.03G246600	A0A0S3RPB7_PHAAN Uncharacterized protein OS=Vigna angularis var. angularis OX=157739 GN=Vigan.03G246600 PE=4 SV=1	45.36	10	10	162	183	19.4721	8.80713	1.01969	57	7.89743	0.877359	54	9.78203	1.33451	51	14.0255	0.993201	57	10.5647	0.65926	54	28.5987	0.585348	51	28.7903	1.06951	57	21.4259	1.29278	54	13.5294	1.114	51	6.07031	0.764464	57	34.8696	1.06494	54	16.9378	0.704198	51	21.3179
A0A0L9UNB5	A0A0L9UNB5_PHAAN Uncharacterized protein	LR48_Vigan05g161900	A0A0L9UNB5_PHAAN Uncharacterized protein OS=Phaseolus angularis OX=3914 GN=LR48_Vigan05g161900 PE=4 SV=1	45.27	7	8	28	243	26.2352	5.8208	1.09116	10	5.41922	1.07483	5	9.43532	1.20083	7	9.85266	0.950666	10	11.8163	0.991739	5	14.5218	0.772	7	36.0847	0.967048	10	10.0298	1.05211	5	9.44241	1.08671	7	5.82777	0.922923	10	14.2863	1.05089	5	9.116	0.774312	7	15.6775
NC_030637.1.967.2			NC_030637.1.967.2	45.27	6	6	61	148	15.7804	7.56201	1.14263	18	7.93238	1.01767	23	7.389	1.3877	20	9.86867	1.12167	18	16.4169	0.699504	23	28.2469	0.68725	19	27.7349	0.823569	18	12.4059	1.28022	23	12.5867	1.04112	20	11.6183	0.870292	18	30.0546	0.695928	23	16.1343	0.640559	20	17.7697
A0A0S3R461	A0A0S3R461_PHAAN Uncharacterized protein	Vigan.01G320300	A0A0S3R461_PHAAN Uncharacterized protein OS=Vigna angularis var. angularis OX=157739 GN=Vigan.01G320300 PE=3 SV=1	45.16	2	5	32	155	17.5568	4.65283	1.00781	4	9.35403	1.02349	1					0.926222	4	6.86925	0.775126	1					0.995663	4	7.38609	1.15139	1					1.01075	4	28.0588	1.03429	1
A0A0S3T440	A0A0S3T440_PHAAN Uncharacterized protein	Vigan.10G149400	A0A0S3T440_PHAAN Uncharacterized protein OS=Vigna angularis var. angularis OX=157739 GN=Vigan.10G149400 PE=3 SV=1	45.16	2	5	33	155	17.4697	4.65283	1.17142	2	8.31162	0.9805	3	17.6109	1.18149	1		0.970461	2	9.09464	0.933485	3	0.672024	1.02209	1		0.970946	2	19.6758	1.1687	3	21.7863	0.97897	1		0.693581	2	5.35924	0.786558	3	29.1058	0.799869	1
A0A0L9T782	A0A0L9T782_PHAAN Uncharacterized protein	LR48_Vigan238s005900	A0A0L9T782_PHAAN Uncharacterized protein OS=Phaseolus angularis OX=3914 GN=LR48_Vigan238s005900 PE=4 SV=1	45.15	10	10	128	268	28.6107	6.53662	1.05717	42	11.6579	1.0958	39	18.7248	1.2473	47	9.22933	1.03665	42	14.1708	0.778689	39	19.6031	0.73403	45	26.4609	0.883569	42	25.7423	1.13399	39	16.4869	1.05159	47	9.89593	1.10471	42	35.7423	0.92878	39	19.3045	0.765685	47	13.7575
A0A0S3SD60	A0A0S3SD60_PHAAN Uncharacterized protein	Vigan.06G204200	A0A0S3SD60_PHAAN Uncharacterized protein OS=Vigna angularis var. angularis OX=157739 GN=Vigan.06G204200 PE=4 SV=1	45.12	6	7	30	164	17.9344	7.50342	1.00576	12	7.00566	0.998009	7	7.46527	0.988907	9	7.35564	1.0084	12	23.7053	0.726565	7	19.5006	0.767896	9	7.07447	1.08813	12	32.7292	1.15322	7	12.5001	1.23569	9	5.09156	0.885188	12	29.0983	1.00696	7	11.453	0.863472	9	4.22616
XM_017578074.1			XP_017433563.1	45.02	19	19	127	522	56.8935	5.17334	1.17177	49	8.56146	0.917552	35	7.37639	1.40747	36	15.0669	1.00152	49	8.67536	0.744036	35	28.9544	0.735443	36	40.2714	0.852919	49	17.6936	1.29726	35	10.0209	0.979144	36	7.4052	0.810478	49	26.9605	0.859485	35	17.7413	0.713763	36	31.2621
A0A0S3SKY2	A0A0S3SKY2_PHAAN Uncharacterized protein	Vigan.07G243800	A0A0S3SKY2_PHAAN Uncharacterized protein OS=Vigna angularis var. angularis OX=157739 GN=Vigan.07G243800 PE=4 SV=1	44.92	4	12	90	325	35.7456	6.25244	0.993819	4	4.07158	1.01576	2	1.22943	1.13517	6	10.6927	0.909792	4	10.4351	1.0478	2	4.48652	0.823041	6	33.7181	0.972183	4	15.5781	1.08449	2	4.30669	1.09698	6	12.4105	1.25057	4	18.1592	0.861879	2	9.48614	0.862629	5	27.5825
NC_030642.1.674.3			NC_030642.1.674.3	44.88	5	9	122	205	23.6211	10.9312	0.98376	24	10.7665	0.883637	22	10.5772	0.818506	20	9.25462	0.990768	24	11.1224	0.839393	22	19.8385	1.09105	20	13.136	1.07545	24	18.7621	1.09591	22	9.67134	1.03465	20	10.0122	0.841936	24	18.5086	1.24478	22	12.6309	1.17361	20	14.809
A0A0S3SHJ7	A0A0S3SHJ7_PHAAN Uncharacterized protein	Vigan.07G105300	A0A0S3SHJ7_PHAAN Uncharacterized protein OS=Vigna angularis var. angularis OX=157739 GN=Vigan.07G105300 PE=3 SV=1	44.83	5	10	56	261	29.5317	4.88135	0.999073	4	5.6491	1.15049	3	8.88748	1.08297	4	6.15966	1.05495	4	10.5947	1.01987	3	6.61289	0.866454	4	5.76472	0.869853	4	12.9869	0.959992	3	3.35586	1.08656	4	4.59099	1.07961	4	2.47474	0.918222	3	11.1763	0.878903	4	11.3408
A0A0L9UD06	A0A0L9UD06_PHAAN Uncharacterized protein	LR48_Vigan04g083600	A0A0L9UD06_PHAAN Uncharacterized protein OS=Phaseolus angularis OX=3914 GN=LR48_Vigan04g083600 PE=3 SV=1	44.78	7	7	83	134	14.9976	6.37939	1.08686	30	8.42395	0.875102	27	10.1703	1.18549	25	15.7478	0.945019	30	7.49244	0.749119	27	24.0827	0.690646	25	34.0611	1.08174	30	16.6106	1.27919	27	11.9759	1.09288	25	14.194	0.737938	30	37.2632	0.895162	27	14.9212	0.767108	25	16.8478
A0A0L9U6Q3	A0A0L9U6Q3_PHAAN 40S ribosomal protein S27 (Fragment)	LR48_Vigan03g184700	A0A0L9U6Q3_PHAAN 40S ribosomal protein S27 (Fragment) OS=Phaseolus angularis OX=3914 GN=LR48_Vigan03g184700 PE=3 SV=1	44.71	3	3	5	85	9.47679	8.73389	0.7887	2	13.7278				0.582701	3	65.427	1.00186	2	7.19421				1.24957	3	20.5063	1.16255	2	10.8291				1.09252	3	2.44363	1.2395	2	2.96334				1.3037	3	10.3359
A0A0S3R683	A0A0S3R683_PHAAN Uncharacterized protein	Vigan.01G412800	A0A0S3R683_PHAAN Uncharacterized protein OS=Vigna angularis var. angularis OX=157739 GN=Vigan.01G412800 PE=4 SV=1	44.64	26	31	142	784	86.0263	8.1626	1.10358	50	10.8606	1.06465	32	9.72553	1.23713	39	27.0424	1.06487	50	8.14897	0.780074	32	28.7442	0.909312	39	30.3901	0.891481	50	14.9016	1.1085	32	20.438	1.02935	39	13.6	0.848881	50	30.1846	1.15525	32	22.6417	0.89309	39	23.4001
A0A0S3RKG4	A0A0S3RKG4_PHAAN Uncharacterized protein	Vigan.03G066400	A0A0S3RKG4_PHAAN Uncharacterized protein OS=Vigna angularis var. angularis OX=157739 GN=Vigan.03G066400 PE=3 SV=1	44.62	14	14	122	437	47.6857	5.68115	1.07461	33	6.95039	1.10296	33	15.1437	1.25516	56	16.4115	1.04806	33	9.87656	0.928824	33	20.515	0.728202	56	31.0269	0.860892	33	16.1706	1.09572	33	14.2932	1.0346	56	7.93835	1.03	33	17.2783	0.819811	33	22.6374	0.78974	56	18.7112
XM_017575102.1			XP_017430591.1	44.62	16	16	32	511	56.622	8.32373	1.16299	19	11.7784	1.17674	4	3.32647	1.35345	9	10.3156	0.95627	19	11.3347	0.901298	4	35.4682	0.661031	8	35.0334	0.884849	19	17.6387	1.04665	4	9.25116	1.04654	9	4.31308	0.92932	19	26.2099	0.953254	4	8.501	0.79138	9	23.3166
A0A0L9TGA0	A0A0L9TGA0_PHAAN Uncharacterized protein (Fragment)	LR48_Vigan734s000500	A0A0L9TGA0_PHAAN Uncharacterized protein (Fragment) OS=Phaseolus angularis OX=3914 GN=LR48_Vigan734s000500 PE=4 SV=1	44.44	5	5	24	135	15.6157	6.68311	1.0102	9	2.47007	1.01872	9	10.6123	0.812523	5	20.7073	0.965005	9	8.77683	0.882228	9	6.41789	1.06663	5	43.9925	1.09379	9	15.1486	0.975622	9	18.0941	1.08192	5	1.20255	0.843208	9	28.7959	1.22316	9	12.6339	1.09704	5	7.93739
A0A0S3RW87	A0A0S3RW87_PHAAN Peroxidase	Vigan.04G225400	A0A0S3RW87_PHAAN Peroxidase OS=Vigna angularis var. angularis OX=157739 GN=Vigan.04G225400 PE=3 SV=1	44.34	8	8	43	327	34.9934	5.26221	1.14956	19	5.75415	0.882877	15	13.7336	1.52226	9	12.5309	0.94618	19	12.3079	0.509433	15	24.7677	0.496987	9	34.8178	1.04994	19	9.85982	1.45159	15	9.0168	0.89018	9	8.07404	0.621306	19	24.5892	0.81161	15	13.9964	0.742718	9	13.1245
A0A0S3S5K3	A0A0S3S5K3_PHAAN Uncharacterized protein	Vigan.05G155600	A0A0S3S5K3_PHAAN Uncharacterized protein OS=Vigna angularis var. angularis OX=157739 GN=Vigan.05G155600 PE=4 SV=1	44.03	3	11	119	318	36.1561	5.41455	0.802616	6	1.52234	1.05856	4	3.47863	0.767904	10	14.4333	1.08877	6	6.62579	1.53996	4	10.146	0.9949	10	11.8126	0.964695	6	17.0102	0.794369	4	11.621	1.12394	10	8.24326	1.46571	6	4.89044	0.916359	4	8.41272	1.1297	10	13.3053
NC_030645.1.884.31			NC_030645.1.884.31	44.01	10	14	119	459	53.0137	7.95752	0.781304	16	12.4299	1.05404	16	2.84185	0.713457	22	20.6688	1.22663	16	11.0007	1.20928	16	17.7948	1.22112	22	12.2126	0.861575	16	31.2148	0.760539	16	18.0286	1.01305	22	16.423	1.44571	16	40.8425	1.42868	16	10.5663	1.2431	22	10.9688
A0A0L9TY31	A0A0L9TY31_PHAAN Importin subunit alpha	LR48_Vigan02g162800	A0A0L9TY31_PHAAN Importin subunit alpha OS=Phaseolus angularis OX=3914 GN=LR48_Vigan02g162800 PE=3 SV=1	43.98	8	15	123	532	58.9352	5.31299	1.13053	14	6.86041	1.05334	11	3.45045	1.23132	15	16.7389	1.01429	14	10.4106	0.728964	11	26.2426	0.701939	15	32.3329	0.829466	14	20.4727	1.17327	11	6.69887	1.01195	15	12.0428	0.916666	14	20.4485	0.94025	11	6.61569	0.781364	15	22.2719
A0A0S3SMN4	A0A0S3SMN4_PHAAN Uncharacterized protein	Vigan.08G066600	A0A0S3SMN4_PHAAN Uncharacterized protein OS=Vigna angularis var. angularis OX=157739 GN=Vigan.08G066600 PE=4 SV=1	43.95	13	27	758	587	68.7611	6.18896	0.844563	104	12.8419	0.896787	91	14.3691	0.552212	83	26.3849	1.00133	104	11.8203	1.00941	91	18.244	1.04887	83	18.6337	1.17053	104	17.4337	1.10773	91	8.49785	1.27414	83	16.2517	1.02426	104	24.4294	1.01413	91	14.4097	1.16641	83	14.0582
A0A0L9TI91	A0A0L9TI91_PHAAN Uncharacterized protein	LR48_Vigan967s001400	A0A0L9TI91_PHAAN Uncharacterized protein OS=Phaseolus angularis OX=3914 GN=LR48_Vigan967s001400 PE=4 SV=1	43.75	3	3	4	64	7.45791	9.84717	0.938495	2	12.9039	1.00713	1		1.00407	1		1.03206	2	3.25961	0.80705	1		1.02814	1		0.926063	2	15.7979	1.16946	1		0.983407	1		1.18362	2	39.9639	0.970402	1		1.04521	1
A0A0L9V9U9	A0A0L9V9U9_PHAAN Uncharacterized protein	LR48_Vigan09g051500	A0A0L9V9U9_PHAAN Uncharacterized protein OS=Phaseolus angularis OX=3914 GN=LR48_Vigan09g051500 PE=3 SV=1	43.72	7	8	20	215	24.88	6.31592	0.849653	6	3.05785	0.913291	3	6.5056	0.706215	8	9.98375	1.13074	6	11.4243	1.62248	3	5.64509	1.23253	8	2.04221	1.03715	6	15.2343	0.863458	3	2.58093	1.10268	8	8.38291	1.02358	6	12.124	0.828379	3	5.20726	1.16121	8	4.1875
A0A0L9TX36	A0A0L9TX36_PHAAN V-type proton ATPase subunit G	LR48_Vigan02g089900	A0A0L9TX36_PHAAN V-type proton ATPase subunit G OS=Phaseolus angularis OX=3914 GN=LR48_Vigan02g089900 PE=3 SV=1	43.64	3	4	32	110	12.1704	8.35303	1.01192	5	10.0349	0.823866	5	11.6799	1.48109	4	4.24291	0.792417	5	6.332	0.427364	5	28.937	0.497165	4	7.86013	1.43295	5	16.1525	1.53812	5	4.71742	1.10153	4	3.78709	0.517561	5	53.0895	0.785549	5	6.79599	0.564193	4	4.96641
A0A0L9V2F6	A0A0L9V2F6_PHAAN Peroxidase	LR48_Vigan08g013700	A0A0L9V2F6_PHAAN Peroxidase OS=Phaseolus angularis OX=3914 GN=LR48_Vigan08g013700 PE=3 SV=1	43.64	10	10	70	346	38.5779	5.09717	1.0465	31	8.8196	0.898646	22	11.3479	1.57271	16	17.2514	0.987778	31	13.2887	0.798094	22	36.1284	0.504105	16	67.1353	1.04842	31	18.7773	1.10196	22	20.6839	0.935154	16	4.78249	0.869307	31	23.4221	1.23417	22	19.0772	0.582398	16	29.1386
A0A0L9TS42	A0A0L9TS42_PHAAN Uncharacterized protein (Fragment)	LR48_Vigan01g250000	A0A0L9TS42_PHAAN Uncharacterized protein (Fragment) OS=Phaseolus angularis OX=3914 GN=LR48_Vigan01g250000 PE=3 SV=1	43.59	2	7	73	156	17.5105	10.6528	0.884862	1		0.836239	2	7.84286	0.58783	1		1.08675	1		1.06532	2	14.7781	1.27951	1		1.18995	1		0.999408	2	16.8829	1.12729	1		0.886213	1		1.32288	2	10.2135	1.24981	1
A0A0L9TL35	A0A0L9TL35_PHAAN Uncharacterized protein	LR48_Vigan01g070200	A0A0L9TL35_PHAAN Uncharacterized protein OS=Phaseolus angularis OX=3914 GN=LR48_Vigan01g070200 PE=4 SV=1	43.52	6	7	65	193	20.4253	6.17627	1.16493	21	7.21499	0.919502	17	7.484	1.27014	23	12.4777	0.887453	21	9.30168	0.713246	17	44.4094	0.641722	23	32.8305	1.07067	21	11.8105	1.27121	17	14.2852	1.09088	23	6.60036	0.78131	21	26.0561	0.878014	17	18.1211	0.774675	23	18.6912
NC_030645.1.1422.2			NC_030645.1.1422.2	43.48	5	5	6	161	18.0263	4.55127	0.959479	3	11.7429				1.58707	1		1.0279	3	2.56163				0.550692	1		0.987961	3	26.8514				0.936999	1		1.03792	3	27.5796				0.608424	1
A0A0S3T7G9	A0A0S3T7G9_PHAAN Uncharacterized protein	Vigan.10G246700	A0A0S3T7G9_PHAAN Uncharacterized protein OS=Vigna angularis var. angularis OX=157739 GN=Vigan.10G246700 PE=3 SV=1	43.44	1	4	55	122	13.7134	9.46631	0.652863	1		0.962649	5	7.25227	0.930071	1		1.05266	1		1.38298	5	11.2126	1.2964	1		1.10872	1		0.773076	5	3.64331	0.918706	1		1.5853	1		1.21041	5	2.43782	1.0635	1
A0A0L9U7W4	A0A0L9U7W4_PHAAN Uncharacterized protein	LR48_Vigan03g220800	A0A0L9U7W4_PHAAN Uncharacterized protein OS=Phaseolus angularis OX=3914 GN=LR48_Vigan03g220800 PE=3 SV=1	43.44	1	4	66	122	13.7234	9.5835	0.698055	4	9.19251	0.922927	5	3.67863	0.658171	9	23.7662	1.19758	4	8.01805	1.61247	5	12.2272	1.56951	9	23.3303	0.849912	4	11.8515	0.758746	5	10.9827	0.930617	9	2.86057	1.5191	4	20.4089	1.13365	5	9.2895	1.20172	9	7.96929
A0A0L9V2B9	A0A0L9V2B9_PHAAN Uncharacterized protein	LR48_Vigan07g259800	A0A0L9V2B9_PHAAN Uncharacterized protein OS=Phaseolus angularis OX=3914 GN=LR48_Vigan07g259800 PE=4 SV=1	43.37	6	6	37	166	18.3489	4.75439	1.03739	13	4.95638	1.14782	11	11.6307	1.32707	13	16.5497	1.05878	13	5.31496	0.90674	11	17.758	0.713731	13	35.0745	0.871734	13	9.93495	0.982728	11	9.92334	0.934226	13	10.9149	1.06	13	16.4042	1.04804	11	16.2353	0.772238	13	20.1604
A0A0L9T5D1	A0A0L9T5D1_PHAAN Uncharacterized protein	LR48_Vigan115s000600	A0A0L9T5D1_PHAAN Uncharacterized protein OS=Phaseolus angularis OX=3914 GN=LR48_Vigan115s000600 PE=3 SV=1	43.37	1	6	114	166	17.8136	8.70459				1.3339	1								0.646115	1								1.09618	1								0.858958	1
A0A0L9VD16	A0A0L9VD16_PHAAN Acyl carrier protein (Fragment)	LR48_Vigan09g157200	A0A0L9VD16_PHAAN Acyl carrier protein (Fragment) OS=Phaseolus angularis OX=3914 GN=LR48_Vigan09g157200 PE=3 SV=1	43.33	4	4	10	120	12.9818	4.91943	1.00562	8	17.7135	0.922255	1		0.844251	1		1.03697	8	7.98124	1.01455	1		1.14186	1		0.974375	8	7.28681	1.11834	1		1.07534	1		0.961783	8	35.1897	0.967458	1		1.05541	1
NC_030640.1.662.9			NC_030640.1.662.9	43.21	4	5	25	162	18.3004	6.06201	0.949289	4	11.3141	1.0191	9	6.15024	0.722464	7	18.5248	1.05107	4	5.18759	1.24171	9	3.99966	1.15977	7	29.3471	0.966508	4	19.2617	0.840587	9	4.91999	0.906594	7	3.5149	1.02981	4	25.1872	1.1834	9	6.07813	1.30399	7	17.9856
NC_030643.1.703.66			NC_030643.1.703.66	43.14	19	29	137	663	76.1899	5.12256	0.830656	24	17.2293	0.899141	20	7.07392	0.674937	26	31.3003	1.07346	24	8.14057	1.67216	20	17.6014	1.28381	26	20.7312	1.07692	24	13.3719	0.857737	20	21.8102	1.0459	26	19.5921	1.10816	24	20.1675	0.947125	20	17.2221	1.23363	26	18.1174
A0A0S3RUL9	A0A0S3RUL9_PHAAN Uncharacterized protein	Vigan.04G161200	A0A0S3RUL9_PHAAN Uncharacterized protein OS=Vigna angularis var. angularis OX=157739 GN=Vigan.04G161200 PE=3 SV=1	42.98	1	4	57	121	13.6563	9.5835	0.706615	2	14.9537	0.96914	3	8.94272	0.372104	4	11.83	1.20642	2	17.1613	1.5391	3	0.232134	1.97061	4	9.32069	0.840276	2	6.04557	0.664654	3	15.0977	0.807523	4	8.06731	1.66901	2	3.91213	1.15148	3	11.6342	1.53198	4	5.92225
A0A0L9TDG2	A0A0L9TDG2_PHAAN Uncharacterized protein	LR48_Vigan549s011300	A0A0L9TDG2_PHAAN Uncharacterized protein OS=Phaseolus angularis OX=3914 GN=LR48_Vigan549s011300 PE=3 SV=1	42.97	1	13	263	377	41.776	5.40186	1.12581	1		1.29334	2	3.99527	1.33869	2	6.53326	1.14528	1		1.37412	2	3.25361	0.703421	2	2.19306	0.785039	1		0.742928	2	2.32554	0.980494	2	5.3757	0.890298	1		0.898434	2	10.5581	0.789787	2	7.12917
A0A0L9VPU5	A0A0L9VPU5_PHAAN Uncharacterized protein	LR48_Vigan11g010700	A0A0L9VPU5_PHAAN Uncharacterized protein OS=Phaseolus angularis OX=3914 GN=LR48_Vigan11g010700 PE=3 SV=1	42.86	11	12	44	350	39.1959	8.03076	1.05527	12	4.16764	1.10456	9	6.77462	1.12602	19	14.363	1.07949	12	11.1784	1.09802	9	12.4627	0.922836	18	20.1276	0.811106	12	19.3557	0.964854	9	8.22367	0.958606	19	15.7093	1.08116	12	10.6589	0.921602	9	8.70419	0.964214	19	14.7594
A0A0S3RWJ6	A0A0S3RWJ6_PHAAN Uncharacterized protein	Vigan.04G244100	A0A0S3RWJ6_PHAAN Uncharacterized protein OS=Vigna angularis var. angularis OX=157739 GN=Vigan.04G244100 PE=3 SV=1	42.86	20	26	198	763	84.1917	6.354	1.11444	33	9.36717	1.20743	21	9.08507	1.17874	54	16.4055	0.958056	33	10.2966	1.17095	21	14.9393	0.839307	54	22.4139	0.903456	33	11.0548	0.913222	21	15.5094	1.03211	54	8.67587	1.04011	33	17.4349	0.79889	21	12.4973	0.860455	54	17.566
A0A0S3SVY7	A0A0S3SVY7_PHAAN Peptidylprolyl isomerase	Vigan.09G039400	A0A0S3SVY7_PHAAN Peptidylprolyl isomerase OS=Vigna angularis var. angularis OX=157739 GN=Vigan.09G039400 PE=4 SV=1	42.86	5	5	63	154	16.6206	6.771	0.965395	20	7.35166	0.98113	21	13.6782	0.947197	22	12.2899	1.04996	20	9.65337	0.817915	21	27.5392	0.877951	22	16.8179	1.06954	20	12.7347	1.19759	21	13.1681	1.17085	22	9.06124	0.975074	20	30.1431	1.05126	21	14.9307	0.962513	22	16.6328
A0A0S3RZV5	A0A0S3RZV5_PHAAN Uncharacterized protein	Vigan.04G375100	A0A0S3RZV5_PHAAN Uncharacterized protein OS=Vigna angularis var. angularis OX=157739 GN=Vigan.04G375100 PE=4 SV=1	42.86	6	6	21	161	18.0466	6.58057	0.999458	9	10.8672	1.19189	7	14.8088	1.30477	5	2.08646	1.10427	9	9.32873	0.988453	7	14.4209	0.732188	5	21.5418	0.863002	9	12.8188	1.00318	7	7.74828	1.06337	5	7.07177	1.00039	9	35.9566	0.878139	7	8.76394	0.780592	5	3.29583
NC_030646.1.1095.5			NC_030646.1.1095.5	42.86	1	10	222	287	31.8447	9.0415	0.873826	1								0.922273	1								1.34665	1								0.871605	1
A0A0S3S0S1	A0A0S3S0S1_PHAAN Uncharacterized protein	Vigan.04G401000	A0A0S3S0S1_PHAAN Uncharacterized protein OS=Vigna angularis var. angularis OX=157739 GN=Vigan.04G401000 PE=4 SV=1	42.68	2	6	30	164	18.638	10.4185	0.930589	4	5.50222	0.89587	2	13.9332	0.922138	3	0.546271	1.05304	4	1.99403	0.746287	2	10.4519	0.88074	3	15.5275	1.07526	4	9.65725	1.16848	2	13.3655	1.14091	3	0.499194	1.07232	4	2.70437	1.20527	2	9.40128	1.08126	3	7.05722
A0A0L9UCM8	A0A0L9UCM8_PHAAN Uncharacterized protein	LR48_Vigan04g051500	A0A0L9UCM8_PHAAN Uncharacterized protein OS=Phaseolus angularis OX=3914 GN=LR48_Vigan04g051500 PE=4 SV=1	42.63	16	16	129	373	41.5956	9.11475	1.18163	36	8.95017	0.881149	50	13.5583	1.30438	43	16.772	0.989271	36	12.6483	0.444441	50	54.7284	0.544932	43	48.8828	0.902469	36	21.2179	1.4217	50	14.0929	1.0945	43	13.9158	0.807606	36	26.6547	0.922762	50	20.8966	0.729322	43	32.0284
A0A0S3QZH8	A0A0S3QZH8_PHAAN 40S ribosomal protein S6	Vigan.01G123400	A0A0S3QZH8_PHAAN 40S ribosomal protein S6 OS=Vigna angularis var. angularis OX=157739 GN=Vigan.01G123400 PE=3 SV=1	42.57	3	11	83	249	28.2846	10.7114	0.898635	8	7.4292	0.68979	8	8.31662	0.660386	4	11.6324	0.939417	8	7.26521	0.81079	8	15.0683	0.933069	4	11.369	1.36649	8	8.25813	1.38338	8	16.8897	1.38079	4	5.14849	0.766464	8	14.0876	0.950107	7	19.0683	0.99682	4	10.4258
A0A0L9TTQ3	A0A0L9TTQ3_PHAAN Uncharacterized protein	LR48_Vigan02g007500	A0A0L9TTQ3_PHAAN Uncharacterized protein OS=Phaseolus angularis OX=3914 GN=LR48_Vigan02g007500 PE=4 SV=1	42.56	1	16	65	242	27.7174	10.0962							0.563437	1								1.38878	1								0.903567	1								1.55183	1
NC_030641.1.73.138			NC_030641.1.73.138	42.56	16	34	288	806	90.0135	6.41748	0.800329	43	9.3858	0.856563	36	10.3062	0.550243	54	27.7912	1.08945	43	9.29114	1.69089	36	15.425	1.39346	54	12.9906	1.14214	43	19.6136	0.845344	36	18.8333	1.06022	54	15.7934	1.12896	43	26.8558	0.788687	36	14.099	1.29406	54	10.2892
A0A0L9TXE9	A0A0L9TXE9_PHAAN Uncharacterized protein	LR48_Vigan02g133100	A0A0L9TXE9_PHAAN Uncharacterized protein OS=Phaseolus angularis OX=3914 GN=LR48_Vigan02g133100 PE=3 SV=1	42.52	12	27	152	795	87.9027	5.19873	0.80944	18	10.6906	0.97107	11	9.27748	0.777212	21	20.8508	1.12279	18	7.61889	1.71847	11	7.79214	1.30893	21	18.148	1.06365	18	14.2013	0.797166	11	21.5243	0.995741	21	12.7636	1.15571	17	11.9011	0.961671	11	8.79437	1.20352	21	10.5934
A0A0S3RB64	A0A0S3RB64_PHAAN Glucose-6-phosphate isomerase	Vigan.02G036700	A0A0S3RB64_PHAAN Glucose-6-phosphate isomerase OS=Vigna angularis var. angularis OX=157739 GN=Vigan.02G036700 PE=3 SV=1	42.43	17	22	198	568	62.6465	6.53662	1.09495	38	14.9737	1.14455	30	15.2979	1.46915	47	9.5265	0.986735	38	9.40765	0.93696	30	24.4369	0.655139	47	36.7338	0.835785	38	14.3955	0.992101	30	22.2272	0.974283	47	13.8173	0.992167	38	27.0679	0.841553	30	24.3177	0.700146	47	21.8787
NC_030645.1.460.3			NC_030645.1.460.3	42.42	4	4	5	132	15.3968	6.56592	0.833446	3	2.69834	0.878314	2	10.4529				0.941669	3	1.67525	1.48785	2	10.2456				1.30516	3	10.5777	0.932403	2	9.49517				1.00441	3	12.2296	0.891332	2	12.4605
A0A0S3RTX8	A0A0S3RTX8_PHAAN Ferritin	Vigan.04G129800	A0A0S3RTX8_PHAAN Ferritin OS=Vigna angularis var. angularis OX=157739 GN=Vigan.04G129800 PE=3 SV=1	42.35	9	11	212	255	28.3362	5.92236	0.988597	53	9.57425	1.06732	44	12.0636	1.16274	57	13.1372	1.09899	53	13.9837	0.86276	44	24.8842	0.958687	57	22.1973	0.888992	53	19.7231	1.0069	44	13.7075	1.00295	57	15.2763	1.01994	53	19.8856	1.10239	44	14.06	0.958642	57	22.4664
A0A0S3SKX1	A0A0S3SKX1_PHAAN Uncharacterized protein	Vigan.07G242200	A0A0S3SKX1_PHAAN Uncharacterized protein OS=Vigna angularis var. angularis OX=157739 GN=Vigan.07G242200 PE=4 SV=1	42.35	5	5	28	170	19.4484	5.16064	1.09291	14	4.9504	0.820435	10	18.8999	1.20955	4	27.2646	0.863488	14	9.4114	0.689054	10	42.9642	0.711184	4	72.7771	1.09075	14	6.43133	1.37504	10	16.8769	1.26115	4	5.15949	0.826582	14	19.3035	0.945908	10	23.2882	0.576514	4	58.5963
A0A0L9TV30	A0A0L9TV30_PHAAN Uncharacterized protein	LR48_Vigan02g057000	A0A0L9TV30_PHAAN Uncharacterized protein OS=Phaseolus angularis OX=3914 GN=LR48_Vigan02g057000 PE=3 SV=1	42.3	13	13	36	461	48.2937	7.81104	0.975587	16	9.97367	1.15978	7	16.0931	1.0505	13	14.3231	1.02197	16	6.1843	1.06998	7	23.0351	0.894533	13	14.3578	0.941541	16	12.9484	0.941769	7	22.4374	1.08697	13	9.95597	0.972334	16	20.6641	0.90601	7	18.2289	0.886452	13	13.8083
A0A0S3SDM0	A0A0S3SDM0_PHAAN Uncharacterized protein	Vigan.06G221200	A0A0S3SDM0_PHAAN Uncharacterized protein OS=Vigna angularis var. angularis OX=157739 GN=Vigan.06G221200 PE=4 SV=1	42.23	3	7	44	206	23.0374	5.18604	0.902697	7	6.38025	0.907083	3	3.57876	0.757432	1		1.15997	7	4.84744	1.34209	3	0.819042	1.28624	1		0.99155	7	6.36769	1.00026	3	0.575519	0.999037	1		1.11575	7	8.21945	0.89139	3	9.02643	1.19682	1
A0A0S3T1U6	A0A0S3T1U6_PHAAN 60S acidic ribosomal protein P0	Vigan.10G038600	A0A0S3T1U6_PHAAN 60S acidic ribosomal protein P0 OS=Vigna angularis var. angularis OX=157739 GN=Vigan.10G038600 PE=3 SV=1	42.19	3	10	99	320	34.2029	5.35107	1.16534	15	8.85639	0.964107	8	3.75771	1.40331	8	14.4602	0.836837	15	9.61096	0.790425	8	13.5329	0.581851	8	26.7487	1.11306	15	9.8233	1.29374	8	4.92965	1.06009	8	9.75098	0.672061	15	21.8246	0.781855	8	7.53745	0.665449	8	32.519
NW_016115487.1.14.7			NW_016115487.1.14.7	42.05	14	14	69	390	43.6071	6.34131	0.766592	17	7.85967	1.06595	17	8.63004	0.835402	34	17.5253	1.14989	17	7.70292	1.49971	17	14.6098	1.11092	34	17.2106	0.942037	17	10.9304	0.846291	17	14.1684	1.04318	34	10.6668	1.38159	17	8.1767	0.925872	16	21.2901	1.09945	34	14.9545
A0A0L9TLQ6	A0A0L9TLQ6_PHAAN Uncharacterized protein	LR48_Vigan01g102500	A0A0L9TLQ6_PHAAN Uncharacterized protein OS=Phaseolus angularis OX=3914 GN=LR48_Vigan01g102500 PE=4 SV=1	42.03	11	11	78	276	29.5804	7.73779	0.946209	26	7.58141	1.08479	21	13.5771	1.1373	31	17.4437	0.961526	26	7.24726	1.14827	21	23.9812	0.819411	31	35.8755	1.06035	26	18.2666	0.986905	21	15.6058	1.06862	31	10.5524	1.02255	26	21.154	0.858431	21	20.7773	0.872917	31	18.1846
A0A0L9TXW8	A0A0L9TXW8_PHAAN Uncharacterized protein	LR48_Vigan02g150100	A0A0L9TXW8_PHAAN Uncharacterized protein OS=Phaseolus angularis OX=3914 GN=LR48_Vigan02g150100 PE=3 SV=1	41.99	7	7	47	181	20.6667	6.94678	0.726942	14	11.1298	0.848624	16	9.72592	0.462327	17	34.032	1.07463	14	5.89271	1.56703	16	11.1321	1.40299	17	10.2114	1.24204	14	10.8919	0.871805	16	14.5622	1.00792	17	6.46262	1.06563	14	9.7484	0.850253	16	18.0458	1.58714	17	8.7641
A0A0S3T8D5	A0A0S3T8D5_PHAAN Uncharacterized protein	Vigan.11G054600	A0A0S3T8D5_PHAAN Uncharacterized protein OS=Vigna angularis var. angularis OX=157739 GN=Vigan.11G054600 PE=4 SV=1	41.96	2	7	138	143	15.8964	10.0815	1.10417	9	6.13121	0.856807	6	3.60226	1.12498	9	10.6548	0.96178	9	11.211	0.686006	6	29.0842	0.747143	9	17.7753	1.0527	9	6.80492	1.25753	6	7.95286	1.08682	9	2.87935	0.781284	9	26.269	1.08034	6	6.315	0.860184	9	10.9806
A0A0L9V939	A0A0L9V939_PHAAN Uncharacterized protein	LR48_Vigan09g026900	A0A0L9V939_PHAAN Uncharacterized protein OS=Phaseolus angularis OX=3914 GN=LR48_Vigan09g026900 PE=3 SV=1	41.96	11	12	64	398	44.5804	8.19189	0.921971	14	8.7153	1.08832	5	3.06578	1.04183	14	11.8951	1.05239	14	9.5906	1.06347	5	15.3641	1.03443	14	19.0408	1.02412	14	16.1152	0.898017	5	2.66482	1.03262	14	13.5852	0.938	14	19.9969	0.941884	5	23.9697	0.927743	14	13.5993
NC_030645.1.489.2			NC_030645.1.489.2	41.87	3	8	26	246	27.0477	6.06201	0.999416	6	10.707	0.863981	1		1.25991	2	11.9516	0.951531	6	3.68981	0.652703	1		0.742803	2	6.63133	1.18493	6	18.7404	1.36108	1		1.01697	2	8.87585	0.861145	6	13.8644	0.892257	1		0.814166	2	5.43809
A0A0S3R9F4	A0A0S3R9F4_PHAAN ATP-dependent 6-phosphofructokinase	Vigan.01G538300	A0A0S3R9F4_PHAAN ATP-dependent 6-phosphofructokinase OS=Vigna angularis var. angularis OX=157739 GN=Vigan.01G538300 PE=3 SV=1	41.85	14	14	97	466	51.9103	6.65381	0.797665	33	20.9136	1.17846	30	10.5123	0.877867	34	18.8065	1.0844	33	14.567	1.37539	30	19.3427	1.04414	34	12.5766	0.989152	33	23.9647	0.794327	30	15.5253	1.0596	34	10.445	1.2464	33	33.6227	0.958756	30	11.2331	1.1067	34	17.284
A0A0S3T4Y1	A0A0S3T4Y1_PHAAN Uncharacterized protein	Vigan.10G193100	A0A0S3T4Y1_PHAAN Uncharacterized protein OS=Vigna angularis var. angularis OX=157739 GN=Vigan.10G193100 PE=4 SV=1	41.84	15	15	195	435	47.6623	5.70654	1.0733	41	8.75411	1.04989	60	14.5435	1.33595	79	13.0522	1.08068	41	7.41763	0.665182	59	18.7085	0.605016	79	35.5044	0.732148	41	21.6363	1.24787	60	14.5523	1.09538	79	9.79985	1.07654	41	20.7865	0.783035	59	27.2711	0.691158	80	22.4318
A0A0S3RAJ6	A0A0S3RAJ6_PHAAN Tubulin beta chain	Vigan.02G027400	A0A0S3RAJ6_PHAAN Tubulin beta chain OS=Vigna angularis var. angularis OX=157739 GN=Vigan.02G027400 PE=3 SV=1	41.78	4	14	94	450	50.6111	4.89404	1.04901	5	5.14681	1.3662	5	10.9447	1.50874	9	5.67193	1.10773	5	12.6109	1.02512	5	3.58507	0.658644	9	21.343	0.764724	5	11.4891	0.93302	5	3.3404	0.882969	9	5.84953	1.13711	5	10.5521	0.908702	5	7.44224	0.685343	9	10.2788
A0A0S3S5B9	A0A0S3S5B9_PHAAN Histone H2A	Vigan.05G145900	A0A0S3S5B9_PHAAN Histone H2A OS=Vigna angularis var. angularis OX=157739 GN=Vigan.05G145900 PE=3 SV=1	41.73	4	5	53	139	14.627	10.3599	0.981709	12	25.8283	0.891642	6	15.3807	1.14189	3	6.19369	0.91103	12	10.3575	0.675764	6	53.3898	0.549557	3	7.48165	1.26335	12	12.5301	1.21963	6	22.6066	1.17976	3	0.242099	0.938555	12	25.4495	1.09162	6	17.9542	0.879583	3	10.5868
NW_016114840.1.9.1			NW_016114840.1.9.1	41.69	3	14	69	427	46.21	6.60986	1.09273	3	0.206719	1.3261	7	9.07955	1.44991	11	15.7471	1.09822	3	6.93742	1.1143	7	11.929	0.715986	11	29.3541	0.642573	3	18.8712	0.837571	7	1.02676	0.869654	11	8.11497	1.23988	3	14.1237	0.929351	7	10.6626	0.747105	11	23.5307
A0A0L9TS09	A0A0L9TS09_PHAAN Uncharacterized protein	LR48_Vigan01g283700	A0A0L9TS09_PHAAN Uncharacterized protein OS=Phaseolus angularis OX=3914 GN=LR48_Vigan01g283700 PE=4 SV=1	41.65	13	14	106	413	43.5528	8.19189	1.06787	27	10.6894	1.06866	26	6.37136	1.22958	40	11.3989	1.00592	27	9.68255	0.985283	26	21.4931	0.732819	40	19.5252	0.904652	27	9.97965	1.02298	26	21.8881	1.11225	40	7.08761	1.02977	27	24.8743	0.977626	26	31.8583	0.761048	40	19.1328
NW_016114974.1.13.3			NW_016114974.1.13.3	41.6	3	12	44	363	40.214	6.85889	0.829571	3	2.68264				0.604814	5	10.4499	1.01937	3	2.69148				1.37919	5	2.54866	1.05126	3	18.6126				1.04667	5	3.08586	1.28244	3	3.27064				1.31647	5	6.62733
A0A0S3T181	A0A0S3T181_PHAAN Uncharacterized protein	Vigan.10G002000	A0A0S3T181_PHAAN Uncharacterized protein OS=Vigna angularis var. angularis OX=157739 GN=Vigan.10G002000 PE=4 SV=1	41.46	9	9	36	287	32.2921	5.2876	1.10988	18	8.33521	0.916198	11	10.4247	1.46543	7	13.7683	0.955247	18	19.1884	0.791571	11	46.897	0.682391	7	53.3295	1.02473	18	20.1762	1.15158	11	16.7891	0.906266	7	9.2215	0.837246	18	19.5855	1.14623	11	13.1151	0.728666	7	24.3351
A0A0S3S1C4	A0A0S3S1C4_PHAAN Uncharacterized protein	Vigan.04G430200	A0A0S3S1C4_PHAAN Uncharacterized protein OS=Vigna angularis var. angularis OX=157739 GN=Vigan.04G430200 PE=4 SV=1	41.46	4	4	68	123	13.6366	6.50732	1.08975	24	9.15049	0.841394	21	13.7112	1.40971	23	12.8665	0.896393	24	18.5455	0.620944	21	43.6194	0.696766	22	34.1023	1.00835	24	19.1123	1.28011	21	11.4915	1.01917	23	12.6459	0.852938	24	17.741	1.20551	21	9.5823	0.707127	23	23.7243
A0A0L9VL85	A0A0L9VL85_PHAAN Uncharacterized protein (Fragment)	LR48_Vigan10g136600	A0A0L9VL85_PHAAN Uncharacterized protein (Fragment) OS=Phaseolus angularis OX=3914 GN=LR48_Vigan10g136600 PE=3 SV=1	41.45	1	8	74	152	17.5094	10.5356	1.12645	1								0.826434	1								1.20415	1								0.632689	1
A0A0S3RLQ5	A0A0S3RLQ5_PHAAN Uncharacterized protein	Vigan.03G118600	A0A0S3RLQ5_PHAAN Uncharacterized protein OS=Vigna angularis var. angularis OX=157739 GN=Vigan.03G118600 PE=4 SV=1	41.43	3	3	18	70	7.79993	9.24658	1.08558	6	9.52786	0.927594	7	4.80916	1.07717	3	4.18859	1.14018	6	5.70056	0.592266	7	21.9158	0.763672	3	4.42833	1.0919	6	4.78527	1.43436	7	6.29647	1.19088	3	0.634918	0.714938	6	9.80071	0.712434	7	9.47207	0.790246	3	9.41845
A0A0S3RHI8	A0A0S3RHI8_PHAAN Uncharacterized protein	Vigan.02G303900	A0A0S3RHI8_PHAAN Uncharacterized protein OS=Vigna angularis var. angularis OX=157739 GN=Vigan.02G303900 PE=3 SV=1	41.4	1	15	114	413	46.974	5.68115	0.85996	1		0.983634	1		0.838427	3	1.77221	1.05288	1		1.48705	1		0.989715	3	1.23597	0.968139	1		0.826584	1		1.08331	3	3.54044	1.32898	1		1.02218	1		1.13817	3	0.178971
A0A0S3STP2	A0A0S3STP2_PHAAN Uncharacterized protein	Vigan.08G309300	A0A0S3STP2_PHAAN Uncharacterized protein OS=Vigna angularis var. angularis OX=157739 GN=Vigan.08G309300 PE=3 SV=1	41.39	3	21	116	575	61.0742	5.90967	0.996855	2	7.77025	0.93119	1		1.30559	3	5.22737	1.08774	2	4.02322	0.874728	1		0.892919	3	13.0219	0.814616	2	30.3291	1.25039	1		0.870941	3	3.32993	1.17755	2	12.439	0.787393	1		0.884941	3	3.56547
A0A0S3SQD5	A0A0S3SQD5_PHAAN Uncharacterized protein	Vigan.08G173900	A0A0S3SQD5_PHAAN Uncharacterized protein OS=Vigna angularis var. angularis OX=157739 GN=Vigan.08G173900 PE=3 SV=1	41.13	13	14	77	423	47.3984	5.10986	0.981942	18	9.15869	1.20164	10	4.73611	1.16372	18	14.8525	0.978291	18	9.05907	1.01011	10	26.4162	0.818361	17	15.5345	0.99681	18	17.9207	0.982128	10	8.47414	1.00959	18	3.90121	1.17103	18	33.787	0.888558	10	6.41547	0.83268	18	22.9742
NC_030645.1.1133.1			NC_030645.1.1133.1	41.1	7	7	250	163	17.6219	5.93506	0.982756	105	10.0575	0.724792	75	22.5572	1.35137	69	15.9736	0.788951	105	17.7599	0.549915	75	73.0021	0.558394	69	55.8112	1.3982	105	16.3234	1.49513	75	22.6059	1.11062	69	12.7329	0.649615	105	45.1303	0.882275	75	15.904	0.618049	69	36.613
NC_030640.1.415.2			NC_030640.1.415.2	41	10	10	47	300	32.6637	9.33447	1.05357	23	4.17177	0.993418	10	10.968	1.28176	14	6.6621	1.04783	23	6.58966	0.613704	10	25.1323	0.726524	14	39.9348	0.92529	23	12.4939	1.2354	10	6.09531	0.985607	14	9.05916	0.920803	23	22.131	1.01911	10	12.6879	0.84231	14	11.8893
A0A0L9VSE5	A0A0L9VSE5_PHAAN Uncharacterized protein	LR48_Vigan11g091100	A0A0L9VSE5_PHAAN Uncharacterized protein OS=Phaseolus angularis OX=3914 GN=LR48_Vigan11g091100 PE=4 SV=1	40.98	6	6	21	122	14.0481	8.88037	1.04556	7	10.2984	1.02054	4	10.1354	1.13741	9	14.3293	0.948287	7	28.627	0.899697	4	28.4111	0.798694	9	18.9142	1.06539	7	23.06	1.16799	4	5.51075	1.04358	9	8.65115	0.800927	7	42.9996	0.937651	4	5.76971	0.846924	9	9.74808
A0A0S3SJZ7	A0A0S3SJZ7_PHAAN Phosphoglycerate kinase	Vigan.07G207300	A0A0S3SJZ7_PHAAN Phosphoglycerate kinase OS=Vigna angularis var. angularis OX=157739 GN=Vigan.07G207300 PE=3 SV=1	40.97	13	15	103	476	49.8199	8.73389	1.1105	18	8.73998	0.986112	10	13.8656	1.29408	17	13.8196	0.947113	18	4.74881	0.56063	10	23.3306	0.76482	17	37.8058	0.872516	18	7.71368	1.32324	10	3.81257	1.03007	17	14.4721	0.970427	18	22.4567	0.861687	10	13.3531	0.814847	17	23.7024
A0A0L9V7A4	A0A0L9V7A4_PHAAN Uncharacterized protein	LR48_Vigan08g136600	A0A0L9V7A4_PHAAN Uncharacterized protein OS=Phaseolus angularis OX=3914 GN=LR48_Vigan08g136600 PE=4 SV=1	40.87	3	3	17	115	12.1443	9.65674	1.08462	6	4.51412	0.726801	7	11.7123	1.4869	4	15.2382	0.824347	6	18.0324	0.423942	7	25.3768	0.427129	3	29.0096	1.33495	6	19.1114	1.51481	7	14.1424	1.12777	4	3.12939	0.448111	6	17.6522	1.05733	7	42.6101	0.636265	4	20.2883
NC_030639.1.881.5			NC_030639.1.881.5	40.79	2	9	72	152	17.2107	10.272	0.986414	9	7.31154	0.835339	5	6.55795	0.661961	6	5.81345	1.12049	9	4.56413	0.745575	5	24.7633	1.12997	6	9.28937	0.989795	9	13.4794	1.21695	5	12.4684	1.21165	6	1.9425	0.860031	9	15.0288	1.11201	5	9.59661	1.15246	6	3.601
A0A0S3SGJ4	A0A0S3SGJ4_PHAAN Protein transport protein Sec61 subunit beta	Vigan.07G059400	A0A0S3SGJ4_PHAAN Protein transport protein Sec61 subunit beta OS=Vigna angularis var. angularis OX=157739 GN=Vigan.07G059400 PE=3 SV=1	40.78	3	3	25	103	10.3503	11.7222	1.04734	14	6.46075	0.696509	7	12.308	1.35742	4	4.13833	0.842086	14	13.3661	0.428029	7	22.9323	0.513052	4	33.028	1.22378	14	14.9262	1.48037	7	12.5153	1.15627	4	7.68745	0.676491	14	24.0473	0.901145	7	35.4359	0.677489	4	12.6964
A0A0L9UTS6	A0A0L9UTS6_PHAAN Uncharacterized protein	LR48_Vigan06g127800	A0A0L9UTS6_PHAAN Uncharacterized protein OS=Phaseolus angularis OX=3914 GN=LR48_Vigan06g127800 PE=3 SV=1	40.76	13	13	41	368	40.8321	5.94775	1.08228	15	16.753	1.01579	7	20.9869	1.32393	11	19.0534	1.02113	15	7.96441	0.880703	7	16.5997	0.897989	11	23.1648	0.89059	15	19.1704	1.16029	7	7.18504	1.0855	11	15.7922	0.931391	15	16.2838	0.780642	7	27.3451	0.784753	11	26.0204
A0A0L9TQG9	A0A0L9TQG9_PHAAN Uncharacterized protein	LR48_Vigan01g228200	A0A0L9TQG9_PHAAN Uncharacterized protein OS=Phaseolus angularis OX=3914 GN=LR48_Vigan01g228200 PE=4 SV=1	40.74	23	23	159	702	77.5147	5.09717	1.16134	51	8.77762	0.994691	45	9.69847	1.39047	60	13.0348	0.994154	51	9.54613	0.721097	45	26.8826	0.720656	60	35.9892	0.796027	51	24.2315	1.20463	45	15.0689	0.969644	60	10.9197	0.89444	51	22.6762	0.908464	45	22.6306	0.721685	60	22.0244
A0A0S3STE4	A0A0S3STE4_PHAAN Uncharacterized protein	Vigan.08G299000	A0A0S3STE4_PHAAN Uncharacterized protein OS=Vigna angularis var. angularis OX=157739 GN=Vigan.08G299000 PE=3 SV=1	40.71	4	7	76	140	15.8555	10.2573	0.853257	3	5.3564	0.931569	5	1.24946	0.769678	7	16.4788	1.11525	3	0.270861	1.49416	5	10.2896	1.33167	7	3.86177	1.01626	3	7.08794	0.788007	5	8.74408	0.982058	7	5.50935	1.19271	3	20.3296	1.03883	5	7.41588	1.15344	7	8.9345
A0A0S3SVH3	A0A0S3SVH3_PHAAN Uncharacterized protein	Vigan.09G019000	A0A0S3SVH3_PHAAN Uncharacterized protein OS=Vigna angularis var. angularis OX=157739 GN=Vigan.09G019000 PE=3 SV=1	40.61	7	7	41	197	20.844	6.94678	1.12872	16	11.9415	0.938034	11	8.58273	1.44747	14	19.6996	0.957013	16	9.91742	0.596634	11	22.0175	0.565847	14	22.9396	0.894249	16	7.56624	1.28938	11	9.45412	1.0225	14	6.85185	0.803516	16	20.7093	1.00013	11	13.2618	0.690289	14	39.6014
A0A0L9TSN8	A0A0L9TSN8_PHAAN Uncharacterized protein	LR48_Vigan01g299300	A0A0L9TSN8_PHAAN Uncharacterized protein OS=Phaseolus angularis OX=3914 GN=LR48_Vigan01g299300 PE=4 SV=1	40.61	11	11	191	229	26.2643	5.2749	1.03367	57	8.00705	1.16175	75	13.32	0.969106	59	15.0385	1.01113	57	11.6015	1.28862	75	17.6044	0.939274	59	16.6209	0.963929	57	16.1434	0.969563	75	11.868	1.08926	59	14.4039	0.923703	57	12.8685	0.668268	75	21.5737	0.945453	59	24.6021
A0A0L9TA16	A0A0L9TA16_PHAAN Uncharacterized protein	LR48_Vigan406s021700	A0A0L9TA16_PHAAN Uncharacterized protein OS=Phaseolus angularis OX=3914 GN=LR48_Vigan406s021700 PE=4 SV=1	40.55	9	9	49	254	29.0407	7.25439	1.07075	24	8.77351	0.911	10	12.0268	1.20317	15	13.7055	0.764963	24	10.0886	0.771609	10	28.2051	0.667583	15	26.7244	1.23735	24	7.39025	1.30236	10	11.3843	1.21184	15	6.59169	0.706233	24	23.2103	0.843336	10	23.6125	0.686136	15	17.2193
A0A0S3SGF0	A0A0S3SGF0_PHAAN Uncharacterized protein	Vigan.07G054100	A0A0S3SGF0_PHAAN Uncharacterized protein OS=Vigna angularis var. angularis OX=157739 GN=Vigan.07G054100 PE=3 SV=1	40.52	2	9	81	153	17.2977	10.2134	1.02439	11	4.71374	0.676539	11	18.4927	0.651057	7	12.6701	0.977988	11	7.68175	0.59095	11	28.1895	0.916152	7	25.2455	1.20479	11	13.802	1.48698	11	9.55146	1.27134	7	18.0905	0.62538	11	22.9367	1.01915	11	27.9147	0.967695	7	4.84253
A0A0L9V885	A0A0L9V885_PHAAN Uncharacterized protein	LR48_Vigan08g193400	A0A0L9V885_PHAAN Uncharacterized protein OS=Phaseolus angularis OX=3914 GN=LR48_Vigan08g193400 PE=4 SV=1	40.48	48	48	136	1334	151.217	4.76709	1.17674	73	10.6911	0.923258	23	8.12892	1.40902	39	15.2665	0.921124	73	8.39837	0.903023	23	33.2095	0.700367	39	40.456	0.894106	73	13.0824	1.1529	23	14.8822	0.930926	39	9.582	0.839744	73	23.0508	1.03703	23	12.2759	0.71173	39	24.0741
A0A0L9TYD4	A0A0L9TYD4_PHAAN Uncharacterized protein (Fragment)	LR48_Vigan02g165100	A0A0L9TYD4_PHAAN Uncharacterized protein (Fragment) OS=Phaseolus angularis OX=3914 GN=LR48_Vigan02g165100 PE=4 SV=1	40.32	1	6	56	186	20.8397	11.2534	0.750424	2	1.14151	0.883985	1					1.05758	2	2.02558	1.53847	1					1.27341	2	0.960153	0.859634	1					1.10017	2	2.46352	1.02476	1
A0A0L9TMR1	A0A0L9TMR1_PHAAN Uncharacterized protein	LR48_Vigan01g129200	A0A0L9TMR1_PHAAN Uncharacterized protein OS=Phaseolus angularis OX=3914 GN=LR48_Vigan01g129200 PE=4 SV=1	40.32	6	6	45	124	13.563	5.05908	0.90121	7	16.5095	0.828789	3	10.6163	1.37014	6	8.77682	0.691654	7	7.71624	0.455982	3	40.0402	0.49741	6	14.8836	1.75016	7	8.92641	1.529	3	16.3922	1.20451	6	6.63048	0.470462	7	30.0997	0.761765	3	61.6882	0.531849	6	19.5239
A0A0L9TIV3	A0A0L9TIV3_PHAAN 40S ribosomal protein S7	LR48_Vigan847s001700	A0A0L9TIV3_PHAAN 40S ribosomal protein S7 OS=Phaseolus angularis OX=3914 GN=LR48_Vigan847s001700 PE=3 SV=1	40.31	3	6	48	191	22.028	9.80322	1.0427	6	3.69399	1.01092	3	12.6166				1.08916	6	8.23318	1.00357	3	4.41985				1.00066	6	12.2482	1.16592	3	6.8326				0.699996	6	12.8173	0.8767	3	3.72326
NC_030640.1.24.5			NC_030640.1.24.5	40.3	6	9	105	268	30.6817	6.18896	1.06201	28	8.12101	0.806224	24	12.5285	1.41477	21	12.9006	0.941127	28	11.5278	0.546123	24	41.586	0.618714	21	45.3804	1.06767	28	23.4029	1.32478	24	10.5325	1.0684	21	5.97412	0.854689	28	33.1485	1.20776	24	14.6208	0.628649	21	24.9106
A0A0L9V6L8	A0A0L9V6L8_PHAAN Superoxide dismutase [Cu-Zn]	LR48_Vigan08g146000	A0A0L9V6L8_PHAAN Superoxide dismutase [Cu-Zn] OS=Phaseolus angularis OX=3914 GN=LR48_Vigan08g146000 PE=3 SV=1	40.2	6	6	38	204	20.8067	6.60986	1.02413	16	14.5588	0.93939	12	11.9007	1.48984	10	18.5723	1.00807	16	13.2445	0.467611	11	30.8965	0.646768	10	70.3753	1.05643	16	14.0023	1.3563	12	23.1183	0.956079	10	12.4414	0.918105	16	15.2249	0.995084	12	33.6942	0.660454	10	42.0234
A0A0S3R0I5	A0A0S3R0I5_PHAAN Tubulin beta chain	Vigan.01G169700	A0A0S3R0I5_PHAAN Tubulin beta chain OS=Vigna angularis var. angularis OX=157739 GN=Vigan.01G169700 PE=3 SV=1	40.18	1	14	117	443	49.7456	4.84326							1.08737	1								1.15518	1								0.925352	1								0.924926	1
A0A0S3SB68	A0A0S3SB68_PHAAN Uncharacterized protein	Vigan.06G125600	A0A0S3SB68_PHAAN Uncharacterized protein OS=Vigna angularis var. angularis OX=157739 GN=Vigan.06G125600 PE=4 SV=1	40.06	7	8	16	347	37.9424	9.01221	1.01923	7	8.69044	1.00549	4	19.3895	1.0173	2	5.59105	1.11484	7	2.96708	0.700771	4	10.2477	0.966562	2	24.9571	1.01061	7	17.3482	1.06308	4	9.54133	1.01258	2	12.333	0.94359	7	16.0077	1.16818	4	3.43844	1.00621	2	10.5621
A0A0S3TCT9	A0A0S3TCT9_PHAAN Uncharacterized protein	Vigan.11G256900	A0A0S3TCT9_PHAAN Uncharacterized protein OS=Vigna angularis var. angularis OX=157739 GN=Vigan.11G256900 PE=4 SV=1	40	3	5	42	120	13.9386	9.81787	0.904291	6	8.49599	0.86908	3	2.68521	0.396239	2	3.87478	0.820302	6	5.20309	0.531403	3	6.63374	1.11435	2	0.97622	1.45176	6	12.4761	1.26874	3	4.14972	1.24425	2	1.65987	0.636328	6	15.3626	1.23935	3	5.71684	1.46252	2	1.17142
A0A0S3QX44	A0A0S3QX44_PHAAN Uncharacterized protein	Vigan.01G034900	A0A0S3QX44_PHAAN Uncharacterized protein OS=Vigna angularis var. angularis OX=157739 GN=Vigan.01G034900 PE=4 SV=1	40	2	4	33	120	13.9546	9.78857	1.00217	2	2.84663							0.834365	2	7.30164							1.40906	2	5.9254							0.586147	2	1.88773
A0A0S3RZV9	A0A0S3RZV9_PHAAN Uncharacterized protein	Vigan.04G373500	A0A0S3RZV9_PHAAN Uncharacterized protein OS=Vigna angularis var. angularis OX=157739 GN=Vigan.04G373500 PE=3 SV=1	39.9	2	7	44	193	22.0134	6.94678	0.810836	3	3.14757	1.0048	3	10.0218	0.73114	5	6.88733	1.13407	3	0.961338	1.46794	3	3.74902	1.40073	5	24.0396	1.14028	3	11.2327	0.750397	3	22.9497	0.911468	5	4.47441	1.07423	3	10.6411	0.991141	3	9.34342	1.14807	5	6.15764
NW_016115056.1.24.23			NW_016115056.1.24.23	39.87	19	19	63	459	52.0588	8.76318	1.09063	28	12.3382	1.06761	11	16.4302	1.12871	24	16.4237	0.961509	28	9.85083	0.927629	11	16.3236	0.796012	24	27.8149	1.00075	28	6.75959	1.13534	11	10.0108	1.01935	24	9.7987	0.788189	28	23.658	0.808944	11	17.1173	0.87145	24	14.1361
A0A0L9TDX5	A0A0L9TDX5_PHAAN Uncharacterized protein	LR48_Vigan564s002800	A0A0L9TDX5_PHAAN Uncharacterized protein OS=Phaseolus angularis OX=3914 GN=LR48_Vigan564s002800 PE=4 SV=1	39.84	4	4	18	123	13.2797	9.93506	0.864764	7	6.01425	0.91014	6	11.2591	0.791532	5	12.1587	1.19818	7	10.5771	0.88778	6	16.916	1.06265	5	7.50291	1.00257	7	6.5337	1.12466	6	14.7061	1.09019	5	2.56805	1.0786	7	8.04475	1.02877	6	11.3738	1.18275	5	15.3704
A0A0S3RG73	A0A0S3RG73_PHAAN Uncharacterized protein	Vigan.02G246700	A0A0S3RG73_PHAAN Uncharacterized protein OS=Vigna angularis var. angularis OX=157739 GN=Vigan.02G246700 PE=4 SV=1	39.8	4	4	5	98	10.8618	9.33447	1.0378	4	1.80784	0.814465	1					0.951923	4	3.03052	0.645423	1					1.031	4	4.58644	1.34306	1					0.924725	4	33.8543	1.02783	1
NC_030647.1.61.139			NC_030647.1.61.139	39.8	23	24	128	809	89.9205	6.91748	1.10239	39	11.3699	1.05852	26	12.6446	1.08291	42	21.7527	1.00803	39	9.04929	0.893704	26	21.6784	0.786856	42	34.1249	0.913272	39	8.98472	1.13137	26	13.9367	1.105	42	10.233	0.886992	39	21.4761	0.77822	26	14.8987	0.919847	42	27.8724
A0A0S3RHB0	A0A0S3RHB0_PHAAN Methylthioribose-1-phosphate isomerase	Vigan.02G297900	A0A0S3RHB0_PHAAN Methylthioribose-1-phosphate isomerase OS=Vigna angularis var. angularis OX=157739 GN=Vigan.02G297900 PE=3 SV=1	39.78	11	11	52	372	38.95	5.5542	1.21809	21	8.22499	0.962584	15	15.4755	1.29868	15	15.5531	1.01008	21	9.36141	0.850676	15	19.6577	0.806591	15	34.4256	0.804	21	20.1136	1.09498	15	19.1611	0.934567	15	6.52607	0.87053	21	22.5153	1.09296	15	24.6285	0.812088	15	19.4566
NC_030645.1.1484.2			NC_030645.1.1484.2	39.68	1	4	31	126	14.1524	4.61475	0.930665	1								0.992905	1								0.965515	1								1.24528	1
A0A0S3SCA1	A0A0S3SCA1_PHAAN Uncharacterized protein	Vigan.06G168500	A0A0S3SCA1_PHAAN Uncharacterized protein OS=Vigna angularis var. angularis OX=157739 GN=Vigan.06G168500 PE=3 SV=1	39.66	1	16	60	527	57.1188	5.73193							1.16012	1								0.929681	1								1.00772	1								0.851374	1
A0A0S3SUY1	A0A0S3SUY1_PHAAN Uncharacterized protein	Vigan.08G356000	A0A0S3SUY1_PHAAN Uncharacterized protein OS=Vigna angularis var. angularis OX=157739 GN=Vigan.08G356000 PE=3 SV=1	39.59	8	8	20	197	22.5582	5.99854	1.05619	10	5.8522	1.12726	5	4.4689	0.996695	3	1.17613	1.04589	10	9.93078	0.914831	5	30.0217	0.949105	3	8.68751	0.951478	10	10.4631	1.02159	5	8.93631	1.11489	3	6.06323	0.842122	10	21.4534	1.07857	5	11.7878	0.968756	3	1.10677
A0A0S3S5Q7	A0A0S3S5Q7_PHAAN Uncharacterized protein	Vigan.05G155200	A0A0S3S5Q7_PHAAN Uncharacterized protein OS=Vigna angularis var. angularis OX=157739 GN=Vigan.05G155200 PE=4 SV=1	39.57	1	6	53	187	20.9969	11.1802	0.757053	1								1.04663	1								0.945162	1								1.60788	1
A0A0S3SHK4	A0A0S3SHK4_PHAAN Uncharacterized protein	Vigan.07G105600	A0A0S3SHK4_PHAAN Uncharacterized protein OS=Vigna angularis var. angularis OX=157739 GN=Vigan.07G105600 PE=3 SV=1	39.47	1	16	63	527	57.1649	5.92236	1.04887	2	8.33778	1.14495	1		0.895582	1		0.967221	2	2.39308	1.24607	1		1.22555	1		0.923461	2	10.8872	0.910735	1		1.02511	1		1.06274	2	6.86825	0.860766	1		0.999693	1
A0A0S3S4N4	A0A0S3S4N4_PHAAN Uncharacterized protein	Vigan.05G118800	A0A0S3S4N4_PHAAN Uncharacterized protein OS=Vigna angularis var. angularis OX=157739 GN=Vigan.05G118800 PE=4 SV=1	39.47	17	17	83	608	65.8141	7.86963	1.02694	31	4.98908	1.14253	15	16.0865	1.08423	34	13.0607	1.02501	31	8.66061	1.20625	15	7.65785	0.995142	34	27.2246	0.890423	31	11.2705	0.939401	15	6.7952	1.01159	34	8.93047	1.06	31	11.3529	0.883273	15	10.4622	0.957099	34	13.686
A0A0L9TJH3	A0A0L9TJH3_PHAAN Uncharacterized protein	LR48_Vigan01g017500	A0A0L9TJH3_PHAAN Uncharacterized protein OS=Phaseolus angularis OX=3914 GN=LR48_Vigan01g017500 PE=3 SV=1	39.39	10	10	36	363	39.0668	7.18115	0.770018	13	7.95008	0.973735	13	6.26831	0.729395	10	31.8851	0.980616	13	7.72524	1.48073	13	15.1093	1.10735	10	27.8051	1.18745	13	19.8183	0.828275	13	17.2578	0.981225	10	19.9737	1.21069	13	26.452	0.902381	13	8.12917	1.18225	10	22.7473
A0A0S3R7R8	A0A0S3R7R8_PHAAN Uncharacterized protein	Vigan.01G452800	A0A0S3R7R8_PHAAN Uncharacterized protein OS=Vigna angularis var. angularis OX=157739 GN=Vigan.01G452800 PE=4 SV=1	39.37	4	4	11	127	14.3574	9.02686	1.01527	4	8.93965	0.901936	5	11.4615	1.08072	2	18.9119	1.02864	4	4.21652	0.794212	5	13.6591	0.84198	2	10.7622	1.09979	4	6.76019	1.17169	5	6.56892	1.0852	2	4.90679	0.790508	4	3.77434	0.957948	5	9.39364	0.888063	2	16.8046
A0A0S3RUT2	A0A0S3RUT2_PHAAN Uncharacterized protein	Vigan.04G170400	A0A0S3RUT2_PHAAN Uncharacterized protein OS=Vigna angularis var. angularis OX=157739 GN=Vigan.04G170400 PE=3 SV=1	39.32	8	8	45	206	23.7031	10.272	0.750708	15	8.73542	0.849161	6	10.5161	0.546113	23	20.7817	1.00861	16	7.44719	1.33748	6	8.26358	1.31781	23	15.4968	1.40025	16	14.844	1.01858	6	3.39849	0.94365	23	12.1671	1.07514	16	18.9124	0.989949	6	21.1356	1.52946	23	14.6339
A0A0L9VSF0	A0A0L9VSF0_PHAAN Uncharacterized protein	LR48_Vigan11g100800	A0A0L9VSF0_PHAAN Uncharacterized protein OS=Phaseolus angularis OX=3914 GN=LR48_Vigan11g100800 PE=4 SV=1	39.29	2	2	16	112	11.7801	5.36377	1.06512	8	12.5599	1.02719	5	14.0299	1.67295	3	1.61188	1.05655	8	7.33369	0.857868	5	43.9225	0.484105	3	13.4922	0.856919	8	30.5835	1.18097	5	11.365	0.903532	3	11.6516	0.967825	8	16.7543	0.911037	5	35.3781	0.582323	3	31.8087
A0A0L9TY45	A0A0L9TY45_PHAAN Uncharacterized protein	LR48_Vigan02g159500	A0A0L9TY45_PHAAN Uncharacterized protein OS=Phaseolus angularis OX=3914 GN=LR48_Vigan02g159500 PE=3 SV=1	39.13	8	12	63	299	34.2328	9.15869	0.921495	16	9.1766	0.946299	12	3.22169	0.708194	13	21.7603	1.0426	16	5.76199	1.14802	12	14.1754	1.24837	13	8.79569	1.04034	16	8.28531	0.976528	12	12.6237	1.065	13	5.66907	1.08167	16	17.9543	1.10441	12	16.4045	1.23824	13	8.63123
NC_030646.1.1249.1			NC_030646.1.1249.1	39.06	5	10	90	361	39.7945	7.15186	0.931403	4	1.44957	1.28057	3	0.99297	0.906298	4	8.31588	1.05322	4	9.51569	1.3145	3	4.31998	1.08649	4	7.35567	0.90279	4	11.1115	0.852562	3	5.89789	0.95934	4	25.8935	1.06349	4	18.4645	0.885179	3	14.1356	1.26671	4	12.317
A0A0S3S6W7	A0A0S3S6W7_PHAAN 40S ribosomal protein S8	Vigan.05G208900	A0A0S3S6W7_PHAAN 40S ribosomal protein S8 OS=Vigna angularis var. angularis OX=157739 GN=Vigan.05G208900 PE=3 SV=1	38.99	6	7	28	218	24.6984	10.4038	0.823174	14	13.1554	0.916442	5	14.5605	0.657247	8	27.2548	1.12179	14	3.54427	1.40657	5	4.24475	1.26037	8	5.76083	1.06956	14	17.558	0.905058	5	6.8642	1.02776	8	22.4221	1.14861	14	14.528	0.913022	5	7.04346	1.25713	8	10.6015
A0A0S3QWE7	A0A0S3QWE7_PHAAN Uncharacterized protein	Vigan.01G007600	A0A0S3QWE7_PHAAN Uncharacterized protein OS=Vigna angularis var. angularis OX=157739 GN=Vigan.01G007600 PE=4 SV=1	38.95	6	6	47	172	18.9157	8.60205	1.03412	15	5.40269	1.20272	11	8.93969	0.973704	15	25.651	1.06602	15	8.32753	0.915185	11	25.9057	1.12671	15	9.7672	0.903731	15	14.4917	0.894307	11	18.2617	1.01498	15	8.59382	1.04458	15	20.6659	1.16204	11	30.1565	0.989892	15	19.6264
A0A0S3T429	A0A0S3T429_PHAAN Uncharacterized protein	Vigan.10G134200	A0A0S3T429_PHAAN Uncharacterized protein OS=Vigna angularis var. angularis OX=157739 GN=Vigan.10G134200 PE=4 SV=1	38.93	4	4	8	131	13.6802	10.2573	1.04841	5	16.8339	0.623619	1		0.885195	2	8.10046	0.793674	5	30.876	0.312683	1		1.0739	2	34.3842	1.23533	5	8.50416	1.71535	1		0.946128	2	11.8641	0.80341	5	75.8969	0.781148	1		1.21633	2	1.78492
XM_017565086.1			XP_017420575.1	38.93	4	13	91	244	28.4606	9.99365	0.946161	3	0.951782	0.886849	1		0.771644	3	10.0953	1.06371	3	2.28067	0.73281	1		1.16818	3	7.08034	1.06231	3	5.12879	1.14883	1		1.04954	3	1.55169	0.958336	3	15.9422	1.31275	1		1.15828	3	11.8984
A0A0L9TY99	A0A0L9TY99_PHAAN Uncharacterized protein	LR48_Vigan02g170800	A0A0L9TY99_PHAAN Uncharacterized protein OS=Phaseolus angularis OX=3914 GN=LR48_Vigan02g170800 PE=4 SV=1	38.92	6	6	29	203	22.5133	6.66846	1.11954	15	9.58858	1.09198	7	23.6838	1.27124	7	10.4967	0.938664	15	15.4408	0.76813	7	33.4253	0.862476	7	42.7141	1.01548	15	19.4458	1.03287	7	28.655	0.897543	7	4.17558	0.841683	15	42.6012	1.01418	7	16.9814	0.867628	7	27.2153
A0A0L9UDN3	A0A0L9UDN3_PHAAN Uncharacterized protein	LR48_Vigan04g121300	A0A0L9UDN3_PHAAN Uncharacterized protein OS=Phaseolus angularis OX=3914 GN=LR48_Vigan04g121300 PE=4 SV=1	38.91	1	9	100	221	24.9742	10.4331	0.692056	1								1.18357	1								1.00195	1								1.4995	1
XM_017572629.1			XP_017428118.1	38.91	1	9	112	221	24.9871	10.5503	0.545739	2	3.32561	1.01553	7	8.95133	0.188282	4	10.3604	1.26746	2	2.91602	1.02116	7	6.66519	1.44838	4	3.5411	0.946094	2	4.90334	0.910775	7	6.12865	1.03655	4	3.78561	1.81543	2	3.73584	1.46696	7	10.29	1.81795	4	4.52551
NC_030643.1.233.2			NC_030643.1.233.2	38.87	15	15	74	530	57.1519	6.81494	0.890335	24	12.0953	0.980597	20	7.01554	0.633053	29	26.9396	1.08576	24	6.19904	1.59036	20	17.4748	1.33273	29	12.2834	0.932959	24	13.2181	0.816761	20	15.0763	0.999152	29	10.8936	1.18171	24	24.7668	0.967412	20	11.7956	1.29671	29	15.0109
A0A0S3SFY0	A0A0S3SFY0_PHAAN Uncharacterized protein	Vigan.07G035100	A0A0S3SFY0_PHAAN Uncharacterized protein OS=Vigna angularis var. angularis OX=157739 GN=Vigan.07G035100 PE=3 SV=1	38.74	4	15	106	413	46.7168	5.46533	0.915738	8	8.06132	0.931564	5	6.74543	0.706086	11	15.3909	0.990422	8	5.68241	1.6318	5	7.70886	1.09062	11	29.4577	1.15339	8	8.93911	0.831495	5	10.8788	1.02369	11	15.189	0.959296	8	14.6961	0.911238	5	21.9453	1.28421	11	25.3492
A0A0L9U0P6	A0A0L9U0P6_PHAAN Uncharacterized protein	LR48_Vigan02g240200	A0A0L9U0P6_PHAAN Uncharacterized protein OS=Phaseolus angularis OX=3914 GN=LR48_Vigan02g240200 PE=4 SV=1	38.67	8	8	48	225	25.4339	8.96826	1.04072	14	12.2733	0.719845	18	9.81829	1.25432	16	10.6696	0.864853	14	18.1986	0.529837	18	30.6498	0.560728	16	25.2279	1.06663	14	21.0697	1.43075	18	9.28976	1.14715	16	8.23159	0.987185	14	15.6543	1.05616	18	10.537	0.675262	16	21.5306
A0A0L9TZZ9	A0A0L9TZZ9_PHAAN Uncharacterized protein	LR48_Vigan02g212200	A0A0L9TZZ9_PHAAN Uncharacterized protein OS=Phaseolus angularis OX=3914 GN=LR48_Vigan02g212200 PE=4 SV=1	38.65	1	14	68	520	57.8481	4.91943				0.593749	1								0.301627	1								1.74976	1								0.751815	1
A0A0S3RZX8	A0A0S3RZX8_PHAAN Uncharacterized protein	Vigan.04G376000	A0A0S3RZX8_PHAAN Uncharacterized protein OS=Vigna angularis var. angularis OX=157739 GN=Vigan.04G376000 PE=3 SV=1	38.61	12	12	88	360	39.2031	8.22119	1.14471	36	10.0706	1.06599	24	10.6707	1.40962	27	9.83096	0.922565	36	12.4544	0.632581	24	18.2875	0.579894	27	37.615	0.960208	36	26.148	1.26489	24	9.197	1.08217	27	12.859	0.854015	36	32.9158	0.870599	24	19.6223	0.717785	27	29.1451
A0A0S3S9M0	A0A0S3S9M0_PHAAN Uncharacterized protein	Vigan.06G053300	A0A0S3S9M0_PHAAN Uncharacterized protein OS=Vigna angularis var. angularis OX=157739 GN=Vigan.06G053300 PE=3 SV=1	38.56	6	6	21	153	17.253	6.56592	1.06201	11	5.59957	0.982116	7	8.11782	0.958261	3	16.3673	1.04107	11	8.9107	0.789001	7	22.0737	1.00262	3	19.1798	0.911543	11	6.80738	1.15066	7	7.52706	1.05181	3	3.45652	0.897983	11	16.2693	1.06489	7	13.5807	0.961666	3	9.68315
A0A0S3SVY3	A0A0S3SVY3_PHAAN 40S ribosomal protein S6	Vigan.09G031600	A0A0S3SVY3_PHAAN 40S ribosomal protein S6 OS=Vigna angularis var. angularis OX=157739 GN=Vigan.09G031600 PE=3 SV=1	38.55	2	10	70	249	28.2976	10.7114	0.909036	5	1.64405	0.875799	2	17.3507				1.0414	5	8.9085	0.992935	2	33.415				1.06269	5	14.462	1.07343	2	36.8772				1.12382	5	6.5862	1.03681	2	35.2248
NC_030640.1.824.14			NC_030640.1.824.14	38.55	22	22	95	812	90.2767	6.58057	1.17257	36	9.37189	1.0566	23	12.2649	1.44746	36	16.0848	1.03463	36	7.84359	0.892188	23	14.1872	0.722361	36	35.4149	0.827597	36	19.3572	1.09924	23	10.5877	0.915595	36	7.48942	0.819848	36	24.1204	0.887259	23	13.163	0.72182	36	23.3579
XM_017558341.1			XP_017413830.1	38.54	1	14	69	519	57.7771	4.91943	1.15204	1					1.60304	1		0.794555	1					0.35074	1		1.26031	1					1.10099	1		0.526382	1					0.473759	1
NC_030641.1.780.13			NC_030641.1.780.13	38.48	7	9	46	343	37.0738	4.79248	1.07033	15	7.92032	0.784622	8	8.93285	1.28821	7	15.25	0.896469	15	6.1314	0.621966	8	22.702	0.642348	7	34.5509	1.08538	15	11.1443	1.38399	8	3.56356	1.06727	7	9.97827	0.798565	15	16.4683	0.946244	8	5.62013	0.711181	7	27.0947
A0A0S3RMW1	A0A0S3RMW1_PHAAN Uncharacterized protein	Vigan.03G178000	A0A0S3RMW1_PHAAN Uncharacterized protein OS=Vigna angularis var. angularis OX=157739 GN=Vigan.03G178000 PE=4 SV=1	38.42	5	6	28	177	19.5893	4.50049	1.00271	13	17.9892	0.781235	9	7.73132	1.42627	5	3.94811	0.926868	13	5.93933	0.710552	9	30.9051	0.582863	5	5.412	1.14154	13	11.1797	1.31425	9	9.66051	1.05945	5	5.97765	0.77596	13	61.9671	1.14546	9	12.6122	0.616379	5	23.9079
NW_016152131.1.1.12			NW_016152131.1.1.12	38.37	19	23	105	615	69.1307	8.98291	1.11764	35	8.84302	0.936085	27	12.7648	1.37176	21	13.3528	0.9838	35	9.00845	0.740423	27	32.7828	0.621724	21	18.4749	1.00473	35	13.6073	1.26956	27	13.8569	1.02194	21	7.70002	0.842877	35	25.169	0.963395	27	24.5149	0.713398	21	25.3232
XM_017557876.1			XP_017413365.1	38.35	4	6	16	133	15.4466	10.4624	0.718301	5	5.66578	0.780622	3	2.27847	0.513316	3	9.63664	1.10864	5	3.88512	1.49035	3	12.3532	1.54619	3	0.369297	1.2064	5	6.28678	0.990901	3	2.75794	1.09134	3	1.61666	1.10641	5	11.5628	0.922784	3	20.4202	1.33847	3	0.139122
A0A0S3R3X6	A0A0S3R3X6_PHAAN Uncharacterized protein	Vigan.01G308100	A0A0S3R3X6_PHAAN Uncharacterized protein OS=Vigna angularis var. angularis OX=157739 GN=Vigan.01G308100 PE=4 SV=1	38.35	5	5	15	206	23.2445	7.10791	0.873719	5	5.20671	1.07195	2	6.22764	0.702445	8	14.6416	1.0232	5	13.3652	1.42631	2	1.51205	1.39793	8	8.53971	1.04668	5	16.2415	0.727974	2	6.26818	0.875666	8	3.28202	1.26108	5	17.243	1.21997	2	1.07565	1.3408	8	7.60632
A0A0S3SYW4	A0A0S3SYW4_PHAAN Uncharacterized protein	Vigan.09G154400	A0A0S3SYW4_PHAAN Uncharacterized protein OS=Vigna angularis var. angularis OX=157739 GN=Vigan.09G154400 PE=3 SV=1	38.33	5	10	37	300	34.3118	9.15869	0.97716	3	6.48523	1.07552	4	11.3251	0.968595	4	15.9854	0.976875	3	1.97916	1.10476	4	31.6784	0.89312	4	16.2449	1.02555	3	0.727006	0.901159	3	0.633745	1.04113	4	11.6047	0.98166	3	1.88377	1.04682	3	3.58996	0.985213	4	7.67544
XM_017561786.1			XP_017417275.1	38.26	3	3	13	115	12.1633	8.104	1.15934	4	2.1229	0.795175	5	16.4192	0.915752	4	17.2287	0.712272	4	1.26386	0.948047	5	31.4825	0.924672	4	16.4456	1.31091	4	6.49198	1.07859	5	13.789	0.990535	4	2.77597	0.522484	4	30.6121	0.80643	5	9.79681	1.12076	4	14.6439
XM_017586383.1			XP_017441872.1	38.24	6	6	79	102	11.2768	6.27783	1.11999	25	8.41329	0.87962	25	8.38571	1.36113	29	11.1228	0.973666	25	7.47559	0.651515	25	45.937	0.676501	29	36.8278	1.07247	25	8.68142	1.36245	25	13.1986	1.07291	29	6.80951	0.759976	25	33.1385	0.757673	25	11.1545	0.710884	29	19.3778
NC_030639.1.48.3			NC_030639.1.48.3	38.23	11	11	29	327	35.9774	6.354	0.676079	8	14.5258	0.918297	8	11.6915	0.447378	12	22.7588	1.16033	8	13.0453	1.71114	8	35.1623	1.4191	13	13.6348	1.05369	8	22.7755	0.765338	8	43.5178	1.00324	13	10.103	1.29952	8	25.1543	0.831368	8	9.14156	1.47841	13	12.9355
A0A0S3SRE5	A0A0S3SRE5_PHAAN Uncharacterized protein	Vigan.08G212300	A0A0S3SRE5_PHAAN Uncharacterized protein OS=Vigna angularis var. angularis OX=157739 GN=Vigan.08G212300 PE=3 SV=1	38.21	3	7	36	123	14.2345	10.9165	0.873653	3	2.23472	0.938068	3	2.17362				1.12575	3	1.35391	0.686924	3	0.720372				1.00129	3	15.5888	1.24837	3	1.51187				1.18041	3	3.06589	0.993188	3	0.98261
A0A0L9UMI0	A0A0L9UMI0_PHAAN Uncharacterized protein	LR48_Vigan05g170500	A0A0L9UMI0_PHAAN Uncharacterized protein OS=Phaseolus angularis OX=3914 GN=LR48_Vigan05g170500 PE=3 SV=1	38.05	3	3	106	113	11.2547	4.41162	1.02639	46	10.755	0.828853	31	8.61821	1.5774	29	16.0189	0.977604	46	11.6027	0.576787	31	41.1389	0.497392	29	84.4773	1.05573	46	13.2517	1.30155	31	12.7388	0.979154	29	7.6437	0.840523	46	18.447	1.13678	31	12.5234	0.541445	29	21.9951
A0A0S3SY49	A0A0S3SY49_PHAAN Uncharacterized protein	Vigan.09G125300	A0A0S3SY49_PHAAN Uncharacterized protein OS=Vigna angularis var. angularis OX=157739 GN=Vigan.09G125300 PE=3 SV=1	37.87	8	8	14	338	36.602	6.25244	1.0627	11	10.0788	1.16403	1		1.36657	2	3.84078	0.974624	11	14.6954	0.951104	1		0.723609	2	16.6275	0.941741	11	23.868	1.05981	1		0.945194	2	7.72266	0.835853	11	20.6764	0.823325	1		0.784462	2	13.2772
A0A0S3SDL2	A0A0S3SDL2_PHAAN Uncharacterized protein	Vigan.06G222600	A0A0S3SDL2_PHAAN Uncharacterized protein OS=Vigna angularis var. angularis OX=157739 GN=Vigan.06G222600 PE=4 SV=1	37.85	5	5	48	177	17.3429	6.75635	1.06196	14	2.94119	1.21906	13	13.0972	1.12273	20	21.9724	0.95572	14	13.1738	1.14026	13	9.86616	0.93553	20	24.8158	1.01769	14	19.0157	0.849552	13	11.7812	0.953884	20	16.1032	0.852505	14	16.6863	0.852273	13	19.5336	0.958879	20	24.4203
XM_017587318.1			XP_017442807.1	37.78	1	5	40	135	15.6988	10.4771	0.826108	1		1.1293	1					1.11853	1		0.956124	1					1.06368	1		0.733309	1					1.17726	1		1.73597	1
A0A0S3T1J1	A0A0S3T1J1_PHAAN Uncharacterized protein	Vigan.10G038900	A0A0S3T1J1_PHAAN Uncharacterized protein OS=Vigna angularis var. angularis OX=157739 GN=Vigan.10G038900 PE=4 SV=1	37.75	9	9	44	204	22.9099	9.23193	0.953744	12	8.88169	1.17673	16	14.9242	0.917664	16	16.1719	1.12745	12	9.48805	1.18432	16	12.2987	1.00327	16	21.3153	0.996276	12	14.6449	0.854981	16	9.99662	1.0293	16	9.52189	1.03553	12	29.0497	1.01911	16	28.0812	1.09675	16	18.0047
A0A0S3TCA3	A0A0S3TCA3_PHAAN 40S ribosomal protein S7	Vigan.11G236000	A0A0S3TCA3_PHAAN 40S ribosomal protein S7 OS=Vigna angularis var. angularis OX=157739 GN=Vigan.11G236000 PE=3 SV=1	37.7	4	7	48	191	22.0339	9.83252	1.03451	4	5.69917				0.959138	5	21.1846	0.991122	4	6.06993				1.03035	5	15.982	0.9812	4	3.30169				1.10952	5	0.60855	0.886941	4	7.2849				0.977215	5	20.1876
A0A0L9UBK5	A0A0L9UBK5_PHAAN Uncharacterized protein	LR48_Vigan04g013000	A0A0L9UBK5_PHAAN Uncharacterized protein OS=Phaseolus angularis OX=3914 GN=LR48_Vigan04g013000 PE=4 SV=1	37.62	6	6	15	210	22.5506	6.26514	0.982528	4	10.7342	1.14136	4	6.90985	1.11647	7	22.2895	1.02384	4	2.81894	0.951902	4	25.8509	0.79397	7	23.9638	1.03018	4	5.99694	0.865337	4	17.914	1.02419	7	8.7094	0.89911	4	3.35069	1.02791	4	17.2452	0.854873	7	8.40139
A0A0S3RLX6	A0A0S3RLX6_PHAAN Uncharacterized protein	Vigan.03G137000	A0A0S3RLX6_PHAAN Uncharacterized protein OS=Vigna angularis var. angularis OX=157739 GN=Vigan.03G137000 PE=3 SV=1	37.6	7	7	28	258	28.6374	6.07471	0.843847	11	8.46642	1.12449	4	1.41582	0.897201	13	11.8376	1.11219	11	3.77534	1.46207	4	5.01228	1.03172	13	11.4528	0.965857	11	7.29253	0.697944	4	4.26276	1.14653	13	13.6714	1.24941	11	11.0632	1.15925	4	3.19922	1.0225	13	5.19187
A0A0S3R1Q7	A0A0S3R1Q7_PHAAN Serine hydroxymethyltransferase	Vigan.01G208200	A0A0S3R1Q7_PHAAN Serine hydroxymethyltransferase OS=Vigna angularis var. angularis OX=157739 GN=Vigan.01G208200 PE=3 SV=1	37.58	1	16	174	471	51.5601	7.69385	1.23323	4	2.20128	1.03458	3	5.17113	1.3677	2	19.1966	1.00813	4	4.00328	0.829069	3	25.8237	0.540679	2	70.7545	0.830477	4	4.11061	1.21288	3	14.6128	1.09048	2	3.49904	0.727127	4	4.90102	0.841551	3	23.1146	0.632225	2	29.9892
NC_030645.1.714.11			NC_030645.1.714.11	37.55	13	18	126	498	54.459	7.60596	0.745223	35	13.3881	0.844677	32	9.57634	0.581288	49	23.536	1.10769	35	10.9014	1.71921	32	17.4959	1.37915	49	11.7172	1.02926	35	23.1411	0.799015	32	17.6707	1.00858	49	9.33706	1.41413	35	21.7183	0.91838	32	9.61473	1.33577	49	11.4109
XM_017551192.1			XP_017406681.1	37.5	2	2	36	56	6.4261	9.90576	0.904837	8	8.91602	0.95237	14	10.6797	0.618218	14	26.4179	1.14679	8	14.5322	1.04846	14	10.707	1.09656	14	5.99533	0.925856	8	19.3064	1.00374	14	8.34212	1.09544	14	13.7564	1.01664	8	26.0874	1.08216	14	11.9746	1.43451	14	4.92447
XM_017568476.1			XP_017423965.1	37.4	2	6	36	123	14.3155	10.814	0.90532	2	1.19649	0.807426	2	6.75362	0.577801	2	13.7609	1.1158	2	0.70671	0.630128	2	8.04794	1.1369	2	22.8047	1.00176	2	0.32744	1.28867	2	3.31154	0.958804	2	1.84924	1.09506	2	2.68922	1.19934	2	3.31533	1.60968	2	2.37926
A0A0S3S4B8	A0A0S3S4B8_PHAAN Obg-like ATPase 1	Vigan.05G108000	A0A0S3S4B8_PHAAN Obg-like ATPase 1 OS=Vigna angularis var. angularis OX=157739 GN=Vigan.05G108000 PE=3 SV=1	37.31	12	12	59	394	44.5431	6.99072	0.832094	12	12.8871	1.02073	21	11.2171	0.680069	26	15.0075	1.16679	12	9.58274	1.30245	21	9.94713	1.2052	26	14.0515	0.828211	12	15.4275	0.835903	21	13.37	1.06591	26	11.6155	1.34885	12	26.795	1.08534	21	17.414	1.20896	26	8.82789
A0A0L9TDM9	A0A0L9TDM9_PHAAN Uncharacterized protein	LR48_Vigan549s004600	A0A0L9TDM9_PHAAN Uncharacterized protein OS=Phaseolus angularis OX=3914 GN=LR48_Vigan549s004600 PE=4 SV=1	37.28	8	8	23	346	38.6757	7.00537	1.02034	6	4.13603	1.24402	2	8.53208	1.12349	15	7.44523	0.918376	6	4.78088	1.24837	2	25.3008	0.922944	15	25.5363	1.04673	6	18.0962	0.789978	2	24.3459	1.00476	15	6.54926	0.927847	6	14.9677	0.965546	2	7.66755	0.985624	15	18.6606
A0A0S3RQE4	A0A0S3RQE4_PHAAN Uncharacterized protein	Vigan.03G290700	A0A0S3RQE4_PHAAN Uncharacterized protein OS=Vigna angularis var. angularis OX=157739 GN=Vigan.03G290700 PE=3 SV=1	37.23	1	9	143	231	24.9806	4.52588	0.674778	1					0.741683	2	36.8622	0.994685	1					1.33327	2	2.36458	1.2527	1					0.94445	2	19.81	1.38347	1					1.22354	2	10.0852
A0A0S3T2F8	A0A0S3T2F8_PHAAN Uncharacterized protein	Vigan.10G085200	A0A0S3T2F8_PHAAN Uncharacterized protein OS=Vigna angularis var. angularis OX=157739 GN=Vigan.10G085200 PE=3 SV=1	37.22	25	25	114	790	89.1458	6.25244	0.964073	41	8.22296	0.972783	26	18.3013	1.02366	46	22.9495	1.03694	41	11.744	1.29671	26	27.7555	1.03613	46	36.6817	1.01505	41	12.8989	1.02381	26	28.9739	1.04551	46	6.95713	1.01114	41	23.3717	0.856154	26	27.399	0.909299	46	19.0938
A0A0S3RCI1	A0A0S3RCI1_PHAAN Uncharacterized protein	Vigan.02G093700	A0A0S3RCI1_PHAAN Uncharacterized protein OS=Vigna angularis var. angularis OX=157739 GN=Vigan.02G093700 PE=4 SV=1	37.2	13	13	71	422	46.9629	6.22705	1.13875	26	9.00231	1.0711	13	9.62415	1.16975	27	23.1674	1.02258	26	12.0348	0.927572	13	23.9847	0.903654	27	40.0911	0.860473	26	18.0953	1.09665	13	17.4819	1.00716	27	9.04689	0.870025	26	17.1688	0.87165	13	25.0614	0.821181	27	25.751
A0A0S3SWQ6	A0A0S3SWQ6_PHAAN Uncharacterized protein	Vigan.09G077000	A0A0S3SWQ6_PHAAN Uncharacterized protein OS=Vigna angularis var. angularis OX=157739 GN=Vigan.09G077000 PE=4 SV=1	37.18	10	10	56	390	43.2098	5.13525	1.07182	28	18.9714	0.896557	14	23.0268	1.50592	14	10.4027	0.969958	28	10.835	0.734379	14	55.581	0.576473	14	26.5656	1.03269	28	13.195	1.27689	14	21.139	1.00525	14	5.74614	0.806763	28	32.0251	1.10184	14	23.0635	0.568829	14	21.3775
A0A0S3SXJ0	A0A0S3SXJ0_PHAAN Uncharacterized protein	Vigan.09G095500	A0A0S3SXJ0_PHAAN Uncharacterized protein OS=Vigna angularis var. angularis OX=157739 GN=Vigan.09G095500 PE=4 SV=1	37.18	8	8	24	312	33.998	7.09326	1.10769	14	10.3659	0.951224	5	9.26442	1.42775	5	3.14493	0.935512	14	9.78325	0.612914	5	57.9138	0.640522	5	16.2951	1.02768	14	9.7193	1.14997	5	28.7716	1.02297	5	14.2573	0.824448	14	29.0529	0.925665	4	27.9338	0.700874	5	28.6499
A0A0S3R738	A0A0S3R738_PHAAN NADH-cytochrome b5 reductase	Vigan.01G436400	A0A0S3R738_PHAAN NADH-cytochrome b5 reductase OS=Vigna angularis var. angularis OX=157739 GN=Vigan.01G436400 PE=3 SV=1	37.15	10	10	60	323	35.6044	8.89502	1.04404	20	7.93761	0.953514	23	15.689	1.19397	17	7.24743	0.972394	20	14.6353	0.712101	23	26.1944	0.741174	17	14.2559	1.01319	20	15.4511	1.11181	23	15.4776	1.041	17	5.29767	0.894573	20	22.9516	1.23868	23	16.7929	0.85611	17	9.98104
XM_017559103.1			XP_017414592.1	37.14	7	14	52	587	65.495	5.07178	1.11552	12	10.2249	0.979473	5	10.9152	1.41273	6	14.5586	1.06611	12	7.07528	0.944193	5	47.7808	0.717554	6	38.7458	0.732375	12	18.0875	1.02619	5	28.1081	0.941444	6	18.7184	1.03336	12	38.939	0.785258	5	22.4925	0.625363	6	10.8484
A0A0S3SJ02	A0A0S3SJ02_PHAAN Uncharacterized protein	Vigan.07G156400	A0A0S3SJ02_PHAAN Uncharacterized protein OS=Vigna angularis var. angularis OX=157739 GN=Vigan.07G156400 PE=3 SV=1	37.11	2	7	71	159	17.8256	10.6528	0.769483	1					0.941297	1		1.17729	1					0.702822	1		1.07776	1					1.22008	1		1.21247	1					1.00064	1
A0A0L9V7V3	A0A0L9V7V3_PHAAN ATP-dependent Clp protease proteolytic subunit	LR48_Vigan08g189000	A0A0L9V7V3_PHAAN ATP-dependent Clp protease proteolytic subunit OS=Phaseolus angularis OX=3914 GN=LR48_Vigan08g189000 PE=3 SV=1	37.08	5	5	18	240	26.0952	8.27979	1.16636	9	3.18675	1.17631	5	3.46475	1.51858	4	5.13595	0.983193	9	11.0057	0.748577	5	7.54111	0.564383	4	21.9315	0.802368	9	14.5412	1.0772	5	1.33873	0.96218	4	5.92397	0.919479	9	10.5391	1.00823	5	4.58127	0.713763	4	10.825
XM_017586707.1			XP_017442196.1	37.02	8	8	245	235	25.9582	8.88037	1.05072	84	13.7997	0.821518	83	11.8198	1.38298	78	16.1942	0.925182	83	14.8995	0.576309	83	33.4979	0.601106	78	50.5429	1.00357	84	18.6976	1.3131	83	17.16	1.02939	78	8.93584	0.91078	83	34.5365	1.10054	83	21.8332	0.689276	78	27.9432
XM_017585448.1			XP_017440937.1	37.01	6	7	24	254	27.5645	8.04541	1.037	10	7.09202	1.19593	4	33.5096	1.23543	8	7.79795	0.954483	10	12.5037	1.1107	4	19.3465	0.790046	8	38.7518	0.990743	10	8.21949	0.882133	4	15.3837	1.03532	8	12.0711	0.995076	10	9.07157	0.944422	4	3.40606	0.811508	8	13.3826
A0A0L9T9H9	A0A0L9T9H9_PHAAN Uncharacterized protein	LR48_Vigan406s002700	A0A0L9T9H9_PHAAN Uncharacterized protein OS=Phaseolus angularis OX=3914 GN=LR48_Vigan406s002700 PE=4 SV=1	36.89	4	4	87	103	11.7328	6.53662	1.04502	38	8.86987	0.858823	28	11.373	1.40377	21	16.6725	0.906957	38	8.2645	0.467925	28	40.6908	0.675881	21	33.4927	1.2653	38	14.9728	1.49289	28	7.02747	1.02545	21	8.52473	0.593612	38	31.9636	0.851067	28	11.3747	0.679339	21	18.2747
XM_017579625.1			XP_017435114.1	36.79	3	3	26	106	11.8212	9.84717	1.02068	9	10.2815	1.04318	7	7.24349	1.03479	10	26.0295	0.92722	9	12.0042	0.772358	7	23.0362	0.746125	10	28.7353	1.13885	9	17.9126	1.21778	7	13.3311	1.12366	10	7.51488	0.933524	9	28.2353	0.80758	7	10.303	0.976748	10	44.5545
A0A0S3S068	A0A0S3S068_PHAAN Uncharacterized protein	Vigan.04G387500	A0A0S3S068_PHAAN Uncharacterized protein OS=Vigna angularis var. angularis OX=157739 GN=Vigan.04G387500 PE=4 SV=1	36.76	6	23	119	857	94.9023	5.63037	0.74537	5	19.1852	0.79957	9	17.0902	0.414462	16	22.5749	1.13666	5	3.12851	2.01739	9	10.998	1.35441	16	10.287	0.961154	5	14.0719	0.743298	9	7.72123	1.0214	16	19.0161	1.48686	5	5.35561	0.81592	9	9.24661	1.48882	16	15.461
A0A0L9UIB6	A0A0L9UIB6_PHAAN Uncharacterized protein	LR48_Vigan05g008200	A0A0L9UIB6_PHAAN Uncharacterized protein OS=Phaseolus angularis OX=3914 GN=LR48_Vigan05g008200 PE=3 SV=1	36.73	8	9	31	245	26.8274	9.53955	1.05163	14	6.96374	0.927743	6	22.2083	1.30506	6	10.9473	1.02001	14	7.52323	0.642838	6	37.0817	0.795185	6	24.8489	0.88537	14	14.1042	1.39377	6	4.64477	1.03141	6	11.7466	1.01909	14	15.16	0.753223	6	6.77401	0.695744	6	12.0764
A0A0S3R869	A0A0S3R869_PHAAN Uncharacterized protein	Vigan.01G463100	A0A0S3R869_PHAAN Uncharacterized protein OS=Vigna angularis var. angularis OX=157739 GN=Vigan.01G463100 PE=4 SV=1	36.71	18	18	147	553	61.2694	7.07861	1.08846	52	7.60691	1.2055	32	8.07976	1.31454	62	11.0397	0.993154	52	7.67214	0.902211	32	13.0326	0.653026	62	26.373	0.86418	52	11.586	1.02297	32	11.164	1.03919	62	8.24832	0.976071	52	18.8883	0.898539	32	21.0685	0.803435	62	19.5855
A0A0S3SJV1	A0A0S3SJV1_PHAAN Succinate dehydrogenase [ubiquinone] iron-sulfur subunit, mitochondrial	Vigan.07G204400	A0A0S3SJV1_PHAAN Succinate dehydrogenase [ubiquinone] iron-sulfur subunit, mitochondrial OS=Vigna angularis var. angularis OX=157739 GN=Vigan.07G204400 PE=3 SV=1	36.56	9	9	21	279	31.4329	8.70459	1.01018	9	8.27968	1.0624	4	10.594	1.10704	7	15.1436	1.08906	9	7.74192	0.98931	4	3.9005	0.918656	7	30.1952	1.0228	9	17.8512	1.02451	4	4.72467	1.06447	7	4.50595	0.862078	9	12.754	0.935215	4	10.9695	0.953993	7	13.6575
A0A0L9U9Z9	A0A0L9U9Z9_PHAAN Eukaryotic translation initiation factor 3 subunit F	LR48_Vigan03g295000	A0A0L9U9Z9_PHAAN Eukaryotic translation initiation factor 3 subunit F OS=Phaseolus angularis OX=3914 GN=LR48_Vigan03g295000 PE=3 SV=1	36.49	7	7	33	285	31.4702	5.59229	1.23339	17	11.5215	0.920194	8	4.00011	1.4525	8	6.34392	0.912973	17	9.26595	0.598549	8	22.0411	0.658104	8	34.1467	0.881021	17	12.9093	1.42112	8	6.9091	1.01543	8	5.42526	0.705135	17	31.1171	0.767611	8	31.4473	0.618679	8	16.2659
A0A0S3RR96	A0A0S3RR96_PHAAN Uncharacterized protein	Vigan.04G004600	A0A0S3RR96_PHAAN Uncharacterized protein OS=Vigna angularis var. angularis OX=157739 GN=Vigan.04G004600 PE=3 SV=1	36.34	13	13	57	443	48.2739	6.354	1.09613	22	7.7023	0.899013	20	10.3307	1.37184	15	16.6541	0.998753	22	10.2084	0.747139	20	29.9791	0.678983	15	53.5584	0.913825	22	16.3629	1.26197	20	16.305	1.00799	15	7.36087	0.967481	22	24.9147	1.0594	20	9.01485	0.710824	15	31.5509
A0A0L9UG41	A0A0L9UG41_PHAAN Oleosin	LR48_Vigan04g207800	A0A0L9UG41_PHAAN Oleosin OS=Phaseolus angularis OX=3914 GN=LR48_Vigan04g207800 PE=3 SV=1	36.31	5	5	53	168	17.6881	8.07471	1.08425	21	18.9437	0.839766	16	17.2274	1.23503	16	12.2428	0.960929	21	8.30178	0.530175	16	23.1469	0.662694	16	23.5456	1.04749	21	12.5363	1.43145	16	11.3874	1.11012	16	9.94795	0.759161	21	23.565	0.997186	16	26.9994	0.80561	16	28.831
A0A0S3SQI2	A0A0S3SQI2_PHAAN Uncharacterized protein	Vigan.08G174300	A0A0S3SQI2_PHAAN Uncharacterized protein OS=Vigna angularis var. angularis OX=157739 GN=Vigan.08G174300 PE=4 SV=1	36.29	2	4	27	124	14.0565	9.5542	0.828892	4	3.56408	0.902701	2	5.00999	0.733398	1		1.10666	4	0.723081	1.112	2	7.36965	1.09457	1		1.10515	4	12.3414	1.01419	2	2.16416	1.14426	1		1.05368	4	25.7963	1.14144	2	8.25591	1.14297	1
A0A0S3SCI7	A0A0S3SCI7_PHAAN Protein disulfide-isomerase	Vigan.06G184700	A0A0S3SCI7_PHAAN Protein disulfide-isomerase OS=Vigna angularis var. angularis OX=157739 GN=Vigan.06G184700 PE=3 SV=1	36.18	17	18	116	586	64.9067	4.79248	1.13123	45	8.18568	0.975172	25	8.36131	1.21998	38	16.9012	0.919068	45	7.23163	0.832887	25	21.0514	0.674332	38	39.5312	0.916952	45	23.1111	1.18759	25	10.59	1.06398	38	7.55068	0.865933	45	20.521	0.88188	25	14.5929	0.77244	38	22.9109
XM_017562771.1			XP_017418260.1	36.18	2	5	16	199	21.6558	4.52588	0.969608	1		0.96536	1		0.464143	2	1.45407	0.807954	1		1.13667	1		1.27043	2	1.94419	1.19904	1		0.948487	1		1.18613	2	2.9478	1.02243	1		1.18853	1		1.34305	2	6.01272
A0A0L9TD45	A0A0L9TD45_PHAAN Uncharacterized protein	LR48_Vigan549s008000	A0A0L9TD45_PHAAN Uncharacterized protein OS=Phaseolus angularis OX=3914 GN=LR48_Vigan549s008000 PE=4 SV=1	36.17	4	4	36	94	9.74803	8.82178	0.932882	14	7.57896	0.701061	13	9.55356	0.931871	9	13.8225	0.816151	14	9.52092	0.581071	13	27.0662	0.958956	9	29.4065	1.47983	14	10.6336	1.4542	13	9.43151	1.10575	9	14.3653	0.570878	14	21.1914	0.857943	13	15.4663	1.00733	9	24.0725
XM_017562105.1			XP_017417594.1	36.17	2	2	6	47	5.41977	9.46631	1.00462	3	3.14402	0.980365	2	1.01752	0.660264	1		1.20828	3	1.24456	1.00176	2	2.7649	1.356	1		0.959476	3	9.77024	1.0959	2	1.32668	0.87507	1		0.757556	3	5.48738	0.951328	2	1.436	1.47861	1
NC_030639.1.1620.9			NC_030639.1.1620.9	36.09	16	16	124	471	51.6344	7.35693	0.734011	29	9.24754	0.792791	35	10.1561	0.535549	59	38.3768	1.13586	29	5.26131	1.79597	35	7.31407	1.46226	59	11.7479	1.10878	29	11.8041	0.840388	35	12.1571	1.02136	59	12.2441	1.23433	29	16.7975	0.824907	35	17.5306	1.37418	59	9.1881
A0A0S3S440	A0A0S3S440_PHAAN Uncharacterized protein	Vigan.05G099500	A0A0S3S440_PHAAN Uncharacterized protein OS=Vigna angularis var. angularis OX=157739 GN=Vigan.05G099500 PE=4 SV=1	36.02	6	6	18	211	23.1166	7.41553	0.832094	6	6.99959	0.96987	6	8.69951	0.670017	6	16.418	1.11905	6	9.00164	1.6204	6	13.9418	1.43256	6	6.43013	1.02176	6	6.09393	0.787814	6	5.57614	0.955442	6	16.348	1.2218	6	10.7468	1.03841	6	11.0919	1.29584	6	4.09345
XM_017574880.1			XP_017430369.1	36	6	8	139	250	28.0584	5.94775	1.06089	20	10.1896	1.07113	24	14.7547	1.11832	37	11.6215	1.08097	20	12.5045	0.826077	24	14.1743	0.791472	37	22.3833	0.861788	20	22.8935	1.14564	24	10.9078	1.08091	37	14.1372	0.930931	20	39.4695	0.880433	24	19.0598	0.804977	37	13.6611
A0A0S3RKS6	A0A0S3RKS6_PHAAN 60S acidic ribosomal protein P0	Vigan.03G079600	A0A0S3RKS6_PHAAN 60S acidic ribosomal protein P0 OS=Vigna angularis var. angularis OX=157739 GN=Vigan.03G079600 PE=3 SV=1	35.94	1	8	83	320	34.227	5.17334	1.06408	6	3.38881	1.12088	5	11.6132	1.28649	4	3.05963	0.928035	6	9.94162	0.980921	5	10.2371	0.870145	4	27.958	1.05594	6	10.7995	1.0403	5	14.9581	0.938399	4	10.1557	0.863955	6	12.6535	0.879003	5	25.5677	0.836064	4	12.5198
XM_017558259.1			XP_017413748.1	35.94	3	3	18	64	7.11885	8.5874	0.990932	7	4.02599	0.833138	5	3.74528	0.684854	6	21.0686	1.20184	7	2.56163	0.852913	5	10.2615	1.1104	6	13.0487	1.03231	7	13.9601	1.2712	5	11.6113	1.11037	6	2.69855	0.768303	7	25.047	0.965045	5	23.0781	1.22071	6	9.8247
A0A0S3RZJ6	A0A0S3RZJ6_PHAAN Uncharacterized protein	Vigan.04G362100	A0A0S3RZJ6_PHAAN Uncharacterized protein OS=Vigna angularis var. angularis OX=157739 GN=Vigan.04G362100 PE=4 SV=1	35.79	7	7	17	271	29.0587	7.98682	1.08966	7	5.96795	1.05885	5	15.9286	1.20238	5	31.2274	1.04574	7	5.49972	0.965298	5	14.9581	0.8253	5	53.4341	0.847937	7	21.8326	1.07927	5	20.8623	1.00873	5	2.91032	0.923824	7	21.1858	0.854553	5	6.90477	0.958188	5	40.5049
A0A0S3SM90	A0A0S3SM90_PHAAN Uncharacterized protein	Vigan.08G043100	A0A0S3SM90_PHAAN Uncharacterized protein OS=Vigna angularis var. angularis OX=157739 GN=Vigan.08G043100 PE=4 SV=1	35.74	8	8	23	277	30.5617	6.354	0.851705	13	6.64831	0.950075	4	10.9798	0.731219	6	18.8297	1.05121	13	6.03609	1.24022	4	5.52785	1.12536	6	12.9449	1.09927	13	6.38059	0.889449	4	4.57264	1.05087	6	6.45794	1.15831	13	8.69491	1.12094	4	9.80263	1.26887	6	9.42437
A0A0L9U1Q3	A0A0L9U1Q3_PHAAN Uncharacterized protein	LR48_Vigan03g007700	A0A0L9U1Q3_PHAAN Uncharacterized protein OS=Phaseolus angularis OX=3914 GN=LR48_Vigan03g007700 PE=3 SV=1	35.71	5	5	21	112	12.3376	9.53955	0.822648	9	7.95728	0.925847	7	13.6756	0.449615	5	64.6859	1.04155	9	7.24268	1.47237	7	7.4289	1.4073	5	9.65149	1.12169	9	5.17494	0.846983	7	9.50254	1.10264	5	7.98679	1.30789	9	8.61461	1.08767	7	12.0084	1.38662	5	18.7981
A0A0L9V401	A0A0L9V401_PHAAN Uncharacterized protein	LR48_Vigan08g061700	A0A0L9V401_PHAAN Uncharacterized protein OS=Phaseolus angularis OX=3914 GN=LR48_Vigan08g061700 PE=3 SV=1	35.67	7	7	30	171	19.6004	9.94971	0.637403	11	12.4339	0.798638	8	8.22407	0.467007	10	36.1458	1.13091	11	15.8714	1.71983	8	6.98922	1.40192	10	9.03364	1.23039	11	8.60608	0.924513	8	5.21498	1.11508	10	3.74888	1.19242	11	11.8882	0.762243	8	9.66144	1.42566	10	8.11931
A0A0L9TKB7	A0A0L9TKB7_PHAAN Tubulin alpha chain	LR48_Vigan01g048600	A0A0L9TKB7_PHAAN Tubulin alpha chain OS=Phaseolus angularis OX=3914 GN=LR48_Vigan01g048600 PE=3 SV=1	35.63	2	14	87	449	49.5974	5.13525	1.02037	3	6.66877	1.46411	3	1.12448	1.16945	6	4.25327	1.19375	3	2.63832	1.40498	3	3.38522	0.999867	6	4.33176	0.74123	3	3.67051	0.668453	3	1.42488	0.932245	6	2.65091	1.28877	3	15.3352	0.862214	3	8.583	0.853294	6	6.14255
NC_030646.1.850.2			NC_030646.1.850.2	35.57	4	5	18	194	21.2728	4.7417	1.04812	2	5.49202	0.971853	2	4.1414	1.27742	2	9.09646	0.954783	2	11.4538	1.03301	2	20.6837	0.625683	2	15.2464	1.01785	2	19.9912	1.14369	2	5.16824	1.15146	2	0.333114	0.922572	2	5.09045	0.781299	2	7.49728	0.665397	2	14.3629
A0A0L9T6I0	A0A0L9T6I0_PHAAN Uncharacterized protein	LR48_Vigan238s002100	A0A0L9T6I0_PHAAN Uncharacterized protein OS=Phaseolus angularis OX=3914 GN=LR48_Vigan238s002100 PE=3 SV=1	35.54	2	12	228	377	41.6249	5.49072	0.738182	1		1.20546	1		1.13908	3	15.2037	1.26232	1		1.33543	1		0.86276	3	7.65015	1.17197	1		0.826614	1		0.978058	3	0.630949	1.03302	1		0.870394	1		0.96777	3	4.64752
NC_030638.1.814.7			NC_030638.1.814.7	35.53	1	7	71	197	20.9978	5.56689	0.815439	1		1.26371	1					1.28992	1		1.18885	1					0.52458	1		0.675258	1					1.82598	1		1.37143	1
A0A0L9USZ8	A0A0L9USZ8_PHAAN Uncharacterized protein	LR48_Vigan06g101300	A0A0L9USZ8_PHAAN Uncharacterized protein OS=Phaseolus angularis OX=3914 GN=LR48_Vigan06g101300 PE=4 SV=1	35.52	8	8	71	259	29.0202	7.92822	1.0661	31	8.77214	0.961335	21	24.5445	1.005	18	27.8587	0.953642	31	8.70863	0.812495	21	36.0786	0.910843	18	23.2332	1.03554	31	11.8295	1.22308	21	12.4989	1.1114	18	9.96646	0.810839	31	32.1955	1.02953	21	39.7596	0.964854	18	20.2288
NC_030641.1.21.4			NC_030641.1.21.4	35.52	6	12	67	335	36.2397	9.65674	0.702049	9	12.8029	0.842426	7	8.32466	0.549437	7	26.3332	1.14948	9	4.31558	1.73619	7	13.6512	1.38281	7	19.3641	1.15774	9	33.2226	0.834168	7	22.9393	0.95149	7	9.55349	1.6792	9	8.73418	0.887897	7	1.25234	1.41212	7	16.6514
A0A0L9TK30	A0A0L9TK30_PHAAN Uncharacterized protein	LR48_Vigan01g047500	A0A0L9TK30_PHAAN Uncharacterized protein OS=Phaseolus angularis OX=3914 GN=LR48_Vigan01g047500 PE=3 SV=1	35.51	3	8	51	245	27.8469	4.97021	0.989372	3	12.0384	0.782509	2	3.34626	1.27851	1		0.88839	3	10.0164	0.777111	2	7.96848	0.864772	1		1.2108	3	2.25907	1.38606	2	3.17877	1.05282	1		0.958158	3	0.153464	0.787288	2	9.76896	0.656553	1
A0A0L9T6F7	A0A0L9T6F7_PHAAN Uncharacterized protein	LR48_Vigan238s001300	A0A0L9T6F7_PHAAN Uncharacterized protein OS=Phaseolus angularis OX=3914 GN=LR48_Vigan238s001300 PE=4 SV=1	35.48	7	7	64	248	26.2606	7.21045	1.07829	27	8.38125	0.920087	22	11.9721	0.995966	15	14.6272	0.95859	27	6.80411	0.675937	22	26.7775	0.995113	15	10.4386	1.00375	27	7.62032	1.17337	22	13.6739	1.04436	15	10.35	0.825464	27	22.9244	1.23587	22	14.6441	0.986084	15	5.47919
A0A0L9TNA5	A0A0L9TNA5_PHAAN Proteasome subunit beta type	LR48_Vigan01g120900	A0A0L9TNA5_PHAAN Proteasome subunit beta type OS=Phaseolus angularis OX=3914 GN=LR48_Vigan01g120900 PE=3 SV=1	35.47	5	5	32	203	22.366	7.38623	0.786954	10	12.5267	0.942983	10	4.31869	0.812446	12	21.3385	1.02802	10	8.67365	1.52015	10	4.45721	1.19438	12	12.0518	1.08038	10	11.8076	0.860814	10	8.23507	1.05901	12	4.51441	1.33847	10	9.34142	0.949745	10	9.07004	1.16856	12	8.37947
NC_030638.1.1489.5			NC_030638.1.1489.5	35.46	3	7	46	361	38.4584	4.86865	1.00415	8	15.8975	1.08034	2	16.3205	1.32397	6	11.3137	1.05442	8	10.3264	1.11052	2	17.0896	0.801124	6	21.6249	0.95494	8	24.9565	0.922177	2	5.34813	1.00571	6	3.92469	1.06221	8	20.7275	1.08394	2	14.8246	0.803541	6	22.1827
A0A0S3S851	A0A0S3S851_PHAAN Uncharacterized protein	Vigan.05G269200	A0A0S3S851_PHAAN Uncharacterized protein OS=Vigna angularis var. angularis OX=157739 GN=Vigan.05G269200 PE=4 SV=1	35.41	23	23	134	723	79.521	7.73779	0.778531	35	13.3418	0.839153	43	9.31681	0.557107	55	25.8681	1.1615	35	8.24407	1.76452	43	14.2862	1.48176	56	12.5285	1.03256	35	11.9089	0.835221	43	16.6224	0.952582	56	13.2176	1.25862	35	15.3524	0.868024	43	27.0248	1.41418	56	13.7984
XM_017554171.1			XP_017409660.1	35.39	7	9	39	308	34.7186	7.18115	0.712652	10	19.0367	0.938458	7	11.5878	0.395854	13	100.826	1.02601	10	14.809	1.36867	7	39.3047	1.40712	13	15.381	1.1878	10	18.324	0.905141	7	33.3201	0.851288	13	25.4862	1.27641	10	34.72	0.894023	7	17.6638	1.59688	13	28.5611
A0A0S3SFC0	A0A0S3SFC0_PHAAN Uncharacterized protein	Vigan.07G015500	A0A0S3SFC0_PHAAN Uncharacterized protein OS=Vigna angularis var. angularis OX=157739 GN=Vigan.07G015500 PE=4 SV=1	35.37	8	8	60	376	40.9861	7.97217	1.11837	17	11.319	1.04621	19	8.20419	1.33725	24	18.5251	0.901185	17	9.60777	0.853569	19	18.2525	0.672547	24	36.9163	0.869155	17	24.0499	1.14524	19	10.2671	1.02029	24	6.04877	0.969192	17	18.4594	0.850859	19	12.2063	0.709792	24	29.6826
A0A0S3R456	A0A0S3R456_PHAAN Proteasome subunit alpha type	Vigan.01G321300	A0A0S3R456_PHAAN Proteasome subunit alpha type OS=Vigna angularis var. angularis OX=157739 GN=Vigan.01G321300 PE=3 SV=1	35.34	8	8	88	249	27.1012	7.44482	1.16586	34	7.51446	0.963583	26	13.2403	1.41164	28	20.6137	1.02057	34	12.2137	0.625377	26	22.1685	0.56618	28	52.7979	0.868919	34	12.0984	1.28256	26	10.0607	1.03288	28	5.70497	0.807697	34	17.256	0.900658	26	20.2741	0.62188	28	27.701
A0A0L9ULE2	A0A0L9ULE2_PHAAN Uncharacterized protein	LR48_Vigan05g099100	A0A0L9ULE2_PHAAN Uncharacterized protein OS=Phaseolus angularis OX=3914 GN=LR48_Vigan05g099100 PE=4 SV=1	35.26	4	4	9	173	18.9897	4.41162	1.0577	5	5.64579	0.848956	2	9.10608	1.45853	2	17.9638	0.863045	5	1.76604	0.517885	2	41.7774	0.565858	2	37.1349	1.24234	5	3.09354	1.30171	2	7.97228	0.997403	2	2.45364	0.747591	5	24.3489	1.215	2	9.92351	0.650513	2	30.4634
A0A0S3R9Q8	A0A0S3R9Q8_PHAAN Uncharacterized protein	Vigan.01G552500	A0A0S3R9Q8_PHAAN Uncharacterized protein OS=Vigna angularis var. angularis OX=157739 GN=Vigan.01G552500 PE=4 SV=1	35.24	10	14	87	420	47.7155	6.59521	0.675986	20	19.7748	0.849302	24	7.86708	0.474507	32	44.3117	1.12685	20	4.44727	2.12067	24	14.3593	1.73034	32	18.8503	0.964167	20	24.7996	0.572196	24	16.0354	0.847638	32	13.1539	1.76767	20	31.1509	0.948369	24	17.9357	1.44759	32	13.6803
A0A0S3SS30	A0A0S3SS30_PHAAN Uncharacterized protein	Vigan.08G240000	A0A0S3SS30_PHAAN Uncharacterized protein OS=Vigna angularis var. angularis OX=157739 GN=Vigan.08G240000 PE=4 SV=1	35.08	4	4	13	191	21.7539	6.01123	1.02428	6	8.02203	1.0795	4	0.519668	0.882397	3	36.6402	1.06179	6	1.80028	1.08786	4	9.72403	1.02917	3	25.8478	0.87706	6	7.41899	0.806858	4	23.0717	1.02073	3	23.7982	1.06515	6	18.9763	1.28876	4	42.348	1.24826	3	1.0893
A0A0S3RWK7	A0A0S3RWK7_PHAAN Uncharacterized protein	Vigan.04G238600	A0A0S3RWK7_PHAAN Uncharacterized protein OS=Vigna angularis var. angularis OX=157739 GN=Vigan.04G238600 PE=4 SV=1	34.98	8	8	29	263	27.5073	7.98682	1.17841	11	8.21285	0.990341	8	8.46133	1.31725	7	8.2673	0.953311	11	4.47703	0.672898	8	18.7711	0.705706	7	25.5672	0.897772	11	5.60011	1.20325	8	10.3399	0.99573	7	8.58374	0.870999	11	16.742	1.04528	8	10.5861	0.767226	7	8.54158
NC_030646.1.428.25			NC_030646.1.428.25	34.91	1	3	54	106	11.7634	9.99365	0.828371	1		0.936934	3	7.49794	0.880181	4	4.77207	1.24952	1		1.7028	3	16.2089	1.28241	4	3.06454	0.929254	1		0.759871	3	2.6414	0.900576	4	8.27801	1.21876	1		0.944928	3	23.9596	1.19323	4	5.09424
NC_030639.1.1593.1			NC_030639.1.1593.1	34.78	3	7	44	207	23.4247	9.74463	0.911582	8	2.28129	1.03062	10	1.3484	0.930277	7	4.14585	1.1378	8	5.0638	1.22346	10	12.6575	1.00113	7	6.10068	1.0445	8	12.9216	0.995926	10	7.73458	1.14946	7	8.83802	0.983687	8	8.49115	0.84666	10	13.6121	0.940627	7	1.15886
NC_030642.1.724.7			NC_030642.1.724.7	34.77	5	10	42	348	38.2971	8.26514	1.18932	4	6.61062	1.41875	3	16.5028	1.04218	5	28.994	0.915023	4	2.87038	0.985751	3	23.3706	0.797983	5	48.4387	0.879976	4	3.90966	0.791401	3	2.30257	1.05078	5	5.00145	0.822129	4	12.7398	1.08551	3	37.6342	1.06276	5	20.2416
A0A0S3SJD6	A0A0S3SJD6_PHAAN Uncharacterized protein	Vigan.07G176000	A0A0S3SJD6_PHAAN Uncharacterized protein OS=Vigna angularis var. angularis OX=157739 GN=Vigan.07G176000 PE=4 SV=1	34.67	12	12	138	473	52.1322	8.68994	1.12448	43	5.8967	0.758912	48	14.6298	1.47399	47	16.7552	0.881022	43	10.8891	0.470848	48	31.7334	0.472547	47	52.2856	1.09224	43	13.6982	1.42125	48	9.03582	1.05982	47	8.10334	0.791574	43	20.3724	1.04551	48	11.3061	0.558912	47	24.8502
A0A0S3SZT9	A0A0S3SZT9_PHAAN Uncharacterized protein	Vigan.09G209300	A0A0S3SZT9_PHAAN Uncharacterized protein OS=Vigna angularis var. angularis OX=157739 GN=Vigan.09G209300 PE=4 SV=1	34.62	11	11	54	442	48.5958	6.40479	1.09497	23	9.444	0.938734	16	11.6331	1.34646	15	14.5239	1.01836	23	6.27732	0.702371	16	30.1924	0.656111	15	21.0171	0.878097	23	16.9643	1.28208	16	12.506	1.06385	15	7.25652	0.984087	23	28.5826	0.967952	16	9.64212	0.690558	15	16.2185
A0A0L9TX67	A0A0L9TX67_PHAAN Uncharacterized protein	LR48_Vigan02g128500	A0A0L9TX67_PHAAN Uncharacterized protein OS=Phaseolus angularis OX=3914 GN=LR48_Vigan02g128500 PE=4 SV=1	34.61	12	12	35	393	43.4658	9.30518	1.02248	10	6.85589	1.15713	11	15.7825	1.19527	14	27.167	0.996181	10	6.20918	0.743525	11	31.5419	0.747965	14	36.4051	0.8953	10	12.7351	1.14305	11	10.6013	1.01862	14	11.1082	1.09102	10	18.0746	0.823118	11	22.1357	0.845061	14	36.6955
A0A0L9T585	A0A0L9T585_PHAAN Cytochrome b-c1 complex subunit 7	LR48_Vigan187s001000	A0A0L9T585_PHAAN Cytochrome b-c1 complex subunit 7 OS=Phaseolus angularis OX=3914 GN=LR48_Vigan187s001000 PE=3 SV=1	34.43	4	4	22	122	14.3045	9.30518	1.12464	10	7.39702	0.927709	8	4.10219	1.10689	4	18.1115	0.960749	10	4.88444	0.507597	8	27.0725	0.995122	4	14.282	1.02409	10	3.48111	1.30351	8	5.0292	1.00035	4	1.93226	0.716888	10	28.2634	1.06515	8	9.05913	0.918618	4	22.5299
A0A0S3STH4	A0A0S3STH4_PHAAN Glycine cleavage system H protein	Vigan.08G301800	A0A0S3STH4_PHAAN Glycine cleavage system H protein OS=Vigna angularis var. angularis OX=157739 GN=Vigan.08G301800 PE=3 SV=1	34.42	4	4	14	154	16.7791	4.729	1.10594	7	7.39066	0.890446	5	5.86589	1.38737	2	5.8621	0.900303	7	16.9344	0.773606	5	18.0675	0.611673	2	24.0664	1.13578	7	6.05671	1.2684	5	5.41507	1.01577	2	15.8819	0.763629	7	34.2559	1.01138	5	12.4814	0.717277	2	3.75332
A0A0S3S6E6	A0A0S3S6E6_PHAAN Alpha-1,4 glucan phosphorylase	Vigan.05G187300	A0A0S3S6E6_PHAAN Alpha-1,4 glucan phosphorylase OS=Vigna angularis var. angularis OX=157739 GN=Vigan.05G187300 PE=3 SV=1	34.4	19	20	86	846	96.0041	6.52197	0.898618	23	13.5271	0.934699	9	10.1306	0.761142	26	23.4804	1.08743	23	11.0076	1.36822	9	11.556	1.16181	26	18.46	0.897711	23	23.211	0.948498	9	16.2936	1.02823	26	18.2974	1.14596	23	21.3656	0.929677	9	17.874	1.15683	26	18.1473
A0A0S3T4J8	A0A0S3T4J8_PHAAN Uncharacterized protein	Vigan.10G165100	A0A0S3T4J8_PHAAN Uncharacterized protein OS=Vigna angularis var. angularis OX=157739 GN=Vigan.10G165100 PE=4 SV=1	34.4	3	3	14	125	13.9176	7.56201	0.955962	11	5.68512	1.01108	1		1.04054	2	14.6305	0.826344	11	14.7747	1.12269	1		1.07039	2	33.5005	1.48163	11	17.3099	0.885293	1		0.931837	2	7.86775	0.650973	11	41.6814	1.30188	1		1.01296	2	8.40435
NC_021092.1.54.5			NC_021092.1.54.5	34.4	15	15	107	468	50.762	7.29834	0.793138	29	11.3619	0.885715	30	11.1624	0.591431	46	40.7314	1.10039	29	6.63873	1.79336	30	14.2935	1.49877	46	11.3116	1.03332	29	20.5266	0.799321	30	12.4312	0.970978	46	8.54261	1.23404	29	13.2284	0.862081	30	14.2155	1.32413	46	12.0221
NC_030637.1.180.26			NC_030637.1.180.26	34.32	1	4	41	271	30.3032	6.0874				0.877396	2	10.1782	1.09425	3	3.52633				1.62737	2	3.51582	1.26296	3	35.2559				0.706443	2	13.5776	0.923563	3	12.5894				1.31209	2	2.81965	0.97454	3	3.08863
A0A0L9UV30	A0A0L9UV30_PHAAN Uncharacterized protein	LR48_Vigan07g031200	A0A0L9UV30_PHAAN Uncharacterized protein OS=Phaseolus angularis OX=3914 GN=LR48_Vigan07g031200 PE=3 SV=1	34.19	1	6	35	117	12.8296	8.30908	1.04013	3	25.6243				0.604831	1		1.03826	3	16.5394				0.882228	1		1.03207	3	5.14751				1.04455	1		0.835517	3	0.30891				1.63054	1
A0A0S3SG16	A0A0S3SG16_PHAAN Uncharacterized protein	Vigan.07G042200	A0A0S3SG16_PHAAN Uncharacterized protein OS=Vigna angularis var. angularis OX=157739 GN=Vigan.07G042200 PE=4 SV=1	34.17	9	9	85	240	25.9618	8.99756	1.00925	29	5.54711	0.716705	29	19.1092	1.38101	27	12.9648	0.885415	29	12.0766	0.489121	29	36.2334	0.689974	27	59.6509	1.22147	29	12.6125	1.43163	29	12.6503	1.02227	27	13.9202	0.794476	29	27.3175	1.03224	29	18.7966	0.70774	27	30.3977
A0A0L9TI71	A0A0L9TI71_PHAAN Uncharacterized protein (Fragment)	LR48_Vigan1082s003200	A0A0L9TI71_PHAAN Uncharacterized protein (Fragment) OS=Phaseolus angularis OX=3914 GN=LR48_Vigan1082s003200 PE=4 SV=1	34.15	2	2	5	82	9.48859	5.70654	0.952642	5	16.5866							0.967057	5	12.0066							1.20506	5	18.043							0.948866	5	75.5035
NC_030638.1.1395.53			NC_030638.1.1395.53	34.13	1	10	547	293	32.3965	8.54346							0.958879	1								1.02347	1								0.990894	1								1.1023	1
A0A0L9TBE7	A0A0L9TBE7_PHAAN 60S ribosomal protein L27	LR48_Vigan468s001900	A0A0L9TBE7_PHAAN 60S ribosomal protein L27 OS=Phaseolus angularis OX=3914 GN=LR48_Vigan468s001900 PE=3 SV=1	34.07	1	5	42	135	15.6338	10.3745	0.721319	4	4.54528							0.893162	4	10.4181							1.498	4	10.2923							1.08913	4	6.74401
A0A0S3RGN1	A0A0S3RGN1_PHAAN Uncharacterized protein	Vigan.02G263600	A0A0S3RGN1_PHAAN Uncharacterized protein OS=Vigna angularis var. angularis OX=157739 GN=Vigan.02G263600 PE=3 SV=1	34.05	5	6	35	185	21.3178	6.22705	0.941104	16	7.42082	0.92676	7	8.33182	0.912934	10	18.6762	1.0574	16	8.12696	1.16049	7	18.4686	1.08585	10	10.4319	1.11296	16	11.029	1.04368	7	4.26834	1.04991	10	10.2664	0.9135	16	27.0831	1.03947	7	12.6851	1.05006	10	11.1004
A0A0S3S3S0	A0A0S3S3S0_PHAAN Uncharacterized protein	Vigan.05G080100	A0A0S3S3S0_PHAAN Uncharacterized protein OS=Vigna angularis var. angularis OX=157739 GN=Vigan.05G080100 PE=4 SV=1	34.01	5	5	9	197	21.29	8.20654	0.953361	5	11.495				0.9325	4	19.786	0.943479	5	4.32755				1.07729	4	45.312	1.00787	5	13.3664				0.946109	4	27.8359	1.08709	5	10.4061				0.936452	4	13.5166
A0A0S3RY55	A0A0S3RY55_PHAAN Elongation factor Tu	Vigan.04G294800	A0A0S3RY55_PHAAN Elongation factor Tu OS=Vigna angularis var. angularis OX=157739 GN=Vigan.04G294800 PE=3 SV=1	34	11	11	23	450	49.1156	6.97607	0.962999	13	13.4957	1.37031	1		1.11133	9	11.1656	0.984238	13	14.2926	0.925818	1		0.878248	9	18.7974	0.966005	13	22.4884	0.926831	1		1.00851	9	7.47349	1.18055	13	44.7422	0.882321	1		0.906561	9	10.3199
NC_030639.1.417.5			NC_030639.1.417.5	33.88	20	20	181	670	76.123	5.2876	0.795662	48	18.9181	0.804484	51	16.6014	0.453216	82	45.567	1.13396	48	11.5283	1.77783	51	20.4304	1.56209	82	16.7085	1.04553	48	19.3958	0.806566	51	18.1359	0.997727	82	8.36553	1.20963	48	22.8971	0.781137	51	17.5084	1.38979	82	12.9531
A0A0L9T498	A0A0L9T498_PHAAN Cysteine proteinase inhibitor	LR48_Vigan102s008300	A0A0L9T498_PHAAN Cysteine proteinase inhibitor OS=Phaseolus angularis OX=3914 GN=LR48_Vigan102s008300 PE=3 SV=1	33.85	4	4	18	130	14.4266	9.08545	0.955641	7	13.4605	1.10211	6	7.12816	1.09689	5	8.60671	0.939248	7	13.6368	0.997791	6	20.1413	0.635409	5	8.87923	1.07507	7	11.5618	1.03276	6	7.46373	1.28092	5	8.40448	1.13323	7	39.3079	1.00839	6	3.7657	0.674925	5	17.2117
A0A0L9VI92	A0A0L9VI92_PHAAN Uncharacterized protein	LR48_Vigan10g050400	A0A0L9VI92_PHAAN Uncharacterized protein OS=Phaseolus angularis OX=3914 GN=LR48_Vigan10g050400 PE=4 SV=1	33.82	5	5	55	207	22.8857	5.33838	1.0267	19	7.7772	1.03086	17	9.34773	1.31743	19	7.3539	0.973454	19	14.1409	0.74045	17	21.67	0.647221	19	14.9308	1.06568	19	9.5476	1.18874	17	7.71436	1.01136	19	9.31833	0.902756	19	22.0256	0.994864	17	8.07768	0.85453	19	22.8725
A0A0S3SRD9	A0A0S3SRD9_PHAAN Uncharacterized protein	Vigan.08G208500	A0A0S3SRD9_PHAAN Uncharacterized protein OS=Vigna angularis var. angularis OX=157739 GN=Vigan.08G208500 PE=3 SV=1	33.8	3	19	119	648	71.1841	5.24951	0.991473	9	7.51163	0.932353	3	7.77308	0.846405	8	29.1295	0.917833	9	8.52843	1.19312	3	10.0279	1.16145	8	8.62745	1.11186	9	15.3841	0.983666	3	17.1402	1.0257	8	9.44515	0.978922	9	11.3585	0.997161	3	21.2069	1.15193	8	12.8014
NC_030643.1.1320.11			NC_030643.1.1320.11	33.79	12	14	75	589	64.7867	6.75635	1.12707	23	10.7164	1.17556	14	16.591	1.28008	19	11.8833	1.00945	23	16.3025	0.957458	14	8.20123	0.918847	19	27.5353	0.881966	23	21.2611	0.998581	14	15.7344	0.835516	19	8.73738	0.848055	23	30.0848	0.981388	14	16.8411	0.94602	19	18.4141
A0A0S3RAT8	A0A0S3RAT8_PHAAN Peptidyl-prolyl cis-trans isomerase	Vigan.02G015200	A0A0S3RAT8_PHAAN Peptidyl-prolyl cis-trans isomerase OS=Vigna angularis var. angularis OX=157739 GN=Vigan.02G015200 PE=3 SV=1	33.72	1	6	158	172	18.151	7.82568	1.05122	2	6.16125	0.853221	1					0.889513	2	12.4809	0.473855	1					1.02686	2	4.63918	1.41327	1					0.965328	2	38.0621	1.006	1
A0A0S3SE74	A0A0S3SE74_PHAAN Uncharacterized protein	Vigan.06G246100	A0A0S3SE74_PHAAN Uncharacterized protein OS=Vigna angularis var. angularis OX=157739 GN=Vigan.06G246100 PE=3 SV=1	33.72	11	11	28	513	56.4172	8.03076	0.953642	14	10.2094	1.24496	3	1.21249	1.06141	11	26.8475	1.03584	14	8.66465	1.13854	3	7.66164	0.889281	11	23.2197	1.01037	14	13.4376	0.890374	3	12.5093	1.02942	11	6.39762	1.03912	14	8.432	0.802359	3	11.7555	1.00019	11	26.4587
A0A0L9VE92	A0A0L9VE92_PHAAN Uncharacterized protein	LR48_Vigan09g204000	A0A0L9VE92_PHAAN Uncharacterized protein OS=Phaseolus angularis OX=3914 GN=LR48_Vigan09g204000 PE=3 SV=1	33.72	2	2	2	86	9.36464	8.17725	1.21445	2	1.77911							0.828946	2	13.9844							1.04448	2	20.4157							0.636515	2	37.8178
A0A0L9U9P5	A0A0L9U9P5_PHAAN Uncharacterized protein	LR48_Vigan03g283500	A0A0L9U9P5_PHAAN Uncharacterized protein OS=Phaseolus angularis OX=3914 GN=LR48_Vigan03g283500 PE=4 SV=1	33.69	1	5	32	187	20.9398	11.1509	0.763958	1								1.15797	1								1.13697	1								1.15717	1
A0A0L9VM26	A0A0L9VM26_PHAAN 60S ribosomal protein L36	LR48_Vigan10g200800	A0A0L9VM26_PHAAN 60S ribosomal protein L36 OS=Phaseolus angularis OX=3914 GN=LR48_Vigan10g200800 PE=3 SV=1	33.64	4	4	52	110	12.4142	11.312	1.03525	17	4.62889	0.923731	24	16.5206	0.58195	11	16.8543	1.15069	17	8.82899	0.403716	24	62.1836	0.98097	11	21.7704	0.900362	17	8.12671	1.28628	24	9.28777	1.0626	11	6.87638	0.922041	17	11.532	1.35322	24	10.797	1.46959	11	12.1843
A0A0S3SXN5	A0A0S3SXN5_PHAAN Non-specific lipid-transfer protein	Vigan.09G105700	A0A0S3SXN5_PHAAN Non-specific lipid-transfer protein OS=Vigna angularis var. angularis OX=157739 GN=Vigan.09G105700 PE=3 SV=1	33.62	4	4	39	116	11.8349	9.1001	1.1705	16	6.84069	0.710262	12	18.1385	0.791374	11	14.0693	0.876927	16	9.26387	0.554787	12	26.922	1.18156	11	23.7045	1.17796	16	10.7645	1.45444	12	12.6901	1.03224	11	9.7501	0.683789	16	38.3812	1.00343	12	7.52354	1.03651	11	17.6399
A0A0S3S656	A0A0S3S656_PHAAN Uncharacterized protein	Vigan.05G175600	A0A0S3S656_PHAAN Uncharacterized protein OS=Vigna angularis var. angularis OX=157739 GN=Vigan.05G175600 PE=4 SV=1	33.6	7	7	35	247	28.7871	5.92236	1.07438	19	6.20851	0.767467	10	15.1579	1.32575	6	2.60842	0.82099	19	9.45912	0.42721	10	33.2061	0.531424	6	23.0924	1.18628	19	8.03881	1.50329	10	10.0169	1.1699	6	8.57971	0.776004	19	27.9517	0.970495	10	10.185	0.688315	6	4.4212
A0A0S3QZX1	A0A0S3QZX1_PHAAN Uncharacterized protein	Vigan.01G141500	A0A0S3QZX1_PHAAN Uncharacterized protein OS=Vigna angularis var. angularis OX=157739 GN=Vigan.01G141500 PE=4 SV=1	33.54	7	7	13	316	33.8776	5.70654	1.12439	9	4.74221	1.02723	1		1.35233	3	9.27985	1.0154	9	9.97692	0.99856	1		0.644518	3	24.8452	0.822814	9	13.8654	0.99687	1		0.974412	3	17.2272	1.03032	9	11.5736	1.14399	1		0.710386	3	2.49174
A0A0S3T5B1	A0A0S3T5B1_PHAAN Tubulin alpha chain	Vigan.10G192400	A0A0S3T5B1_PHAAN Tubulin alpha chain OS=Vigna angularis var. angularis OX=157739 GN=Vigan.10G192400 PE=3 SV=1	33.48	1	14	81	451	49.5663	5.05908	1.04513	1								0.91697	1								1.07004	1								0.914978	1
NW_016114975.1.9.3			NW_016114975.1.9.3	33.42	8	10	60	365	40.9654	7.37158	0.847586	8	9.69669	1.15871	4	4.68844	0.858471	15	11.8816	1.16294	8	4.08471	1.39932	4	14.5749	1.18457	15	11.9369	0.934129	8	9.32043	0.735342	4	5.24127	1.0019	15	6.00653	1.24456	8	7.1592	0.956414	4	8.43865	1.0722	15	10.5241
A0A0L9U546	A0A0L9U546_PHAAN Uncharacterized protein	LR48_Vigan03g089600	A0A0L9U546_PHAAN Uncharacterized protein OS=Phaseolus angularis OX=3914 GN=LR48_Vigan03g089600 PE=4 SV=1	33.33	6	6	9	231	25.7832	6.07471	1.03834	6	7.01074	0.915065	2	5.74853	0.87556	1		0.852099	6	12.7227	0.774101	2	42.4972	1.03776	1		1.06715	6	17.707	1.1693	2	11.3541	1.13277	1		0.852303	6	27.0159	1.10622	2	13.7812	0.994966	1
A0A0L9UD60	A0A0L9UD60_PHAAN Uncharacterized protein	LR48_Vigan04g066500	A0A0L9UD60_PHAAN Uncharacterized protein OS=Phaseolus angularis OX=3914 GN=LR48_Vigan04g066500 PE=3 SV=1	33.33	2	5	17	147	16.5691	10.6821	0.859657	5	10.9712	0.850705	6	16.6898	0.703465	1		1.19517	5	0.669873	1.07617	6	17.9769	1.4324	1		0.788499	5	21.5583	1.00719	6	4.0927	0.880025	1		1.28737	5	16.5108	1.24148	6	11.9043	1.35505	1
A0A0S3RQJ9	A0A0S3RQJ9_PHAAN Uncharacterized protein	Vigan.03G295900	A0A0S3RQJ9_PHAAN Uncharacterized protein OS=Vigna angularis var. angularis OX=157739 GN=Vigan.03G295900 PE=3 SV=1	33.33	6	6	22	219	24.3825	7.86963	1.10208	13	8.22162	1.17141	3	25.2129	1.24706	6	22.2233	0.946789	13	7.89047	0.601886	3	51.5392	0.885298	5	30.752	1.07237	13	18.4024	1.22064	3	7.05492	0.978917	6	22.6309	0.690282	13	17.9626	0.858785	3	4.38649	0.832201	5	11.3568
A0A0S3RNQ4	A0A0S3RNQ4_PHAAN Uncharacterized protein	Vigan.03G219600	A0A0S3RNQ4_PHAAN Uncharacterized protein OS=Vigna angularis var. angularis OX=157739 GN=Vigan.03G219600 PE=4 SV=1	33.33	5	5	15	168	19.5435	6.63916	1.02099	8	11.854	0.993316	4	4.54604	0.882076	3	20.1903	0.988224	8	10.7854	0.64565	4	3.36756	0.825252	3	10.8991	0.888593	8	14.1525	1.14967	4	4.68279	0.875455	3	4.87953	1.02306	8	21.9651	1.25082	4	5.47494	1.43387	3	44.1894
A0A0L9UD56	A0A0L9UD56_PHAAN Uncharacterized protein	LR48_Vigan04g066000	A0A0L9UD56_PHAAN Uncharacterized protein OS=Phaseolus angularis OX=3914 GN=LR48_Vigan04g066000 PE=4 SV=1	33.33	1	1	1	63	7.15864	7.57666							0.968714	1								1.3665	1								0.857628	1								1.05228	1
A0A0S3R0T9	A0A0S3R0T9_PHAAN Uncharacterized protein	Vigan.01G175100	A0A0S3R0T9_PHAAN Uncharacterized protein OS=Vigna angularis var. angularis OX=157739 GN=Vigan.01G175100 PE=3 SV=1	33.21	6	6	14	280	30.6894	6.41748	1.06491	7	1.2246	1.01899	3	2.16312	1.08294	4	7.93428	1.05107	7	5.35597	0.899763	3	31.0007	0.900652	4	11.0154	0.93049	7	5.95824	1.0285	3	11.879	0.990155	4	15.6188	0.909059	7	13.723	1.27489	3	17.8338	0.984783	4	24.3337
NW_016115370.1.2.9			NW_016115370.1.2.9	33.17	6	6	28	205	22.1189	7.48877	0.998161	11	7.47651	1.09378	7	3.20413	0.927555	10	15.8373	0.975572	11	7.3586	1.11352	7	7.01508	0.90703	10	11.5623	0.978637	11	10.785	0.909972	7	7.24858	1.0754	10	5.75741	0.934905	11	6.1359	1.13683	7	8.74727	1.05138	10	8.84471
A0A0S3SRQ2	A0A0S3SRQ2_PHAAN Uncharacterized protein	Vigan.08G222600	A0A0S3SRQ2_PHAAN Uncharacterized protein OS=Vigna angularis var. angularis OX=157739 GN=Vigan.08G222600 PE=4 SV=1	33.15	4	4	29	178	19.0838	9.24658	1.0495	15	6.49918	0.810579	6	15.739	1.20728	8	16.6802	0.831919	15	10.9013	0.533026	6	59.9905	0.74341	8	30.647	1.25331	15	14.3817	1.37509	6	17.8325	1.04092	8	11.1128	0.683535	15	17.1686	1.04778	6	11.3256	0.938057	8	26.4823
XM_017575285.1			XP_017430774.1	33.15	6	8	29	356	39.2946	6.55127	0.761179	9	15.267	1.11837	5	11.0711	0.893905	7	13.7957	1.15577	9	5.80117	1.56487	5	10.2892	1.32057	7	20.5305	0.756257	9	19.0166	0.684265	5	30.8011	0.954918	7	11.018	1.79461	9	27.8253	1.07758	5	11.8137	1.17005	7	7.84233
A0A0S3T017	A0A0S3T017_PHAAN Uncharacterized protein	Vigan.09G216900	A0A0S3T017_PHAAN Uncharacterized protein OS=Vigna angularis var. angularis OX=157739 GN=Vigan.09G216900 PE=4 SV=1	33.14	5	5	31	172	18.0986	4.24658	1.00303	17	16.2087	0.915669	7	5.40178	1.03148	7	37.9396	0.891173	17	4.87142	0.678843	7	16.4137	0.83336	7	38.171	1.17183	17	12.8862	1.19623	7	6.63746	1.04656	7	10.1842	0.877992	17	34.6951	1.09212	7	12.0484	0.766837	7	19.1121
A0A0L9U2X1	A0A0L9U2X1_PHAAN Carboxypeptidase	LR48_Vigan03g039300	A0A0L9U2X1_PHAAN Carboxypeptidase OS=Phaseolus angularis OX=3914 GN=LR48_Vigan03g039300 PE=3 SV=1	33.07	10	10	92	502	56.2597	5.84619	1.09415	31	8.21013	0.867132	30	16.091	1.41652	30	13.754	1.03064	31	11.2567	0.595761	29	65.0372	0.6028	28	53.6903	0.875122	31	14.0613	1.3519	30	21.1856	1.03581	30	12.1174	0.882042	31	23.2805	0.928581	29	20.8155	0.760751	29	32.8459
NC_030643.1.409.1			NC_030643.1.409.1	33.05	2	5	31	239	25.5662	5.46533	1.15883	5	5.43123	0.940356	1		1.40654	4	11.3847	0.992666	5	7.85423	1.1372	1		0.573026	4	39.7434	0.868547	5	8.15976	1.00887	1		1.05884	4	2.84956	0.834383	5	6.12502	1.06754	1		0.646454	4	24.7584
A0A0L9TID2	A0A0L9TID2_PHAAN Uncharacterized protein	LR48_Vigan831s001200	A0A0L9TID2_PHAAN Uncharacterized protein OS=Phaseolus angularis OX=3914 GN=LR48_Vigan831s001200 PE=3 SV=1	33.03	3	18	95	651	71.2862	5.18604	0.968618	3	18.0125				0.898579	2	1.70595	1.01999	3	3.09883				1.17979	2	18.3628	1.09449	3	7.95002				0.949612	2	8.70598	1.01344	3	24.4699				1.13401	2	4.08801
A0A0L9TFL1	A0A0L9TFL1_PHAAN Uncharacterized protein	LR48_Vigan641s000900	A0A0L9TFL1_PHAAN Uncharacterized protein OS=Phaseolus angularis OX=3914 GN=LR48_Vigan641s000900 PE=4 SV=1	33.02	6	6	30	215	22.8361	8.23584	0.821847	7	9.71515	1.02476	11	8.2266	0.774332	12	12.6258	1.00079	7	9.41906	1.50254	11	10.3506	1.12904	12	10.0677	1.02168	7	15.8557	0.852351	11	21.5927	1.14852	12	7.79512	1.25805	7	9.71838	0.918385	11	13.1268	1.0499	12	6.09884
A0A0S3TDA1	A0A0S3TDA1_PHAAN Uncharacterized protein	Vigan.11G257600	A0A0S3TDA1_PHAAN Uncharacterized protein OS=Vigna angularis var. angularis OX=157739 GN=Vigan.11G257600 PE=4 SV=1	33	9	9	23	300	34.1872	7.81104	1.02698	15	5.52746	0.843885	6	14.2397	0.866838	2	1.76287	0.991188	15	7.72982	0.860982	6	31.7701	0.974809	2	5.3821	1.06371	15	21.809	1.2227	6	9.83548	1.23292	2	9.48406	0.936889	15	23.7588	1.12201	6	13.7837	0.883985	2	22.1091
A0A0L9VU54	A0A0L9VU54_PHAAN Uncharacterized protein	LR48_Vigan11g165500	A0A0L9VU54_PHAAN Uncharacterized protein OS=Phaseolus angularis OX=3914 GN=LR48_Vigan11g165500 PE=4 SV=1	32.97	8	11	34	364	38.9772	6.07471	1.00135	12	5.58229	0.862269	10	22.6785	1.02164	7	9.92704	1.00099	12	7.32686	0.83497	10	45.2536	0.866502	7	29.4586	1.08715	12	7.73075	1.21107	10	8.46872	1.13121	7	4.6306	0.852363	12	19.0435	1.14694	10	12.4805	0.893082	7	13.4462
XM_017563173.1			XP_017418662.1	32.95	6	6	17	264	29.7239	10.3159	1.11839	9	4.23849	1.13143	3	4.54628	1.35733	5	11.6854	1.00017	9	6.37089	1.02374	3	7.52684	0.779401	5	20.9212	0.931993	9	10.3083	0.955592	3	8.91516	0.950239	5	2.9154	0.861245	9	23.6828	1.08047	3	3.48272	0.797295	5	1.62687
A0A0S3TBX9	A0A0S3TBX9_PHAAN Uncharacterized protein	Vigan.11G222200	A0A0S3TBX9_PHAAN Uncharacterized protein OS=Vigna angularis var. angularis OX=157739 GN=Vigan.11G222200 PE=4 SV=1	32.94	12	12	107	425	46.1742	6.34131	1.15396	33	7.19459	1.06631	37	8.88442	1.36256	37	15.9503	1.03667	33	9.6281	0.807319	37	24.6226	0.729737	37	42.8487	0.751634	33	28.0048	1.13743	37	12.5123	0.999355	37	8.80513	1.04739	33	20.1692	0.93041	37	18.2247	0.811986	37	21.087
A0A0S3RHC1	A0A0S3RHC1_PHAAN Uncharacterized protein	Vigan.02G297700	A0A0S3RHC1_PHAAN Uncharacterized protein OS=Vigna angularis var. angularis OX=157739 GN=Vigan.02G297700 PE=3 SV=1	32.93	6	6	20	249	26.4242	8.88037	0.875759	12	9.57521	1.11909	4	9.43936	0.782988	4	11.5506	0.959919	12	18.1676	1.3473	4	7.2908	1.34685	4	20.7086	1.11105	12	27.3888	0.812391	4	5.82728	0.987947	4	20.5888	1.21389	12	16.5929	0.98121	4	16.8768	1.15654	4	20.6331
A0A0S3RXE2	A0A0S3RXE2_PHAAN Uncharacterized protein	Vigan.04G279400	A0A0S3RXE2_PHAAN Uncharacterized protein OS=Vigna angularis var. angularis OX=157739 GN=Vigan.04G279400 PE=4 SV=1	32.91	2	2	15	79	8.88548	8.73389	1.02773	6	6.40531	0.99274	4	6.70994	1.20437	5	8.6098	0.837739	6	6.17973	0.748301	4	13.593	0.685337	5	5.00542	1.30078	6	2.3644	1.18742	4	8.26875	1.14831	5	6.55758	0.632726	6	12.6046	1.00209	4	13.3169	0.749367	5	14.8177
NC_030638.1.386.11			NC_030638.1.386.11	32.91	3	3	13	158	17.4482	8.23584	1.2302	5	9.90939	0.98772	2	7.12257	0.847481	6	40.7425	0.998311	5	14.8889	0.842121	2	9.10009	1.08825	6	7.97917	0.710944	5	3.98111	1.11463	2	2.26584	1.05811	6	6.71712	0.892268	5	17.1743	1.09161	2	13.3069	1.14801	6	10.2219
A0A0L9UBD5	A0A0L9UBD5_PHAAN Uncharacterized protein	LR48_Vigan04g007000	A0A0L9UBD5_PHAAN Uncharacterized protein OS=Phaseolus angularis OX=3914 GN=LR48_Vigan04g007000 PE=4 SV=1	32.89	2	2	21	76	8.62018	5.52881	0.86337	6	2.28334	0.930426	7	14.3975	0.737865	5	3.04731	1.00567	7	8.49745	0.816088	7	20.3734	1.21612	5	11.5063	1.27841	7	19.2719	1.11868	7	8.05872	1.0641	5	9.59266	0.957762	6	12.038	1.21429	7	8.18207	1.08544	5	7.44017
NC_030644.1.347.18			NC_030644.1.347.18	32.89	5	5	23	225	24.4695	6.53662	1.01366	12	7.47768	0.863665	5	12.9026	1.22549	6	19.3916	1.18699	12	10.5604	0.946324	5	18.4733	0.804383	6	26.6888	0.886402	12	14.1653	1.11251	5	16.2777	0.972985	6	8.80382	0.888528	12	17.4746	0.934117	5	6.93619	0.855118	6	34.1594
A0A0S3SYB6	A0A0S3SYB6_PHAAN Uncharacterized protein	Vigan.09G149700	A0A0S3SYB6_PHAAN Uncharacterized protein OS=Vigna angularis var. angularis OX=157739 GN=Vigan.09G149700 PE=3 SV=1	32.88	10	10	25	365	40.514	7.88428	1.12711	15	5.27132	0.998895	5	17.0924	1.43224	5	3.67324	0.961394	15	6.92451	0.67475	5	66.0101	0.554618	5	81.8433	0.938021	15	4.92455	1.2215	5	26.4978	1.08673	5	10.8689	0.875338	15	18.4938	1.03859	5	34.0099	0.635288	5	0.953633
A0A0L9V229	A0A0L9V229_PHAAN 60S ribosomal protein L13	LR48_Vigan07g269500	A0A0L9V229_PHAAN 60S ribosomal protein L13 OS=Phaseolus angularis OX=3914 GN=LR48_Vigan07g269500 PE=3 SV=1	32.85	4	8	85	207	23.7982	11.0044	1.02027	12	3.90198	0.920518	7	13.4565	0.675088	10	11.9475	0.951016	12	8.20063	0.840195	7	27.2318	1.18341	10	11.446	1.16279	12	10.0953	1.10803	7	8.21215	1.01786	10	13.2856	0.813064	12	20.5924	1.06206	7	6.45309	1.22458	10	14.3307
A0A0L9V908	A0A0L9V908_PHAAN Uncharacterized protein	LR48_Vigan09g012700	A0A0L9V908_PHAAN Uncharacterized protein OS=Phaseolus angularis OX=3914 GN=LR48_Vigan09g012700 PE=4 SV=1	32.73	4	4	9	165	17.3375	4.4751	0.995674	9	2.59438							0.78079	9	11.6824							1.41638	9	6.73511							0.629865	9	26.8273
A0A0S3T5C3	A0A0S3T5C3_PHAAN Uncharacterized protein	Vigan.10G168200	A0A0S3T5C3_PHAAN Uncharacterized protein OS=Vigna angularis var. angularis OX=157739 GN=Vigan.10G168200 PE=3 SV=1	32.72	8	8	18	379	43.077	6.69775	0.920944	11	6.89822	1.00014	1		1.03356	6	9.77271	1.07472	11	9.29243	0.911649	1		0.938286	6	8.89362	0.947336	11	22.1195	1.05714	1		1.0508	6	6.13182	1.14489	11	18.4779	1.14143	1		0.993898	6	18.2502
A0A0L9VDS9	A0A0L9VDS9_PHAAN Uncharacterized protein	LR48_Vigan09g148300	A0A0L9VDS9_PHAAN Uncharacterized protein OS=Phaseolus angularis OX=3914 GN=LR48_Vigan09g148300 PE=4 SV=1	32.7	8	9	48	318	35.383	6.17627	0.901756	14	10.0989	1.08901	13	11.7882	0.961959	19	8.85465	0.992844	14	15.1231	1.20148	13	8.01907	0.942716	19	16.5523	1.00317	14	13.5428	0.915643	13	12.9354	1.12823	19	6.94817	1.13664	14	30.6932	0.917896	13	14.3065	0.962094	19	13.6395
A0A0S3QZN2	A0A0S3QZN2_PHAAN Uncharacterized protein	Vigan.01G126300	A0A0S3QZN2_PHAAN Uncharacterized protein OS=Vigna angularis var. angularis OX=157739 GN=Vigan.01G126300 PE=4 SV=1	32.65	10	10	32	487	53.4651	5.46533	1.11814	17	10.6055	1.172	7	12.3366	1.26528	8	13.1359	0.982804	17	10.7862	0.943681	7	10.4833	0.936736	8	12.8003	0.869654	17	20.1016	0.905715	7	26.5327	0.851363	8	16.8968	0.963934	17	28.3036	1.10512	7	29.8271	0.916507	8	9.5522
XM_017583221.1			XP_017438710.1	32.59	6	6	14	270	28.6932	5.5415	1.16523	7	12.4718	1.06654	3	3.84237	1.15573	4	5.22499	0.905872	7	12.8274	1.42316	3	3.43829	0.789023	4	13.2041	1.00879	7	2.87786	1.05035	3	2.48168	1.03452	4	3.52767	0.701663	7	14.3901	0.89066	3	36.4222	0.882367	4	7.54359
A0A0S3SLP8	A0A0S3SLP8_PHAAN Uncharacterized protein	Vigan.08G028800	A0A0S3SLP8_PHAAN Uncharacterized protein OS=Vigna angularis var. angularis OX=157739 GN=Vigan.08G028800 PE=4 SV=1	32.58	3	7	43	396	41.826	4.76709	1.04707	6	4.13312	1.14185	3	0.0185458	0.996499	4	35.2881	1.11124	6	3.67117	1.16893	3	0.770071	1.06319	4	28.6196	0.835229	6	14.4577	0.909004	3	4.90038	0.953005	4	9.57733	1.15236	6	3.01023	1.04152	3	10.3376	0.978433	4	28.1541
A0A0S3TCZ8	A0A0S3TCZ8_PHAAN Phosphotransferase	Vigan.11G253700	A0A0S3TCZ8_PHAAN Phosphotransferase OS=Vigna angularis var. angularis OX=157739 GN=Vigan.11G253700 PE=3 SV=1	32.53	10	10	34	498	53.7117	6.31592	1.13907	15	15.6605	1.10454	12	5.73226	1.27375	6	10.0312	1.06919	15	12.5267	0.929187	12	47.2662	0.880028	6	29.8859	0.795351	15	9.96251	1.01713	12	19.6355	0.900148	6	10.5566	1.05156	15	40.9979	1.00928	12	8.41885	0.82634	6	11.5558
A0A0S3RDK3	A0A0S3RDK3_PHAAN Aldehyde dehydrogenase	Vigan.02G136000	A0A0S3RDK3_PHAAN Aldehyde dehydrogenase OS=Vigna angularis var. angularis OX=157739 GN=Vigan.02G136000 PE=3 SV=1	32.45	17	17	89	490	53.7654	7.12256	0.892181	35	7.50115	0.982233	21	4.3388	0.832034	29	22.6499	1.04417	35	7.86725	1.31421	21	25.8407	1.09937	29	15.4271	1.09433	35	12.3091	0.918166	21	10.816	1.07891	29	9.31892	1.00172	35	18.4857	1.03134	21	10.2285	1.13686	29	11.1396
NC_030647.1.443.8			NC_030647.1.443.8	32.41	7	9	72	253	28.3792	8.48486	1.10157	14	9.07441	1.13622	20	7.36509	0.742171	19	31.4198	1.02294	14	7.88511	0.856491	20	58.272	1.00005	19	38.7587	0.965128	14	11.1286	1.06869	20	33.563	1.10052	19	11.5075	0.84234	14	21.2848	0.852962	20	37.8569	1.0579	19	28.3454
A0A0S3RUC2	A0A0S3RUC2_PHAAN 40S ribosomal protein S6	Vigan.04G152900	A0A0S3RUC2_PHAAN 40S ribosomal protein S6 OS=Vigna angularis var. angularis OX=157739 GN=Vigan.04G152900 PE=3 SV=1	32.39	1	9	64	247	28.1405	10.7114							0.69664	1								0.862502	1								1.44782	1								0.892843	1
NC_030637.1.650.17			NC_030637.1.650.17	32.31	9	9	51	294	33.5377	5.42725	1.06992	16	8.22643	0.972173	18	14.5498	1.39388	17	8.38744	1.02132	16	9.75332	0.624694	18	33.3042	0.54781	17	26.7443	1.01298	16	5.80995	1.24715	18	9.88207	1.04288	17	5.7349	0.90355	16	25.6149	1.06021	18	8.65858	0.717144	17	16.6497
A0A0S3RQB5	A0A0S3RQB5_PHAAN Proteasome subunit alpha type	Vigan.03G283200	A0A0S3RQB5_PHAAN Proteasome subunit alpha type OS=Vigna angularis var. angularis OX=157739 GN=Vigan.03G283200 PE=3 SV=1	32.26	8	8	43	279	30.5941	5.2749	1.09402	15	10.5245	1.0084	11	12.3308	1.1899	17	17.8104	0.911241	15	12.5582	0.938323	11	21.0771	0.842099	17	31.4848	0.990945	15	12.4815	1.02632	11	12.2363	1.06956	17	10.648	0.805929	15	20.1476	0.990472	11	16.7752	0.827545	17	33.5834
A0A0L9VD71	A0A0L9VD71_PHAAN Proteasome subunit beta type	LR48_Vigan09g159700	A0A0L9VD71_PHAAN Proteasome subunit beta type OS=Phaseolus angularis OX=3914 GN=LR48_Vigan09g159700 PE=3 SV=1	32.21	5	5	18	208	23.8011	7.57666	0.970246	8	8.19371	1.11286	4	10.5226	0.809793	6	28.5099	1.03735	8	4.16696	1.18778	4	11.9729	1.12957	6	11.2888	0.95854	8	12.1535	0.854672	4	11.2509	0.99552	6	4.52122	1.07027	8	7.62209	1.12484	4	20.3729	1.21607	6	7.6757
A0A0S3R9G8	A0A0S3R9G8_PHAAN Cysteine proteinase inhibitor	Vigan.01G542400	A0A0S3R9G8_PHAAN Cysteine proteinase inhibitor OS=Vigna angularis var. angularis OX=157739 GN=Vigan.01G542400 PE=3 SV=1	32.17	3	3	8	115	12.9128	9.30518	1.0723	3	0.267163	0.881318	2	17.5757	1.24041	3	14.5508	1.07456	3	3.14729	0.913565	2	11.0872	0.68959	3	10.2095	0.999599	3	0.64607	1.21813	2	16.0905	1.08834	3	1.7386	0.765043	3	5.15229	0.863763	2	16.2963	0.764955	3	28.2214
A0A0S3SCW6	A0A0S3SCW6_PHAAN Uncharacterized protein	Vigan.06G198500	A0A0S3SCW6_PHAAN Uncharacterized protein OS=Vigna angularis var. angularis OX=157739 GN=Vigan.06G198500 PE=4 SV=1	32.16	3	10	31	342	38.4848	7.89893	1.0253	4	5.80933	1.12934	1		1.23537	4	7.76609	1.1648	4	4.68678	1.18525	1		0.895875	4	8.75368	0.819719	4	7.49555	0.860865	1		0.945955	4	2.62829	1.03813	4	13.4307	1.09735	1		0.853476	4	12.6626
NC_030639.1.1030.27			NC_030639.1.1030.27	32.14	14	14	52	504	54.755	5.32568	1.02153	23	7.00031	1.07083	9	5.01596	0.998579	20	11.2929	0.939299	23	10.497	1.18988	9	12.2208	1.04003	20	12.3747	1.04611	23	10.3614	0.839268	9	17.7839	0.983986	20	11.2694	0.939735	23	27.0317	0.981403	9	17.9694	1.01098	20	9.03176
XM_017585208.1			XP_017440697.1	32.09	3	14	52	536	57.7107	7.95752	1.01598	2	8.25037	1.01986	1		0.60841	1		0.893695	2	13.5312	1.27981	1		1.82982	1		1.04572	2	26.9862	0.964031	1		0.774309	1		1.01211	2	9.07547	0.873215	1		1.37622	1
A0A0S3S4G6	A0A0S3S4G6_PHAAN Coatomer subunit epsilon	Vigan.05G113000	A0A0S3S4G6_PHAAN Coatomer subunit epsilon OS=Vigna angularis var. angularis OX=157739 GN=Vigan.05G113000 PE=3 SV=1	32.07	6	6	18	290	32.3422	5.35107	0.983048	9	24.4015				1.20244	3	4.91849	1.02114	9	6.82405				0.95505	3	0.0509484	0.856412	9	21.8349				0.975925	3	2.54978	1.08586	9	21.2025				0.846533	3	5.39767
A0A0S3SIB3	A0A0S3SIB3_PHAAN Uncharacterized protein	Vigan.07G129900	A0A0S3SIB3_PHAAN Uncharacterized protein OS=Vigna angularis var. angularis OX=157739 GN=Vigan.07G129900 PE=3 SV=1	32	2	2	11	75	8.50297	7.54736	0.691164	4	12.2249	0.866568	3	5.38248	0.377026	4	43.8053	1.28244	4	9.16793	1.58155	3	6.76661	2.48365	4	3.08423	1.16274	4	12.4457	0.820726	3	12.5263	0.535278	4	13.8388	1.12616	4	41.8079	1.06751	3	2.72105	1.75108	4	4.13577
NC_030646.1.426.1			NC_030646.1.426.1	31.94	5	5	6	191	21.2269	5.93506	1.05102	6	6.82038							0.881607	6	10.9164							1.14098	6	6.96016							0.726702	6	25.1583
NC_030639.1.746.4			NC_030639.1.746.4	31.79	7	7	34	302	34.0511	6.60986	1.10756	17	11.85	1.07111	5	19.0336	1.06086	12	19.8414	1.03767	17	5.85776	0.81115	5	7.9125	1.01224	12	17.6236	0.909909	17	19.5221	1.10173	5	7.92552	1.13564	12	18.8159	0.83855	17	14.6427	1.00572	5	13.1395	0.877071	12	19.9603
A0A0S3RCJ1	A0A0S3RCJ1_PHAAN Glucose-6-phosphate isomerase	Vigan.02G111200	A0A0S3RCJ1_PHAAN Glucose-6-phosphate isomerase OS=Vigna angularis var. angularis OX=157739 GN=Vigan.02G111200 PE=3 SV=1	31.77	18	18	64	617	67.5806	5.70654	1.15964	22	7.14511	1.12283	17	10.3527	1.41202	25	10.2849	1.03007	22	7.67586	0.8894	17	13.5873	0.726596	25	16.4822	0.825824	22	19.505	1.06269	17	16.2504	0.932185	25	9.41754	0.952206	22	26.3989	0.947134	17	24.739	0.757801	25	17.2978
A0A0S3RP51	A0A0S3RP51_PHAAN 40S ribosomal protein S21	Vigan.03G235900	A0A0S3RP51_PHAAN 40S ribosomal protein S21 OS=Vigna angularis var. angularis OX=157739 GN=Vigan.03G235900 PE=3 SV=1	31.71	2	2	25	82	9.23463	7.28369							1.44017	2	8.40034							0.666247	2	39.9837							0.908616	2	3.25812							0.762987	2	6.89784
NW_016115145.1.28.2			NW_016115145.1.28.2	31.66	5	8	103	319	36.5449	4.50049	1.08746	23	8.71276	0.891423	29	18.3796	1.39258	19	12.9906	1.02417	23	5.08532	0.480757	29	36.6455	0.624626	19	33.6935	0.991691	23	25.9932	1.26723	29	12.1366	1.02038	19	2.19076	0.81851	23	22.8112	1.15855	29	11.7113	0.672122	19	22.1724
A0A0S3RW44	A0A0S3RW44_PHAAN Uncharacterized protein	Vigan.04G228300	A0A0S3RW44_PHAAN Uncharacterized protein OS=Vigna angularis var. angularis OX=157739 GN=Vigan.04G228300 PE=4 SV=1	31.58	3	3	16	171	18.9404	5.50342	1.17825	8	8.41148	0.934663	6	4.21283	1.29667	2	18.5402	0.942872	8	13.432	0.865898	6	27.9532	0.831124	2	48.6482	0.949889	8	14.9947	1.20278	6	10.1887	0.934737	2	10.3868	0.733287	8	25.5841	0.954753	6	7.69622	0.774539	2	28.9899
A0A0L9VQY3	A0A0L9VQY3_PHAAN Non-specific lipid-transfer protein	LR48_Vigan11g049400	A0A0L9VQY3_PHAAN Non-specific lipid-transfer protein OS=Phaseolus angularis OX=3914 GN=LR48_Vigan11g049400 PE=3 SV=1	31.58	2	3	5	114	11.3387	8.55811	1.01085	3	16.7843				1.09931	1		0.817689	3	0.883143				1.3756	1		1.25448	3	0.19031				0.809784	1		0.812005	3	3.25638				0.930598	1
XM_017584189.1			XP_017439678.1	31.49	33	33	137	1321	145.664	5.8208	0.836217	46	10.6369	0.964605	32	10.2813	0.713695	56	22.41	1.13021	46	7.70433	1.6696	33	8.43322	1.33901	56	15.3019	1.02115	46	17.3383	0.808134	32	15.6256	1.01034	56	7.67349	1.20708	46	17.1539	0.970955	33	23.3412	1.23349	56	9.71594
A0A0S3T0P1	A0A0S3T0P1_PHAAN Uncharacterized protein	Vigan.10G001700	A0A0S3T0P1_PHAAN Uncharacterized protein OS=Vigna angularis var. angularis OX=157739 GN=Vigan.10G001700 PE=4 SV=1	31.47	10	10	86	448	50.0534	6.39209	0.863762	36	8.09568	1.06075	24	7.47664	0.738651	26	25.3911	1.02977	36	11.2648	1.27196	24	10.5557	1.14048	26	14.4863	1.02288	36	15.5914	0.841685	24	9.77345	0.995608	26	11.2445	1.24253	36	28.668	1.05422	24	16.6806	1.2811	26	24.7481
A0A0S3S2E1	A0A0S3S2E1_PHAAN Uncharacterized protein	Vigan.05G027800	A0A0S3S2E1_PHAAN Uncharacterized protein OS=Vigna angularis var. angularis OX=157739 GN=Vigan.05G027800 PE=4 SV=1	31.47	3	4	32	197	21.3745	8.55811	1.08512	7	12.8639	0.936998	7	10.0751	1.24297	8	21.5289	1.06651	7	8.12883	0.875132	7	24.1455	0.661943	8	23.1213	0.886869	7	9.9379	1.09906	7	8.0184	0.962816	8	7.34348	0.861149	7	49.1337	1.1844	7	13.8115	0.768306	8	18.584
A0A0S3TCN0	A0A0S3TCN0_PHAAN Uncharacterized protein	Vigan.11G227300	A0A0S3TCN0_PHAAN Uncharacterized protein OS=Vigna angularis var. angularis OX=157739 GN=Vigan.11G227300 PE=4 SV=1	31.46	4	4	9	178	19.6262	4.53857	1.08511	5	4.23426	0.792598	2	9.06097	1.52429	2	4.04823	0.955225	5	2.9468	0.352303	2	9.90683	0.438897	2	38.5824	1.04325	5	6.23152	1.49922	2	2.64738	1.07868	2	2.42532	0.674055	5	10.3105	1.02339	2	16.9607	0.549161	2	2.46576
A0A0S3QXS0	A0A0S3QXS0_PHAAN Peptidyl-prolyl cis-trans isomerase	Vigan.01G059700	A0A0S3QXS0_PHAAN Peptidyl-prolyl cis-trans isomerase OS=Vigna angularis var. angularis OX=157739 GN=Vigan.01G059700 PE=3 SV=1	31.43	4	6	39	175	18.9785	8.41162	1.03398	4	1.35473	1.04116	4	6.96086	0.959752	3	7.104	0.974244	4	2.63399	0.807103	4	20.1663	1.04278	3	28.9537	1.05828	4	1.5455	1.08776	4	6.88092	1.08483	3	6.97453	0.941549	4	5.27517	1.10791	4	6.6835	0.990514	3	18.4759
A0A0L9VD76	A0A0L9VD76_PHAAN 40S ribosomal protein S24	LR48_Vigan09g160200	A0A0L9VD76_PHAAN 40S ribosomal protein S24 OS=Phaseolus angularis OX=3914 GN=LR48_Vigan09g160200 PE=3 SV=1	31.39	5	5	67	137	15.7267	10.6382	0.957726	23	9.14206	0.883836	29	9.45393	0.565079	15	24.3297	1.11258	23	8.15281	0.942147	29	23.4987	1.23642	15	8.68394	1.0218	23	11.8849	1.10617	29	11.6872	1.07868	15	10.4453	0.872377	23	13.8526	1.05518	29	14.9178	1.38915	15	10.9398
A0A0S3R301	A0A0S3R301_PHAAN Uncharacterized protein	Vigan.01G263800	A0A0S3R301_PHAAN Uncharacterized protein OS=Vigna angularis var. angularis OX=157739 GN=Vigan.01G263800 PE=4 SV=1	31.38	8	8	15	325	37.1484	6.18896	1.14841	8	4.42748	1.21595	3	2.96636	1.15352	4	10.4676	0.953545	8	5.31321	0.894936	3	7.9238	0.797403	4	15.325	0.825305	8	11.267	1.03652	3	25.6788	1.00898	4	13.2056	1.00158	8	15.5411	0.876663	3	11.7306	0.907798	4	11.9712
NC_030638.1.1575.3			NC_030638.1.1575.3	31.32	4	4	8	182	20.0095	8.54346	0.985679	4	2.91761	0.906867	1		1.01655	3	7.21071	1.0527	4	5.33479	1.24746	1		1.14547	3	4.92517	0.892928	4	4.11361	1.11035	1		0.945314	3	15.9329	1.14581	4	9.31376	0.70707	1		0.956515	3	7.51722
NW_016114973.1.4.4			NW_016114973.1.4.4	31.29	1	4	69	147	16.3943	9.45166	1.00229	8	4.30639	1.01065	4	6.14539	0.865283	1		1.16541	8	4.6801	1.01536	4	14.9936	1.10931	1		0.885163	8	5.31831	0.924898	4	7.32977	1.01932	1		1.02746	8	9.79993	1.22738	4	7.84853	1.13379	1
A0A0S3T2T3	A0A0S3T2T3_PHAAN Uncharacterized protein	Vigan.10G050800	A0A0S3T2T3_PHAAN Uncharacterized protein OS=Vigna angularis var. angularis OX=157739 GN=Vigan.10G050800 PE=3 SV=1	31.27	3	7	41	259	29.4427	4.98291	1.16012	3	4.42234							0.92395	3	1.24999							0.912767	3	0.63101							0.887009	3	11.2775
A0A0S3SJA5	A0A0S3SJA5_PHAAN Uncharacterized protein	Vigan.07G173300	A0A0S3SJA5_PHAAN Uncharacterized protein OS=Vigna angularis var. angularis OX=157739 GN=Vigan.07G173300 PE=4 SV=1	31.18	7	8	18	279	30.379	8.85107	1.0731	6	5.37605	1.23785	1		0.960957	6	35.5526	1.03535	6	4.99896	0.956692	1		0.949416	6	4.54471	0.883892	6	12.0441	0.909174	1		1.0285	6	2.95562	1.04297	6	19.171	1.098	1		1.03151	6	33.1049
A0A0L9TE21	A0A0L9TE21_PHAAN Cytochrome c oxidase subunit	LR48_Vigan541s000700	A0A0L9TE21_PHAAN Cytochrome c oxidase subunit OS=Phaseolus angularis OX=3914 GN=LR48_Vigan541s000700 PE=3 SV=1	31.17	1	3	14	77	8.97027	7.79639	1.0893	2	2.62521							1.13748	2	8.58898							0.751332	2	8.78097							1.0305	2	4.57432
A0A0S3RJU1	A0A0S3RJU1_PHAAN Uncharacterized protein	Vigan.03G050600	A0A0S3RJU1_PHAAN Uncharacterized protein OS=Vigna angularis var. angularis OX=157739 GN=Vigan.03G050600 PE=4 SV=1	31.15	10	10	28	321	35.6915	4.91943	0.855038	9	7.14407	0.90769	4	1.67645	0.616116	15	17.4901	1.06624	9	3.59483	1.51105	4	14.6455	1.2643	15	10.1326	1.06501	9	11.7306	0.906317	4	10.0041	1.0614	15	12.095	1.19761	9	15.153	0.939705	4	5.28555	1.35533	15	20.5685
A0A0L9TMK8	A0A0L9TMK8_PHAAN Uncharacterized protein	LR48_Vigan01g123200	A0A0L9TMK8_PHAAN Uncharacterized protein OS=Phaseolus angularis OX=3914 GN=LR48_Vigan01g123200 PE=4 SV=1	31.11	38	38	228	1456	163.43	6.31592	0.883498	63	8.76013	1.04347	55	8.05357	0.880676	109	18.6295	1.06927	63	8.8944	1.48504	55	12.4145	1.066	109	15.9672	1.01284	63	16.5357	0.847696	55	11.8723	1.04781	109	10.6536	1.18066	63	17.0456	0.850407	55	17.57	1.05176	109	12.3203
NC_030647.1.258.2			NC_030647.1.258.2	31.02	6	6	30	216	23.6545	7.85498	1.04628	9	9.51241	0.989246	11	9.973	1.10457	8	16.5058	1.0237	10	17.2122	0.775845	11	30.5561	0.827376	8	14.5535	0.92009	10	28.1548	1.12128	11	4.22298	1.09289	8	3.59634	1.01651	10	22.3346	1.0648	11	9.46545	0.805826	8	13.9264
A0A0L9V7K1	A0A0L9V7K1_PHAAN Uncharacterized protein (Fragment)	LR48_Vigan08g187200	A0A0L9V7K1_PHAAN Uncharacterized protein (Fragment) OS=Phaseolus angularis OX=3914 GN=LR48_Vigan08g187200 PE=3 SV=1	30.94	6	6	16	265	28.2105	5.08447	1.12344	8	9.9867	1.06588	2	1.7954	1.31824	6	13.7607	0.93346	8	7.8924	0.786245	2	4.02452	0.766099	6	14.6398	0.948002	8	7.25113	1.14796	2	3.16551	0.987769	6	7.43519	0.75508	8	14.8373	0.958821	2	8.86651	0.755405	6	15.376
A0A0S3T910	A0A0S3T910_PHAAN 6-phosphogluconate dehydrogenase, decarboxylating	Vigan.11G067600	A0A0S3T910_PHAAN 6-phosphogluconate dehydrogenase, decarboxylating OS=Vigna angularis var. angularis OX=157739 GN=Vigan.11G067600 PE=3 SV=1	30.89	4	13	55	492	54.4991	7.09326	1.03611	3	1.03033				1.14142	2	11.0034	0.934885	3	3.51156				0.884966	2	13.8928	1.15649	3	5.6257				0.979844	2	1.45293	0.784709	3	3.15374				0.941907	2	12.4674
A0A0S3TCC8	A0A0S3TCC8_PHAAN Glutamate decarboxylase	Vigan.11G218000	A0A0S3TCC8_PHAAN Glutamate decarboxylase OS=Vigna angularis var. angularis OX=157739 GN=Vigan.11G218000 PE=3 SV=1	30.86	13	13	39	499	56.1818	6.04932	0.820284	15	10.5434	0.922079	7	6.05579	0.694959	15	26.4139	1.03675	15	9.84251	1.53939	7	11.7343	1.19595	15	14.394	1.14777	15	14.4872	0.907092	7	9.78538	1.08233	15	12.084	1.03425	15	23.7949	0.855444	7	14.8671	1.18416	15	7.77822
A0A0S3RGH8	A0A0S3RGH8_PHAAN Peptidyl-prolyl cis-trans isomerase	Vigan.02G254700	A0A0S3RGH8_PHAAN Peptidyl-prolyl cis-trans isomerase OS=Vigna angularis var. angularis OX=157739 GN=Vigan.02G254700 PE=4 SV=1	30.82	4	4	7	146	15.2517	9.51025	1.06022	3	2.62724	1.05418	3	12.1906	1.12293	1		0.940487	3	10.3987	0.807503	3	23.6855	0.900648	1		1.00114	3	0.346615	1.0439	3	2.55266	1.02644	1		0.958215	3	5.79832	1.22778	3	26.7037	0.896727	1
NC_030645.1.696.13			NC_030645.1.696.13	30.81	6	16	76	607	65.3329	5.43994	1.02547	9	13.0606	1.00944	4	10.554	1.04828	6	41.7645	0.957674	9	10.9137	1.36028	4	2.63613	1.1591	6	19.9896	0.962838	9	18.028	1.00888	4	16.0788	0.972062	6	7.53808	0.940505	9	24.7253	0.688258	4	27.3872	0.974635	5	28.2212
NC_030637.1.286.3			NC_030637.1.286.3	30.77	5	5	66	156	17.8664	10.4038	0.848571	13	8.25457	0.933723	17	12.4649	0.614767	18	17.1379	1.00025	13	7.185	1.05504	17	26.8872	1.28134	18	21.0096	1.1656	13	15.3028	0.954787	17	29.3156	1.04276	18	18.008	1.09917	13	12.6879	1.3558	17	10.0776	1.33284	18	9.30569
A0A0S3SJT1	A0A0S3SJT1_PHAAN Citrate synthase	Vigan.07G195900	A0A0S3SJT1_PHAAN Citrate synthase OS=Vigna angularis var. angularis OX=157739 GN=Vigan.07G195900 PE=3 SV=1	30.72	14	14	61	472	52.4762	7.89893	1.07556	26	6.2305	1.30266	9	10.2644	1.30745	26	13.7431	1.0792	26	5.5817	0.970345	9	11.9031	0.841786	26	13.6335	0.837187	26	14.7252	0.990582	9	25.1112	0.966032	26	9.04241	1.02252	26	17.2528	0.921935	9	15.794	0.854308	26	21.5165
XM_017581972.1			XP_017437461.1	30.68	3	3	6	176	19.8718	7.6792	1.06092	2	5.15896	1.11879	2	25.2982	1.1406	1		0.941283	2	5.15793	1.58461	2	40.5944	0.751374	1		1.1276	2	4.73795	0.734468	2	12.4935	1.06432	1		0.749861	2	19.8856	0.814404	2	16.9279	0.917634	1
NC_030640.1.985.1			NC_030640.1.985.1	30.66	1	3	27	137	14.9416	5.021	0.731536	2	3.60549	1.08985	3	4.34497	0.511264	1		0.867013	2	4.81446	0.858319	3	10.4292	1.15504	1		1.49517	2	6.32574	1.09992	3	4.32166	1.24706	1		1.03181	2	3.36121	1.05121	3	2.25908	1.26387	1
A0A0L9T825	A0A0L9T825_PHAAN T-complex protein 1 subunit gamma	LR48_Vigan307s001300	A0A0L9T825_PHAAN T-complex protein 1 subunit gamma OS=Phaseolus angularis OX=3914 GN=LR48_Vigan307s001300 PE=3 SV=1	30.63	18	18	87	555	60.2556	6.32861	1.18718	24	9.57797	1.21773	24	9.03756	1.46529	35	13.3608	0.987855	24	11.3176	0.953098	24	14.0513	0.681098	35	31.1812	0.767323	24	30.1536	1.01194	24	11.6209	0.919514	35	8.44024	0.958805	24	23.0548	0.837753	24	15.5561	0.730791	34	23.0569
A0A0S3SUY9	A0A0S3SUY9_PHAAN Uncharacterized protein	Vigan.08G358100	A0A0S3SUY9_PHAAN Uncharacterized protein OS=Vigna angularis var. angularis OX=157739 GN=Vigan.08G358100 PE=3 SV=1	30.62	10	10	91	356	40.3006	5.68115	1.14781	23	10.9337	1.10979	29	7.43715	1.43235	39	11.3534	1.05463	23	10.1413	0.692334	29	22.351	0.54604	39	44.2544	0.807439	23	8.51253	1.13436	29	14.5213	1.03743	39	9.80459	0.91894	23	30.2003	0.846471	29	21.8228	0.662287	39	22.8355
A0A0S3RF15	A0A0S3RF15_PHAAN Uncharacterized protein	Vigan.02G214000	A0A0S3RF15_PHAAN Uncharacterized protein OS=Vigna angularis var. angularis OX=157739 GN=Vigan.02G214000 PE=3 SV=1	30.61	5	5	18	196	21.704	4.91943	1.17466	11	10.8404	0.934386	4	12.272	1.4883	3	0.0573482	0.879789	11	6.85072	0.693725	4	11.6906	0.622493	3	4.50744	0.895348	11	21.5274	1.28495	4	2.88386	1.00793	3	6.10271	0.99201	11	60.8384	0.960315	4	21.036	0.65558	3	0.800095
A0A0L9VS04	A0A0L9VS04_PHAAN Profilin	LR48_Vigan11g088300	A0A0L9VS04_PHAAN Profilin OS=Phaseolus angularis OX=3914 GN=LR48_Vigan11g088300 PE=3 SV=1	30.53	5	5	68	131	13.997	4.99561	1.1108	15	8.28624	1.02211	21	5.78536	1.36253	32	12.4017	0.884519	15	6.67377	0.739524	21	29.6497	0.746484	32	35.4499	1.04994	15	10.1138	1.19277	21	18.846	0.973234	32	10.6249	0.79153	15	9.17079	0.954312	21	19.2568	0.721857	32	15.2651
XM_017573721.1			XP_017429210.1	30.47	3	3	11	128	13.8775	7.12256	1.02209	5	12.9517	0.890812	4	11.5429	1.27629	2	7.20427	0.939201	5	6.47413	0.56725	4	13.3521	0.749815	2	11.5527	1.02384	5	14.1123	1.35121	4	3.34976	1.02809	2	3.02188	0.909045	5	69.2129	0.962862	4	15.8705	0.769923	2	15.6356
NC_030637.1.415.5			NC_030637.1.415.5	30.45	3	11	29	463	50.629	6.99072	1.08696	4	7.47016	0.905956	2	1.83329	1.27961	1		0.990781	4	11.6183	0.489661	2	19.9366	0.645964	1		0.981652	4	10.5169	1.36145	2	3.19802	1.14785	1		0.871961	4	14.8983	1.03232	2	1.37244	0.662419	1
A0A0S3SNR7	A0A0S3SNR7_PHAAN Carboxypeptidase	Vigan.08G112000	A0A0S3SNR7_PHAAN Carboxypeptidase OS=Vigna angularis var. angularis OX=157739 GN=Vigan.08G112000 PE=3 SV=1	30.44	8	13	264	496	55.5111	5.23682	1.08265	60	9.16155	1.10278	55	9.81151	1.22832	90	14.7738	1.01666	60	10.2662	0.921536	55	15.9451	0.690916	90	32.6089	0.927061	60	19.8907	1.13573	55	8.51398	1.09127	90	9.92385	0.984008	60	15.2238	0.764291	55	19.3339	0.801575	90	24.8541
A0A0S3S0F6	A0A0S3S0F6_PHAAN Uncharacterized protein	Vigan.04G395700	A0A0S3S0F6_PHAAN Uncharacterized protein OS=Vigna angularis var. angularis OX=157739 GN=Vigan.04G395700 PE=4 SV=1	30.43	2	2	4	92	10.2188	4.4624	1.03443	4	4.72823							0.755693	4	18.2673							1.41874	4	11.8701							0.60624	4	22.1011
A0A0S3SLY3	A0A0S3SLY3_PHAAN Fructose-bisphosphate aldolase	Vigan.08G037400	A0A0S3SLY3_PHAAN Fructose-bisphosphate aldolase OS=Vigna angularis var. angularis OX=157739 GN=Vigan.08G037400 PE=3 SV=1	30.41	9	10	62	388	42.3179	8.85107	0.966274	15	13.1996	1.17182	12	12.7182	1.32199	33	15.122	1.00986	15	7.88751	1.03489	12	23.7782	0.712868	33	22.6051	0.956056	15	17.2307	1.00455	12	22.7884	1.00632	33	11.5721	1.06485	15	29.8558	0.874704	12	25.9507	0.73402	33	17.2197
A0A0L9VFZ2	A0A0L9VFZ2_PHAAN Peptidylprolyl isomerase	LR48_Vigan09g260900	A0A0L9VFZ2_PHAAN Peptidylprolyl isomerase OS=Phaseolus angularis OX=3914 GN=LR48_Vigan09g260900 PE=4 SV=1	30.36	3	3	77	112	12.0531	7.28369	0.919923	15	8.36301	1.15012	30	8.33037	1.10221	32	8.62315	1.14333	15	9.90188	0.977402	30	22.8274	1.00356	32	18.5337	0.927743	15	35.9389	0.79881	30	14.1085	0.949102	32	8.0109	1.12158	15	29.2657	1.41766	30	16.1043	0.978727	32	12.2387
NW_016114975.1.74.4			NW_016114975.1.74.4	30.34	9	10	43	435	47.2733	7.10791	1.10542	11	12.2333	0.912441	10	6.2768	1.2739	15	14.1073	0.997703	11	5.3689	0.812166	10	13.1388	0.73656	15	17.7608	0.88858	11	14.4533	1.22374	10	11.0528	0.980095	15	10.5957	0.960232	11	30.461	0.965119	10	16.6274	0.747443	15	11.187
A0A0L9VH90	A0A0L9VH90_PHAAN Uncharacterized protein	LR48_Vigan09g270300	A0A0L9VH90_PHAAN Uncharacterized protein OS=Phaseolus angularis OX=3914 GN=LR48_Vigan09g270300 PE=4 SV=1	30.33	3	3	20	122	13.1204	7.86963	0.750436	3	21.5893	0.93605	8	5.25877	0.553288	8	27.8275	1.25902	3	15.1362	0.971916	8	7.40426	1.22418	8	7.50664	1.08651	3	3.34745	1.11942	8	5.41233	1.19176	8	10.8849	1.14157	3	21.7893	0.934051	8	13.2156	1.155	8	3.71993
A0A0L9VSX1	A0A0L9VSX1_PHAAN Uncharacterized protein	LR48_Vigan11g089700	A0A0L9VSX1_PHAAN Uncharacterized protein OS=Phaseolus angularis OX=3914 GN=LR48_Vigan11g089700 PE=3 SV=1	30.28	15	15	53	568	63.3408	6.50732	1.06053	16	8.22407	1.24205	13	13.679	1.20418	24	13.7909	0.98382	16	7.98584	1.12257	13	15.659	0.83366	24	21.6141	0.883443	16	22.2565	0.956448	13	15.0661	1.04015	24	11.5338	1.00081	16	21.0114	0.776606	13	10.3171	0.859307	24	18.394
NC_030643.1.222.19			NC_030643.1.222.19	30.2	8	11	32	404	45.0329	6.02393	0.807473	8	7.59337	0.969372	7	13.368	0.87272	13	30.0432	1.1026	8	5.08515	1.57902	7	15.08	1.14187	13	20.6131	1.03093	8	9.96621	0.815628	7	22.3099	1.02061	13	8.2308	1.29549	8	18.0342	0.904929	7	3.31377	1.01765	13	16.6766
NW_016114859.1.33.1			NW_016114859.1.33.1	30.17	5	5	40	179	19.9801	8.68994	1.05363	19	11.4041	0.767664	12	20.3319	1.43656	9	9.50104	0.827632	19	12.9139	0.514961	12	31.4956	0.549098	9	50.3328	1.20219	19	23.6708	1.39065	12	20.7425	1.04035	9	6.82087	0.650508	19	33.6162	1.05147	12	26.4129	0.591622	9	28.649
A0A0S3T6K4	A0A0S3T6K4_PHAAN Uncharacterized protein	Vigan.10G208000	A0A0S3T6K4_PHAAN Uncharacterized protein OS=Vigna angularis var. angularis OX=157739 GN=Vigan.10G208000 PE=4 SV=1	30.15	10	10	44	408	45.0561	7.51807	1.06544	16	11.129	1.09799	12	6.45988	1.29082	15	20.1253	1.03257	16	13.1512	0.955079	12	27.6282	0.826932	15	33.7359	0.823665	16	21.2102	0.964708	12	12.8653	0.974825	15	3.95926	0.997951	16	27.8784	1.09691	12	15.9619	0.848054	15	28.4744
A0A0L9VAK7	A0A0L9VAK7_PHAAN Polyadenylate-binding protein	LR48_Vigan09g069200	A0A0L9VAK7_PHAAN Polyadenylate-binding protein OS=Phaseolus angularis OX=3914 GN=LR48_Vigan09g069200 PE=3 SV=1	30.14	12	14	74	627	68.2452	6.3667	1.11522	26	7.28177	1.17252	10	10.3058	1.31377	19	20.2854	0.980934	26	17.8876	0.93103	10	19.6024	0.741803	19	27.8592	0.988854	26	18.2944	0.997628	10	11.8834	0.933235	19	8.02506	0.868244	26	22.5428	1.01907	10	15.0874	0.811482	19	24.0859
A0A0S3T6S1	A0A0S3T6S1_PHAAN Uncharacterized protein	Vigan.11G005300	A0A0S3T6S1_PHAAN Uncharacterized protein OS=Vigna angularis var. angularis OX=157739 GN=Vigan.11G005300 PE=4 SV=1	30.11	2	2	20	93	9.77784	8.32373	0.990053	9	6.06098	1.06657	5	12.001	0.948875	6	15.6407	0.985643	9	11.6945	1.04628	5	40.3081	0.994057	6	8.80209	1.14081	9	5.69786	1.00993	5	30.3857	1.08688	6	6.49881	0.79799	9	16.6651	0.837823	5	13.5156	0.981739	6	17.6375
A0A0S3R5I3	A0A0S3R5I3_PHAAN Uncharacterized protein	Vigan.01G363400	A0A0S3R5I3_PHAAN Uncharacterized protein OS=Vigna angularis var. angularis OX=157739 GN=Vigan.01G363400 PE=3 SV=1	30	2	2	3	100	11.1996	8.73389	0.994187	2	5.05672				1.05904	1		1.14241	2	5.68388				1.10818	1		0.843996	2	0.0523993				0.938882	1		1.10107	2	3.23075				0.978022	1
A0A0S3SNH1	A0A0S3SNH1_PHAAN Peroxidase	Vigan.08G093500	A0A0S3SNH1_PHAAN Peroxidase OS=Vigna angularis var. angularis OX=157739 GN=Vigan.08G093500 PE=3 SV=1	29.97	9	9	32	357	39.0429	8.22119	1.14705	10	5.05704	0.796408	15	23.1012	1.20294	7	1.38138	0.736752	10	26.8915	0.591116	15	33.5649	0.800243	7	17.55	1.1247	10	21.4653	1.44805	15	14.6345	1.00242	7	7.20403	0.859547	10	28.2614	0.891619	15	17.0093	0.870222	7	9.54294
NC_030637.1.152.5			NC_030637.1.152.5	29.93	6	6	18	284	30.0015	9.43701	1.04183	10	4.2389	1.12384	2	9.2316	1.18026	6	13.2888	1.0492	10	5.7624	1.18327	2	4.79014	0.852216	6	27.806	0.84752	10	8.09021	0.953616	2	12.3951	0.993088	6	7.93093	1.10571	10	8.85711	0.848662	2	8.70951	0.882358	6	22.1731
NC_030638.1.1443.2			NC_030638.1.1443.2	29.91	4	11	52	468	51.7292	5.37646	0.967913	2	16.9415	1.05293	3	0.924092	0.957886	3	18.9005	0.881956	2	2.05555	0.89225	3	7.26968	0.897946	3	7.70046	1.23343	2	3.57501	0.918443	3	1.04947	1.0136	3	1.82901	0.819172	2	53.582	1.13727	3	9.45296	1.05761	3	9.74574
A0A0L9UWL6	A0A0L9UWL6_PHAAN Uncharacterized protein	LR48_Vigan07g063800	A0A0L9UWL6_PHAAN Uncharacterized protein OS=Phaseolus angularis OX=3914 GN=LR48_Vigan07g063800 PE=4 SV=1	29.89	6	6	25	184	20.7081	9.15869	1.08121	13	6.20824	1.04532	5	2.06978	0.931855	7	14.4018	0.990155	13	11.355	1.16256	5	35.4603	1.04245	7	18.2952	0.819798	13	4.88733	1.01874	5	19.1093	1.00592	7	16.4378	1.06149	13	6.81905	0.868779	5	14.6166	1.04443	7	17.6528
NC_030638.1.1169.10			NC_030638.1.1169.10	29.89	8	8	34	378	42.262	4.98291	1.06119	12	15.5146	1.26223	7	7.08629	1.19552	12	19.6855	1.04547	12	16.3301	0.729522	7	26.5684	0.724976	12	29.1542	0.858701	12	18.4967	1.14862	7	8.16885	1.02376	12	6.00262	1.0326	12	22.1454	0.811764	7	1.54595	0.875525	12	30.3378
A0A0L9UB55	A0A0L9UB55_PHAAN Histone H2A	LR48_Vigan04g035800	A0A0L9UB55_PHAAN Histone H2A OS=Phaseolus angularis OX=3914 GN=LR48_Vigan04g035800 PE=3 SV=1	29.85	3	4	63	134	14.227	10.3892	1.07642	7	3.2902	1.01739	12	10.7569	0.942069	12	22.546	1.00312	7	4.76501	0.706264	12	26.3568	1.02139	12	15.9124	1.02093	7	12.9099	1.07921	12	9.40106	1.00359	12	5.87176	0.802911	7	9.32669	1.22451	12	10.5767	1.09045	12	16.9547
NC_030640.1.489.5			NC_030640.1.489.5	29.82	3	6	49	218	25.0536	4.95752	1.04546	3	1.44254	0.944781	2	10.8576	1.22895	4	13.2455	1.09869	3	9.65539	0.798781	2	27.8208	0.948351	4	20.8202	1.02501	3	32.4407	1.30192	2	12.6881	0.972865	4	15.0809	0.759621	3	31.632	0.694821	2	1.99951	0.775911	4	40.6837
NC_030646.1.978.2			NC_030646.1.978.2	29.81	10	10	21	473	50.4349	5.23682	0.98674	9	4.04875	0.904438	2	19.1691	0.897573	10	9.06382	1.03172	9	2.54692	1.46737	2	16.2038	1.22508	9	7.04862	0.924952	9	18.7966	0.807472	2	14.2328	0.94917	10	4.65924	0.935166	9	24.4178	1.17752	2	22.6856	1.11948	10	9.4166
A0A0L9UJ62	A0A0L9UJ62_PHAAN Uncharacterized protein	LR48_Vigan05g019100	A0A0L9UJ62_PHAAN Uncharacterized protein OS=Phaseolus angularis OX=3914 GN=LR48_Vigan05g019100 PE=3 SV=1	29.79	3	3	37	94	10.3692	6.1001	1.03723	10	2.38351	0.880886	16	11.0499	1.51451	11	14.5299	0.88094	10	3.41052	0.454226	16	29.1749	0.61634	11	16.9558	1.07699	10	9.67204	1.25657	16	10.4033	0.932196	11	5.33093	0.927802	10	8.9239	1.25246	16	23.1509	0.668167	11	26.1997
A0A0S3SU12	A0A0S3SU12_PHAAN Eukaryotic translation initiation factor 3 subunit E	Vigan.08G325000	A0A0S3SU12_PHAAN Eukaryotic translation initiation factor 3 subunit E OS=Vigna angularis var. angularis OX=157739 GN=Vigan.08G325000 PE=3 SV=1	29.75	11	11	31	437	51.0689	5.92236	1.15082	15	11.0987	1.06704	6	13.5709	1.32632	10	6.40915	0.957427	15	13.0047	1.09057	6	12.3263	0.848917	10	11.1885	0.83462	15	20.9573	1.05101	6	16.5113	0.902313	10	8.61056	0.919948	15	19.1063	0.902201	6	1.29591	0.821187	10	3.60416
A0A0L9TAR6	A0A0L9TAR6_PHAAN Uncharacterized protein	LR48_Vigan406s002400	A0A0L9TAR6_PHAAN Uncharacterized protein OS=Phaseolus angularis OX=3914 GN=LR48_Vigan406s002400 PE=3 SV=1	29.7	15	15	66	623	68.6339	5.66846	1.05095	23	9.52445	0.973497	16	18.9402	1.06006	27	16.8891	0.966533	23	5.50256	1.29973	16	32.1552	0.922861	27	26.8822	0.99948	23	5.82292	0.945501	16	24.5801	1.06275	27	8.06291	0.950737	23	24.2753	0.902919	16	6.46258	0.915292	27	18.4365
NC_030645.1.493.8			NC_030645.1.493.8	29.58	6	6	28	284	30.5321	5.16064	1.1538	12	9.4066	1.04269	9	5.81701	1.40922	7	8.01715	1.01634	12	11.7265	0.699575	9	20.0131	0.671367	7	7.78463	0.804676	12	12.3449	1.23461	9	9.58262	0.966868	7	3.05677	0.842563	12	28.2602	0.884875	9	12.6311	0.709838	7	12.8307
A0A0S3RSZ1	A0A0S3RSZ1_PHAAN Phosphomannomutase	Vigan.04G086300	A0A0S3RSZ1_PHAAN Phosphomannomutase OS=Vigna angularis var. angularis OX=157739 GN=Vigan.04G086300 PE=3 SV=1	29.55	6	6	16	247	27.9832	6.0874	1.1842	7	5.54318	1.10216	5	3.19619	1.14743	4	2.21887	1.02045	7	11.8989	0.730049	5	18.1737	0.96679	4	37.123	0.825182	7	25.265	1.19925	5	10.1697	0.9043	4	12.074	0.848553	7	37.1866	1.05166	5	14.8836	0.918558	4	9.95546
A0A0S3SNL8	A0A0S3SNL8_PHAAN Uncharacterized protein	Vigan.08G098500	A0A0S3SNL8_PHAAN Uncharacterized protein OS=Vigna angularis var. angularis OX=157739 GN=Vigan.08G098500 PE=4 SV=1	29.51	2	2	8	122	13.9271	5.17334	1.0421	6	7.84343	0.902446	2	5.24607				1.02606	6	14.6278	1.04469	2	40.8973				0.983185	6	18.661	1.04831	2	26.8546				0.968131	6	8.28089	1.0482	2	11.0345
A0A0S3SMT9	A0A0S3SMT9_PHAAN Uncharacterized protein	Vigan.08G073300	A0A0S3SMT9_PHAAN Uncharacterized protein OS=Vigna angularis var. angularis OX=157739 GN=Vigan.08G073300 PE=4 SV=1	29.46	14	14	62	628	68.4661	6.21436	1.14965	24	9.34428	1.00229	19	14.5564	1.30291	19	8.60856	0.954911	24	10.0305	0.787845	19	16.5838	0.653562	19	23.9244	0.945008	24	13.1379	1.22967	19	7.77855	1.04205	19	8.01798	0.782485	24	34.9898	0.832008	19	20.4013	0.735008	19	16.2215
A0A0S3RKL8	A0A0S3RKL8_PHAAN 40S ribosomal protein S26	Vigan.03G076800	A0A0S3RKL8_PHAAN 40S ribosomal protein S26 OS=Vigna angularis var. angularis OX=157739 GN=Vigan.03G076800 PE=3 SV=1	29.46	2	2	5	129	14.9008	10.9019	0.84288	3	0.721064	0.932797	1		1.03491	1		1.15089	3	2.70257	1.46497	1		0.925092	1		1.17162	3	1.44291	0.844985	1		0.938535	1		1.05174	3	1.13717	1.08287	1		1.1417	1
A0A0L9T3U5	A0A0L9T3U5_PHAAN Uncharacterized protein (Fragment)	LR48_Vigan45s000800	A0A0L9T3U5_PHAAN Uncharacterized protein (Fragment) OS=Phaseolus angularis OX=3914 GN=LR48_Vigan45s000800 PE=3 SV=1	29.41	2	4	16	102	11.6902	10.6382	0.803146	5	5.71059	0.878017	5	2.17835	0.595134	3	2.16779	1.12048	5	1.46839	1.02171	5	5.12795	1.19731	3	4.73933	0.954632	5	4.82053	1.00452	5	1.07727	1.18054	3	0.0961222	1.36124	5	8.84778	1.36198	5	3.73771	1.25281	3	4.53005
A0A0L9TV12	A0A0L9TV12_PHAAN Uncharacterized protein	LR48_Vigan02g055000	A0A0L9TV12_PHAAN Uncharacterized protein OS=Phaseolus angularis OX=3914 GN=LR48_Vigan02g055000 PE=4 SV=1	29.37	3	3	3	143	16.1733	9.5542	0.915718	3	1.5987							1.11627	3	14.6422							0.880108	3	15.4436							1.08844	3	12.0076
NC_030641.1.305.5			NC_030641.1.305.5	29.35	2	8	47	293	33.1521	8.93896	0.958903	2	2.26501							0.977572	2	3.45194							0.826014	2	38.7107							1.33379	2	37.7492
A0A0S3S3L8	A0A0S3S3L8_PHAAN Uncharacterized protein	Vigan.05G076900	A0A0S3S3L8_PHAAN Uncharacterized protein OS=Vigna angularis var. angularis OX=157739 GN=Vigan.05G076900 PE=3 SV=1	29.23	4	4	18	130	14.7809	9.89111	1.00721	8	3.87419	0.796469	4	10.8659	0.502144	6	10.8961	0.968877	8	6.8538	0.931265	4	5.18433	1.39993	6	9.81964	1.16054	8	4.65433	1.22865	4	1.11679	0.996931	6	9.74065	0.775606	8	16.994	1.05688	4	2.10744	1.46917	6	2.39324
A0A0L9TE22	A0A0L9TE22_PHAAN Uncharacterized protein	LR48_Vigan583s002300	A0A0L9TE22_PHAAN Uncharacterized protein OS=Phaseolus angularis OX=3914 GN=LR48_Vigan583s002300 PE=4 SV=1	29.22	3	3	5	243	28.7154	8.73389	1.01767	4	10.48							0.889822	4	11.7301				6.74538	1		1.06145	4	2.40479							0.987695	4	19.7939
A0A0S3S583	A0A0S3S583_PHAAN Uncharacterized protein	Vigan.05G139800	A0A0S3S583_PHAAN Uncharacterized protein OS=Vigna angularis var. angularis OX=157739 GN=Vigan.05G139800 PE=4 SV=1	29.2	5	7	16	339	37.3963	6.01123	0.983522	2	17.8505	1.47264	1		1.23328	7	10.0182	1.04482	2	6.76996	1.19116	1		0.806418	7	31.348	0.889308	2	45.9399	0.907347	1		0.940915	7	4.19231	1.09718	2	11.4465	0.423585	1		0.831334	7	4.48701
NW_016114906.1.31.14			NW_016114906.1.31.14	29.17	2	16	118	624	68.1436	5.35107	0.969007	5	6.59065	0.970082	10	6.67868	0.930118	7	26.4948	1.01495	5	9.40738	1.95275	10	22.5852	1.324	7	32.4158	0.958803	5	38.9057	0.628523	10	45.1058	0.88415	7	10.4435	1.22636	5	37.1195	1.03388	10	6.8387	1.06903	7	19.1655
A0A0S3R4Z3	A0A0S3R4Z3_PHAAN Tubulin alpha chain	Vigan.01G363500	A0A0S3R4Z3_PHAAN Tubulin alpha chain OS=Vigna angularis var. angularis OX=157739 GN=Vigan.01G363500 PE=3 SV=1	29.11	2	13	67	450	49.5404	5.09717	0.91441	3	0.0963348	1.21591	4	11.367	1.30548	4	4.80539	1.06775	3	3.28824	1.36017	4	4.39643	0.941791	4	5.52727	0.72391	3	14.5769	0.721448	4	15.1384	0.936056	4	1.79576	1.40518	3	16.0446	0.992738	4	5.00355	0.760997	4	8.58951
A0A0L9UIE3	A0A0L9UIE3_PHAAN Uncharacterized protein	LR48_Vigan04g254500	A0A0L9UIE3_PHAAN Uncharacterized protein OS=Phaseolus angularis OX=3914 GN=LR48_Vigan04g254500 PE=4 SV=1	29.08	3	3	14	196	18.7083	6.75635	0.962785	2	1.40822	1.03552	6	21.9869	0.931573	6	7.56742	1.21385	2	16.5734	1.3552	5	30.4134	1.10461	6	11.5051	0.804226	2	23.8952	0.878561	6	26.4388	0.949092	6	9.82411	1.12382	2	1.49596	1.40265	5	12.858	1.11745	6	8.5577
A0A0L9THJ7	A0A0L9THJ7_PHAAN S-(hydroxymethyl)glutathione dehydrogenase	LR48_Vigan831s003500	A0A0L9THJ7_PHAAN S-(hydroxymethyl)glutathione dehydrogenase OS=Phaseolus angularis OX=3914 GN=LR48_Vigan831s003500 PE=3 SV=1	29.02	8	8	42	379	40.3535	6.771	0.774284	15	10.9191	0.982066	8	6.88164	0.734984	19	29.6392	1.03211	15	9.4395	1.48976	8	11.4905	1.20405	19	13.0034	1.0631	15	12.0973	0.834493	8	18.5428	1.10044	19	11.9586	1.24971	15	21.9601	0.944657	8	11.3859	1.15595	19	14.3432
A0A0L9VMG6	A0A0L9VMG6_PHAAN Uncharacterized protein	LR48_Vigan10g196400	A0A0L9VMG6_PHAAN Uncharacterized protein OS=Phaseolus angularis OX=3914 GN=LR48_Vigan10g196400 PE=4 SV=1	28.99	5	5	22	207	23.2088	5.90967	1.1321	7	2.89519	0.942721	8	2.41056	1.19964	6	4.36816	0.971604	7	8.7663	0.696155	8	11.6152	0.643662	6	24.9523	0.978926	7	13.2032	1.16458	8	8.88488	1.09919	6	12.2532	0.716444	7	15.5859	1.16679	8	12.3799	0.876875	6	8.20565
XM_017565745.1			XP_017421234.1	28.98	3	3	6	176	18.6843	9.23193	0.967842	3	0.0203414	0.631652	1		1.21102	2	3.12221	1.06221	3	1.11169	0.358933	1		0.634087	2	28.4073	1.09216	3	2.70125	1.61354	1		1.05983	2	8.17643	0.947201	3	12.9405	0.977207	1		0.893198	2	7.05681
A0A0L9V7Y9	A0A0L9V7Y9_PHAAN Uncharacterized protein	LR48_Vigan08g200800	A0A0L9V7Y9_PHAAN Uncharacterized protein OS=Phaseolus angularis OX=3914 GN=LR48_Vigan08g200800 PE=4 SV=1	28.97	2	6	34	290	31.9501	9.53955	1.23347	3	2.01615	1.14751	3	2.62116	0.997523	2	15.0543	0.97756	3	1.55398	0.986827	3	15.6771	1	2	19.261	0.812113	3	0.269524	1.08275	3	6.04757	1.07464	2	0.194724	0.92512	3	20.0848	0.775669	3	1.35085	0.919674	2	8.58706
A0A0S3S788	A0A0S3S788_PHAAN Cysteine proteinase inhibitor	Vigan.05G222400	A0A0S3S788_PHAAN Cysteine proteinase inhibitor OS=Vigna angularis var. angularis OX=157739 GN=Vigan.05G222400 PE=3 SV=1	28.87	3	3	14	97	10.6846	9.0415	1.01961	5	5.04995	1.02116	5	6.62728	0.835931	4	25.6301	0.895662	5	7.30135	1.03964	5	9.16024	0.963635	4	8.75715	1.18325	5	6.65049	1.10688	5	7.72205	1.11661	4	1.56179	0.779612	5	6.04042	0.855761	5	20.4606	1.08866	4	28.7824
A0A0S3SZI9	A0A0S3SZI9_PHAAN 40S ribosomal protein SA	Vigan.09G189100	A0A0S3SZI9_PHAAN 40S ribosomal protein SA OS=Vigna angularis var. angularis OX=157739 GN=Vigan.09G189100 PE=3 SV=1	28.8	3	7	65	309	33.878	5.26221	0.876588	17	8.18731	0.997049	10	6.80895	0.797506	9	11.724	1.01412	17	7.79859	1.40616	10	12.53	1.21622	9	11.4431	1.12763	17	13.6485	0.818532	10	10.291	0.989843	9	4.846	1.09333	17	8.34355	1.00504	10	5.14787	1.19446	9	8.61067
A0A0S3R460	A0A0S3R460_PHAAN Uncharacterized protein	Vigan.01G322400	A0A0S3R460_PHAAN Uncharacterized protein OS=Vigna angularis var. angularis OX=157739 GN=Vigan.01G322400 PE=4 SV=1	28.8	4	4	25	250	24.4811	7.6792	0.958098	9	4.4996	1.02681	9	11.2592	1.09204	7	13.6699	1.08819	9	7.64517	0.831626	9	23.1089	0.898628	7	16.83	0.963869	9	18.7747	1.08983	9	7.66549	1.06041	7	23.6978	0.991807	9	12.3278	1.11549	9	18.3887	0.930399	7	5.21023
A0A0L9VFR3	A0A0L9VFR3_PHAAN Uncharacterized protein	LR48_Vigan09g250700	A0A0L9VFR3_PHAAN Uncharacterized protein OS=Phaseolus angularis OX=3914 GN=LR48_Vigan09g250700 PE=3 SV=1	28.77	1	6	70	146	16.6582	10.9165	0.855668	3	7.64954	0.826876	1		0.661648	1		1.07446	3	2.35091	1.27123	1		0.987895	1		1.27884	3	3.06043	1.01304	1		1.1621	1		0.928736	3	2.42078	1.05996	1		1.29401	1
A0A0L9UQ04	A0A0L9UQ04_PHAAN Uncharacterized protein	LR48_Vigan06g025500	A0A0L9UQ04_PHAAN Uncharacterized protein OS=Phaseolus angularis OX=3914 GN=LR48_Vigan06g025500 PE=3 SV=1	28.77	1	6	71	146	16.7202	11.019	0.784991	3	3.32881	0.867276	1		0.500034	2	20.4728	1.0256	3	5.50146	1.30774	1		1.2901	2	6.16507	1.32672	3	5.13871	0.95302	1		1.11639	2	4.04552	0.915515	3	4.80073	1.107	1		1.37356	2	11.7113
NC_030642.1.274.1			NC_030642.1.274.1	28.74	1	3	5	174	19.0164	5.30029	1.09545	2	3.25121							1.00088	2	4.75141							0.892605	2	3.76264							0.967815	2	9.12061
A0A0S3RCA6	A0A0S3RCA6_PHAAN Uncharacterized protein	Vigan.02G078600	A0A0S3RCA6_PHAAN Uncharacterized protein OS=Vigna angularis var. angularis OX=157739 GN=Vigan.02G078600 PE=4 SV=1	28.71	5	5	9	209	23.2261	9.01221	1.07339	4	8.10351	0.888526	4	7.41665	1.38125	1		0.824677	4	11.1071	0.825816	4	55.7629	0.593188	1		1.28354	4	18.9518	1.14034	4	20.0573	1.07044	1		0.741017	4	15.1345	1.12187	4	2.78909	0.671318	1
A0A0S3SMY1	A0A0S3SMY1_PHAAN Uncharacterized protein	Vigan.08G077300	A0A0S3SMY1_PHAAN Uncharacterized protein OS=Vigna angularis var. angularis OX=157739 GN=Vigan.08G077300 PE=3 SV=1	28.7	2	4	22	230	25.3117	4.57666	1.2218	6	6.21249	0.989469	2	5.61357	1.40605	2	11.2886	0.990596	6	5.23499	0.817788	2	1.73754	0.682916	2	23.9679	0.828156	6	7.37806	1.19714	2	2.44897	0.933346	2	2.38354	0.816624	6	17.1433	0.909128	2	3.17489	0.764228	2	19.6861
A0A0L9TX42	A0A0L9TX42_PHAAN Uncharacterized protein	LR48_Vigan02g090400	A0A0L9TX42_PHAAN Uncharacterized protein OS=Phaseolus angularis OX=3914 GN=LR48_Vigan02g090400 PE=3 SV=1	28.68	5	5	47	136	15.1083	10.3452	0.71559	10	9.75507	0.890893	15	4.95597	0.407849	22	58.9036	1.05175	10	9.89355	1.52145	15	18.4017	1.46829	22	17.2766	1.17205	10	16.3017	0.848929	15	9.74475	0.752029	22	11.6654	1.30578	10	5.13025	0.996908	15	21.0676	1.83005	22	16.8523
A0A0L9U150	A0A0L9U150_PHAAN Uncharacterized protein	LR48_Vigan02g263100	A0A0L9U150_PHAAN Uncharacterized protein OS=Phaseolus angularis OX=3914 GN=LR48_Vigan02g263100 PE=4 SV=1	28.67	3	3	6	150	16.3985	5.98584	1.09385	4	7.61475	0.926811	1		0.950515	1		0.916069	4	3.34848	0.922285	1		1.06406	1		0.976909	4	20.3669	1.06808	1		1.05562	1		0.942449	4	8.02634	1.21447	1		0.986617	1
NC_030643.1.1031.5			NC_030643.1.1031.5	28.67	7	7	39	286	31.781	6.56592	1.13269	14	3.67581	0.963662	8	0.934111	1.38138	17	13.1283	1.02038	14	3.64032	0.762362	8	16.9617	0.649591	17	29.668	0.821838	14	10.5246	1.20156	8	6.77079	0.986067	17	7.62509	0.971283	14	9.05646	0.99665	8	6.03307	0.747517	17	24.9129
NC_030637.1.1468.3			NC_030637.1.1468.3	28.65	5	6	9	370	39.3215	7.72314	1.08949	2	4.89107	1.16148	2	9.76294	1.05299	3	13.0997	1.03147	2	2.93539	1.32142	2	32.0336	1.15385	3	32.4833	0.773484	2	0.739647	0.765061	2	48.5939	0.944778	3	18.1117	1.1257	2	13.4053	0.968664	2	23.1355	0.981381	3	29.8661
A0A0L9U2E1	A0A0L9U2E1_PHAAN Uncharacterized protein	LR48_Vigan03g036400	A0A0L9U2E1_PHAAN Uncharacterized protein OS=Phaseolus angularis OX=3914 GN=LR48_Vigan03g036400 PE=3 SV=1	28.57	3	3	25	112	12.2552	9.30518	1.14717	10	4.89402	0.790584	8	4.48875	1.26659	7	3.78851	0.855047	10	10.4509	0.429709	8	20.3148	0.648767	7	8.23806	1.11654	10	16.8465	1.42221	8	5.72026	1.09722	7	3.24104	0.697828	10	10.1175	1.05132	8	5.11178	0.774573	7	10.6816
A0A0L9TQG2	A0A0L9TQG2_PHAAN Uncharacterized protein	LR48_Vigan01g220800	A0A0L9TQG2_PHAAN Uncharacterized protein OS=Phaseolus angularis OX=3914 GN=LR48_Vigan01g220800 PE=4 SV=1	28.57	3	3	9	168	19.0989	8.83643	1.06523	6	6.45887	0.964636	2	6.44356	0.760928	1		0.920913	6	10.0067	0.558067	2	28.2326				1.10239	6	13.3454	1.28402	2	7.24493	1.20293	1		0.836407	6	45.5397	1.04233	2	5.4087	1.77997	1
NC_030645.1.836.1			NC_030645.1.836.1	28.51	4	4	4	228	24.5837	5.87158	0.832953	2	11.9545				0.61671	2	4.67465	1.03794	2	1.49985				1.50754	2	2.64141	1.17174	2	0.20613				0.996589	2	3.32259	1.07855	2	19.0694				1.24765	2	2.97024
A0A0S3SZG8	A0A0S3SZG8_PHAAN Uncharacterized protein	Vigan.09G177000	A0A0S3SZG8_PHAAN Uncharacterized protein OS=Vigna angularis var. angularis OX=157739 GN=Vigan.09G177000 PE=3 SV=1	28.47	4	4	19	144	15.9649	5.0083	1.03518	10	7.54128	1.02668	3	4.30391	0.978342	6	6.04606	0.952795	10	7.94989	1.0424	3	3.03636	0.933892	6	8.71787	1.11513	10	14.027	1.00466	3	0.07168	1.09522	6	5.62332	0.819414	10	21.7933	1.03963	3	14.3369	1	6	0.470027
A0A0S3RPT5	A0A0S3RPT5_PHAAN Uncharacterized protein	Vigan.03G265500	A0A0S3RPT5_PHAAN Uncharacterized protein OS=Vigna angularis var. angularis OX=157739 GN=Vigan.03G265500 PE=4 SV=1	28.41	3	3	24	88	9.61055	8.98291	1.06547	7	5.4937	0.73979	7	3.56574	0.561552	10	15.1419	1.03199	7	10.0033	0.684901	7	7.29888	1.00088	10	8.27173	1.11033	7	4.41353	1.42955	7	4.71481	1.35132	10	7.71536	0.606283	7	34.7633	0.908406	7	9.3808	1.10946	10	5.63567
NC_030638.1.1558.5			NC_030638.1.1558.5	28.41	7	7	28	352	41.1739	5.30029	1.0075	19	7.87107	0.924375	6	20.343	1.47837	3	10.7951	0.860522	19	14.2236	0.656141	6	31.0861	0.408741	3	55.9782	1.23428	19	16.0617	1.30297	6	17.5544	1.14615	3	3.19056	0.849836	19	40.0827	0.916355	6	18.7651	0.598412	3	34.0101
A0A0S3RTI9	A0A0S3RTI9_PHAAN Alpha-galactosidase	Vigan.04G114600	A0A0S3RTI9_PHAAN Alpha-galactosidase OS=Vigna angularis var. angularis OX=157739 GN=Vigan.04G114600 PE=3 SV=1	28.4	11	12	43	412	46.1639	7.06396	0.941681	10	6.94217	0.997429	6	6.44475	0.953496	14	28.851	0.960769	10	6.321	0.992703	6	34.7772	0.839472	14	15.4185	1.18274	10	20.979	0.968422	6	19.9113	1.11741	14	10.994	1.01766	10	11.4072	1.13641	6	8.86057	0.965102	14	16.6786
A0A0S3R274	A0A0S3R274_PHAAN Uncharacterized protein (Fragment)	Vigan.01G246500	A0A0S3R274_PHAAN Uncharacterized protein (Fragment) OS=Vigna angularis var. angularis OX=157739 GN=Vigan.01G246500 PE=4 SV=1	28.4	1	1	2	81	8.70296	4.05615	1.05099	2	8.75897							1.03755	2	7.0477							0.993832	2	2.17283							0.846061	2	32.1298
A0A0S3T1J2	A0A0S3T1J2_PHAAN Uncharacterized protein	Vigan.10G038500	A0A0S3T1J2_PHAAN Uncharacterized protein OS=Vigna angularis var. angularis OX=157739 GN=Vigan.10G038500 PE=4 SV=1	28.36	5	5	17	201	22.9606	8.63135	1.01517	8	8.90541	1.25419	4	10.9266	1.1563	5	13.3969	1.11128	8	7.33971	1.07689	4	18.6862	0.962681	5	6.42961	0.997693	8	14.5842	0.947297	4	13.733	0.951155	5	4.80927	0.829686	8	15.5893	0.794288	4	14.0723	0.984423	5	16.7671
NW_016115004.1.15.3			NW_016115004.1.15.3	28.33	6	7	41	293	32.2596	8.88037	1.03514	15	9.58861	0.77904	9	11.7885	0.839311	3	1.49921	0.876168	15	18.4154	0.640388	9	46.3424	1.07496	3	20.2823	1.29806	15	15.6612	1.47493	9	5.55331	1.20641	3	7.8877	0.750877	15	38.6621	0.934164	9	10.8924	0.894837	3	4.19053
A0A0S3R8G3	A0A0S3R8G3_PHAAN Uncharacterized protein	Vigan.01G492600	A0A0S3R8G3_PHAAN Uncharacterized protein OS=Vigna angularis var. angularis OX=157739 GN=Vigan.01G492600 PE=4 SV=1	28.29	5	5	27	251	27.2413	6.30322	1.07126	15	4.82859	1.10829	8	9.97054	0.930801	4	4.43059	0.983024	15	10.951	0.932948	8	21.7958	0.87812	4	10.374	1.03343	15	7.77181	1.0272	8	8.94889	1.04291	4	0.98279	0.882944	15	12.1787	1.00005	8	6.25202	1.12378	4	1.09447
XM_017581859.1			XP_017437348.1	28.25	13	13	57	492	55.8017	8.1626	1.13608	23	9.16174	1.07453	19	7.05117	1.32968	15	15.3826	1.0439	23	8.01826	0.932149	19	29.7318	0.730337	15	31.9719	0.820944	23	23.1385	1.01697	19	20.532	0.975824	15	9.70635	0.936748	23	17.1609	1.12659	19	16.9417	0.833891	15	18.3159
A0A0S3SGW2	A0A0S3SGW2_PHAAN Ribosomal protein	Vigan.07G074200	A0A0S3SGW2_PHAAN Ribosomal protein OS=Vigna angularis var. angularis OX=157739 GN=Vigan.07G074200 PE=3 SV=1	28.24	2	6	26	216	24.5082	9.78857	1.00364	4	4.25778	1.09314	1		1.03606	2	26.0354	1.12965	4	8.55392	1.11747	1		1.07699	2	18.9129	0.984735	4	15.1571	1.00932	1		1.08295	2	10.7609	0.918069	4	10.4105	0.850643	1		0.777979	2	8.37076
A0A0S3T508	A0A0S3T508_PHAAN Aconitate hydratase	Vigan.10G148400	A0A0S3T508_PHAAN Aconitate hydratase OS=Vigna angularis var. angularis OX=157739 GN=Vigan.10G148400 PE=3 SV=1	28.21	12	19	92	879	96.1008	6.32861	0.882255	10	9.37436	1.02319	14	11.0761	0.874411	23	14.7213	1.07188	10	5.0231	1.53622	14	12.6047	1.12902	23	10.3232	0.979235	10	14.1046	0.774514	14	15.0063	1.04415	23	11.5218	1.22569	10	13.9242	0.907124	14	10.8033	1.12617	23	10.4833
A0A0S3TB82	A0A0S3TB82_PHAAN Uncharacterized protein	Vigan.11G199600	A0A0S3TB82_PHAAN Uncharacterized protein OS=Vigna angularis var. angularis OX=157739 GN=Vigan.11G199600 PE=3 SV=1	28.09	4	12	218	445	48.0207	6.22705	1.19631	8	2.70279	1.04034	3	8.95976	1.41005	3	3.31715	0.928246	8	7.82824	0.709736	3	2.58871	0.595322	3	2.58306	0.827812	8	17.961	1.2194	3	6.52529	1.04651	3	3.89097	0.872709	8	16.0966	0.872548	3	1.40446	0.657581	3	1.49463
A0A0S3R695	A0A0S3R695_PHAAN Malate synthase	Vigan.01G393000	A0A0S3R695_PHAAN Malate synthase OS=Vigna angularis var. angularis OX=157739 GN=Vigan.01G393000 PE=3 SV=1	28.06	10	10	26	556	63.1079	5.85889	1.14859	9	12.8288	1.30298	5	6.69318	1.13722	11	12.3773	0.956408	9	7.86269	1.02446	5	18.1106	0.949374	11	18.9304	0.915092	9	7.22156	1.00702	5	10.6286	0.914257	11	8.47409	0.857047	9	25.9504	0.857214	5	19.0999	0.948315	11	16.7269
A0A0S3TD47	A0A0S3TD47_PHAAN Ribosomal protein L37 (Fragment)	Vigan.11G259900	A0A0S3TD47_PHAAN Ribosomal protein L37 (Fragment) OS=Vigna angularis var. angularis OX=157739 GN=Vigan.11G259900 PE=3 SV=1	28.05	3	3	4	82	9.49706	12.0151	1.10397	2	14.1584	0.891058	2	14.5921				0.858094	2	5.29173	0.736721	2	3.97076				1.22687	2	14.42	1.17953	2	7.89454				0.588521	2	4.61283	1.20818	2	0.243117
A0A0S3SJH3	A0A0S3SJH3_PHAAN Uncharacterized protein	Vigan.07G189600	A0A0S3SJH3_PHAAN Uncharacterized protein OS=Vigna angularis var. angularis OX=157739 GN=Vigan.07G189600 PE=4 SV=1	28.03	3	3	8	132	15.2238	5.93506	0.897936	5	13.5045				0.990356	3	16.9145	0.985918	5	9.24857				0.907195	3	2.71841	1.12943	5	7.67068				1.04176	3	6.56453	0.90296	5	16.8958				0.964822	3	6.57599
NC_030646.1.438.3			NC_030646.1.438.3	27.98	4	4	14	193	21.1686	8.57275	0.969682	3	7.11862	1.26215	6	15.2134	0.932941	5	38.2107	1.07548	3	13.6677	0.968552	6	8.34825	1.12492	5	11.0841	0.918121	3	3.47545	0.791553	6	8.14426	0.99282	5	4.88898	1.32983	3	18.8873	1.24953	6	3.34166	1.06943	5	20.8932
A0A0S3RZ97	A0A0S3RZ97_PHAAN Uncharacterized protein	Vigan.04G351300	A0A0S3RZ97_PHAAN Uncharacterized protein OS=Vigna angularis var. angularis OX=157739 GN=Vigan.04G351300 PE=4 SV=1	27.97	5	5	7	261	28.5757	5.69385	0.825982	3	0.827773	1.00956	4	5.51855				1.1119	3	0.966323	1.61307	4	13.1966				0.841697	3	1.2971	0.758154	4	11.7322				1.52851	3	0.139376	0.958447	4	8.87592
NC_030638.1.415.3			NC_030638.1.415.3	27.93	8	8	15	376	40.2921	6.11279	1.0907	9	12.0706	1.13701	2	3.09875	1.25029	4	4.15846	0.97634	9	12.1374	0.849392	2	8.68505	0.724461	4	5.74624	0.901706	9	10.2687	1.09366	2	9.28605	1.11786	4	6.59058	1.03335	9	39.8121	0.898687	2	12.9417	0.749062	4	4.23846
A0A0S3RJJ3	A0A0S3RJJ3_PHAAN Uncharacterized protein	Vigan.03G041500	A0A0S3RJJ3_PHAAN Uncharacterized protein OS=Vigna angularis var. angularis OX=157739 GN=Vigan.03G041500 PE=3 SV=1	27.91	4	5	8	215	24.7018	5.85889	0.834465	2	1.86443	0.965348	2	13.3437	0.973973	1		1.19374	2	9.99023	1.18721	2	2.36137	0.884237	1		1.06898	2	11.7352	1.00218	2	4.79527	1.23147	1		1.04836	2	1.09084	0.96937	2	11.6586	0.808842	1
A0A0L9UGN8	A0A0L9UGN8_PHAAN Proteasome subunit beta type	LR48_Vigan04g207900	A0A0L9UGN8_PHAAN Proteasome subunit beta type OS=Phaseolus angularis OX=3914 GN=LR48_Vigan04g207900 PE=3 SV=1	27.9	6	6	39	233	25.1507	5.38916	1.09028	14	10.1057	1.01741	11	15.2766	1.03174	14	16.204	0.916885	14	10.6944	0.949479	11	28.6334	0.888227	14	40.0001	0.998426	14	19.9478	1.10811	11	15.6311	1.11477	14	8.67684	0.849392	14	24.8699	0.920461	11	15.0577	0.947481	14	13.292
NW_016114852.1.6.7			NW_016114852.1.6.7	27.87	3	3	11	122	13.9623	9.24658	0.906263	4	16.7617	1.14618	3	19.0837	0.668141	4	64.3532	1.04156	4	7.65602	0.936129	3	28.3657	1.33415	4	8.66595	0.83876	4	21.791	0.961245	3	13.5474	0.910493	4	5.31911	1.27482	4	66.0237	1.11884	3	3.07975	1.40715	4	26.7704
A0A0L9VS44	A0A0L9VS44_PHAAN Uncharacterized protein	LR48_Vigan11g080600	A0A0L9VS44_PHAAN Uncharacterized protein OS=Phaseolus angularis OX=3914 GN=LR48_Vigan11g080600 PE=3 SV=1	27.85	8	8	23	377	41.0481	6.45557	1.05054	6	4.02876	1.09112	7	4.97506	1.09336	10	8.0189	0.937535	6	9.90926	0.901777	7	19.0758	0.822081	10	11.4791	0.908897	6	9.72077	1.07908	7	14.0987	1.06199	10	10.3542	1.03765	6	9.77662	1.08459	7	19.8367	0.84767	10	10.8202
A0A0L9UUG0	A0A0L9UUG0_PHAAN Uncharacterized protein	LR48_Vigan07g006500	A0A0L9UUG0_PHAAN Uncharacterized protein OS=Phaseolus angularis OX=3914 GN=LR48_Vigan07g006500 PE=4 SV=1	27.83	7	7	82	406	43.5244	6.40479	1.13321	33	6.68603	0.822687	26	13.4848	1.48273	23	14.2376	0.825774	33	11.5486	0.480607	26	44.7665	0.521543	23	24.0168	1.20131	33	5.89797	1.46293	26	6.26838	1.03566	23	5.79703	0.584021	33	19.0978	0.933791	26	12.5268	0.565026	23	24.1717
XM_017586163.1			XP_017441652.1	27.82	3	3	5	133	14.8309	8.76318	1.05778	4	3.10544	1.13845	1					0.92017	4	6.1524	0.935963	1					1.1821	4	1.39376	1.12415	1					0.714269	4	34.5976	0.713355	1
A0A0S3RQJ5	A0A0S3RQJ5_PHAAN Uncharacterized protein	Vigan.03G292600	A0A0S3RQJ5_PHAAN Uncharacterized protein OS=Vigna angularis var. angularis OX=157739 GN=Vigan.03G292600 PE=3 SV=1	27.7	20	21	128	816	93.4392	4.97021	0.900521	45	6.66835	1.04117	28	7.49468	0.894559	48	17.1431	1.01152	45	7.6324	1.41298	28	12.0613	0.999272	48	15.6545	1.09354	45	11.5149	0.830879	28	17.613	1.08403	48	8.76394	1.08024	45	21.1535	0.967992	28	15.6046	1.07068	48	13.242
A0A0L9VRH7	A0A0L9VRH7_PHAAN Uncharacterized protein	LR48_Vigan11g048000	A0A0L9VRH7_PHAAN Uncharacterized protein OS=Phaseolus angularis OX=3914 GN=LR48_Vigan11g048000 PE=4 SV=1	27.7	4	4	7	213	23.9199	5.10986	1.07319	5	18.4673	0.890174	2	5.2238				0.942044	5	9.03082	0.60951	2	1.36116				1.04608	5	21.6901	1.36061	2	9.95855				0.856932	5	52.0299	0.880668	2	31.6
A0A0L9TTZ2	A0A0L9TTZ2_PHAAN Uncharacterized protein	LR48_Vigan02g020800	A0A0L9TTZ2_PHAAN Uncharacterized protein OS=Phaseolus angularis OX=3914 GN=LR48_Vigan02g020800 PE=3 SV=1	27.69	2	2	20	65	7.52109	11.1655	1.0019	7	9.74643	0.879607	7	5.29332	1.06981	6	2.47942	1.07352	7	10.377	0.818739	7	43.8799	0.964505	6	18.7039	1.03235	7	10.6954	1.156	7	17.5858	1.08707	6	11.8237	0.859355	7	15.1595	1.11592	7	16.2818	0.835556	6	13.352
XM_017574802.1			XP_017430291.1	27.65	4	4	20	170	18.6257	7.41553	1.09746	8	6.00777	0.905136	7	3.0446	1.17142	5	2.03805	1.05013	8	13.3977	0.712873	7	9.19357	0.985062	5	10.6165	0.904182	8	8.16514	1.2885	7	6.24704	0.919934	5	8.36	0.790888	8	22.3569	0.817007	7	9.44026	0.84953	5	17.8232
NC_030644.1.747.3			NC_030644.1.747.3	27.56	1	7	41	254	26.8319	9.70068							0.253701	1								1.4045	1								1.083	1								1.71307	1
A0A0S3RK85	A0A0S3RK85_PHAAN Uncharacterized protein	Vigan.03G057000	A0A0S3RK85_PHAAN Uncharacterized protein OS=Vigna angularis var. angularis OX=157739 GN=Vigan.03G057000 PE=3 SV=1	27.5	13	13	75	560	60.2574	6.58057	1.20252	31	9.38836	1.21113	18	5.34167	1.36403	26	14.5425	1.02994	31	9.80536	0.991075	18	20.5403	0.77211	26	34.936	0.74835	31	25.9622	1.02759	18	13.2252	0.922707	26	5.18157	0.867687	31	19.0896	0.89876	18	8.49668	0.817898	26	17.9072
A0A0S3RRZ4	A0A0S3RRZ4_PHAAN Uncharacterized protein	Vigan.04G051700	A0A0S3RRZ4_PHAAN Uncharacterized protein OS=Vigna angularis var. angularis OX=157739 GN=Vigan.04G051700 PE=4 SV=1	27.5	2	3	23	120	13.7288	11.605	1.02003	4	3.63084	0.880415	2	14.8205	0.554378	2	20.3364	1.12361	4	7.56668	0.904707	2	21.1951	1.25614	2	0.390857	1.08413	4	6.89704	1.23082	2	9.82151	1.07507	2	3.97487	0.654671	4	5.66366	0.849309	2	16.0864	1.38504	2	7.20119
A0A0S3T349	A0A0S3T349_PHAAN Uncharacterized protein	Vigan.10G065300	A0A0S3T349_PHAAN Uncharacterized protein OS=Vigna angularis var. angularis OX=157739 GN=Vigan.10G065300 PE=4 SV=1	27.5	2	3	32	120	13.7369	11.605	0.966757	10	5.10951	0.854736	3	9.69222	0.652881	4	28.6965	1.17901	10	3.90261	0.682426	3	0.115952	1.09022	4	3.08635	0.990937	10	5.80379	1.35687	3	1.22283	1.13372	4	8.09782	0.932795	10	18.3176	0.935292	3	18.4725	1.29937	4	4.65749
NC_030641.1.693.31			NC_030641.1.693.31	27.48	14	14	30	524	55.8358	8.1626	1.08877	9	13.2917	1.09452	6	11.1918	1.2322	12	4.09896	0.878054	9	13.5787	1.12889	6	13.8027	0.769121	12	8.53339	0.911044	9	23.5912	0.930974	6	18.2139	1.01155	12	5.86389	0.951053	9	35.7622	0.868904	6	6.90986	0.814467	12	11.6957
A0A0S3SNA2	A0A0S3SNA2_PHAAN Uncharacterized protein	Vigan.08G081900	A0A0S3SNA2_PHAAN Uncharacterized protein OS=Vigna angularis var. angularis OX=157739 GN=Vigan.08G081900 PE=4 SV=1	27.46	6	6	32	244	27.5104	8.96826	0.703845	4	24.8243	0.834041	6	2.28477	0.580926	12	46.6985	1.10889	4	8.91014	1.93847	6	8.76908	1.3423	12	11.216	1.17422	4	24.0537	0.777774	6	18.1356	0.956585	12	13.2976	1.08573	4	16.107	0.705459	6	29.5168	1.37985	12	22.4795
A0A0L9UKR1	A0A0L9UKR1_PHAAN Uncharacterized protein	LR48_Vigan05g105400	A0A0L9UKR1_PHAAN Uncharacterized protein OS=Phaseolus angularis OX=3914 GN=LR48_Vigan05g105400 PE=4 SV=1	27.46	11	11	55	437	47.1221	6.65381	0.830103	14	9.67317	0.893464	21	9.8955	0.641647	20	23.768	1.04954	14	6.65443	1.71916	21	13.8996	1.37925	20	11.675	1.20988	14	13.3006	0.82932	21	16.1584	1.05542	20	9.48011	1.12124	14	25.5331	0.811697	21	16.4832	1.16297	20	9.06633
A0A0L9TIZ5	A0A0L9TIZ5_PHAAN Uncharacterized protein	LR48_Vigan01g007400	A0A0L9TIZ5_PHAAN Uncharacterized protein OS=Phaseolus angularis OX=3914 GN=LR48_Vigan01g007400 PE=4 SV=1	27.4	2	2	31	73	8.20704	8.67529	0.913085	10	8.57568	1.06346	10	9.90246	0.564585	11	56.013	1.16363	10	6.76066	1.51969	10	15.3009	1.43856	11	20.5596	0.899154	10	11.0805	0.801507	10	5.81104	0.882341	11	19.5861	1.0927	10	8.49208	0.923455	10	15.4951	1.45381	11	20.3771
A0A0L9TUY6	A0A0L9TUY6_PHAAN Uncharacterized protein	LR48_Vigan02g052500	A0A0L9TUY6_PHAAN Uncharacterized protein OS=Phaseolus angularis OX=3914 GN=LR48_Vigan02g052500 PE=4 SV=1	27.39	4	4	7	230	25.6712	6.53662	0.778593	2	12.586	0.970972	1		0.726172	3	37.0457	1.06001	2	0.567685	1.18144	1		1.34096	3	0.454507	1.14733	2	19.7982	0.96837	1		0.977914	3	5.70999	1.20323	2	11.1283	1.06823	1		1.3345	3	17.666
NC_030644.1.568.1			NC_030644.1.568.1	27.37	8	8	50	380	42.311	9.70068	0.854344	14	10.3775	0.873267	11	9.31783	0.668518	25	27.2644	1.02479	14	5.92328	1.52611	11	18.2445	1.33193	25	9.09719	1.06194	14	14.7864	0.906728	11	5.16804	1.01506	25	11.9437	1.06005	14	17.3244	0.780997	11	20.5351	1.3586	25	15.0087
A0A0S3R2R1	A0A0S3R2R1_PHAAN Uncharacterized protein	Vigan.01G267400	A0A0S3R2R1_PHAAN Uncharacterized protein OS=Vigna angularis var. angularis OX=157739 GN=Vigan.01G267400 PE=4 SV=1	27.35	3	6	75	117	13.4152	9.34912	0.852869	4	7.17777	0.823314	5	4.49223	0.880113	6	12.8156	1.13862	4	2.55065	1.16566	5	12.2616	1.08937	5	7.05219	1.08733	4	6.88954	1.0463	5	2.11631	1.06232	6	2.53718	1.05004	4	7.27493	1.09184	5	7.96273	1.06978	6	10.0517
NC_030639.1.29.3			NC_030639.1.29.3	27.35	6	6	7	340	37.3793	6.72705	1.02476	4	22.3988	1.02098	2	7.82096	0.906644	1		0.972177	4	14.542	1.0001	2	2.57095	1.35253	1		0.972954	4	20.9225	1.04855	2	3.07247	0.870589	1		0.952604	4	54.1392	1.0049	2	17.7756	1.13187	1
A0A0S3SF73	A0A0S3SF73_PHAAN 3-isopropylmalate dehydrogenase	Vigan.07G006100	A0A0S3SF73_PHAAN 3-isopropylmalate dehydrogenase OS=Vigna angularis var. angularis OX=157739 GN=Vigan.07G006100 PE=3 SV=1	27.34	8	8	40	406	43.7847	5.96045	1.15695	18	10.3064	0.959802	12	8.3848	1.38467	10	7.16388	0.983519	18	12.5281	0.609415	12	23.4593	0.629084	10	58.4054	0.933736	18	6.47889	1.33946	12	6.89764	1.08883	10	8.04823	0.857611	18	19.3572	0.891759	12	7.47066	0.671193	10	32.124
A0A0L9UGF8	A0A0L9UGF8_PHAAN Uncharacterized protein	LR48_Vigan04g199900	A0A0L9UGF8_PHAAN Uncharacterized protein OS=Phaseolus angularis OX=3914 GN=LR48_Vigan04g199900 PE=3 SV=1	27.29	7	7	27	436	46.4172	7.40088	1.04908	14	6.49106	0.761359	7	28.3924	1.34956	5	10.0612	0.919946	14	5.16626	0.596557	7	37.9409	0.528126	5	36.553	1.13911	14	13.0536	1.43185	7	21.6458	1.07717	5	4.48259	0.719087	14	22.5233	0.786343	7	20.9801	0.701635	5	18.8571
NC_030639.1.1223.5			NC_030639.1.1223.5	27.27	6	6	13	286	30.526	9.21729	0.841602	4	7.93574	0.998603	4	5.15665	0.478942	5	84.8524	1.10161	4	4.43203	1.96497	4	16.3849	1.6964	5	31.6386	1.00912	4	11.2798	0.644762	4	14.8563	0.781425	5	15.7481	1.2348	4	27.324	0.770343	4	41.6009	1.63106	5	13.7469
NC_030641.1.847.6			NC_030641.1.847.6	27.27	3	3	3	143	16.2853	6.16357	0.934869	2	12.814	0.874494	1					0.860951	2	32.4507	1.12804	1					1.15929	2	24.4694	1.28987	1					1.0352	2	17.1839	0.439888	1
NC_030638.1.451.20			NC_030638.1.451.20	27.18	8	12	35	482	52.6386	6.48096	0.717202	6	8.43413	0.931979	9	16.3861	0.441888	11	44.847	1.01556	6	2.4224	1.44501	9	15.0198	1.52246	11	9.4613	1.16407	6	9.23687	0.853051	9	14.8966	0.989468	11	4.57882	1.28089	6	17.4081	1.09985	9	15.0407	1.48112	11	10.5496
NW_016114974.1.14.2			NW_016114974.1.14.2	27.17	1	10	37	357	39.7126	6.40479	0.750949	1								1.1106	1								1.06606	1								1.35539	1
A0A0L9TKS3	A0A0L9TKS3_PHAAN Uncharacterized protein	LR48_Vigan01g074300	A0A0L9TKS3_PHAAN Uncharacterized protein OS=Phaseolus angularis OX=3914 GN=LR48_Vigan01g074300 PE=4 SV=1	27.12	9	9	24	413	45.2424	5.41455	0.800201	11	11.0306	1.23299	5	3.12041	0.901091	8	19.2855	1.0106	11	5.64329	1.33451	5	6.22254	1.09945	8	3.06546	1.24574	11	10.7674	0.827352	5	5.49058	1.10668	8	2.35501	1.10141	11	14.2266	0.895514	5	13.8085	0.999973	8	19.957
A0A0S3T033	A0A0S3T033_PHAAN Uncharacterized protein	Vigan.09G217000	A0A0S3T033_PHAAN Uncharacterized protein OS=Vigna angularis var. angularis OX=157739 GN=Vigan.09G217000 PE=4 SV=1	27.05	1	5	34	207	23.2675	5.49072	0.914729	1								1.06521	1								0.860519	1								1.35528	1
A0A0S3QXG4	A0A0S3QXG4_PHAAN Uncharacterized protein	Vigan.01G045100	A0A0S3QXG4_PHAAN Uncharacterized protein OS=Vigna angularis var. angularis OX=157739 GN=Vigan.01G045100 PE=4 SV=1	27.04	29	29	77	1309	149.943	4.90674	1.12557	43	9.94413	0.907778	14	13.4325	1.48913	20	12.7518	0.953496	43	8.67034	0.7275	14	14.772	0.617415	20	35.6196	0.942331	43	14.5828	1.11907	14	23.6483	0.937462	20	12.1917	0.809817	43	22.14	1.10377	14	24.2281	0.657239	20	21.514
A0A0S3RP27	A0A0S3RP27_PHAAN Uncharacterized protein	Vigan.03G236300	A0A0S3RP27_PHAAN Uncharacterized protein OS=Vigna angularis var. angularis OX=157739 GN=Vigan.03G236300 PE=3 SV=1	27.03	5	5	26	296	33.1353	6.7417	1.04685	11	16.6479	1.05882	5	1.43017	1.08659	10	7.94922	1.00036	11	2.93138	0.75481	5	13.7754	0.704623	10	16.4798	0.837046	11	7.04929	1.03762	5	33.753	1.07754	10	6.92465	1.06755	11	23.3889	1.23069	5	21.8268	0.996701	10	7.04648
A0A0L9T953	A0A0L9T953_PHAAN Uncharacterized protein	LR48_Vigan303s005100	A0A0L9T953_PHAAN Uncharacterized protein OS=Phaseolus angularis OX=3914 GN=LR48_Vigan303s005100 PE=4 SV=1	27	6	13	68	626	69.0793	5.52881	1.02374	11	11.0167	0.970792	4	5.02136	0.816006	9	6.60315	0.935424	11	19.006	0.878882	4	5.13991	1.10086	9	8.27868	1.0982	11	18.468	1.11486	4	3.26234	1.08813	9	7.1957	0.89608	11	41.4409	1.04792	4	3.59878	1.00023	9	9.21641
A0A0L9V3B0	A0A0L9V3B0_PHAAN Uncharacterized protein	LR48_Vigan08g037200	A0A0L9V3B0_PHAAN Uncharacterized protein OS=Phaseolus angularis OX=3914 GN=LR48_Vigan08g037200 PE=3 SV=1	26.99	8	20	72	967	110.535	6.1001	0.852933	10	11.7249	1.11739	7	10.824	0.703043	10	29.1205	1.20428	10	6.17487	1.45914	7	28.142	1.12508	10	12.9697	0.921985	10	26.94	0.781143	7	27.1517	1.12908	10	16.8321	1.11022	10	17.7881	0.945488	7	12.2147	1.15621	10	15.2698
XM_017579816.1			XP_017435305.1	26.98	1	1	1	63	6.70254	8.86572				0.890662	1								0.561775	1								1.35195	1								0.993642	1
A0A0S3SA84	A0A0S3SA84_PHAAN Uncharacterized protein	Vigan.06G069200	A0A0S3SA84_PHAAN Uncharacterized protein OS=Vigna angularis var. angularis OX=157739 GN=Vigan.06G069200 PE=4 SV=1	26.97	5	5	11	152	17.842	6.03662	0.895481	4	9.24401				0.856854	7	8.27663	1.05892	4	15.7211				1.09485	7	28.6336	1.16441	4	13.2193				1.06209	7	17.9812	0.891587	4	26.7018				1.02726	7	16.1724
A0A0S3S782	A0A0S3S782_PHAAN Uncharacterized protein	Vigan.05G227400	A0A0S3S782_PHAAN Uncharacterized protein OS=Vigna angularis var. angularis OX=157739 GN=Vigan.05G227400 PE=3 SV=1	26.91	2	5	69	223	24.0621	4.60205	1.01797	4	11.4396	1.06658	5	6.54518	1.17756	4	4.50119	1.00636	4	5.05507	0.957529	5	33.7919	0.894175	4	37.5502	0.97968	4	9.60709	0.982766	5	12.8565	1.05779	4	22.2862	0.978001	4	13.6133	1.22488	5	5.05778	0.738221	4	33.1917
A0A0L9VQV7	A0A0L9VQV7_PHAAN Uncharacterized protein	LR48_Vigan11g017100	A0A0L9VQV7_PHAAN Uncharacterized protein OS=Phaseolus angularis OX=3914 GN=LR48_Vigan11g017100 PE=4 SV=1	26.9	1	4	84	171	19.3999	9.31982	1.07439	11	7.65827	0.934158	9	10.1496	0.857012	8	19.9049	1.06017	11	4.52771	0.716447	9	20.608	1.04066	8	15.9572	0.896443	11	5.50789	1.13476	9	4.83834	1.11962	8	5.2373	0.943946	11	24.7419	1.26132	9	8.76641	1.06584	8	10.1284
A0A0L9V6M7	A0A0L9V6M7_PHAAN Uncharacterized protein	LR48_Vigan05g001300	A0A0L9V6M7_PHAAN Uncharacterized protein OS=Phaseolus angularis OX=3914 GN=LR48_Vigan05g001300 PE=4 SV=1	26.87	2	2	10	67	7.59205	9.84717	0.990746	5	6.90589	1.09208	4	12.6706	1.02499	1		1.12979	5	6.76244	0.906679	4	4.89242	0.821285	1		0.97614	5	13.915	1.01406	4	12.5526	1.09723	1		0.812105	5	20.1705	1.10589	4	10.7435	0.985222	1
A0A0S3R487	A0A0S3R487_PHAAN Uncharacterized protein	Vigan.01G338800	A0A0S3R487_PHAAN Uncharacterized protein OS=Vigna angularis var. angularis OX=157739 GN=Vigan.01G338800 PE=4 SV=1	26.74	4	4	15	172	19.1214	7.72314	1.06587	12	3.55272	0.860042	2	7.04204	1.13602	1		0.884566	12	7.74595	0.676175	2	26.6647	0.742457	1		1.12698	12	9.35293	1.15667	2	20.2787	1.12826	1		0.85778	12	25.5635	1.32657	2	36.8785	0.832382	1
XM_017559043.1			XP_017414532.1	26.74	12	12	42	546	58.6414	6.30322	1.12599	21	10.3464	0.903933	6	9.42904	1.24287	15	24.2721	1.05354	21	15.0448	0.675279	6	30.7754	0.796014	15	16.6017	0.915054	21	22.2879	1.25034	6	12.4112	1.07588	15	7.85162	0.979149	21	37.0557	1.05887	6	29.0028	0.842933	15	27.4195
A0A0S3SFG2	A0A0S3SFG2_PHAAN Uncharacterized protein	Vigan.07G013900	A0A0S3SFG2_PHAAN Uncharacterized protein OS=Vigna angularis var. angularis OX=157739 GN=Vigan.07G013900 PE=4 SV=1	26.72	3	5	17	131	14.3194	5.31299	1.18017	9	1.24319							0.875701	9	8.09293							1.06609	9	7.60504							0.719592	9	20.045
A0A0L9U7K9	A0A0L9U7K9_PHAAN Adenylosuccinate synthetase, chloroplastic	PURA	A0A0L9U7K9_PHAAN Adenylosuccinate synthetase, chloroplastic OS=Phaseolus angularis OX=3914 GN=PURA PE=3 SV=1	26.6	1	10	43	485	52.7775	7.84033	1.13842	1								0.951294	1								0.866587	1								0.974536	1
A0A0S3RPC1	A0A0S3RPC1_PHAAN Uncharacterized protein	Vigan.03G246800	A0A0S3RPC1_PHAAN Uncharacterized protein OS=Vigna angularis var. angularis OX=157739 GN=Vigan.03G246800 PE=3 SV=1	26.57	13	13	39	542	60.282	6.60986	0.797359	7	13.5907	0.871459	9	4.43391	0.623252	23	22.7718	1.09188	7	5.55091	1.78282	9	10.0733	1.37044	23	17.9786	1.16486	7	8.90824	0.790482	9	21.0551	1.00421	23	7.26502	1.22858	7	15.6067	0.960899	9	13.8107	1.29234	23	9.82713
A0A0L9U6N9	A0A0L9U6N9_PHAAN Uncharacterized protein	LR48_Vigan03g172900	A0A0L9U6N9_PHAAN Uncharacterized protein OS=Phaseolus angularis OX=3914 GN=LR48_Vigan03g172900 PE=4 SV=1	26.56	3	3	56	192	20.8042	9.23193	0.854003	25	5.10051	1.02459	17	6.53672	0.806905	14	8.45439	1.08414	25	4.45139	1.18893	17	12.1142	1.12828	14	12.1617	0.966975	25	10.5907	0.890518	17	10.6002	1.11856	14	4.57404	1.32205	25	16.2089	1.16709	17	12.5	1.00931	14	8.00431
A0A0L9UMS5	A0A0L9UMS5_PHAAN Peroxidase	LR48_Vigan05g159100	A0A0L9UMS5_PHAAN Peroxidase OS=Phaseolus angularis OX=3914 GN=LR48_Vigan05g159100 PE=3 SV=1	26.54	6	6	16	324	35.7262	7.1958	1.04231	11	7.05634	0.87368	1		1.35031	4	17.4701	1.02628	11	12.1939	0.930006	1		0.738036	4	9.1813	0.987278	11	18.1422	1.1323	1		0.981527	4	15.3209	0.805124	11	32.5939	1.11837	1		0.787365	4	7.08597
A0A0S3SMQ3	A0A0S3SMQ3_PHAAN 1,2-dihydroxy-3-keto-5-methylthiopentene dioxygenase	Vigan.08G069300	A0A0S3SMQ3_PHAAN 1,2-dihydroxy-3-keto-5-methylthiopentene dioxygenase OS=Vigna angularis var. angularis OX=157739 GN=Vigan.08G069300 PE=3 SV=1	26.5	4	4	8	200	23.4945	5.18604	0.857946	2	14.9738	1.10599	3	2.5441	0.691347	3	9.02543	1.08018	2	3.51649	1.38955	3	13.5154	1.11893	3	2.628	0.983828	2	1.60887	0.697027	3	20.8264	0.977723	3	4.74337	1.24108	2	29.8012	0.942534	3	39.0322	1.44224	3	2.91889
A0A0S3RYS2	A0A0S3RYS2_PHAAN Uncharacterized protein	Vigan.04G329100	A0A0S3RYS2_PHAAN Uncharacterized protein OS=Vigna angularis var. angularis OX=157739 GN=Vigan.04G329100 PE=3 SV=1	26.49	12	12	52	487	53.9728	7.40088	1.06598	17	12.9615	1.13994	13	4.98417	1.16771	22	19.8716	0.98646	17	8.22618	0.800403	13	33.7309	0.745224	22	33.8152	0.889582	17	14.1246	1.08985	13	15.2574	1.04788	22	14.3864	1.04785	17	22.7613	0.879374	13	17.474	0.898811	22	25.8226
NC_030641.1.490.5			NC_030641.1.490.5	26.44	5	5	5	208	23.3577	8.33838	1.04	4	5.27704	1.07372	1					1.00847	4	9.0926	0.761049	1					1.00847	4	8.21348	0.896268	1					0.867159	4	11.5033	1.6487	1
A0A0L9TAA3	A0A0L9TAA3_PHAAN Adenylosuccinate synthetase, chloroplastic	PURA	A0A0L9TAA3_PHAAN Adenylosuccinate synthetase, chloroplastic OS=Phaseolus angularis OX=3914 GN=PURA PE=3 SV=1	26.39	1	10	43	485	52.7885	7.66455	1.15081	1								1.02031	1								0.821822	1								0.930345	1
NW_016114975.1.108.18			NW_016114975.1.108.18	26.38	4	4	9	163	18.5052	9.80322	1.11968	4	6.99839	1.17955	2	2.37499	1.31482	3	13.6836	1.10994	4	11.1498	0.878469	2	25.8177	0.752651	3	3.4952	0.78822	4	8.54795	0.96771	2	18.8515	0.792617	3	1.81667	0.991426	4	24.51	1.09626	2	12.9149	0.954476	3	8.50777
NC_030640.1.989.8			NC_030640.1.989.8	26.24	4	4	32	202	21.5432	10.4185	1.23147	12	3.93549	1.04198	11	7.63032	1.46149	9	9.79527	0.922855	12	17.6108	0.784564	11	36.004	0.614117	9	41.3455	0.875503	12	22.4447	1.2023	11	15.1808	0.9935	9	9.29167	0.702585	12	15.4969	0.94963	11	6.01211	0.683097	9	19.0027
A0A0S3STM6	A0A0S3STM6_PHAAN Uncharacterized protein	Vigan.08G307700	A0A0S3STM6_PHAAN Uncharacterized protein OS=Vigna angularis var. angularis OX=157739 GN=Vigan.08G307700 PE=4 SV=1	26.22	8	8	56	328	36.5508	7.37158	0.946564	18	4.94352	1.11203	14	10.1051	1.08615	24	7.92739	1.04992	18	3.72027	1.23936	14	13.1275	0.844509	24	20.9068	0.917494	18	14.4801	0.926722	14	14.5408	1.11121	24	8.07266	1.17905	18	17.8703	0.846958	14	16.6505	0.873539	24	13.2499
A0A0L9U4Q5	A0A0L9U4Q5_PHAAN Uncharacterized protein	LR48_Vigan03g118500	A0A0L9U4Q5_PHAAN Uncharacterized protein OS=Phaseolus angularis OX=3914 GN=LR48_Vigan03g118500 PE=4 SV=1	26.19	1	1	16	84	8.06815	7.32764	0.873835	5	5.91629	1.02549	3	4.58918	0.908421	6	23.1741	1.03116	4	3.63173	1.49338	4	2.69576	1.34822	6	8.11807	1.16749	6	15.6468	0.75126	4	10.4988	0.903405	6	7.63059	1.06434	5	18.0377	1.22723	4	10.1334	0.956432	6	3.85384
A0A0S3RSU7	A0A0S3RSU7_PHAAN Uncharacterized protein	Vigan.04G088200	A0A0S3RSU7_PHAAN Uncharacterized protein OS=Vigna angularis var. angularis OX=157739 GN=Vigan.04G088200 PE=4 SV=1	26.19	1	1	1	84	9.34159	9.33447	0.984346	1								0.860645	1								1.28661	1								0.787828	1
A0A0L9UNW1	A0A0L9UNW1_PHAAN Histone H2A	LR48_Vigan05g187700	A0A0L9UNW1_PHAAN Histone H2A OS=Phaseolus angularis OX=3914 GN=LR48_Vigan05g187700 PE=3 SV=1	26.17	2	3	55	149	15.752	10.6675	1.19835	11	9.40935	0.867634	6	5.00237	0.73538	6	7.45684	0.813063	11	4.96018	0.4252	6	17.1839	0.782741	6	4.27279	1.04885	11	18.5956	1.32322	6	3.36009	1.18934	6	2.79258	0.87203	11	45.5292	1.23866	6	5.78903	1.29171	6	9.41248
NC_030645.1.606.35			NC_030645.1.606.35	26.12	7	7	39	291	31.3051	6.65381	1.16116	19	11.5781	0.984776	10	11.1651	1.36776	10	22.3403	0.919731	19	12.0977	0.503956	10	47.8083	0.626516	10	50.9587	0.936741	19	10.9306	1.41857	10	14.8356	0.964402	10	12.0964	0.767326	19	28.4206	0.788287	10	33.0039	0.764966	10	28.096
NC_030639.1.281.1			NC_030639.1.281.1	26.07	4	5	22	211	22.9211	8.03076	1.28251	6	2.23028	0.92357	6	2.27056	1.62149	8	6.55927	0.841758	6	2.403	0.570406	6	21.2938	0.383495	8	22.1584	0.963094	6	8.62754	1.38473	6	7.82099	1.04456	8	4.20487	0.590156	6	12.4039	0.968979	6	11.1072	0.486532	8	9.43095
NC_030638.1.428.5			NC_030638.1.428.5	26.04	9	9	84	384	40.3724	8.57275	1.07739	23	8.59463	1.07159	27	12.2621	0.946422	34	14.1424	0.993246	23	12.0467	0.877074	27	14.3725	1.0064	34	11.9318	0.854271	23	6.8021	1.0477	27	14.3846	1.02806	34	9.3323	1.09966	23	20.8469	1.10222	27	16.4163	1.05211	34	12.1096
NC_030645.1.685.7			NC_030645.1.685.7	26.03	4	4	10	242	26.7799	8.55811	1.01585	5	8.10397	0.956103	3	1.91703	1.28789	2	5.12752	1.02836	5	3.55926	0.711415	3	5.1825	0.661771	2	52.5227	0.93538	5	3.97691	1.24233	3	2.36977	1.11285	2	12.5419	0.84111	5	9.32878	1.01562	3	1.04334	0.657995	2	11.5627
A0A0S3RFY9	A0A0S3RFY9_PHAAN Uncharacterized protein	Vigan.02G238000	A0A0S3RFY9_PHAAN Uncharacterized protein OS=Vigna angularis var. angularis OX=157739 GN=Vigan.02G238000 PE=3 SV=1	26.01	3	18	109	815	90.8813	5.26221	0.869067	2	13.3325	1.21376	1		0.823046	4	5.87392	1.22961	2	29.5809	1.26831	1		1.4069	4	7.16776	0.916663	2	11.7761	0.785849	1		0.806999	4	13.751	1.1282	2	0.992578	1.05332	1		1.3666	4	4.50765
A0A0S3QWK6	A0A0S3QWK6_PHAAN Uncharacterized protein	Vigan.01G011400	A0A0S3QWK6_PHAAN Uncharacterized protein OS=Vigna angularis var. angularis OX=157739 GN=Vigan.01G011400 PE=4 SV=1	25.99	5	5	18	304	34.118	7.51807	0.862838	6	11.0935	1.19551	3	1.37389	0.82036	9	17.9276	1.08976	6	4.12385	1.34258	3	22.206	1.19889	9	5.79163	0.849383	6	15.0517	0.835494	3	2.73291	0.996039	9	4.26597	1.27805	6	7.95815	1.02137	3	8.75344	1.179	9	4.4634
A0A0S3SGJ0	A0A0S3SGJ0_PHAAN Beta-galactosidase	Vigan.07G060000	A0A0S3SGJ0_PHAAN Beta-galactosidase OS=Vigna angularis var. angularis OX=157739 GN=Vigan.07G060000 PE=3 SV=1	25.95	13	14	61	840	91.6752	6.90283	1.08866	23	12.2775	0.971237	17	5.24158	1.33855	18	7.94123	0.955403	23	8.39176	0.726919	16	27.1573	0.540529	18	23.5803	0.987927	23	10.0815	1.30065	17	12.146	1.09342	18	12.4363	0.80897	23	17.4261	0.87059	16	17.4295	0.640114	18	24.4351
A0A0S3T054	A0A0S3T054_PHAAN Uncharacterized protein	Vigan.09G222900	A0A0S3T054_PHAAN Uncharacterized protein OS=Vigna angularis var. angularis OX=157739 GN=Vigan.09G222900 PE=4 SV=1	25.95	2	4	11	131	14.4224	5.31299	1.14347	2	13.1138	0.91879	1					0.796153	2	16.4889	0.638434	1					1.23078	2	1.78515	1.33204	1					0.564896	2	26.2924	0.901183	1
A0A0S3SA35	A0A0S3SA35_PHAAN Uncharacterized protein	Vigan.06G066600	A0A0S3SA35_PHAAN Uncharacterized protein OS=Vigna angularis var. angularis OX=157739 GN=Vigan.06G066600 PE=4 SV=1	25.95	1	4	23	158	18.1553	5.87158							0.704105	1								0.716638	1								1.35075	1								1.13319	1
A0A0S3R917	A0A0S3R917_PHAAN Uncharacterized protein	Vigan.01G529800	A0A0S3R917_PHAAN Uncharacterized protein OS=Vigna angularis var. angularis OX=157739 GN=Vigan.01G529800 PE=4 SV=1	25.93	7	7	13	297	32.9133	6.68311	1.06606	8	7.92375	0.904151	2	6.42613	1.20366	3	1.56502	0.877909	8	16.1597	0.7925	2	16.6107	0.765933	3	4.67051	1.05426	8	11.0517	1.26315	2	2.84974	1.04304	3	4.38292	0.791095	8	22.4982	0.895903	2	1.67881	0.835861	3	2.30702
A0A0S3TB30	A0A0S3TB30_PHAAN Uncharacterized protein	Vigan.11G169400	A0A0S3TB30_PHAAN Uncharacterized protein OS=Vigna angularis var. angularis OX=157739 GN=Vigan.11G169400 PE=4 SV=1	25.93	1	1	1	81	9.50883	8.93896
NC_030637.1.785.7			NC_030637.1.785.7	25.87	5	5	15	286	31.8317	4.99561	0.946534	8	8.97503	0.972272	6	16.5886	1.3363	1		1.02155	8	11.7933	0.881952	6	82.2059	0.807487	1		1.03557	8	15.7272	1.11216	6	32.2069	0.964517	1		1.01192	8	15.2787	1.03758	6	17.4917	0.748677	1
A0A0S3QZS8	A0A0S3QZS8_PHAAN Uncharacterized protein	Vigan.01G141200	A0A0S3QZS8_PHAAN Uncharacterized protein OS=Vigna angularis var. angularis OX=157739 GN=Vigan.01G141200 PE=3 SV=1	25.84	5	5	8	356	37.3609	8.36768	1.02719	4	13.4258	1.05253	2	2.6911	1.23989	2	19.6313	1.1236	4	3.03537	0.951828	2	11.1965	0.923561	2	18.2817	0.747803	4	5.15281	1.11975	2	9.60751	0.899433	2	1.33328	1.26639	4	16.0683	0.827326	2	12.103	0.870006	2	29.177
A0A0L9U9H9	A0A0L9U9H9_PHAAN Uncharacterized protein	LR48_Vigan03g276300	A0A0L9U9H9_PHAAN Uncharacterized protein OS=Phaseolus angularis OX=3914 GN=LR48_Vigan03g276300 PE=4 SV=1	25.81	1	18	91	802	88.9967	6.13818	0.556255	1		0.981172	1					1.22073	1		1.71103	1					0.925283	1		0.733199	1					1.88333	1		0.979126	1
NC_030645.1.15.3			NC_030645.1.15.3	25.81	2	3	3	124	13.707	9.36377	0.998727	2	11.5473							1.04127	2	24.4472							0.963232	2	16.1439							0.992211	2	19.5022
NC_030638.1.1519.12			NC_030638.1.1519.12	25.8	9	9	42	469	51.8654	4.93213	0.94918	11	7.71447	1.229	9	10.6841	1.17192	22	6.55664	1.0851	11	5.57854	1.35725	9	9.21855	0.80061	22	20.1164	0.88187	11	16.0314	0.79043	9	16.4709	1.03073	22	11.0188	1.20718	11	35.8677	0.799571	9	6.8724	0.90148	22	19.6885
A0A0L9V6L4	A0A0L9V6L4_PHAAN Uncharacterized protein	LR48_Vigan08g145500	A0A0L9V6L4_PHAAN Uncharacterized protein OS=Phaseolus angularis OX=3914 GN=LR48_Vigan08g145500 PE=4 SV=1	25.76	1	1	2	66	7.06366	10.272	1.0085	1		0.905925	1					0.947237	1		0.846477	1					0.970952	1		1.17713	1					1.11508	1		1.0584	1
A0A0S3RGM7	A0A0S3RGM7_PHAAN Uncharacterized protein	Vigan.02G264900	A0A0S3RGM7_PHAAN Uncharacterized protein OS=Vigna angularis var. angularis OX=157739 GN=Vigan.02G264900 PE=3 SV=1	25.73	9	11	65	579	60.5003	6.46826	1.07647	14	6.37441	1.0856	8	9.37927	1.20386	15	10.8767	0.989151	14	7.33599	1.32748	8	14.3484	0.914108	14	24.7249	0.93459	14	12.7283	0.947387	8	4.90281	0.976682	15	7.72681	0.985844	14	15.1313	0.849128	8	19.7767	0.886739	14	17.5378
A0A0S3RE16	A0A0S3RE16_PHAAN Uncharacterized protein	Vigan.02G169400	A0A0S3RE16_PHAAN Uncharacterized protein OS=Vigna angularis var. angularis OX=157739 GN=Vigan.02G169400 PE=4 SV=1	25.68	2	4	23	222	23.9918	4.57666	0.878503	2	4.44147							0.88219	2	4.97615							1.20531	2	29.3425							1.05951	2	38.3977
A0A0L9U7C2	A0A0L9U7C2_PHAAN Tubulin alpha chain	LR48_Vigan03g192900	A0A0L9U7C2_PHAAN Tubulin alpha chain OS=Phaseolus angularis OX=3914 GN=LR48_Vigan03g192900 PE=3 SV=1	25.67	1	10	58	448	49.5505	5.08447	0.947863	2	4.11205	1.17083	3	2.21354	1.30802	3	10.9271	1.08878	2	2.97045	1.2114	3	2.1951	0.746503	3	0.446058	0.942823	2	2.65694	0.91003	3	5.5713	0.977006	3	0.490198	1.12135	2	0.929022	0.8368	3	4.56987	0.809708	3	3.38472
XM_017556755.1			XP_017412244.1	25.67	5	8	37	409	42.139	8.47021	0.932661	9	3.89821	1.16791	7	19.882	1.10901	14	13.1604	1.08144	9	6.51458	1.01347	7	15.8618	1.03492	14	14.4097	0.813596	9	18.6009	0.971209	7	11.014	0.953173	14	6.48821	1.2738	9	18.4948	1.01029	7	17.6121	0.997476	14	14.2524
A0A0S3T0F3	A0A0S3T0F3_PHAAN Uncharacterized protein	Vigan.09G231700	A0A0S3T0F3_PHAAN Uncharacterized protein OS=Vigna angularis var. angularis OX=157739 GN=Vigan.09G231700 PE=3 SV=1	25.61	2	15	83	656	71.8567	5.38916							0.46263	1								1.44145	1								0.858813	1								1.72929	1
A0A0S3S8Y0	A0A0S3S8Y0_PHAAN Uncharacterized protein	Vigan.06G019200	A0A0S3S8Y0_PHAAN Uncharacterized protein OS=Vigna angularis var. angularis OX=157739 GN=Vigan.06G019200 PE=4 SV=1	25.58	3	3	3	129	14.8165	5.70654	0.993598	2	6.4955	1.12024	1					1.06326	2	1.19307	1.20761	1					0.970258	2	3.69956	0.909761	1					0.993393	2	22.2257	0.952926	1
A0A0L9TVF9	A0A0L9TVF9_PHAAN Uricase	LR48_Vigan02g060100	A0A0L9TVF9_PHAAN Uricase OS=Phaseolus angularis OX=3914 GN=LR48_Vigan02g060100 PE=3 SV=1	25.5	7	7	21	302	34.3337	7.62061	0.931359	6	15.5687	1.12365	1		1.02602	14	15.2701	1.02849	6	10.5039	1.4149	1		1.08462	14	3.24379	0.889519	6	8.54053	0.796319	1		0.935862	14	8.66636	1.30257	6	27.4926	0.975607	1		0.978091	14	17.817
NC_030646.1.1271.9			NC_030646.1.1271.9	25.36	4	5	29	280	30.8249	8.41162	0.805596	6	19.8766	1.06973	8	7.4388	0.747164	14	37.4773	0.958296	6	7.69436	1.22511	8	18.4491	1.12564	14	20.8315	0.961016	6	10.7405	0.6844	8	14.1556	0.894611	14	17.6677	1.57323	6	18.3017	1.18468	8	16.7842	1.31975	14	14.225
A0A0S3SSI5	A0A0S3SSI5_PHAAN Isocitrate dehydrogenase [NAD] subunit, mitochondrial	Vigan.08G259000	A0A0S3SSI5_PHAAN Isocitrate dehydrogenase [NAD] subunit, mitochondrial OS=Vigna angularis var. angularis OX=157739 GN=Vigan.08G259000 PE=3 SV=1	25.35	8	8	20	359	39.3804	7.47412	1.15099	8	6.43249	1.16038	5	20.6968	1.32825	7	18.3603	0.952773	8	8.82485	1.01339	5	4.88026	0.795909	7	12.8141	0.946747	8	5.20968	1.00461	5	16.5721	0.960582	7	4.25745	0.781011	8	10.654	0.919113	5	36.1924	0.752958	7	10.8094
A0A0S3R5U1	A0A0S3R5U1_PHAAN Protein-L-isoaspartate O-methyltransferase	Vigan.01G396000	A0A0S3R5U1_PHAAN Protein-L-isoaspartate O-methyltransferase OS=Vigna angularis var. angularis OX=157739 GN=Vigan.01G396000 PE=3 SV=1	25.33	3	4	16	229	24.5384	6.1001	1.09298	1		1.05974	5	12.3284	1.48498	4	4.94876	0.941789	1		0.774129	5	33.1273	0.657215	4	26.8062	1.06619	1		1.03908	5	9.56987	0.975434	4	6.84176	0.780767	1		1.02977	5	15.7097	0.650085	4	6.71743
A0A0L9TS33	A0A0L9TS33_PHAAN Eukaryotic translation initiation factor 3 subunit K	LR48_Vigan01g286700	A0A0L9TS33_PHAAN Eukaryotic translation initiation factor 3 subunit K OS=Phaseolus angularis OX=3914 GN=LR48_Vigan01g286700 PE=3 SV=1	25.33	5	5	10	229	26.0916	5.85889	0.908676	2	11.3572	1.3666	2	6.1666	1.04407	6	8.38457	0.962409	2	3.73414	1.14799	2	14.8183	1.03779	6	7.87049	1.08413	2	8.78003	0.72679	2	14.2688	0.956824	6	6.34548	1.13645	2	11.7007	1.10642	2	7.43636	0.934045	6	12.3101
A0A0S3SHL1	A0A0S3SHL1_PHAAN Uncharacterized protein	Vigan.07G101800	A0A0S3SHL1_PHAAN Uncharacterized protein OS=Vigna angularis var. angularis OX=157739 GN=Vigan.07G101800 PE=4 SV=1	25.26	1	5	28	289	31.8601	9.31982	1.13291	1		1.23282	1					0.986691	1		1.08604	1					0.937204	1		0.935071	1					0.833929	1		0.867545	1
N0DM03	N0DM03_PHAAN Ribulose bisphosphate carboxylase large chain	rbcL	N0DM03_PHAAN Ribulose bisphosphate carboxylase large chain OS=Phaseolus angularis OX=3914 GN=rbcL PE=3 SV=1	25.21	11	11	25	476	52.8476	6.48096	0.810449	8	5.55786	1.16153	7	10.8713	1.05983	10	11.0094	0.955173	8	15.9675	1.33357	7	7.62056	0.874377	10	15.9131	1.18889	8	17.2073	0.86579	7	8.46907	1.16288	10	9.94326	1.01847	8	24.1126	0.731101	7	24.7333	0.802055	10	12.7143
A0A0S3S5L4	A0A0S3S5L4_PHAAN Uncharacterized protein	Vigan.05G155300	A0A0S3S5L4_PHAAN Uncharacterized protein OS=Vigna angularis var. angularis OX=157739 GN=Vigan.05G155300 PE=4 SV=1	25.16	1	6	54	318	36.0931	5.89697	0.938691	1					0.828086	1		1.06739	1					1.20039	1		0.905219	1					1.05237	1		1.22842	1					1.07302	1
NC_030638.1.264.3			NC_030638.1.264.3	25.16	1	1	1	155	17.4396	8.19189																0.998997	1								1.22594	1								2.14441	1
A0A0L9T926	A0A0L9T926_PHAAN Glutathione peroxidase	LR48_Vigan325s004300	A0A0L9T926_PHAAN Glutathione peroxidase OS=Phaseolus angularis OX=3914 GN=LR48_Vigan325s004300 PE=3 SV=1	25.15	4	5	18	167	18.9117	7.81104	0.989048	6	6.71552	0.939249	2	8.39089	0.908244	3	0.829894	0.952183	6	2.87992	1.05649	2	17.8988	1.0199	3	14.9996	1.09713	6	8.58607	1.11106	2	5.8056	1.13368	3	9.28929	1.0137	6	5.59592	0.889598	2	5.41723	0.966179	3	7.50044
A0A0S3RI00	A0A0S3RI00_PHAAN Uncharacterized protein	Vigan.02G324900	A0A0S3RI00_PHAAN Uncharacterized protein OS=Vigna angularis var. angularis OX=157739 GN=Vigan.02G324900 PE=4 SV=1	25.13	4	4	7	195	21.7842	9.5835	1.15215	6	11.6441	0.884144	1					0.844114	6	16.4033	0.696895	1					1.01833	6	9.13735	1.20972	1					0.673504	6	23.2956	1.203	1
A0A0S3SCE7	A0A0S3SCE7_PHAAN Carboxypeptidase	Vigan.06G173900	A0A0S3SCE7_PHAAN Carboxypeptidase OS=Vigna angularis var. angularis OX=157739 GN=Vigan.06G173900 PE=3 SV=1	25.11	7	9	30	458	51.0035	6.66846	0.945186	9	8.51758	0.909916	5	20.0464	1.32587	3	18.7587	0.914735	9	11.2796	0.92776	5	51.1453	0.666545	3	2.13656	1.16904	9	22.6861	1.21861	5	17.5628	0.935091	3	17.2043	1.19181	9	29.57	0.929135	5	25.3784	0.739122	3	18.8527
XM_017581476.1			XP_017436965.1	25.11	3	3	21	231	24.8247	6.66846	0.727824	5	10.7286	0.913237	4	5.58395	0.50846	6	26.2312	1.10773	5	0.72757	1.69134	4	7.61677	1.41597	6	14.1685	1.30703	5	3.49682	0.888334	4	5.26709	1.04857	6	4.66975	1.08205	5	4.58825	0.742822	4	12.4109	1.32118	6	20.7942
A0A0S3SVU0	A0A0S3SVU0_PHAAN Uncharacterized protein	Vigan.09G017500	A0A0S3SVU0_PHAAN Uncharacterized protein OS=Vigna angularis var. angularis OX=157739 GN=Vigan.09G017500 PE=3 SV=1	25	3	3	28	92	10.2344	10.2866	0.848277	10	10.9376	0.894158	7	4.68003	0.603234	11	18.3543	1.0503	10	7.04708	1.29479	7	4.83955	1.27249	11	10.1924	1.0545	10	23.8683	0.880771	7	9.57734	1.07893	11	4.85367	1.12257	10	22.8781	1.31234	7	5.42088	1.24833	11	8.46713
A0A0S3R3J0	A0A0S3R3J0_PHAAN Uncharacterized protein (Fragment)	Vigan.01G310600	A0A0S3R3J0_PHAAN Uncharacterized protein (Fragment) OS=Vigna angularis var. angularis OX=157739 GN=Vigan.01G310600 PE=4 SV=1	25	1	1	1	84	9.91421	9.93506	0.949933	1								1.10355	1								0.865716	1								1.21929	1
A0A0S3RL57	A0A0S3RL57_PHAAN Uncharacterized protein	Vigan.03G103500	A0A0S3RL57_PHAAN Uncharacterized protein OS=Vigna angularis var. angularis OX=157739 GN=Vigan.03G103500 PE=4 SV=1	25	2	2	3	72	8.33151	9.65674	0.756606	1		0.962444	1		0.786006	1		1.10037	1		0.825953	1		1.26223	1		0.992651	1		1.31271	1		1.1696	1		1.46891	1		0.637051	1		0.910615	1
NW_016115206.1.17.9			NW_016115206.1.17.9	24.93	8	8	23	381	42.2926	8.74854	0.82061	7	6.63727	1.02229	8	4.44014	0.794507	8	39.3162	1.10864	7	5.07024	1.54197	8	14.1718	1.26282	8	11.4879	0.898072	7	16.4042	0.781388	8	6.42254	1.03318	8	14.2061	1.36393	7	20.6928	0.968856	8	10.2675	1.04106	8	17.3998
A0A0S3R657	A0A0S3R657_PHAAN Uncharacterized protein	Vigan.01G392300	A0A0S3R657_PHAAN Uncharacterized protein OS=Vigna angularis var. angularis OX=157739 GN=Vigan.01G392300 PE=3 SV=1	24.9	11	11	41	478	52.5082	7.44482	0.914451	12	9.07561	1.19097	10	2.2488	0.954221	19	18.9606	0.956964	12	13.2961	1.31038	10	11.0924	1.04051	19	13.2322	1.09138	12	14.8054	0.817468	10	23.5676	1.05143	19	9.62192	1.15709	12	19.5585	0.985524	10	10.5643	0.978672	19	9.59533
NC_030647.1.200.7			NC_030647.1.200.7	24.87	7	8	21	382	41.7344	5.36377	1.14212	10	12.121	1.16498	1		1.31343	6	11.825	1.02271	10	6.52984	1.14997	1		0.936383	6	44.3626	0.714058	10	25.1391	1.06323	1		0.866651	6	8.03202	1.09481	10	24.3852	0.551617	1		0.813082	6	21.9591
NC_030639.1.1182.17			NC_030639.1.1182.17	24.85	12	12	31	507	57.9831	6.12549	0.894106	11	8.07054	1.08815	5	9.52428	0.888817	15	7.86329	0.99477	11	5.96674	0.930089	5	12.9277	0.92011	15	16.8084	1.06304	11	4.66825	1.0302	5	6.84446	1.17164	15	9.04941	1.15026	11	9.68338	1.03135	5	4.26141	0.940403	15	9.21234
XM_017585240.1			XP_017440729.1	24.77	5	5	35	331	36.4173	7.59131	0.916377	14	19.9671	1.06278	11	26.647	0.868739	10	6.54554	0.994976	14	8.4117	0.960576	11	45.6778	1.00966	10	28.5429	1.04146	14	15.004	0.98042	11	30.4025	1.08474	10	10.4662	1.2502	14	18.9602	0.866353	11	14.4537	1.0614	10	12.5899
A0A0S3RGS3	A0A0S3RGS3_PHAAN Uncharacterized protein	Vigan.02G262500	A0A0S3RGS3_PHAAN Uncharacterized protein OS=Vigna angularis var. angularis OX=157739 GN=Vigan.02G262500 PE=4 SV=1	24.75	1	1	3	101	11.1646	9.30518
NC_030639.1.1226.15			NC_030639.1.1226.15	24.74	5	5	25	194	21.3066	8.38232	0.969914	13	11.8518	1.02603	6	8.47736	0.930295	6	20.5242	0.918629	13	13.4277	1.07919	6	24.321	0.948417	6	11.3693	1.1341	13	23.8251	0.954159	6	15.3001	1.0381	6	13.4466	0.957412	13	19.2788	1.03605	6	20.8236	1.14308	6	26.6326
A0A0S3SKC0	A0A0S3SKC0_PHAAN Uncharacterized protein	Vigan.07G222400	A0A0S3SKC0_PHAAN Uncharacterized protein OS=Vigna angularis var. angularis OX=157739 GN=Vigan.07G222400 PE=4 SV=1	24.72	2	2	12	89	9.6375	5.16064	0.943295	5	5.61021	1.03156	2	12.7988	1.14848	5	5.64005	0.67439	5	10.3325	0.550738	2	1.93944	0.895086	5	9.47434	1.51074	5	10.9981	1.26389	2	4.34668	1.06069	5	5.33617	0.621103	5	19.3883	1.01037	2	4.83313	0.827356	5	12.4356
A0A0S3S571	A0A0S3S571_PHAAN Uncharacterized protein	Vigan.05G139200	A0A0S3S571_PHAAN Uncharacterized protein OS=Vigna angularis var. angularis OX=157739 GN=Vigan.05G139200 PE=4 SV=1	24.7	8	8	29	332	36.676	4.57666	1.06561	12	10.5888	0.797317	8	11.987	1.45105	8	13.5123	1.02185	12	16.6688	0.610109	8	36.1042	0.661692	8	25.0967	0.954084	12	15.9204	1.28955	8	10.808	0.950515	8	9.67591	0.836489	12	35.1408	1.12472	8	6.12543	0.680623	8	51.5152
A0A0L9UQE4	A0A0L9UQE4_PHAAN Uncharacterized protein	LR48_Vigan06g012300	A0A0L9UQE4_PHAAN Uncharacterized protein OS=Phaseolus angularis OX=3914 GN=LR48_Vigan06g012300 PE=4 SV=1	24.68	3	3	14	154	17.2697	9.5835	1.05756	4	11.7263	1.01536	6	3.12649	1.0307	4	34.2478	0.939869	4	4.6935	0.749456	6	22.1129	0.827235	4	54.3886	1.03467	4	3.81416	1.05617	6	18.3905	1.07365	4	6.62896	0.90001	4	15.6353	1.33578	6	3.79625	0.914034	4	35.7369
A0A0S3SGI0	A0A0S3SGI0_PHAAN Uncharacterized protein	Vigan.07G058500	A0A0S3SGI0_PHAAN Uncharacterized protein OS=Vigna angularis var. angularis OX=157739 GN=Vigan.07G058500 PE=4 SV=1	24.67	4	4	9	150	17.1264	5.03369	1.03418	5	6.29785	0.96782	2	1.22707	0.981931	2	1.21319	1.0231	5	9.30145	1.00069	2	20.2182	0.909803	2	29.767	1.04743	5	14.7859	1.04701	2	1.04072	1.14232	2	16.4433	0.904645	5	5.77103	1.0805	2	20.1514	0.889692	2	13.2137
NC_030639.1.896.3			NC_030639.1.896.3	24.65	6	7	10	353	38.918	5.80811	0.87601	4	2.69489	0.884045	2	4.47541	0.78854	2	16.152	1.08572	4	5.45168	1.76515	2	4.51866	1.33385	2	3.43103	0.995684	4	12.5848	0.770005	2	4.85756	0.970054	2	1.7588	1.20153	4	11.5856	0.960668	2	5.91742	1.15288	2	10.8639
A0A0L9TWR0	A0A0L9TWR0_PHAAN Pyruvate kinase	LR48_Vigan02g076900	A0A0L9TWR0_PHAAN Pyruvate kinase OS=Phaseolus angularis OX=3914 GN=LR48_Vigan02g076900 PE=3 SV=1	24.63	5	10	30	471	51.3798	5.85889	0.867686	5	5.59402	0.83671	5	25.8969	0.617234	6	15.5127	1.09614	5	8.48167	1.47411	5	10.1973	1.37695	6	18.422	1.12339	5	1.77297	0.963049	5	25.9188	0.968468	6	14.6671	1.09937	5	10.312	0.910304	5	13.1135	1.30175	6	2.77598
A0A0L9UM37	A0A0L9UM37_PHAAN Uncharacterized protein	LR48_Vigan05g138100	A0A0L9UM37_PHAAN Uncharacterized protein OS=Phaseolus angularis OX=3914 GN=LR48_Vigan05g138100 PE=3 SV=1	24.59	8	11	111	553	59.7933	6.56592	1.18662	28	6.10337	1.15141	19	10.5026	1.40553	37	14.841	1.08546	28	8.95081	0.941823	19	17.9474	0.693743	37	24.6723	0.708689	28	23.1678	1.02383	19	11.1043	0.938659	37	13.1331	0.940566	28	11.4593	0.860342	19	14.6172	0.69584	37	24.0432
A0A0S3TB57	A0A0S3TB57_PHAAN Uncharacterized protein	Vigan.11G189300	A0A0S3TB57_PHAAN Uncharacterized protein OS=Vigna angularis var. angularis OX=157739 GN=Vigan.11G189300 PE=4 SV=1	24.58	2	3	4	179	20.0393	4.86865	1.00765	2	4.253	1.01585	1					0.93762	2	16.7168	0.707139	1					1.08801	2	35.8401	1.17431	1					0.869157	2	35.3837	1.075	1
A0A0S3RA20	A0A0S3RA20_PHAAN Uncharacterized protein	Vigan.01G532800	A0A0S3RA20_PHAAN Uncharacterized protein OS=Vigna angularis var. angularis OX=157739 GN=Vigan.01G532800 PE=4 SV=1	24.58	5	5	49	240	25.5882	5.21143	1.09674	17	7.88578	0.825244	16	13.9527	1.23384	16	23.693	1.07445	17	6.28966	0.502344	16	34.147	0.565778	16	65.2009	0.981307	17	10.002	1.43721	16	12.7019	1.16762	16	9.78694	0.790395	17	19.803	0.97434	16	6.84177	0.698872	16	40.7062
A0A0S3T147	A0A0S3T147_PHAAN Uncharacterized protein	Vigan.09G224100	A0A0S3T147_PHAAN Uncharacterized protein OS=Vigna angularis var. angularis OX=157739 GN=Vigan.09G224100 PE=4 SV=1	24.57	4	4	21	293	31.9517	4.64014	1.00153	13	14.9593	0.96789	5	14.2802	1.29905	3	20.1261	0.903139	13	8.75189	0.636175	5	19.9617	0.735188	3	39.9151	1.11474	13	22.72	1.19077	5	4.67295	0.973197	3	1.76364	0.89779	13	37.3792	1.1283	5	8.3033	0.839831	3	33.7966
XM_017571071.1			XP_017426560.1	24.44	2	2	11	90	10.0872	8.33838	1.08148	5	3.2946	0.842021	3	3.72805	1.34687	3	16.5286	1.0467	5	13.9454	0.743939	3	1.91829	0.769842	3	1.72291	0.962417	5	5.57449	1.29291	3	4.6344	0.998623	3	8.08209	0.766115	5	18.0454	1.0002	3	10.7779	0.825743	3	2.14456
A0A0L9TBB4	A0A0L9TBB4_PHAAN Uncharacterized protein	LR48_Vigan464s002400	A0A0L9TBB4_PHAAN Uncharacterized protein OS=Phaseolus angularis OX=3914 GN=LR48_Vigan464s002400 PE=4 SV=1	24.4	8	9	66	336	37.0625	9.12939	1.07763	25	8.43386	0.746939	15	13.5343	1.29762	12	9.11476	0.769792	25	24.5533	0.370689	15	44.2052	0.586297	10	33.4434	1.28233	25	19.0321	1.51231	15	11.0051	1.15091	12	13.0875	0.739508	25	55.0675	0.917859	15	11.5082	0.670984	12	36.791
NW_016114995.1.66.9			NW_016114995.1.66.9	24.4	7	7	14	373	41.5359	5.0083	1.13766	11	5.07088	0.966016	2	19.483	1.1502	1		0.973791	11	4.33224	1.17172	2	3.72776	1.13511	1		0.836461	11	14.6113	0.903939	2	11.6202	0.795003	1		0.882398	11	36.0706	1.23836	2	3.15176	1.04821	1
A0A0S3RAE0	A0A0S3RAE0_PHAAN Uncharacterized protein	Vigan.02G025900	A0A0S3RAE0_PHAAN Uncharacterized protein OS=Vigna angularis var. angularis OX=157739 GN=Vigan.02G025900 PE=4 SV=1	24.31	12	12	56	765	81.3264	8.54346	1.14116	27	14.9076	0.953528	10	11.6286	1.41448	18	13.6092	0.995561	27	10.8198	0.730897	10	30.3342	0.6974	18	40.8508	1.01527	27	12.3958	1.32941	10	11.0918	0.821971	18	9.08853	0.851454	27	38.4008	0.778933	10	10.6536	0.859946	18	16.2
A0A0S3RDU4	A0A0S3RDU4_PHAAN Uncharacterized protein	Vigan.02G162000	A0A0S3RDU4_PHAAN Uncharacterized protein OS=Vigna angularis var. angularis OX=157739 GN=Vigan.02G162000 PE=4 SV=1	24.31	4	4	15	181	20.0625	8.70459	1.02785	3	3.95037	1.19331	6	10.6138	1.11701	6	14.1931	0.962876	3	13.0394	1.03814	6	1.61531	0.982939	6	11.7429	1.10546	3	7.36096	0.908165	6	7.3288	0.994875	6	12.5208	0.842898	3	16.4055	1.04847	6	14.2617	0.892595	6	5.2381
A0A0L9U925	A0A0L9U925_PHAAN V-type proton ATPase subunit G	LR48_Vigan03g237600	A0A0L9U925_PHAAN V-type proton ATPase subunit G OS=Phaseolus angularis OX=3914 GN=LR48_Vigan03g237600 PE=3 SV=1	24.3	1	2	19	107	11.8093	9.56885							1.33483	1								1.04442	1								0.865764	1								0.736352	1
A0A0S3TDU5	A0A0S3TDU5_PHAAN Small ubiquitin-related modifier	Vigan.UMG068200	A0A0S3TDU5_PHAAN Small ubiquitin-related modifier OS=Vigna angularis var. angularis OX=157739 GN=Vigan.UMG068200 PE=3 SV=1	24.24	3	3	11	99	11.2444	5.09717	1.08978	3	6.31826	0.93584	4	5.32597	1.18422	4	10.2171	1.02637	3	10.0312	0.818741	4	16.2224	0.842718	4	2.65232	0.914436	3	0.0791192	1.1057	4	2.68484	0.964167	4	11.8382	0.918952	3	14.3905	1.36058	4	11.7192	0.947302	4	12.1903
NC_030642.1.853.8			NC_030642.1.853.8	24.24	11	11	48	594	65.0537	7.15186	1.21197	20	7.23552	1.2864	12	6.66209	1.26022	16	12.6921	0.963352	20	5.39773	1.12805	12	13.3301	0.732448	16	32.4263	0.803661	20	11.0992	0.921531	12	18.2097	1.01226	16	7.5887	0.894018	20	11.7945	0.752583	12	20.3886	0.847048	16	19.2218
XM_017566884.1			XP_017422373.1	24.19	3	3	4	186	20.4871	6.07471	0.755075	3	12.9728				0.682181	1		0.865454	3	13.2945				1.5064	1		1.07172	3	53.8585				0.942999	1		1.41361	3	22.284				1.23733	1
A0A0S3S550	A0A0S3S550_PHAAN Uncharacterized protein	Vigan.05G136000	A0A0S3S550_PHAAN Uncharacterized protein OS=Vigna angularis var. angularis OX=157739 GN=Vigan.05G136000 PE=4 SV=1	24.17	4	5	35	240	27.3157	7.2251	1.07709	5	7.14321	1.12088	6	6.90248	0.937644	6	37.7847	1.00188	5	8.27404	1.01688	6	12.0695	1.01761	6	13.9995	0.895414	5	12.7799	0.953827	6	14.2815	0.991585	6	5.69146	0.988984	5	13.99	1.04808	6	10.7274	1.14927	6	22.3467
A0A0S3S3W8	A0A0S3S3W8_PHAAN Uncharacterized protein	Vigan.05G088000	A0A0S3S3W8_PHAAN Uncharacterized protein OS=Vigna angularis var. angularis OX=157739 GN=Vigan.05G088000 PE=4 SV=1	24.16	1	6	27	298	32.4072	6.31592	1.03757	5	11.1166	1.02368	3	2.02146	1.15259	2	2.78516	0.94517	5	7.49531	0.786135	3	18.3932	0.796226	2	14.5925	1.03679	5	16.2396	1.21379	3	0.561121	1.0577	2	8.57253	1.0218	5	26.0606	0.97387	3	3.87498	0.870536	2	12.0052
A0A0L9UAW4	A0A0L9UAW4_PHAAN Uncharacterized protein	LR48_Vigan03g305100	A0A0L9UAW4_PHAAN Uncharacterized protein OS=Phaseolus angularis OX=3914 GN=LR48_Vigan03g305100 PE=4 SV=1	24.12	9	9	19	510	56.4358	5.47803	0.972632	4	1.93075	1.49841	4	5.16743	1.04059	11	14.4256	1.27728	4	3.83883	1.2486	4	11.3551	1.07133	11	9.14168	0.916059	4	10.3412	0.636995	4	3.63214	0.927942	11	10.3989	0.870572	4	8.76352	0.712696	4	27.3751	1.08045	11	10.7336
NC_030646.1.659.1			NC_030646.1.659.1	24.11	3	3	3	112	12.7768	9.74463	1.17114	2	6.27569	1.04234	1					1.01198	2	6.70712	1.04837	1					0.875534	2	6.00282	0.99445	1					0.806039	2	0.361751	1.06108	1
NW_016115202.1.53.2			NW_016115202.1.53.2	24.1	4	4	43	166	18.4116	7.04932	1.05212	14	9.24321	1.04182	17	8.8521	1.09725	12	6.46624	0.94531	14	15.4249	0.832396	17	23.9691	0.901994	12	22.3645	0.95727	14	29.689	0.97339	17	21.7657	1.01547	12	14.1961	0.734898	14	55.3096	1.27837	17	16.1221	0.943672	12	9.90355
A0A0L9UIP9	A0A0L9UIP9_PHAAN Uncharacterized protein	LR48_Vigan05g003800	A0A0L9UIP9_PHAAN Uncharacterized protein OS=Phaseolus angularis OX=3914 GN=LR48_Vigan05g003800 PE=3 SV=1	24.09	8	8	49	440	47.3011	8.83643	1.24173	21	10.5524	0.861139	19	10.4488	1.60367	8	5.02176	0.900944	21	12.8295	0.426064	19	38.553	0.462809	8	16.7764	0.988263	21	13.7518	1.42199	19	8.13957	1.00017	8	4.15009	0.695903	21	41.3639	1.04226	19	8.64446	0.553161	8	17.9442
A0A0S3RQR0	A0A0S3RQR0_PHAAN Uncharacterized protein	Vigan.04G003700	A0A0S3RQR0_PHAAN Uncharacterized protein OS=Vigna angularis var. angularis OX=157739 GN=Vigan.04G003700 PE=4 SV=1	24.07	6	6	26	295	31.3512	6.02393	1.07	13	8.99372	1.13042	4	13.5318	1.21833	9	7.57088	0.984588	13	8.02655	1.15238	4	6.93084	0.834472	9	18.308	0.898797	13	11.0382	0.990975	4	10.0325	1.01723	9	5.57761	0.921979	13	16.0966	0.788798	4	11.8435	0.780127	9	18.1393
NC_030637.1.1113.1			NC_030637.1.1113.1	24.06	2	2	5	133	15.0657	9.65674	0.942906	3	4.23799	1.15698	2	4.13196				1.06695	3	14.8528	1.35187	2	24.9682				1.0424	3	6.0605	0.79259	2	16.945				0.904378	3	8.68502	0.970808	2	16.6032
A0A0S3SXF0	A0A0S3SXF0_PHAAN Non-specific lipid-transfer protein	Vigan.09G110600	A0A0S3SXF0_PHAAN Non-specific lipid-transfer protein OS=Vigna angularis var. angularis OX=157739 GN=Vigan.09G110600 PE=3 SV=1	24	2	3	8	125	13.1195	8.23584	0.973512	6	3.80513				1.16362	1		0.811925	6	9.11086				0.954409	1		1.52661	6	8.11845				0.901704	1		0.603509	6	36.2037				0.991683	1
NC_030638.1.698.4			NC_030638.1.698.4	23.97	3	3	14	121	13.27	5.56689	0.967636	5	4.64843	1.03347	6	7.52212	1.00956	3	0.316741	0.882107	5	4.61563	0.941837	6	9.08457	0.788643	3	2.67365	1.16974	5	19.3571	1.1007	6	3.53688	1.22925	3	6.09364	0.876368	5	11.0703	0.908477	6	6.80984	0.830914	3	3.7804
A0A0S3RA67	A0A0S3RA67_PHAAN Uncharacterized protein	Vigan.01G551400	A0A0S3RA67_PHAAN Uncharacterized protein OS=Vigna angularis var. angularis OX=157739 GN=Vigan.01G551400 PE=4 SV=1	23.89	24	24	78	1218	134.353	5.92236	1.13199	30	8.44018	1.12658	18	7.35726	1.20109	30	19.4087	1.06643	30	8.7502	0.93515	18	21.334	0.873447	30	24.7886	0.842898	30	12.23	1.09034	18	6.77602	0.970972	30	10.6521	0.968483	30	17.4344	0.820418	18	11.7815	0.89111	30	16.7211
A0A0L9UWN1	A0A0L9UWN1_PHAAN Uncharacterized protein	LR48_Vigan07g084500	A0A0L9UWN1_PHAAN Uncharacterized protein OS=Phaseolus angularis OX=3914 GN=LR48_Vigan07g084500 PE=4 SV=1	23.88	5	5	7	268	30.3295	6.41748	1.05497	3	0.317495	1.14068	1		1.27396	3	10.3303	1.00275	3	0.720561	1.12363	1		0.795261	3	10.2186	1.00292	3	2.04725	0.938383	1		0.961776	3	1.81419	0.884553	3	3.52307	0.955131	1		0.817459	3	11.6132
A0A0S3RT83	A0A0S3RT83_PHAAN Uncharacterized protein	Vigan.04G104400	A0A0S3RT83_PHAAN Uncharacterized protein OS=Vigna angularis var. angularis OX=157739 GN=Vigan.04G104400 PE=4 SV=1	23.87	9	9	74	419	43.0895	6.354	1.09313	23	7.08237	0.751861	25	18.7997	1.45887	26	8.68832	0.788854	23	21.5809	0.436115	25	41.9614	0.470456	26	33.6441	1.27654	23	14.4919	1.49331	25	14.7025	1.13768	26	6.59757	0.607082	23	36.7618	0.967167	25	27.3928	0.550572	26	16.239
A0A0S3SU16	A0A0S3SU16_PHAAN S-formylglutathione hydrolase	Vigan.08G326100	A0A0S3SU16_PHAAN S-formylglutathione hydrolase OS=Vigna angularis var. angularis OX=157739 GN=Vigan.08G326100 PE=3 SV=1	23.86	6	6	17	285	32.1307	6.78564	0.974594	4	4.83437	1.17956	6	4.33918	1.02014	7	26.0753	0.968911	4	10.7968	1.04212	6	7.58207	0.904724	7	23.4648	1.02412	4	8.69285	0.851256	6	21.3282	1.04169	7	10.75	1.11885	4	14.7763	1.15651	6	28.7868	0.809372	7	8.1533
A0A0S3RWF2	A0A0S3RWF2_PHAAN Glutamate dehydrogenase	Vigan.04G240200	A0A0S3RWF2_PHAAN Glutamate dehydrogenase OS=Vigna angularis var. angularis OX=157739 GN=Vigan.04G240200 PE=3 SV=1	23.84	1	7	12	411	44.4008	6.90283	0.943581	1								1.00492	1								0.917694	1								1.27503	1
A0A0L9U2D8	A0A0L9U2D8_PHAAN Uncharacterized protein	LR48_Vigan02g272900	A0A0L9U2D8_PHAAN Uncharacterized protein OS=Phaseolus angularis OX=3914 GN=LR48_Vigan02g272900 PE=3 SV=1	23.83	10	10	34	621	67.4617	6.82959	1.03122	9	8.42146	1.16169	7	7.6832	1.14544	18	29.9288	1.02692	9	13.9397	1.10184	7	14.0086	0.929684	18	46.3672	0.816427	9	23.5299	0.95764	7	4.07698	0.951969	18	8.88482	1.07568	9	27.6263	0.853223	7	7.85117	0.875024	18	20.9303
A0A0S3RBX4	A0A0S3RBX4_PHAAN Aminopeptidase	Vigan.02G062300	A0A0S3RBX4_PHAAN Aminopeptidase OS=Vigna angularis var. angularis OX=157739 GN=Vigan.02G062300 PE=3 SV=1	23.83	21	21	98	873	98.259	5.33838	0.872344	23	11.0708	0.881691	23	7.58938	0.62277	47	21.7315	1.09431	23	10.467	1.5619	23	16.8219	1.2587	47	13.2888	1.0852	23	21.815	0.889418	23	7.28157	1.06139	47	8.06958	1.06016	23	10.7399	0.838673	23	19.8734	1.284	47	9.10386
A0A0L9UAX3	A0A0L9UAX3_PHAAN Translation machinery-associated protein 22	LR48_Vigan04g009600	A0A0L9UAX3_PHAAN Translation machinery-associated protein 22 OS=Phaseolus angularis OX=3914 GN=LR48_Vigan04g009600 PE=3 SV=1	23.83	5	5	23	193	21.0179	7.63525	0.997035	7	7.11081	1.14243	8	4.13225	1.33549	8	11.2447	0.998485	7	25.4448	0.770968	8	5.86281	0.693566	8	11.5558	1.12051	7	18.6924	1.03042	8	3.28047	0.996293	8	9.13298	1.03262	7	26.7576	1.13619	8	1.3482	0.838443	8	7.1802
A0A0L9TMB5	A0A0L9TMB5_PHAAN Uncharacterized protein	LR48_Vigan01g085900	A0A0L9TMB5_PHAAN Uncharacterized protein OS=Phaseolus angularis OX=3914 GN=LR48_Vigan01g085900 PE=3 SV=1	23.81	3	3	5	105	12.0215	10.3159	0.768025	1		0.961158	3	1.63907	0.920231	1		1.30374	1		0.952898	3	17.076	1.11239	1		1.02283	1		1.11281	3	8.72174	0.883336	1		1.14482	1		1.11362	3	0.829441	1.26091	1
NC_030641.1.77.2			NC_030641.1.77.2	23.78	2	4	19	164	17.5329	8.104	1.01466	2	4.5187				0.999534	2	9.83881	1.0705	2	2.77874				1.07874	2	18.8416	0.885262	2	1.10723				0.970853	2	5.04131	1.07972	2	4.90906				1.02429	2	7.3706
A0A0S3R5D5	A0A0S3R5D5_PHAAN Uncharacterized protein	Vigan.01G372400	A0A0S3R5D5_PHAAN Uncharacterized protein OS=Vigna angularis var. angularis OX=157739 GN=Vigan.01G372400 PE=4 SV=1	23.76	2	4	23	202	22.5863	5.70654	0.858495	3	0.577462	0.981212	5	3.20465	0.719475	4	13.2935	1.15542	3	1.86861	1.85699	5	9.59905	1.64917	4	16.5691	0.857489	3	0.883971	0.608855	5	22.0132	0.896239	4	11.6813	1.29863	3	4.37974	1.01474	5	24.4121	1.16816	4	11.1152
A0A0S3RMX3	A0A0S3RMX3_PHAAN Uncharacterized protein	Vigan.03G185200	A0A0S3RMX3_PHAAN Uncharacterized protein OS=Vigna angularis var. angularis OX=157739 GN=Vigan.03G185200 PE=4 SV=1	23.73	3	3	9	236	25.2379	8.86572	1.11131	3	7.443	1.27484	3	3.34871	1.02041	2	7.29866	1.01986	3	4.10878	0.903953	3	13.9363	1.02673	2	7.67962	0.933105	3	11.3578	1.03702	3	20.0851	0.959988	2	3.16865	0.754661	3	2.00679	1.02672	3	48.9971	1.05926	3	1.07484
A0A0S3QZ01	A0A0S3QZ01_PHAAN Uncharacterized protein	Vigan.01G099100	A0A0S3QZ01_PHAAN Uncharacterized protein OS=Vigna angularis var. angularis OX=157739 GN=Vigan.01G099100 PE=4 SV=1	23.7	4	4	5	308	32.4117	5.63037	1.16699	2	2.05287	0.965421	1		1.32995	1		0.981894	2	0.21599	0.805991	1		0.869086	1		0.856378	2	16.6191	1.1585	1		0.904382	1		0.871839	2	18.7159	1.06678	1		0.806984	1
A0A0L9U8A3	A0A0L9U8A3_PHAAN Uncharacterized protein	LR48_Vigan03g228900	A0A0L9U8A3_PHAAN Uncharacterized protein OS=Phaseolus angularis OX=3914 GN=LR48_Vigan03g228900 PE=4 SV=1	23.64	1	1	3	55	6.46834	6.52197	0.881476	1					0.782479	1		1.09361	1					1.29231	1		1.00234	1					1.02996	1		1.17641	1					1.10892	1
A0A0L9VGC5	A0A0L9VGC5_PHAAN Uncharacterized protein	LR48_Vigan09g276400	A0A0L9VGC5_PHAAN Uncharacterized protein OS=Phaseolus angularis OX=3914 GN=LR48_Vigan09g276400 PE=4 SV=1	23.63	6	10	55	419	47.9926	5.61768	0.698121	17	11.0983	0.934611	14	20.0775	0.506287	13	12.0151	1.15516	17	7.21315	1.80506	14	12.2345	1.52467	13	41.3055	0.981176	17	14.4863	0.680962	14	37.1779	0.958322	13	14.0177	1.40852	17	21.6506	0.927921	14	20.9039	1.39721	13	9.38118
A0A0L9UM20	A0A0L9UM20_PHAAN Uncharacterized protein	LR48_Vigan05g136100	A0A0L9UM20_PHAAN Uncharacterized protein OS=Phaseolus angularis OX=3914 GN=LR48_Vigan05g136100 PE=4 SV=1	23.62	1	1	1	127	13.4007	8.26514				2.53568	1																	0.483568	1								1.42847	1
NC_030638.1.1365.1			NC_030638.1.1365.1	23.62	1	2	4	127	13.7246	4.43701							1.19037	3	13.6839							0.643313	3	63.6679							0.87249	3	27.0771							1.36239	3	64.0052
NC_030640.1.190.2			NC_030640.1.190.2	23.56	2	3	11	225	24.0042	5.59229	0.992073	3	6.46201	1.12168	2	8.55184				0.989044	3	4.07413	0.708701	2	35.1746				1.04204	3	8.42972	1.18381	2	6.77232				1.06123	3	7.40336	0.848916	2	5.05272
A0A0L9TE86	A0A0L9TE86_PHAAN Uncharacterized protein	LR48_Vigan598s001900	A0A0L9TE86_PHAAN Uncharacterized protein OS=Phaseolus angularis OX=3914 GN=LR48_Vigan598s001900 PE=3 SV=1	23.54	10	11	76	548	58.4055	5.74463	1.17835	21	12.8086	1.19012	20	8.45281	1.3803	30	12.6252	0.948818	21	11.8115	0.980911	20	20.3655	0.778231	30	29.1428	0.757682	21	18.5552	1.0194	20	11.8549	0.948164	30	7.88807	1.02613	21	23.3623	0.89996	20	19.5365	0.764939	30	20.4644
A0A0S3QY79	A0A0S3QY79_PHAAN Uncharacterized protein	Vigan.01G077700	A0A0S3QY79_PHAAN Uncharacterized protein OS=Vigna angularis var. angularis OX=157739 GN=Vigan.01G077700 PE=4 SV=1	23.52	9	9	23	438	50.0624	6.7417	1.02395	12	12.451	1.16585	5	2.43329	1.08657	6	7.80697	0.994323	12	9.87219	1.12944	5	30.1278	1.14122	6	48.2994	0.962304	12	11.608	0.883004	5	30.0849	0.969101	6	17.3207	0.951657	12	18.1338	1.0543	5	4.89285	0.974113	5	16.8036
A0A0S3T2D0	A0A0S3T2D0_PHAAN Uncharacterized protein	Vigan.10G072400	A0A0S3T2D0_PHAAN Uncharacterized protein OS=Vigna angularis var. angularis OX=157739 GN=Vigan.10G072400 PE=4 SV=1	23.52	6	7	17	438	47.8253	5.38916	1.13452	9	8.6223	0.945017	4	3.75606	1.2961	3	0.350477	1.00994	9	17.0714	0.558145	4	27.7572	0.619014	3	39.7328	0.900477	9	12.8025	1.34791	4	1.64106	0.933531	3	17.6475	0.848199	9	25.3962	1.03708	4	14.4705	0.635447	3	26.0735
A0A0S3SL25	A0A0S3SL25_PHAAN Uncharacterized protein	Vigan.08G007400	A0A0S3SL25_PHAAN Uncharacterized protein OS=Vigna angularis var. angularis OX=157739 GN=Vigan.08G007400 PE=3 SV=1	23.43	11	11	38	636	67.4076	7.00537	0.974627	12	6.65012	1.24474	8	9.21632	1.16345	18	15.3073	1.06037	12	7.24143	1.15299	8	24.8141	0.858683	18	30.2123	0.899735	12	13.1513	0.874159	8	21.7125	0.987769	18	10.5684	1.12632	12	22.1104	0.906876	8	7.51259	0.860374	18	14.1558
A0A0L9U5N9	A0A0L9U5N9_PHAAN Uncharacterized protein	LR48_Vigan03g112600	A0A0L9U5N9_PHAAN Uncharacterized protein OS=Phaseolus angularis OX=3914 GN=LR48_Vigan03g112600 PE=4 SV=1	23.42	3	3	7	158	17.5872	8.32373	0.826042	4	10.7235				0.975857	3	0.601133	0.995371	4	6.21088				1.1603	3	6.21568	1.11512	4	11.2706				0.961682	3	1.39244	1.08146	4	5.25649				1.0872	3	7.33385
A0A0L9VFR5	A0A0L9VFR5_PHAAN Proline iminopeptidase	LR48_Vigan09g256500	A0A0L9VFR5_PHAAN Proline iminopeptidase OS=Phaseolus angularis OX=3914 GN=LR48_Vigan09g256500 PE=3 SV=1	23.41	5	5	13	346	39.3104	5.5542	0.977001	4	16.1437	1.26589	5	12.763	1.08025	4	24.3619	1.03726	4	6.09865	1.25587	5	10.3047	1.14283	4	44.6977	0.93446	4	8.20993	0.857885	5	16.2026	0.923549	4	17.5985	1.14997	4	32.1509	0.80118	5	2.09336	0.905312	4	31.7784
A0A0L9U9B7	A0A0L9U9B7_PHAAN Uncharacterized protein	LR48_Vigan03g269800	A0A0L9U9B7_PHAAN Uncharacterized protein OS=Phaseolus angularis OX=3914 GN=LR48_Vigan03g269800 PE=3 SV=1	23.39	5	5	51	218	23.0493	9.15869	1.04736	18	5.90053	0.996368	17	9.19532	1.3427	16	17.0444	1.01132	18	4.53624	0.723134	17	40.8668	0.625892	16	32.1666	0.907861	18	13.9868	1.12385	17	10.7154	0.966194	16	7.34991	1.04412	18	19.8692	1.15077	17	14.2603	0.828484	16	18.5121
NC_030645.1.444.13			NC_030645.1.444.13	23.37	4	6	9	338	37.0031	8.22119	0.905419	5	19.0108	0.960821	1					1.09913	5	6.17215	1.24887	1					1.00667	5	17.9017	0.873021	1					0.939972	5	36.9027	1.24813	1
A0A0L9V6B4	A0A0L9V6B4_PHAAN Uncharacterized protein	LR48_Vigan08g128900	A0A0L9V6B4_PHAAN Uncharacterized protein OS=Phaseolus angularis OX=3914 GN=LR48_Vigan08g128900 PE=4 SV=1	23.33	3	4	9	270	29.2728	7.2251	1.05337	2	9.16585				0.98989	1		1.00756	2	0.820074				1.34841	1		0.868414	2	1.44333				0.902129	1		1.0846	2	17.709				0.966054	1
A0A0L9V8W0	A0A0L9V8W0_PHAAN Uncharacterized protein	LR48_Vigan08g191600	A0A0L9V8W0_PHAAN Uncharacterized protein OS=Phaseolus angularis OX=3914 GN=LR48_Vigan08g191600 PE=4 SV=1	23.26	4	4	199	258	27.6962	5.16064	1.00872	90	13.4469	0.818102	52	10.954	1.39631	57	22.5782	0.933215	90	11.1715	0.570934	52	33.4294	0.608831	57	59.0124	1.10673	90	11.3993	1.34428	52	12.4536	1	57	9.4484	0.851347	90	19.9647	1.03826	52	11.2383	0.706368	57	23.3541
A0A0S3QWJ9	A0A0S3QWJ9_PHAAN Uncharacterized protein	Vigan.01G014600	A0A0S3QWJ9_PHAAN Uncharacterized protein OS=Vigna angularis var. angularis OX=157739 GN=Vigan.01G014600 PE=4 SV=1	23.26	3	3	7	129	14.8201	9.37842	1.1052	5	1.46358	0.916963	2	8.75765				0.830632	5	5.27123	0.686586	2	14.9272				1.23797	5	0.0357536	1.37806	2	2.63601				0.598593	5	23.1943	0.708873	2	12.5763
A0A0S3RAN3	A0A0S3RAN3_PHAAN Uncharacterized protein	Vigan.02G024700	A0A0S3RAN3_PHAAN Uncharacterized protein OS=Vigna angularis var. angularis OX=157739 GN=Vigan.02G024700 PE=4 SV=1	23.21	9	9	21	418	47.4197	5.43994	0.949915	12	10.0205	1.01873	1		0.991576	8	12.9097	1.03233	12	7.98597	1.19144	1		1.01091	8	22.1244	1.05649	12	14.6182	0.945526	1		0.970935	8	6.3916	0.97168	12	30.6087	1.04004	1		1.06795	8	9.59873
A0A0S3QX16	A0A0S3QX16_PHAAN Uncharacterized protein	Vigan.01G031700	A0A0S3QX16_PHAAN Uncharacterized protein OS=Vigna angularis var. angularis OX=157739 GN=Vigan.01G031700 PE=4 SV=1	23.21	6	6	11	336	35.1281	8.25049	0.829922	3	8.90863	1.09187	4	6.26787	1.27466	4	17.4049	0.99652	3	4.33958	0.955855	4	14.3259	0.894903	4	35.3884	1.01655	3	44.8397	1.09079	4	2.48835	0.904886	4	6.79175	0.911588	3	22.4416	0.803402	4	16.2831	0.816083	4	24.0765
NC_030640.1.651.2			NC_030640.1.651.2	23.18	4	4	12	233	25.0122	4.97021	0.955232	5	8.57738	1.01257	1		0.965359	6	15.741	1.0093	5	9.96885	1.28985	1		1.04219	6	23.4884	0.985465	5	33.3743	0.939051	1		0.959365	6	7.80925	1.05725	5	6.25422	0.937676	1		1.08464	6	10.2879
A0A0S3SBH1	A0A0S3SBH1_PHAAN Uncharacterized protein	Vigan.06G132900	A0A0S3SBH1_PHAAN Uncharacterized protein OS=Vigna angularis var. angularis OX=157739 GN=Vigan.06G132900 PE=3 SV=1	23.12	5	5	7	346	38.3118	6.60986	1.0288	2	2.78445	1.14745	1		1.0939	3	2.24075	1.06316	2	1.85991	1.07637	1		1.11339	3	30.7543	0.915067	2	1.19351	0.927786	1		1.01373	3	16.4648	1.00898	2	10.6169	1.03453	1		0.928225	3	30.7712
XM_017585112.1			XP_017440601.1	23.11	7	7	7	264	30.4056	4.31006	1.15814	5	24.5464	0.845014	2	13.6857				0.768115	5	5.10387	1.27441	2	64.2277				1.07099	5	7.85213	0.9656	2	21.538				0.545497	5	18.7825	0.969029	2	29.4324
A0A0S3T653	A0A0S3T653_PHAAN NADH dehydrogenase [ubiquinone] 1 alpha subcomplex subunit 12	Vigan.10G234400	A0A0S3T653_PHAAN NADH dehydrogenase [ubiquinone] 1 alpha subcomplex subunit 12 OS=Vigna angularis var. angularis OX=157739 GN=Vigan.10G234400 PE=3 SV=1	23.08	4	4	20	156	18.1362	8.82178	1.06033	10	2.02512	0.896225	5	7.59408	1.31399	5	4.32944	0.897023	10	15.6928	0.373918	5	35.7541	0.504753	5	10.0441	1.14161	10	17.7638	1.38254	5	2.60753	1.17404	5	2.30099	0.691222	10	44.3184	1.17485	5	9.05574	0.726122	5	9.16587
NC_030644.1.711.3			NC_030644.1.711.3	23.08	3	3	5	221	23.342	4.80518	0.993824	4	7.93178	0.881001	1					1.0497	4	8.65601	1.27234	1					0.939779	4	5.23909	0.948055	1					1.02724	4	18.2602	1.14492	1
NC_030644.1.720.8			NC_030644.1.720.8	23.06	7	7	15	399	44.7586	8.20654	1.09684	8	8.53041	1.06415	3	17.1751	1.52954	4	7.0061	0.901803	8	7.8213	0.841169	3	12.7713	0.673649	4	6.58317	0.954059	8	7.60718	1.10407	3	21.0358	0.857764	4	14.6173	0.993329	8	30.6224	0.701248	3	27.5906	0.794868	4	26.758
NC_030637.1.222.3			NC_030637.1.222.3	23.06	1	11	63	607	65.2307	5.42725	1.02906	2	4.79315				0.903124	4	11.779	1.06874	2	1.2285				1.07674	4	9.20176	0.841594	2	3.41152				0.935834	4	1.41494	1.1108	2	15.6932				1.23534	4	11.2309
A0A0S3RTR3	A0A0S3RTR3_PHAAN Uncharacterized protein	Vigan.04G126400	A0A0S3RTR3_PHAAN Uncharacterized protein OS=Vigna angularis var. angularis OX=157739 GN=Vigan.04G126400 PE=4 SV=1	23.05	7	7	13	321	35.9574	7.51807	1.12201	8	9.91064	1.31397	2	11.5813	1.03489	2	12.542	1.03177	8	7.30234	0.958056	2	4.7465	1.089	2	2.61392	0.911448	8	11.6115	0.967694	2	3.22071	0.913988	2	16.3864	0.874252	8	26.6022	0.81068	2	12.1108	1.05057	2	2.07289
NC_030638.1.1050.1			NC_030638.1.1050.1	23.05	4	4	6	256	28.3771	9.43701	1.10039	5	3.4381	0.788724	1					0.804966	5	1.27901	0.54641	1					1.29445	5	6.04458	1.46047	1					0.667306	5	25.0767	0.887778	1
A0A0L9TQX2	A0A0L9TQX2_PHAAN Ribosomal protein L15	LR48_Vigan01g212000	A0A0L9TQX2_PHAAN Ribosomal protein L15 OS=Phaseolus angularis OX=3914 GN=LR48_Vigan01g212000 PE=3 SV=1	23.04	4	4	33	204	24.2202	11.5317	0.700619	8	12.5443	0.741458	11	15.1512	0.333671	14	79.5218	1.36161	8	12.4417	1.66775	11	13.5331	1.52645	14	16.2288	0.957274	8	8.73348	0.936884	11	8.2526	0.941159	14	11.4971	1.34743	8	21.4683	0.82575	11	4.44436	1.82005	14	11.5759
A0A0S3S8I5	A0A0S3S8I5_PHAAN Uncharacterized protein	Vigan.06G001900	A0A0S3S8I5_PHAAN Uncharacterized protein OS=Vigna angularis var. angularis OX=157739 GN=Vigan.06G001900 PE=4 SV=1	23.03	1	5	26	165	18.7771	10.4185	0.844443	2	2.63749	0.929214	2	3.1687	0.739107	1		1.10716	2	5.16048	1.17972	2	7.64185	0.991622	1		1.06045	2	5.69059	0.998861	2	3.68475	1.07389	1		1.14282	2	18.9311	1.04642	2	16.2358	1.31483	1
A0A0L9UBA0	A0A0L9UBA0_PHAAN Uncharacterized protein	LR48_Vigan04g014900	A0A0L9UBA0_PHAAN Uncharacterized protein OS=Phaseolus angularis OX=3914 GN=LR48_Vigan04g014900 PE=3 SV=1	23.01	1	10	111	491	52.415	5.68115				1.18312	1		0.808557	1					1.82294	1		1.32921	1					0.650459	1		0.812343	1					0.731798	1		1.37934	1
A0A0S3R8Q0	A0A0S3R8Q0_PHAAN Uncharacterized protein	Vigan.01G509100	A0A0S3R8Q0_PHAAN Uncharacterized protein OS=Vigna angularis var. angularis OX=157739 GN=Vigan.01G509100 PE=4 SV=1	23	10	10	50	500	52.7755	7.34229	0.723289	16	22.9983	0.818459	19	7.33519	0.513378	15	43.6016	1.09504	16	5.03417	1.83379	19	15.0813	1.39391	15	16.8005	1.06188	16	11.6067	0.792785	19	13.3343	1.00515	15	10.4001	1.29448	16	25.2118	0.975184	19	9.53156	1.38592	15	14.3285
A0A0S3SCK3	A0A0S3SCK3_PHAAN Uncharacterized protein	Vigan.06G179500	A0A0S3SCK3_PHAAN Uncharacterized protein OS=Vigna angularis var. angularis OX=157739 GN=Vigan.06G179500 PE=4 SV=1	23	1	1	3	100	10.8673	5.37646	0.774892	1								1.06609	1								0.864079	1								1.66875	1
NC_030646.1.63.5			NC_030646.1.63.5	23	5	8	21	526	58.6705	5.05908	1.20859	8	10.8947				1.03956	2	38.1098	0.947793	8	12.1122				0.771527	2	60.6004	0.86651	8	28.1192				1.0804	2	0.00417633	0.70158	8	26.248				0.924165	2	27.3383
XM_017578351.1			XP_017433840.1	22.95	8	8	37	414	45.7071	6.84424	0.84854	15	13.9063	1.07174	8	6.42518	0.790579	14	14.8191	1.105	15	5.14352	1.49816	8	8.07971	1.11821	14	15.5591	1.07664	15	6.06121	0.837006	8	7.20613	1.10465	14	8.43318	1.14094	15	18.8934	0.841843	8	17.3656	1.08542	14	8.99081
NC_030640.1.674.6			NC_030640.1.674.6	22.93	3	3	43	157	15.8233	8.73389	1.04687	10	7.56646	1.21981	11	14.5725	1.29669	20	19.7414	1.03213	10	15.3206	0.901469	11	15.4508	0.699129	19	44.3834	0.918198	10	29.1865	0.929164	11	13.8878	1.02113	20	11.4894	1.07202	10	38.8446	0.876944	11	29.5915	0.825828	20	31.0765
A0A0S3RZP8	A0A0S3RZP8_PHAAN Uncharacterized protein	Vigan.04G367200	A0A0S3RZP8_PHAAN Uncharacterized protein OS=Vigna angularis var. angularis OX=157739 GN=Vigan.04G367200 PE=4 SV=1	22.9	4	5	41	262	29.1932	8.36768	1.1226	7	2.22479	0.879353	3	5.87421	1.61869	1		0.90875	7	3.11198	0.579727	3	8.95716	0.403481	1		1.11728	7	6.91819	1.39086	3	0.667088	1.04714	1		0.765468	7	8.59921	0.798021	3	1.95346	0.496842	1
A0A0L9VMU6	A0A0L9VMU6_PHAAN Uncharacterized protein	LR48_Vigan10g228300	A0A0L9VMU6_PHAAN Uncharacterized protein OS=Phaseolus angularis OX=3914 GN=LR48_Vigan10g228300 PE=4 SV=1	22.89	6	6	19	367	40.9225	6.53662	1.0489	7	5.30505	1.10408	4	3.24419	1.01927	8	27.2716	0.968622	7	8.93822	0.966054	4	13.8198	0.799048	8	32.6492	0.984383	7	13.8123	1.02381	4	12.7921	1.0101	8	9.58184	0.999956	7	18.609	0.906173	4	4.72734	0.990443	8	20.278
A0A0S3T7S4	A0A0S3T7S4_PHAAN Uncharacterized protein	Vigan.11G014500	A0A0S3T7S4_PHAAN Uncharacterized protein OS=Vigna angularis var. angularis OX=157739 GN=Vigan.11G014500 PE=4 SV=1	22.86	4	4	10	175	19.9689	5.79541	0.823552	2	16.2057	1.0323	5	7.42696	0.790752	3	13.5926	1.03451	2	25.2373	1.19202	5	3.40894	1.18397	3	18.504	0.908739	2	0.515913	0.754005	5	8.75857	0.9745	3	1.57875	1.43641	2	45.3703	1.19708	5	18.5614	1.22861	3	3.50269
A0A0S3SEG8	A0A0S3SEG8_PHAAN Uncharacterized protein	Vigan.06G245600	A0A0S3SEG8_PHAAN Uncharacterized protein OS=Vigna angularis var. angularis OX=157739 GN=Vigan.06G245600 PE=3 SV=1	22.69	7	7	32	260	28.005	8.42627	0.91175	10	6.07983	0.828236	10	8.67684	0.846821	12	19.0652	0.854439	10	5.5186	0.990504	10	10.3965	0.892984	12	11.5574	1.16529	10	15.0301	1.11257	10	7.67326	1.27805	12	7.04855	1.02826	10	22.8064	1.14362	10	8.31308	0.883728	12	8.80643
XM_017581887.1			XP_017437376.1	22.67	6	6	19	419	45.3504	6.26514	1.04976	6	5.85105	1.16036	5	5.66107	1.11659	8	19.996	1.09517	6	6.93221	0.925231	5	26.7333	0.963837	8	24.6549	0.877395	6	12.8668	1.04671	5	10.0679	0.944221	8	9.4294	0.996826	6	13.9227	0.962741	5	3.84894	0.94814	8	14.2129
A0A0S3SI56	A0A0S3SI56_PHAAN Uncharacterized protein	Vigan.07G120500	A0A0S3SI56_PHAAN Uncharacterized protein OS=Vigna angularis var. angularis OX=157739 GN=Vigan.07G120500 PE=4 SV=1	22.66	3	4	7	203	21.767	7.54736	1.18147	1					0.928099	2	14.6983	0.893018	1					1.24367	2	15.8576	1.08717	1					0.908339	2	18.2274	0.605904	1					1.07708	2	29.3404
NC_030646.1.764.5			NC_030646.1.764.5	22.65	5	5	29	287	31.9428	9.01221	1.02129	7	10.1731	1.2327	8	5.92129	1.06295	14	11.2689	1.16603	7	11.8905	1.08614	8	6.21562	1.05981	14	15.685	0.887892	7	4.81571	0.912144	8	8.59535	0.944164	14	7.56462	0.962412	7	28.2393	0.935511	8	15.9176	0.961657	14	12.1669
A0A0S3RJS7	A0A0S3RJS7_PHAAN Peptidyl-prolyl cis-trans isomerase	Vigan.03G048400	A0A0S3RJS7_PHAAN Peptidyl-prolyl cis-trans isomerase OS=Vigna angularis var. angularis OX=157739 GN=Vigan.03G048400 PE=4 SV=1	22.57	6	6	12	288	31.9627	7.00537	1.07201	8	13.2212	0.92681	3	0.251793	1.40855	1		0.92268	8	6.43919	0.60026	3	44.0722	0.497906	1		1.13407	8	9.24407	1.25047	3	12.7398	1.12502	1		0.827636	8	34.8565	1.15707	3	15.4288	0.614836	1
A0A0S3S9J0	A0A0S3S9J0_PHAAN Uncharacterized protein	Vigan.06G041600	A0A0S3S9J0_PHAAN Uncharacterized protein OS=Vigna angularis var. angularis OX=157739 GN=Vigan.06G041600 PE=3 SV=1	22.48	3	3	9	298	31.6675	5.17334	1.08684	4	11.6597	0.659054	5	13.9654				0.854612	4	8.44527	0.654122	5	50.2701				1.08747	4	9.67577	1.54633	5	8.81922				0.852531	4	52.9662	0.709104	5	21.3084
NW_016115092.1.11.3			NW_016115092.1.11.3	22.43	2	2	10	107	12.5219	10.5796	0.692082	3	17.7155	0.809772	3	0.187089	0.558019	4	21.141	1.14587	3	5.54132	1.66232	3	6.3586	1.42528	4	20.2357	1.17002	3	8.67988	0.83966	3	1.05193	0.892173	4	15.3941	1.28537	3	1.35473	0.936797	3	9.50318	1.52691	4	10.4941
A0A0L9UCV4	A0A0L9UCV4_PHAAN Uncharacterized protein	LR48_Vigan04g095800	A0A0L9UCV4_PHAAN Uncharacterized protein OS=Phaseolus angularis OX=3914 GN=LR48_Vigan04g095800 PE=4 SV=1	22.41	1	1	1	58	6.6326	9.29053	0.759826	1								0.989612	1								0.826994	1								1.85519	1
NC_030641.1.295.7			NC_030641.1.295.7	22.41	2	8	46	348	37.4086	9.80322				0.932907	3	15.5584	0.311786	3	1.46478				1.73346	3	8.45022	1.50409	3	2.16571				0.807113	3	5.12381	1.03393	3	4.85602				0.764746	3	1.84982	1.56636	3	14.2559
A0A0L9V9C5	A0A0L9V9C5_PHAAN Uncharacterized protein	LR48_Vigan09g034500	A0A0L9V9C5_PHAAN Uncharacterized protein OS=Phaseolus angularis OX=3914 GN=LR48_Vigan09g034500 PE=4 SV=1	22.37	7	7	39	228	25.5993	8.83643	1.03121	19	7.16851	0.785211	10	5.67076	1.29414	10	5.62188	1.00496	19	9.21046	0.651593	10	17.2554	0.623821	10	22.1903	1.05623	19	10.5891	1.42765	10	5.72911	1.09196	10	8.11723	0.887118	19	23.7326	0.802728	10	11.6156	0.717936	10	15.2284
NC_030644.1.465.11			NC_030644.1.465.11	22.37	12	12	86	608	63.9272	5.49072	1.07394	32	7.40084	0.999079	27	8.81899	1.38226	27	23.2663	1.02641	32	10.1514	0.770329	27	32.2794	0.767796	27	40.5671	0.926921	32	23.1908	1.09967	27	16.978	0.904903	27	11.4839	0.946223	32	16.3714	1.15154	27	19.7247	0.789253	27	26.8977
NC_030642.1.277.5			NC_030642.1.277.5	22.37	6	6	31	304	33.3982	8.35303	0.908973	11	6.00387	1.10519	5	7.36367	0.856638	15	10.7833	1.08207	11	3.11851	1.0829	5	7.55394	1.02271	15	14.9064	1.00907	11	5.60978	0.959994	5	4.22821	1.0687	15	7.30199	1.11247	11	10.0401	1.02747	5	6.84056	1.0288	15	13.4235
A0A0S3T7J7	A0A0S3T7J7_PHAAN Glucose-6-phosphate isomerase	Vigan.11G029100	A0A0S3T7J7_PHAAN Glucose-6-phosphate isomerase OS=Vigna angularis var. angularis OX=157739 GN=Vigan.11G029100 PE=3 SV=1	22.36	6	11	92	568	62.5924	6.43018	1.09135	5	1.20319	0.964067	1		1.21842	3	20.3832	0.895138	5	5.33805	1.32332	1		0.918206	3	20.0153	0.93853	5	9.64415	0.975308	1		0.921318	3	5.20376	0.971322	5	18.0614	0.874452	1		0.864482	3	6.92028
A0A0S3SDL3	A0A0S3SDL3_PHAAN Uncharacterized protein	Vigan.06G222100	A0A0S3SDL3_PHAAN Uncharacterized protein OS=Vigna angularis var. angularis OX=157739 GN=Vigan.06G222100 PE=4 SV=1	22.34	11	11	45	488	55.9237	7.60596	0.905252	15	7.68332	1.21871	9	7.4814	1.07251	21	9.62296	1.08126	15	11.4093	1.08137	9	14.1671	0.880145	21	12.6291	0.989096	15	24.2098	0.867675	9	20.5663	1.02782	21	16.4791	1.16502	15	20.9565	1.17991	9	17.1249	0.896809	21	15.2548
A0A0L9V5L3	A0A0L9V5L3_PHAAN Uncharacterized protein (Fragment)	LR48_Vigan08g117700	A0A0L9V5L3_PHAAN Uncharacterized protein (Fragment) OS=Phaseolus angularis OX=3914 GN=LR48_Vigan08g117700 PE=4 SV=1	22.33	2	2	3	103	11.539	9.05615	0.943254	2	24.3022				1.36619	1		0.800211	2	7.25915				0.629306	1		1.1587	2	18.0262				1.12221	1		0.983716	2	86.9204				0.588316	1
A0A0S3T9G9	A0A0S3T9G9_PHAAN Uncharacterized protein	Vigan.11G120200	A0A0S3T9G9_PHAAN Uncharacterized protein OS=Vigna angularis var. angularis OX=157739 GN=Vigan.11G120200 PE=4 SV=1	22.29	7	7	13	525	58.334	5.2749	1.09497	10	8.08583	0.919826	2	0.320229	1.31778	1		1.01709	10	7.443	0.777488	2	37.8443	0.65408	1		0.941365	10	2.70785	1.17563	2	15.1912	1.02856	1		0.871681	10	16.4725	1.08153	2	9.09093	0.784644	1
A0A0L9UT04	A0A0L9UT04_PHAAN Uncharacterized protein	LR48_Vigan06g128100	A0A0L9UT04_PHAAN Uncharacterized protein OS=Phaseolus angularis OX=3914 GN=LR48_Vigan06g128100 PE=4 SV=1	22.29	11	11	27	655	73.6145	5.96045	0.686803	8	10.5476	0.870618	8	10.2659	0.421708	11	101.502	1.27609	8	0.682431	1.78333	8	12.0915	1.38277	11	27.911	1.14224	8	9.71183	0.752714	8	15.4759	0.956647	11	14.7717	1.22046	8	6.54735	1.00122	8	22.7084	1.35005	11	11.0211
XM_017553265.1			XP_017408754.1	22.29	8	8	23	498	53.6248	6.46826	0.789925	9	9.13036	0.855414	6	15.6791	0.592622	8	55.7569	1.08782	9	12.042	1.71623	6	8.26799	1.4197	8	19.657	1.08087	9	39.043	0.78898	6	11.2688	0.962999	8	15.8512	1.151	9	10.8359	0.981777	6	11.4273	1.38072	8	8.62873
A0A0S3RHC3	A0A0S3RHC3_PHAAN Uncharacterized protein	Vigan.02G299700	A0A0S3RHC3_PHAAN Uncharacterized protein OS=Vigna angularis var. angularis OX=157739 GN=Vigan.02G299700 PE=3 SV=1	22.24	1	10	110	508	54.1868	5.68115							0.705871	1								1.23905	1								1.16952	1								1.04278	1
A0A0L9VLJ6	A0A0L9VLJ6_PHAAN Uncharacterized protein	LR48_Vigan10g149600	A0A0L9VLJ6_PHAAN Uncharacterized protein OS=Phaseolus angularis OX=3914 GN=LR48_Vigan10g149600 PE=3 SV=1	22.22	1	7	27	558	60.2365	6.45557	1.06332	2	4.50135				1.27803	1		1.05965	2	2.63149				0.776284	1		0.765817	2	1.27488				0.995511	1		1.16591	2	7.74684				0.807186	1
A0A0S3T560	A0A0S3T560_PHAAN Uncharacterized protein	Vigan.10G160600	A0A0S3T560_PHAAN Uncharacterized protein OS=Vigna angularis var. angularis OX=157739 GN=Vigan.10G160600 PE=4 SV=1	22.22	4	4	9	270	29.1729	6.22705	0.880046	4	6.14414	0.810809	2	13.9079	0.991834	3	0.30406	0.837814	4	18.1753	1.02291	2	0.124286	1.06972	3	10.0024	1.24548	4	33.7409	1.13529	2	19.9859	0.980678	3	1.37131	1.02077	4	28.593	1.01664	2	42.6019	1.08672	3	5.26118
A0A0S3RVB5	A0A0S3RVB5_PHAAN Uncharacterized protein	Vigan.04G193400	A0A0S3RVB5_PHAAN Uncharacterized protein OS=Vigna angularis var. angularis OX=157739 GN=Vigan.04G193400 PE=3 SV=1	22.22	4	4	17	225	25.7315	5.38916	0.848413	6	7.38939	1.11473	5	5.1432	0.853698	6	12.0703	1.19411	6	8.34657	1.48134	5	4.86597	1.26244	6	17.7347	0.873426	6	11.9498	0.767506	5	11.4203	0.982034	6	7.27484	1.25711	6	18.3226	0.963213	5	9.28242	1.03312	6	4.08709
A0A0S3REM2	A0A0S3REM2_PHAAN Superoxide dismutase	Vigan.02G196200	A0A0S3REM2_PHAAN Superoxide dismutase OS=Vigna angularis var. angularis OX=157739 GN=Vigan.02G196200 PE=3 SV=1	22.18	5	5	28	239	26.4698	8.27979	1.09668	10	3.74434	0.945513	10	6.37777	1.47369	8	13.4092	0.990789	10	9.67315	0.794483	10	16.97	0.548996	8	24.574	0.968973	10	8.13638	1.28246	10	6.17258	1.05794	8	4.30362	0.885385	10	17.5305	0.802227	10	9.26638	0.571727	8	22.5831
A0A0S3RJD8	A0A0S3RJD8_PHAAN Citrate synthase	Vigan.03G034300	A0A0S3RJD8_PHAAN Citrate synthase OS=Vigna angularis var. angularis OX=157739 GN=Vigan.03G034300 PE=3 SV=1	22.16	10	11	31	510	56.5945	8.96826	0.999974	12	11.7578	1.06872	4	2.64622	1.1653	7	6.49577	0.993452	12	10.0704	1.35572	4	34.5793	0.781161	7	18.6742	0.924301	12	5.90172	0.91309	4	11.6293	1.1205	7	4.12395	1.07518	12	22.641	0.731816	4	28.7724	0.77326	7	12.0412
A0A0L9VIG3	A0A0L9VIG3_PHAAN Aldose 1-epimerase	LR48_Vigan10g036100	A0A0L9VIG3_PHAAN Aldose 1-epimerase OS=Phaseolus angularis OX=3914 GN=LR48_Vigan10g036100 PE=3 SV=1	22.12	6	6	18	339	37.1426	5.93506	0.995409	5	8.43862	1.20167	5	18.0915	1.22381	8	4.92263	1.00721	5	3.9539	0.950535	5	8.34267	0.891364	8	4.26793	0.933055	5	4.71588	0.964137	5	13.4112	0.990461	8	3.44993	1.08491	5	12.9719	1.03364	5	2.62267	0.851607	8	11.2716
NC_030644.1.936.5			NC_030644.1.936.5	22.1	6	6	17	371	41.1237	7.51807	1.11459	8	6.05897	1.20063	3	2.4466	1.10478	5	4.43332	1.00421	8	10.032	1.09874	3	14.4964	0.917928	5	9.59665	0.885253	8	9.4527	0.969055	3	3.26909	1.02432	5	2.48234	0.859759	8	11.5929	0.796651	3	8.04627	0.941237	5	8.95736
XM_017581806.1			XP_017437295.1	22.09	7	7	27	421	45.8884	6.02393	0.961466	3	22.9391	1.40942	10	5.39756	1.08371	14	11.7796	1.2977	3	16.1786	1.29123	10	15.4328	0.953874	14	15.1896	0.626187	3	7.58026	0.665907	10	52.2155	1.00228	14	17.4726	1.03624	3	19.3513	0.988414	10	40.6752	0.877249	14	13.8285
A0A0S3SGK8	A0A0S3SGK8_PHAAN Protein disulfide-isomerase	Vigan.07G061200	A0A0S3SGK8_PHAAN Protein disulfide-isomerase OS=Vigna angularis var. angularis OX=157739 GN=Vigan.07G061200 PE=3 SV=1	22.04	13	14	37	558	62.2644	4.88135	1.08076	15	6.52957	1.07742	8	13.2174	1.10953	13	18.7505	0.950778	15	5.72826	1.06486	8	15.81	0.884955	13	11.3452	0.957932	15	16.2136	0.948219	8	13.1058	0.997149	13	15.9953	0.944445	15	18.9596	0.883504	8	23.0957	0.973174	13	12.3603
A0A0S3RWI1	A0A0S3RWI1_PHAAN Uncharacterized protein	Vigan.04G244600	A0A0S3RWI1_PHAAN Uncharacterized protein OS=Vigna angularis var. angularis OX=157739 GN=Vigan.04G244600 PE=4 SV=1	22.02	2	2	12	109	12.3799	6.771	1.03302	4	3.80971	0.894587	5	5.48854	0.649592	3	65.2287	1.01164	4	4.89194	0.873433	5	19.1672	1.03914	3	25.7946	1.04291	4	5.37993	1.13955	5	5.5969	1.03505	3	0.0987902	0.823916	4	2.59002	1.09527	5	14.9615	1.17137	3	14.0522
NC_030643.1.618.10			NC_030643.1.618.10	21.97	4	8	77	446	51.6668	7.23975	0.861603	4	4.19489	0.994457	4	8.94145	0.903159	4	4.45103	1.12284	4	8.08942	1.15106	4	13.1051	1.12481	4	2.40643	0.891521	4	30.8694	0.858588	4	9.12507	0.959978	4	10.6808	1.33576	4	29.9987	1.27033	4	8.73611	1.17307	4	13.7299
A0A0L9U7B9	A0A0L9U7B9_PHAAN V-type proton ATPase subunit C	LR48_Vigan03g172100	A0A0L9U7B9_PHAAN V-type proton ATPase subunit C OS=Phaseolus angularis OX=3914 GN=LR48_Vigan03g172100 PE=3 SV=1	21.95	7	7	9	369	42.0395	6.26514	1.17376	7	8.71044				1.14991	2	19.4048	0.907233	7	3.3317				0.934379	2	35.4594	0.941753	7	6.26331				0.980865	2	4.30101	0.844246	7	4.37152				0.865186	2	18.3432
A0A0S3T3D5	A0A0S3T3D5_PHAAN Uncharacterized protein	Vigan.10G098600	A0A0S3T3D5_PHAAN Uncharacterized protein OS=Vigna angularis var. angularis OX=157739 GN=Vigan.10G098600 PE=4 SV=1	21.9	2	3	5	137	15.2009	8.68994	0.920964	2	25.8944				1.08386	2	0.72587	0.993526	2	1.01251				1.08703	2	29.0776	1.16159	2	17.4401				0.920235	2	20.4765	0.904839	2	26.8053				0.956721	2	8.38919
NC_030638.1.262.4			NC_030638.1.262.4	21.88	3	3	5	128	14.4126	7.1958	1.02299	3	7.84567	0.792907	2	6.40226				0.908935	3	8.86635	0.758005	2	4.35606				1.13153	3	18.0788	1.30989	2	0.946017				0.775124	3	19.5189	0.998347	2	9.10575
A0A0S3QYL1	A0A0S3QYL1_PHAAN Uncharacterized protein	Vigan.01G092000	A0A0S3QYL1_PHAAN Uncharacterized protein OS=Vigna angularis var. angularis OX=157739 GN=Vigan.01G092000 PE=4 SV=1	21.85	2	2	16	119	11.9728	4.36084	0.983596	4	4.74562	1.35052	5	2.14107	1.04849	7	7.9644	0.904732	4	5.63114	0.579837	5	9.82428	0.794131	7	16.6578	0.975766	4	7.30578	1.04008	5	0.639632	0.983508	7	5.20131	1.1265	4	8.56515	1.0546	5	1.11307	1.082	7	5.06384
A0A0L9TQG0	A0A0L9TQG0_PHAAN Nucleoside diphosphate kinase	LR48_Vigan01g227200	A0A0L9TQG0_PHAAN Nucleoside diphosphate kinase OS=Phaseolus angularis OX=3914 GN=LR48_Vigan01g227200 PE=3 SV=1	21.78	5	5	24	225	24.9819	8.71924	1.04961	10	13.7126	1.08932	7	5.85077	1.34888	6	9.53345	1.04304	11	9.11846	0.827055	7	34.1337	0.676154	6	5.62689	0.927853	10	15.395	1.04233	7	18.9552	0.995846	6	8.16095	1.00911	10	15.6383	1	7	30.0911	0.730191	6	13.7226
A0A0S3RNU7	A0A0S3RNU7_PHAAN Peroxidase	Vigan.03G221500	A0A0S3RNU7_PHAAN Peroxidase OS=Vigna angularis var. angularis OX=157739 GN=Vigan.03G221500 PE=3 SV=1	21.78	5	5	19	326	35.714	7.2251	1.08955	10	10.0006	1.01545	4	8.09724	1.2731	5	38.5163	1.01044	10	19.8157	0.840377	4	56.0667	0.547416	5	139.323	1.00088	10	8.05837	1.16065	4	26.6131	0.964225	5	1.40625	0.747156	10	35.8377	0.883279	4	5.91847	1.00026	5	12.7351
NC_030641.1.1133.19			NC_030641.1.1133.19	21.78	14	14	60	808	89.6485	5.5415	0.811062	20	8.32566	0.881065	12	7.59985	0.547213	27	43.1027	1.12654	20	12.5328	1.91621	12	23.4452	1.51703	27	11.8556	0.980614	20	8.77858	0.723844	12	20.9293	0.942476	27	9.97719	1.202	20	16.4517	0.846587	12	18.2882	1.35565	27	9.77263
A0A0L9VQA0	A0A0L9VQA0_PHAAN Reticulon-like protein	LR48_Vigan11g027800	A0A0L9VQA0_PHAAN Reticulon-like protein OS=Phaseolus angularis OX=3914 GN=LR48_Vigan11g027800 PE=4 SV=1	21.76	4	4	24	262	29.0227	7.43018	1.0214	9	13.1864	1.05531	8	8.0708	0.894395	7	25.0951	0.965295	9	9.52693	0.934921	8	15.5346	1.10961	7	12.0055	1.00365	9	15.7042	1.16473	8	10.4307	1.0677	7	8.29944	1.09068	9	31.3442	1.00252	8	24.5361	1.08066	7	5.86575
NC_030644.1.561.5			NC_030644.1.561.5	21.76	4	4	6	216	23.8536	6.81494	1.05877	2	4.99921	1.1698	3	0.11896	0.939506	1		0.948092	2	11.397	1.13183	3	4.57771	0.941957	1		0.939482	2	32.2453	0.95442	3	4.23993	1.10242	1		0.963444	2	48.4591	1.04368	3	10.0302	1.01624	1
A0A0L9TRU4	A0A0L9TRU4_PHAAN Uncharacterized protein	LR48_Vigan01g244000	A0A0L9TRU4_PHAAN Uncharacterized protein OS=Phaseolus angularis OX=3914 GN=LR48_Vigan01g244000 PE=3 SV=1	21.75	7	9	45	570	59.878	6.93213	0.964307	4	6.23494	1.0486	5	22.5632	0.922978	8	24.7897	1.02351	4	5.33364	1.35326	5	5.40734	1.0918	8	26.5977	0.979071	4	6.25481	0.934288	5	4.52547	1.06136	8	16.4412	1.04849	4	19.2438	0.906609	5	21.4803	0.866024	8	24.9327
A0A0S3RBC0	A0A0S3RBC0_PHAAN Uncharacterized protein	Vigan.02G069100	A0A0S3RBC0_PHAAN Uncharacterized protein OS=Vigna angularis var. angularis OX=157739 GN=Vigan.02G069100 PE=4 SV=1	21.75	5	5	37	285	30.434	9.34912	1.07038	10	8.61518	1.05215	10	10.5196	1.30515	17	9.8029	1.13457	10	9.03945	0.876361	10	23.9227	0.824663	17	27.5467	0.772103	10	5.47994	1.10128	10	11.0656	0.965395	17	8.27074	1.0618	10	18.7709	1.04276	10	3.46378	0.843178	17	18.5204
XM_017580815.1			XP_017436304.1	21.71	4	4	12	152	16.6452	8.60205	1.00645	10	9.58191				1.2113	2	2.92011	0.822941	10	13.7538				0.738583	2	4.56663	1.1216	10	13.0801				0.996541	2	3.63889	1.00093	10	35.8377				0.925697	2	8.99203
A0A0S3SLF2	A0A0S3SLF2_PHAAN Uncharacterized protein	Vigan.08G019800	A0A0S3SLF2_PHAAN Uncharacterized protein OS=Vigna angularis var. angularis OX=157739 GN=Vigan.08G019800 PE=4 SV=1	21.7	15	15	94	894	99.5645	5.08447	1.07932	37	9.84823	1.06002	25	8.748	1.24857	32	17.4656	1.00808	37	8.64126	0.753081	25	23.6604	0.768369	32	24.3279	0.86348	37	10.0282	1.19261	25	10.7672	0.979379	32	8.8739	0.943802	37	24.7276	0.995156	25	23.7218	0.848531	32	23.4676
A0A0S3SKI4	A0A0S3SKI4_PHAAN Uncharacterized protein	Vigan.07G223400	A0A0S3SKI4_PHAAN Uncharacterized protein OS=Vigna angularis var. angularis OX=157739 GN=Vigan.07G223400 PE=4 SV=1	21.68	6	6	10	369	40.2446	7.41553	1.01994	3	13.5714	1.07683	2	6.13694	1.12352	5	3.10631	0.951643	3	19.3406	0.745444	2	8.3037	0.996368	5	8.27859	0.953932	3	8.41392	1.18122	2	9.87336	0.974094	5	13.5628	1.10889	3	20.8166	0.896258	2	13.7194	0.893012	5	3.7071
A0A0L9TZ33	A0A0L9TZ33_PHAAN Uncharacterized protein	LR48_Vigan02g191600	A0A0L9TZ33_PHAAN Uncharacterized protein OS=Phaseolus angularis OX=3914 GN=LR48_Vigan02g191600 PE=4 SV=1	21.66	4	4	8	277	31.2608	5.31299	1.22529	3	0.94448	1.08004	2	8.32679	1.53952	3	0.799361	1.00863	3	13.2612	0.765407	2	11.59	0.55752	3	7.70684	0.784017	3	8.48549	1.1347	2	2.61109	0.951441	3	5.17447	0.784408	3	14.0556	0.994968	2	5.28816	0.638169	3	9.30955
A0A0L9V716	A0A0L9V716_PHAAN Uncharacterized protein	LR48_Vigan08g161000	A0A0L9V716_PHAAN Uncharacterized protein OS=Phaseolus angularis OX=3914 GN=LR48_Vigan08g161000 PE=4 SV=1	21.61	11	13	73	856	95.6887	6.29053	1.02261	27	9.06908	0.942971	25	12.9278	1.22862	19	16.7212	0.986742	27	9.18666	0.700183	25	27.3803	0.724662	19	47.0958	0.978096	27	17.9304	1.25522	25	11.4282	1.0835	19	6.57264	0.92393	27	28.1439	0.918698	25	15.5802	0.755627	19	27.4249
NC_030644.1.816.4			NC_030644.1.816.4	21.59	9	9	19	491	54.1755	6.72705	1.08668	9	8.46341	1.00549	4	7.01138	1.27256	6	11.1827	0.95389	9	7.93465	0.929885	4	2.77367	0.935387	6	10.0643	0.941329	9	11.3817	0.99212	4	3.04933	0.904559	6	3.24135	1.03407	9	26.9323	1.2144	4	7.71708	0.830643	6	4.06114
A0A0S3SB97	A0A0S3SB97_PHAAN Uncharacterized protein	Vigan.06G129400	A0A0S3SB97_PHAAN Uncharacterized protein OS=Vigna angularis var. angularis OX=157739 GN=Vigan.06G129400 PE=4 SV=1	21.58	3	3	4	190	20.4156	7.98682	0.993988	3	2.54224				0.990314	1		0.988567	3	5.32582				1.17478	1		1.15388	3	11.9029				0.94159	1		0.748352	3	5.40176				1.02652	1
NW_016114840.1.6.3			NW_016114840.1.6.3	21.57	6	6	6	357	40.6028	7.60596	1.08788	6	4.72694							1.06931	6	4.38521							0.875622	6	13.3674							1.02018	6	8.91023
A0A0S3S2N7	A0A0S3S2N7_PHAAN Uncharacterized protein	Vigan.05G044100	A0A0S3S2N7_PHAAN Uncharacterized protein OS=Vigna angularis var. angularis OX=157739 GN=Vigan.05G044100 PE=4 SV=1	21.55	2	2	5	116	12.7596	9.75928	1.02482	2	6.06902	0.97286	1		0.99061	2	25.5507	0.772828	2	18.1678	0.573482	1		0.723828	2	18.8411	1.33238	2	17.2499	1.26913	1		1.22358	2	3.12785	0.675258	2	50.0059	1.06751	1		0.872994	2	24.0676
A0A0S3SL14	A0A0S3SL14_PHAAN Uncharacterized protein	Vigan.07G244100	A0A0S3SL14_PHAAN Uncharacterized protein OS=Vigna angularis var. angularis OX=157739 GN=Vigan.07G244100 PE=4 SV=1	21.54	2	6	39	325	35.5595	6.80029	0.994179	7	10.3131	1.0826	3	4.79253	1.25805	4	20.6659	0.862901	7	4.47993	0.988516	3	16.1795	0.58322	4	32.6407	0.949209	7	9.9684	0.970214	3	5.60139	1.11248	4	15.9606	1.15219	7	21.9358	1.05956	3	5.25583	0.753516	4	60.2027
A0A0L9VNK7	A0A0L9VNK7_PHAAN Starch synthase, chloroplastic/amyloplastic	LR48_Vigan10g254300	A0A0L9VNK7_PHAAN Starch synthase, chloroplastic/amyloplastic OS=Phaseolus angularis OX=3914 GN=LR48_Vigan10g254300 PE=3 SV=1	21.54	12	14	99	766	84.7073	5.88428	0.892167	18	14.2928	0.995643	23	4.56556	0.906718	47	21.4507	0.996543	18	10.5225	1.1317	23	16.5013	0.916782	47	17.6547	1.06795	18	16.0319	0.881394	23	13.6578	1.12165	47	11.1258	1.16698	18	12.8067	1.26326	23	15.2384	0.985605	47	16.6442
A0A0S3SQA6	A0A0S3SQA6_PHAAN Uncharacterized protein	Vigan.08G170200	A0A0S3SQA6_PHAAN Uncharacterized protein OS=Vigna angularis var. angularis OX=157739 GN=Vigan.08G170200 PE=4 SV=1	21.48	8	8	22	447	51.3621	6.43018	1.05028	10	9.32589	1.07646	6	10.421	1.19925	6	6.00716	1.06097	10	10.564	1.01939	6	8.57062	0.826763	6	11.6452	0.946957	10	14.7847	1.00558	6	6.79399	1.1046	6	5.20505	0.972701	10	14.4996	0.886243	6	12.3369	0.824205	6	20.9945
NC_030643.1.273.1			NC_030643.1.273.1	21.47	1	1	1	177	19.1457	6.96143
NC_030638.1.190.6			NC_030638.1.190.6	21.45	7	7	11	429	47.4663	5.40186	0.910867	7	4.58793	0.986489	2	8.61243	1.12342	2	14.0899	0.96532	7	2.28451	1.35764	2	11.4958	1.22382	2	10.3916	1.01123	7	27.0674	0.833447	2	4.32909	0.849633	2	4.543	1.01746	7	10.9499	1.16044	2	2.17006	0.914593	2	28.5651
A0A0S3S6V5	A0A0S3S6V5_PHAAN Uncharacterized protein	Vigan.05G209700	A0A0S3S6V5_PHAAN Uncharacterized protein OS=Vigna angularis var. angularis OX=157739 GN=Vigan.05G209700 PE=4 SV=1	21.39	12	13	107	804	88.3373	6.75635	1.08386	35	6.3114	0.798415	30	11.6363	1.3778	27	19.0652	0.926116	35	10.8309	0.49675	30	36.0683	0.620104	26	47.0187	1.03724	34	15.4242	1.43143	30	10.5499	1.00682	27	6.44893	0.860987	35	27.2276	1.02948	30	9.3751	0.709799	27	29.3962
A0A0L9U7A1	A0A0L9U7A1_PHAAN Uncharacterized protein	LR48_Vigan03g206500	A0A0L9U7A1_PHAAN Uncharacterized protein OS=Phaseolus angularis OX=3914 GN=LR48_Vigan03g206500 PE=4 SV=1	21.37	1	1	1	117	14.0628	11.6343																6.74538	1
A0A0S3SR95	A0A0S3SR95_PHAAN Uncharacterized protein	Vigan.08G207300	A0A0S3SR95_PHAAN Uncharacterized protein OS=Vigna angularis var. angularis OX=157739 GN=Vigan.08G207300 PE=4 SV=1	21.35	2	2	3	89	10.6083	9.64209	1.04436	3	3.05039							1.20499	3	0.870958							0.949078	3	4.31921							0.739867	3	0.264792
NC_030639.1.1534.1			NC_030639.1.1534.1	21.33	2	2	9	150	16.9835	7.40088	1.07371	5	3.81936	0.807874	2	2.57257	1.41219	2	9.93438	0.983566	5	6.3243	0.34362	2	6.26543	0.568404	2	9.07662	1.0531	5	15.8551	1.41133	2	5.44299	1.05328	2	9.15304	0.783143	5	17.0959	1.24711	2	11.4221	0.659079	2	13.8149
A0A0L9TJ18	A0A0L9TJ18_PHAAN Histone H3	LR48_Vigan01g016600	A0A0L9TJ18_PHAAN Histone H3 OS=Phaseolus angularis OX=3914 GN=LR48_Vigan01g016600 PE=3 SV=1	21.32	4	4	8	136	15.2745	11.2974	0.961319	5	15.129	1.17978	2	19.9834	0.852036	1		1.06074	5	7.55819	0.71237	2	29.5554	0.873735	1		0.931473	5	3.64211	1.10772	2	8.16814	1.16392	1		1.13288	5	38.9022	0.941373	2	15.0769	1.09608	1
NC_030641.1.101.5			NC_030641.1.101.5	21.32	4	4	17	197	22.1773	6.55127	0.885065	4	8.18644	1.09118	4	3.62841	0.913251	9	36.9562	1.08795	4	2.05025	1.43837	4	4.86152	1.10981	9	16.2578	0.959552	4	10.3721	0.792619	4	3.52436	1.02422	9	7.42337	1.28312	4	4.90441	0.968895	4	5.40008	1.03936	9	29.0296
A0A0S3SR19	A0A0S3SR19_PHAAN Uncharacterized protein	Vigan.08G196800	A0A0S3SR19_PHAAN Uncharacterized protein OS=Vigna angularis var. angularis OX=157739 GN=Vigan.08G196800 PE=4 SV=1	21.3	5	5	10	324	35.1534	8.00146	0.851681	4	7.21665	1.16658	2	18.4614	0.525162	4	24.2429	1.06705	4	3.08409	1.7607	2	9.56219	1.59623	4	9.75827	0.963846	4	15.035	0.635563	2	40.0628	0.91689	4	9.33925	1.32964	4	22.5379	0.800283	2	12.1614	1.40499	4	11.8443
XM_017570944.1			XP_017426433.1	21.3	4	4	11	277	29.5712	5.75732	0.985063	6	6.66012	0.759656	3	3.26502	0.963221	2	7.99408	1.00385	6	3.6798	0.969223	3	0.854526	1.14742	2	12.8521	1.14373	6	10.3008	1.12204	3	5.2821	0.943877	2	0.876841	0.888171	6	8.2006	1.20019	3	8.90841	1.07621	2	1.93605
A0A0L9VEW9	A0A0L9VEW9_PHAAN Serine hydroxymethyltransferase	LR48_Vigan09g226500	A0A0L9VEW9_PHAAN Serine hydroxymethyltransferase OS=Phaseolus angularis OX=3914 GN=LR48_Vigan09g226500 PE=3 SV=1	21.29	1	9	23	526	56.8679	7.51807	1.02538	1								0.958537	1								0.98312	1								1.04362	1
A0A0S3SKU6	A0A0S3SKU6_PHAAN Uncharacterized protein	Vigan.07G244300	A0A0S3SKU6_PHAAN Uncharacterized protein OS=Vigna angularis var. angularis OX=157739 GN=Vigan.07G244300 PE=4 SV=1	21.23	2	7	44	325	36.1898	7.06396	0.970662	2	3.08353							0.982187	2	8.00454							0.95021	2	15.7608							1.17228	2	17.3859
NC_030647.1.223.6			NC_030647.1.223.6	21.19	1	2	4	118	13.587	9.59814	0.802709	1								1.07112	1								1.0676	1								1.28327	1
A0A0L9U0H0	A0A0L9U0H0_PHAAN D-3-phosphoglycerate dehydrogenase	LR48_Vigan02g240600	A0A0L9U0H0_PHAAN D-3-phosphoglycerate dehydrogenase OS=Phaseolus angularis OX=3914 GN=LR48_Vigan02g240600 PE=3 SV=1	21.18	9	9	25	595	62.3993	6.49365	0.88644	11	5.6532	0.972743	3	1.17513	0.928978	11	23.4989	1.04886	11	8.20435	1.43586	3	1.35908	1.14039	11	20.4144	1.02311	11	21.6128	0.848742	3	7.11303	0.932303	11	11.2595	1.15187	11	11.6181	1.09967	3	8.3937	1.10181	11	14.6468
A0A0S3R3J5	A0A0S3R3J5_PHAAN Uncharacterized protein	Vigan.01G291000	A0A0S3R3J5_PHAAN Uncharacterized protein OS=Vigna angularis var. angularis OX=157739 GN=Vigan.01G291000 PE=3 SV=1	21.11	8	8	15	360	38.7621	6.52197	0.87025	4	3.28272	1.10552	2	15.8403	0.767973	9	12.8222	1.08317	4	6.40326	0.947984	2	7.47543	1.15406	9	7.77247	1.05573	4	1.52531	0.970546	2	3.59431	1.08444	9	5.64845	1.11844	4	2.09319	1.14244	2	7.92702	1.29255	9	9.31326
NC_030641.1.372.7			NC_030641.1.372.7	21.07	10	17	65	968	105.323	7.98682	0.960902	6	2.35029	1.15324	3	18.8376	0.948479	13	23.246	0.993033	6	10.3372	1.19719	3	2.4889	0.996082	13	19.8271	1.09495	6	22.0544	0.880092	3	12.1213	1.10036	13	8.09183	1.0722	6	12.1889	0.758955	3	1.50358	1.0328	13	22.2899
A0A0L9UJ14	A0A0L9UJ14_PHAAN Dirigent protein	LR48_Vigan05g013600	A0A0L9UJ14_PHAAN Dirigent protein OS=Phaseolus angularis OX=3914 GN=LR48_Vigan05g013600 PE=3 SV=1	20.97	3	3	19	186	20.5162	6.11279	1.07186	9	9.09005	1.1496	6	7.32883	1.40665	4	8.29507	1.20866	9	19.0073	0.847774	6	6.05974	0.774299	4	20.8864	0.84388	9	26.9893	0.999044	6	11.7653	0.808077	4	7.05182	0.891486	9	11.6746	1.13062	6	15.9735	0.945286	4	17.4045
NC_030640.1.1110.4			NC_030640.1.1110.4	20.95	5	5	8	420	45.8557	5.16064	0.981088	5	14.8785	1.40099	1		0.920672	2	13.1597	1.15282	5	20.7845	0.751503	1		1.05316	2	17.9313	0.868876	5	9.16644	1.01751	1		1.07617	2	18.2696	0.872025	5	36.0895	0.82268	1		0.982974	2	0.62459
A0A0S3S1J8	A0A0S3S1J8_PHAAN Uncharacterized protein	Vigan.05G002300	A0A0S3S1J8_PHAAN Uncharacterized protein OS=Vigna angularis var. angularis OX=157739 GN=Vigan.05G002300 PE=3 SV=1	20.93	14	14	58	688	73.5924	5.43994	1.07579	22	6.73169	1.05598	15	4.94146	1.13764	21	5.81339	0.974468	22	10.6185	1.25766	15	7.90956	0.894741	21	20.9456	0.966182	22	10.5564	0.95177	15	12.6486	1.0254	21	10.4979	0.883843	22	21.7828	0.924814	15	17.4782	0.857945	21	10.6216
NC_030645.1.1229.5			NC_030645.1.1229.5	20.93	2	2	4	129	13.5967	9.84717	1.0882	3	2.33853							0.836251	3	5.05928							1.1691	3	18.9642							0.601393	3	2.58549
A0A0S3S2U3	A0A0S3S2U3_PHAAN Uncharacterized protein	Vigan.05G047500	A0A0S3S2U3_PHAAN Uncharacterized protein OS=Vigna angularis var. angularis OX=157739 GN=Vigan.05G047500 PE=4 SV=1	20.86	2	2	6	163	18.7537	9.14404	0.941465	4	4.06832	0.855305	1		1.01756	1		0.965599	4	1.71302	0.770536	1		0.8424	1		1.07446	4	9.65649	1.20887	1		1.11631	1		1.08202	4	10.1956	1.15417	1		0.951897	1
NC_030637.1.1051.8			NC_030637.1.1051.8	20.85	5	5	19	235	26.5555	7.34229	0.862048	7	14.2896	1.03469	4	1.93311	0.858111	8	9.68509	0.974292	7	2.28111	1.30512	4	7.22223	1.04988	8	6.34005	1.14865	7	14.1815	0.878077	4	7.52619	1.11795	8	3.99271	1.14135	7	20.3285	1.07285	4	5.02728	1.10103	8	9.06856
A0A0S3RAR0	A0A0S3RAR0_PHAAN Thioredoxin	Vigan.02G032800	A0A0S3RAR0_PHAAN Thioredoxin OS=Vigna angularis var. angularis OX=157739 GN=Vigan.02G032800 PE=3 SV=1	20.83	3	3	31	120	13.2779	6.07471	0.806082	9	6.03276	0.997208	12	6.22851	0.836608	10	18.6807	1.0529	9	7.11741	1.44151	12	11.4766	1.36631	10	11.1658	1.05391	9	9.81608	0.813251	12	8.95195	0.97615	10	22.3659	1.23458	9	12.2258	1.02483	12	18.4134	1.19518	10	11.1409
XM_017581576.1			XP_017437065.1	20.79	1	1	1	101	11.5577	6.68311	1.05633	1								0.890342	1								1.11815	1								0.847618	1
A0A0L9VEY1	A0A0L9VEY1_PHAAN Uncharacterized protein	LR48_Vigan09g190800	A0A0L9VEY1_PHAAN Uncharacterized protein OS=Phaseolus angularis OX=3914 GN=LR48_Vigan09g190800 PE=3 SV=1	20.76	7	7	13	342	39.2048	5.38916	1.04501	8	4.92417				1.35829	5	7.76022	1.07879	8	11.107				0.806475	5	8.19162	0.862485	8	22.0771				0.993671	5	4.40237	0.917289	8	9.60489				0.730521	5	9.70769
A0A0S3R0U1	A0A0S3R0U1_PHAAN Uncharacterized protein	Vigan.01G177700	A0A0S3R0U1_PHAAN Uncharacterized protein OS=Vigna angularis var. angularis OX=157739 GN=Vigan.01G177700 PE=4 SV=1	20.75	6	6	25	400	42.5068	6.15088	0.971583	11	21.7135	1.01304	4	2.96442	1.26774	10	20.924	0.953068	11	6.60624	0.945298	4	5.31152	0.986378	10	54.1282	0.921522	11	15.1371	1.0543	4	5.32413	0.907133	10	10.4368	1.03071	11	23.9782	0.989065	4	3.18886	0.791956	10	20.7363
A0A0S3SHA7	A0A0S3SHA7_PHAAN Uncharacterized protein	Vigan.07G090000	A0A0S3SHA7_PHAAN Uncharacterized protein OS=Vigna angularis var. angularis OX=157739 GN=Vigan.07G090000 PE=4 SV=1	20.7	1	4	18	227	24.7971	4.89404	0.868961	1		1.09729	1		0.7529	2	1.07871	0.882553	1		1.14665	1		0.967089	2	27.4819	1.39566	1		0.898807	1		1.19164	2	6.97986	0.855791	1		1.09829	1		1.11769	2	3.98781
NC_030645.1.251.3			NC_030645.1.251.3	20.67	2	2	3	150	17.1701	6.07471	0.962113	2	15.9348	1.09943	1					0.86808	2	6.73928	0.673658	1					1.22002	2	20.5941	1.10139	1					0.900909	2	3.86292	1.1798	1
XM_017563295.1			XP_017418784.1	20.65	1	4	38	155	17.6564	9.74463	0.925075	2	4.93778							0.958908	2	1.6002							1.1429	2	14.7755							0.98778	2	35.8291
A0A0L9UK58	A0A0L9UK58_PHAAN Uncharacterized protein	LR48_Vigan05g067500	A0A0L9UK58_PHAAN Uncharacterized protein OS=Phaseolus angularis OX=3914 GN=LR48_Vigan05g067500 PE=4 SV=1	20.65	1	4	40	155	17.7005	9.74463	0.998404	2	2.55726	0.819099	1		0.405907	1		0.971879	2	6.09407	1.00029	1		1.23831	1		1.20874	2	2.50539	1.20678	1		0.999059	1		0.736244	2	8.37864	0.91523	1		1.73835	1
A0A0S3RGX4	A0A0S3RGX4_PHAAN Uncharacterized protein	Vigan.02G284700	A0A0S3RGX4_PHAAN Uncharacterized protein OS=Vigna angularis var. angularis OX=157739 GN=Vigan.02G284700 PE=4 SV=1	20.63	8	8	24	538	58.5983	6.78564	1.11491	10	4.7823	1.09858	6	6.468	1.09219	8	21.7484	0.957303	10	7.41736	0.828911	6	37.5819	1.00228	8	26.0097	0.912084	10	10.4051	1.08732	6	16.2839	0.984362	8	13.6238	0.94126	10	13.2677	1.05773	6	19.0252	0.972546	8	23.336
NW_016115050.1.5.10			NW_016115050.1.5.10	20.63	4	4	16	320	34.2395	5.5542	1.01482	3	7.50617	1.08008	5	6.40988	1.3958	8	4.32697	1.05994	3	8.22041	0.816992	5	25.1343	0.733398	8	19.1691	0.833036	3	10.466	1.1689	5	6.86335	0.946675	8	6.15385	1.10081	3	9.69689	0.810118	5	2.70801	0.755128	8	12.814
A0A0S3SB39	A0A0S3SB39_PHAAN Uncharacterized protein	Vigan.06G119100	A0A0S3SB39_PHAAN Uncharacterized protein OS=Vigna angularis var. angularis OX=157739 GN=Vigan.06G119100 PE=3 SV=1	20.62	7	10	77	577	62.9351	7.25439	1.06933	12	6.10655	1.28703	14	12.8116	1.26151	24	13.8302	0.952425	12	9.19014	1.00076	14	9.52977	0.749034	24	29.0133	0.86597	12	19.6961	0.986193	14	6.06012	1.07386	24	12.166	1.16558	12	22.0697	0.807075	14	16.4598	0.784792	24	16.3168
A0A0S3RZF7	A0A0S3RZF7_PHAAN Trafficking protein particle complex subunit	Vigan.04G356800	A0A0S3RZF7_PHAAN Trafficking protein particle complex subunit OS=Vigna angularis var. angularis OX=157739 GN=Vigan.04G356800 PE=3 SV=1	20.62	2	3	6	194	21.5273	7.44482	1.18633	2	13.3363	1.11488	1		0.874876	2	16.4152	0.970256	2	2.91183	0.996845	1		1.2919	2	3.89514	0.868931	2	18.4012	1.02491	1		0.788182	2	11.2284	0.814706	2	9.79225	0.933384	1		1.31916	2	23.4802
A0A0L9VD53	A0A0L9VD53_PHAAN Uncharacterized protein	LR48_Vigan09g163400	A0A0L9VD53_PHAAN Uncharacterized protein OS=Phaseolus angularis OX=3914 GN=LR48_Vigan09g163400 PE=3 SV=1	20.61	6	8	25	427	45.9033	9.14404	0.857508	6	6.16518	0.969063	5	1.83073	0.65517	3	10.95	1.13445	6	5.1674	1.49013	5	6.92481	1.36577	3	8.37031	1.05014	6	14.3704	0.785179	5	2.37284	1.0527	3	0.624488	1.12041	6	18.8237	1.09667	5	3.23776	1.15784	3	7.60719
A0A0S3R9R7	A0A0S3R9R7_PHAAN Pyrophosphate--fructose 6-phosphate 1-phosphotransferase subunit beta	Vigan.01G544500	A0A0S3R9R7_PHAAN Pyrophosphate--fructose 6-phosphate 1-phosphotransferase subunit beta OS=Vigna angularis var. angularis OX=157739 GN=Vigan.01G544500 PE=3 SV=1	20.6	5	10	24	568	62.0506	6.37939	1.13286	3	11.5939	1.26977	5	6.41646	1.34377	6	10.724	1.03784	3	2.82594	1.07199	5	26.4643	0.796664	5	2.56635	0.696616	3	44.7869	1.0419	5	9.35555	0.930823	5	4.58155	1.16159	3	27.0824	0.678226	5	19.8593	0.837527	5	14.4155
A0A0S3S693	A0A0S3S693_PHAAN Peptidyl-prolyl cis-trans isomerase	Vigan.05G181700	A0A0S3S693_PHAAN Peptidyl-prolyl cis-trans isomerase OS=Vigna angularis var. angularis OX=157739 GN=Vigan.05G181700 PE=3 SV=1	20.59	3	5	61	204	21.8724	9.0708	1.00826	14	3.65826	1.03313	10	7.2884	1.02089	9	13.2639	0.935362	14	13.3053	0.994814	10	8.69797	0.860859	9	17.7718	1.21502	14	13.3956	1.02656	10	11.2227	1.12867	9	4.06551	0.823932	14	37.0105	0.923391	10	12.0037	0.963729	9	18.2037
XM_017587158.1			XP_017442647.1	20.57	3	3	5	141	15.9899	4.99561	0.961478	4	4.85829	0.771528	1					1.00074	4	4.74382	0.634774	1					0.998666	4	1.94229	1.35918	1					1.06479	4	2.98377	1.06707	1
NC_030643.1.753.14			NC_030643.1.753.14	20.56	6	6	41	360	39.2076	6.82959	0.929034	9	15.4914	1.24743	12	9.53999	0.993047	20	7.28778	1.07306	9	11.5832	1.20685	12	10.837	0.8971	20	15.8909	0.979435	9	16.5189	0.833117	12	11.8212	1.07592	20	11.0657	1.14054	9	30.0258	0.956176	12	14.9904	0.994143	20	12.214
NW_016115050.1.76.14			NW_016115050.1.76.14	20.56	3	3	3	180	19.79	5.2876	1.12095	3	4.98024							0.907776	3	5.00797							1.00103	3	11.5459							0.819195	3	5.92949
A0A0S3S2K0	A0A0S3S2K0_PHAAN Uncharacterized protein	Vigan.05G038100	A0A0S3S2K0_PHAAN Uncharacterized protein OS=Vigna angularis var. angularis OX=157739 GN=Vigan.05G038100 PE=4 SV=1	20.5	3	3	10	239	25.4803	9.05615	1.01744	4	8.04747	1.03357	2	10.4988	0.926959	4	22.8983	1.05501	4	5.29199	1.26353	2	33.3072	1.17526	4	45.0699	0.951575	4	4.73986	0.933681	2	16.5747	0.934738	4	17.2104	0.979943	4	9.08979	0.893715	2	4.0842	1.04133	4	20.9782
NC_030637.1.658.3			NC_030637.1.658.3	20.5	4	4	8	444	48.7635	4.66553	1.14188	2	1.43659	1.01459	4	12.9029	1.60829	1		1.06088	2	14.3227	0.550474	4	11.4891	0.561071	1		0.914412	2	15.9127	1.18406	4	7.34138	0.927454	1		0.742864	2	0.0170508	1.36646	4	3.11778	1.66286	2	316.219
A0A0L9ULE3	A0A0L9ULE3_PHAAN Uncharacterized protein	LR48_Vigan05g116800	A0A0L9ULE3_PHAAN Uncharacterized protein OS=Phaseolus angularis OX=3914 GN=LR48_Vigan05g116800 PE=4 SV=1	20.49	2	2	2	122	12.8022	5.42725	1.01469	2	7.23124							0.993103	2	15.445							0.982044	2	0.564156							1.01771	2	1.20348
A0A0S3QZ30	A0A0S3QZ30_PHAAN Uncharacterized protein	Vigan.01G104500	A0A0S3QZ30_PHAAN Uncharacterized protein OS=Vigna angularis var. angularis OX=157739 GN=Vigan.01G104500 PE=3 SV=1	20.37	9	10	36	545	58.987	6.354	1.07314	11	8.89322	1.10172	9	1.60992	1.23398	15	8.30643	1.0104	11	2.44993	1.14548	9	9.62983	0.823217	15	17.1686	0.797147	11	5.90244	0.966029	9	2.98174	0.972503	15	6.03327	1.03416	11	19.6989	0.860785	9	18.7999	0.859802	15	19.0213
NW_016115634.1.3.16			NW_016115634.1.3.16	20.33	2	2	2	241	26.0457	5.0083	0.942235	2	0.436416							1.09856	2	8.90095							1.01675	2	6.95261							1.0047	2	0.163979
A0A0L9V113	A0A0L9V113_PHAAN Aspartate aminotransferase	LR48_Vigan07g243200	A0A0L9V113_PHAAN Aspartate aminotransferase OS=Phaseolus angularis OX=3914 GN=LR48_Vigan07g243200 PE=4 SV=1	20.31	7	8	53	458	50.1655	7.60596	1.25352	14	6.85784	1.09424	13	6.78711	1.41444	20	11.8473	0.947511	14	7.9489	0.866061	13	28.0213	0.59657	20	24.3267	0.815733	14	18.4221	1.16642	13	9.08401	1.01438	20	7.4488	0.824041	14	10.0877	0.870305	13	19.2865	0.67919	20	21.3911
A0A0S3S5E0	A0A0S3S5E0_PHAAN Uncharacterized protein	Vigan.05G148600	A0A0S3S5E0_PHAAN Uncharacterized protein OS=Vigna angularis var. angularis OX=157739 GN=Vigan.05G148600 PE=4 SV=1	20.28	9	9	36	562	63.363	6.771	0.827755	12	9.00558	0.962344	11	9.35487	0.662634	13	12.5459	1.09312	12	6.16013	1.43838	11	8.92066	1.40414	13	9.59227	1.05859	12	20.8081	0.83658	11	18.7083	1.03493	13	5.89691	1.23786	12	31.0245	1.00115	11	12.7321	1.2329	13	13.895
NC_030638.1.365.13			NC_030638.1.365.13	20.21	7	8	37	485	53.226	7.1958	1.0456	16	7.96936	1.02131	4	13.5177	1.07087	13	12.1624	0.978747	16	9.00745	1.05302	4	16.3015	0.831436	13	9.98683	1.01918	16	9.94319	1.05313	4	17.7366	1.16503	13	4.79949	0.883693	16	20.6278	0.846501	4	10.903	0.888561	13	20.0568
A0A0L9V0F0	A0A0L9V0F0_PHAAN Uncharacterized protein	LR48_Vigan07g219700	A0A0L9V0F0_PHAAN Uncharacterized protein OS=Phaseolus angularis OX=3914 GN=LR48_Vigan07g219700 PE=4 SV=1	20.17	1	1	1	119	12.8611	5.23682	1.02814	1								0.967146	1								0.91109	1								1.13837	1
XM_017564377.1			XP_017419866.1	20.17	6	6	14	476	51.9543	6.17627	1.05635	7	7.28631	1.06988	3	2.88719	1.00064	4	4.04096	1.06269	7	9.70244	1.05801	3	44.6118	0.993097	4	7.28712	0.953688	7	16.8965	1.12728	3	25.9418	0.992779	4	5.68594	0.912115	7	9.73003	0.877051	3	7.12661	1.00808	4	15.7645
A0A0S3R570	A0A0S3R570_PHAAN Uncharacterized protein	Vigan.01G362900	A0A0S3R570_PHAAN Uncharacterized protein OS=Vigna angularis var. angularis OX=157739 GN=Vigan.01G362900 PE=4 SV=1	20.16	8	8	66	506	57.475	5.57959	1.13181	25	8.54995	1.00111	24	10.5641	1.35144	17	14.2432	1.0085	25	10.7117	0.683357	24	19.0204	0.758139	16	27.6794	0.908898	25	23.7661	1.19358	24	17.4105	1.00187	17	13.0464	0.843412	25	21.7323	0.94375	24	15.0183	0.746131	17	16.9216
A0A0S3SGA3	A0A0S3SGA3_PHAAN Uncharacterized protein	Vigan.07G052400	A0A0S3SGA3_PHAAN Uncharacterized protein OS=Vigna angularis var. angularis OX=157739 GN=Vigan.07G052400 PE=4 SV=1	20.11	1	7	20	353	39.6364	8.22119							1.65181	1								0.47596	1								0.976891	1								0.50601	1
A0A0S3S0G8	A0A0S3S0G8_PHAAN Ribosomal protein L19	Vigan.04G397800	A0A0S3S0G8_PHAAN Ribosomal protein L19 OS=Vigna angularis var. angularis OX=157739 GN=Vigan.04G397800 PE=3 SV=1	20.1	2	3	3	209	24.3916	11.4438				0.881833	1		0.584171	1					1.19043	1		1.65405	1					0.941519	1		0.711668	1					1.26848	1		1.63051	1
A0A0S3RF12	A0A0S3RF12_PHAAN Chalcone-flavonone isomerase family protein	Vigan.02G179100	A0A0S3RF12_PHAAN Chalcone-flavonone isomerase family protein OS=Vigna angularis var. angularis OX=157739 GN=Vigan.02G179100 PE=3 SV=1	20.1	3	3	7	209	23.4101	4.97021				0.971936	4	8.13806	0.893972	3	13.3378				1.40841	4	11.1218	1.0963	3	28.0404				0.73782	4	23.1558	1.00665	3	7.82125				1.28524	4	12.5979	1.03734	3	15.6121
A0A0L9TIT9	A0A0L9TIT9_PHAAN Uncharacterized protein	LR48_Vigan847s000200	A0A0L9TIT9_PHAAN Uncharacterized protein OS=Phaseolus angularis OX=3914 GN=LR48_Vigan847s000200 PE=4 SV=1	20.09	3	3	5	214	22.8771	5.79541	0.987307	3	3.01877	0.820535	2	18.5663				0.94094	3	12.7328	0.78473	2	40.6697				1.0589	3	6.45862	1.15106	2	31.1097				1.07291	3	4.36157	1.21809	2	23.6382
A0A0L9U3U8	A0A0L9U3U8_PHAAN Uncharacterized protein	LR48_Vigan03g074900	A0A0L9U3U8_PHAAN Uncharacterized protein OS=Phaseolus angularis OX=3914 GN=LR48_Vigan03g074900 PE=4 SV=1	20.06	5	5	13	314	34.2909	8.23584	1.14289	7	12.1046	1.0564	2	16.8446	1.31514	4	4.48361	0.969649	7	11.3046	1.00567	2	8.83661	0.898445	4	28.2411	0.928636	7	8.629	0.979483	2	24.1981	0.885678	4	15.0873	0.767513	7	5.07565	1.07733	2	21.0037	0.804994	4	7.04646
A0A0S3SPS9	A0A0S3SPS9_PHAAN Eukaryotic translation initiation factor 6	Vigan.08G149000	A0A0S3SPS9_PHAAN Eukaryotic translation initiation factor 6 OS=Vigna angularis var. angularis OX=157739 GN=Vigan.08G149000 PE=3 SV=1	20	2	2	6	245	26.5414	4.80518	0.83671	2	20.9279	0.960799	2	19.804	0.766507	2	19.961	1.21512	2	5.76538	1.55691	2	25.2284	1.63142	2	20.9329	0.685341	2	5.7494	0.799292	2	9.00311	0.90009	2	1.8733	1.57991	2	23.8008	0.992732	2	2.12976	1.07258	2	0.747161
A0A0L9V5Z0	A0A0L9V5Z0_PHAAN Dirigent protein	LR48_Vigan08g128200	A0A0L9V5Z0_PHAAN Dirigent protein OS=Phaseolus angularis OX=3914 GN=LR48_Vigan08g128200 PE=3 SV=1	20	2	2	8	175	18.7647	8.52881	0.698585	2	36.5323	0.959957	2	4.81459	0.829165	4	22.8567	1.00492	2	7.1024	1.41476	2	7.40713	1.31239	4	19.7438	1.04935	2	6.24925	0.797645	2	0.49794	0.990825	4	11.5097	1.53766	2	37.1141	1.22702	2	6.11135	1.06443	4	9.5688
NC_030643.1.100.3			NC_030643.1.100.3	20	3	3	3	140	15.9009	8.77783	1.00905	2	6.71427	1.25736	1					0.98299	2	19.3368	1.38525	1					1.00653	2	24.2535	0.65521	1					0.961067	2	31.3651	1.1766	1
XM_017560368.1			XP_017415857.1	20	4	4	15	195	21.3394	9.86182	1.06495	5	4.48136	0.961768	5	7.58375	1.38142	5	13.1765	0.755142	5	5.94172	0.676527	5	50.4401	0.630617	5	55.3584	1.1901	5	7.2826	1.23445	5	11.6142	1.09598	5	6.22704	0.861954	5	20.7642	1.05181	5	8.9704	0.676569	5	28.6324
NW_016114927.1.4.3			NW_016114927.1.4.3	20	2	2	8	135	14.8996	6.30322	0.840762	2	22.3349	1.0555	2	0.826879	0.296279	4	19.8653	1.10172	2	6.3176	1.31496	2	9.72679	1.57949	4	3.07393	0.994523	2	2.37315	0.88386	2	21.3851	0.89338	4	3.61608	1.19284	2	47.713	0.931419	2	34.4914	1.77417	4	2.55334
NC_030639.1.97.2			NC_030639.1.97.2	20	5	5	19	270	29.8802	7.03467	1.06665	14	7.63717	1.04051	2	2.29175	0.972017	3	10.8202	1.01543	14	7.25909	0.761448	2	29.1367	0.928656	3	11.4716	0.987091	14	9.99594	1.04365	2	8.10029	1.10427	3	5.41932	0.795346	14	12.1182	1.28583	2	7.89427	0.975755	3	11.1867
A0A0S3S489	A0A0S3S489_PHAAN Uncharacterized protein	Vigan.05G103300	A0A0S3S489_PHAAN Uncharacterized protein OS=Vigna angularis var. angularis OX=157739 GN=Vigan.05G103300 PE=3 SV=1	19.91	3	3	7	221	24.9539	8.73389	1.00721	6	17.3145				0.963923	1		1.00553	6	4.26019				1.12497	1		1.12128	6	14.0431				1.07656	1		0.795377	6	35.4951				0.892442	1
A0A0L9VED3	A0A0L9VED3_PHAAN Lactoylglutathione lyase	LR48_Vigan09g207400	A0A0L9VED3_PHAAN Lactoylglutathione lyase OS=Phaseolus angularis OX=3914 GN=LR48_Vigan09g207400 PE=3 SV=1	19.86	4	5	30	287	32.3696	5.46533	0.791915	7	4.08399	0.926517	6	2.65907	0.502203	14	50.1749	0.985098	7	9.40179	1.62784	6	12.4989	1.40054	14	11.3719	1.23481	7	3.34546	0.797272	6	8.14717	0.978746	14	1.68186	1.28041	7	15.8303	1.02637	6	11.7639	1.54287	14	20.6786
A0A0S3RFU1	A0A0S3RFU1_PHAAN Uncharacterized protein	Vigan.02G229000	A0A0S3RFU1_PHAAN Uncharacterized protein OS=Vigna angularis var. angularis OX=157739 GN=Vigan.02G229000 PE=4 SV=1	19.78	5	5	31	278	30.829	9.15869	1.00586	5	2.26321	0.835319	10	10.615	0.404459	12	84.4056	1.04128	5	8.47794	2.22826	10	11.5729	1.57344	12	28.4335	0.884487	5	3.27981	0.65409	10	15.3067	0.862807	12	16.6933	1.04836	5	8.4382	0.697226	10	12.266	1.69116	12	23.1911
NC_030638.1.1257.3			NC_030638.1.1257.3	19.77	2	2	7	172	18.6097	9.51025	0.841833	3	3.34249	1.07227	2	1.29838	0.500545	2	2.58994	0.926309	3	8.25212	1.0949	2	9.36802	1.2779	2	7.85325	1.2238	3	0.690339	0.874335	2	10.2558	1.15874	2	6.24075	1.05612	3	27.4907	1.23996	2	28.5717	1.32527	2	4.4834
A0A0S3S5F8	A0A0S3S5F8_PHAAN Signal peptidase complex subunit 3	Vigan.05G151100	A0A0S3S5F8_PHAAN Signal peptidase complex subunit 3 OS=Vigna angularis var. angularis OX=157739 GN=Vigan.05G151100 PE=3 SV=1	19.76	3	3	29	167	19.1396	8.96826	1.13943	8	7.17777	1.08034	10	10.9353	0.971836	11	9.81115	0.952894	8	8.70074	0.745562	10	12.24	0.841687	11	21.5346	0.976136	8	10.7306	1.17762	10	8.56486	1.07605	11	6.30949	0.770711	8	9.90127	0.904201	10	9.56669	0.995961	11	8.53919
NC_030639.1.929.4			NC_030639.1.929.4	19.69	15	15	33	889	98.8758	5.77002	1.05212	14	3.84525	0.97595	8	2.18173	0.953138	11	27.4873	0.990675	14	6.25704	0.98682	8	11.6378	1.0953	11	18.0268	0.967271	14	8.9493	1.02382	8	7.56929	0.982453	11	12.5008	0.979144	14	19.3397	1.1112	8	7.08954	1.14426	11	9.93495
NC_030640.1.767.3			NC_030640.1.767.3	19.65	4	4	9	285	32.6822	5.56689	1.08834	7	4.31604	0.876972	2	34.8912				0.937108	7	6.76466	0.447964	2	13.008				1.05217	7	8.96215	1.47556	2	8.39869				0.800071	7	16.3207	0.778264	2	29.0466
A0A0S3RWT5	A0A0S3RWT5_PHAAN Uncharacterized protein	Vigan.04G255100	A0A0S3RWT5_PHAAN Uncharacterized protein OS=Vigna angularis var. angularis OX=157739 GN=Vigan.04G255100 PE=4 SV=1	19.61	11	11	47	673	73.7807	5.2876	0.891958	17	9.65037	1.05901	11	5.10899	0.897563	18	8.06565	0.994033	17	13.878	1.13627	11	23.783	0.988195	18	11.2969	1.06972	17	25.1143	0.953808	11	17.423	1.09158	18	8.55594	1.15433	17	33.4554	0.894495	11	13.9058	1.06722	18	13.6553
A0A0S3RTV7	A0A0S3RTV7_PHAAN Proteasome subunit alpha type	Vigan.04G128700	A0A0S3RTV7_PHAAN Proteasome subunit alpha type OS=Vigna angularis var. angularis OX=157739 GN=Vigan.04G128700 PE=3 SV=1	19.6	3	4	12	250	27.3119	7.09326	0.962845	3	1.36251	0.909392	2	6.25748	1.13944	3	0.553452	1.04084	3	4.21712	1.00603	2	9.73923	0.891211	3	16.7838	1.03161	3	7.37952	1.17883	2	6.09763	1.06854	3	15.5916	0.998652	3	6.32765	0.831897	2	3.39607	0.821015	3	15.9722
NC_030645.1.137.2			NC_030645.1.137.2	19.59	6	6	12	296	32.851	4.90674	1.05511	8	11.1591	0.867606	3	9.71298	1.57948	1		0.844886	8	17.5818	0.834093	3	9.19221	0.415625	1		1.16228	8	12.759	1.20219	3	22.6264	1.05582	1		0.739951	8	26.7146	1.06893	3	29.3539	0.531674	1
A0A0L9VEM3	A0A0L9VEM3_PHAAN Uncharacterized protein	LR48_Vigan09g215500	A0A0L9VEM3_PHAAN Uncharacterized protein OS=Phaseolus angularis OX=3914 GN=LR48_Vigan09g215500 PE=4 SV=1	19.57	2	3	12	138	15.0333	7.23975	1.18009	2	4.33578							0.90847	2	6.61754							0.963901	2	5.82121							0.772775	2	16.886
A0A0S3RAF2	A0A0S3RAF2_PHAAN Uncharacterized protein	Vigan.02G029200	A0A0S3RAF2_PHAAN Uncharacterized protein OS=Vigna angularis var. angularis OX=157739 GN=Vigan.02G029200 PE=4 SV=1	19.53	1	1	1	128	14.4264	5.68115	1.00181	1								1.14049	1								0.841945	1								1.0918	1
A0A0S3R0X1	A0A0S3R0X1_PHAAN Uncharacterized protein	Vigan.01G182500	A0A0S3R0X1_PHAAN Uncharacterized protein OS=Vigna angularis var. angularis OX=157739 GN=Vigan.01G182500 PE=4 SV=1	19.44	5	5	6	288	32.1706	5.2876	1.04531	4	9.46744	1.0111	1		1.24085	1		0.92474	4	4.4786	0.808583	1		0.909071	1		1.08067	4	12.2998	1.13772	1		0.980372	1		0.907422	4	7.81728	1.04615	1		0.791114	1
A0A0S3R5F9	A0A0S3R5F9_PHAAN Glutamate dehydrogenase	Vigan.01G371300	A0A0S3R5F9_PHAAN Glutamate dehydrogenase OS=Vigna angularis var. angularis OX=157739 GN=Vigan.01G371300 PE=3 SV=1	19.42	3	6	27	412	44.968	6.26514	0.95711	1					0.892444	5	4.64528	0.918497	1					0.953936	5	9.38096	1.09828	1					1.10651	5	6.27202	1.07077	1					0.98225	5	13.1822
A0A0S3SJE6	A0A0S3SJE6_PHAAN Uncharacterized protein	Vigan.07G178900	A0A0S3SJE6_PHAAN Uncharacterized protein OS=Vigna angularis var. angularis OX=157739 GN=Vigan.07G178900 PE=4 SV=1	19.39	3	3	4	196	21.1568	8.52881	1.16719	3	1.52622	0.988456	1					0.82467	3	10.1351	0.943825	1					1.10407	3	2.54341	1.13119	1					0.736284	3	14.6894	0.92163	1
A0A0L9UUJ9	A0A0L9UUJ9_PHAAN Uncharacterized protein	LR48_Vigan07g010500	A0A0L9UUJ9_PHAAN Uncharacterized protein OS=Phaseolus angularis OX=3914 GN=LR48_Vigan07g010500 PE=4 SV=1	19.29	4	5	10	280	31.61	5.30029	1.04019	4	4.856	1.1447	2	5.13143	1.2055	3	9.78021	0.99006	4	11.8906	1.0215	2	5.90927	0.840781	3	0.669878	0.930053	4	3.27297	1.01306	2	1.82728	1.05708	3	7.63548	1.06179	4	26.6705	0.882552	2	4.00855	0.786204	2	2.64084
NC_030647.1.688.6			NC_030647.1.688.6	19.29	2	3	6	140	16.0934	8.06006	1.02614	2	8.01703							0.981471	2	13.5671							1.02213	2	21.1632							0.897021	2	40.9127
A0A0S3RBG6	A0A0S3RBG6_PHAAN Uncharacterized protein	Vigan.02G034500	A0A0S3RBG6_PHAAN Uncharacterized protein OS=Vigna angularis var. angularis OX=157739 GN=Vigan.02G034500 PE=3 SV=1	19.27	5	5	23	358	40.1083	8.11865	0.953528	6	8.44167	1.216	3	2.65888	1.03851	14	27.1173	1.03092	6	6.40611	1.25521	3	6.72669	1.07872	14	14.8463	0.956058	6	7.49473	0.806936	3	3.48648	1.05717	14	6.09671	1.05321	6	21.3928	1.01856	3	6.83018	0.974947	14	12.5123
NW_016114861.1.12.3			NW_016114861.1.12.3	19.25	5	5	43	265	27.838	6.94678	0.963898	19	5.24366	0.813789	15	14.0286	1.38842	9	4.66643	0.828227	19	20.7372	0.636678	15	27.5228	0.730025	9	19.5835	1.30467	19	21.358	1.33767	15	9.38618	1.02448	9	7.39424	0.866261	19	46.6019	1.09286	15	12.2379	0.692257	9	16.5574
NC_030643.1.734.3			NC_030643.1.734.3	19.21	6	6	10	302	33.7297	4.97021	1.0956	8	14.8585	0.985638	1		1.21213	1		1.00138	8	18.2894	0.86506	1		0.917954	1		0.988075	8	8.5661	1.23532	1		0.966303	1		0.795046	8	14.1295	0.753886	1		0.847984	1
XM_017572713.1			XP_017428202.1	19.19	5	5	7	271	29.7953	5.89697	1.07372	6	4.73399				1.04124	1		0.907824	6	18.696				0.993213	1		1.05754	6	17.8999				1.08499	1		0.784847	6	11.161				0.860079	1
A0A0L9UND4	A0A0L9UND4_PHAAN Uncharacterized protein	LR48_Vigan05g187300	A0A0L9UND4_PHAAN Uncharacterized protein OS=Phaseolus angularis OX=3914 GN=LR48_Vigan05g187300 PE=4 SV=1	19.16	2	4	13	214	23.6071	6.25244	0.975787	1					0.784064	1		0.990434	1					1.32047	1		0.883014	1					0.974615	1		1.27298	1					1.17184	1
NC_030645.1.676.5			NC_030645.1.676.5	19.16	6	6	8	287	30.7663	6.91748	0.842211	3	22.2325				0.643767	5	21.2691	1.04813	3	3.84054				1.40037	5	4.34337	1.18668	3	5.30539				0.951316	5	8.75514	1.23291	3	5.10451				1.29098	5	1.51473
A0A0S3SEU5	A0A0S3SEU5_PHAAN Uncharacterized protein	Vigan.06G268800	A0A0S3SEU5_PHAAN Uncharacterized protein OS=Vigna angularis var. angularis OX=157739 GN=Vigan.06G268800 PE=3 SV=1	19.13	6	6	26	366	40.2151	8.11865	1.09749	11	1.62726	1.00118	6	17.4413	1.06521	9	14.3195	0.933237	11	7.57315	0.925573	6	25.6366	0.91041	9	32.1024	1.06396	11	16.0967	1.06581	6	11.8364	0.995063	9	13.1428	0.802216	11	9.54227	1.00648	6	17.7259	0.934407	9	24.9612
A0A0S3S0M9	A0A0S3S0M9_PHAAN Uncharacterized protein	Vigan.04G404300	A0A0S3S0M9_PHAAN Uncharacterized protein OS=Vigna angularis var. angularis OX=157739 GN=Vigan.04G404300 PE=4 SV=1	19.11	4	4	16	450	49.9096	6.41748	0.993448	8	9.9911	1.0559	3	9.56739	1.38797	4	4.09878	1.01323	8	6.44188	1.30457	3	2.64243	0.886769	4	8.65853	1.05575	8	34.4177	0.764622	3	6.28661	0.861149	4	1.11662	0.986555	8	69.4185	1.36472	3	0.0727971	0.77669	4	7.91613
A0A0L9VTW7	A0A0L9VTW7_PHAAN Uncharacterized protein	LR48_Vigan11g124800	A0A0L9VTW7_PHAAN Uncharacterized protein OS=Phaseolus angularis OX=3914 GN=LR48_Vigan11g124800 PE=4 SV=1	19.11	3	3	11	246	27.5148	6.39209	1.0385	3	0.446795	1.23421	3	0.843957	1.18188	5	15.6505	1.07248	3	3.73137	1.12256	3	3.60402	0.82048	5	7.80418	0.714039	3	5.41469	0.796834	3	1.56925	0.973083	5	5.9207	1.2539	3	5.04705	1.16086	3	5.85176	0.883838	5	13.9667
A0A0S3QY89	A0A0S3QY89_PHAAN Uncharacterized protein	Vigan.01G078600	A0A0S3QY89_PHAAN Uncharacterized protein OS=Vigna angularis var. angularis OX=157739 GN=Vigan.01G078600 PE=4 SV=1	19.08	2	2	3	131	14.2225	10.4185	0.934996	1					0.814458	2	7.23577	1.06688	1					1.21141	2	1.59229	0.956245	1					0.997916	2	0.62439	1.15839	1					1.16582	2	6.96528
A0A0L9VPE1	A0A0L9VPE1_PHAAN Uncharacterized protein	LR48_Vigan10g265900	A0A0L9VPE1_PHAAN Uncharacterized protein OS=Phaseolus angularis OX=3914 GN=LR48_Vigan10g265900 PE=4 SV=1	19.07	1	1	2	194	21.4079	5.70654	0.788267	1					0.782071	1		1.00193	1					1.37547	1		0.627868	1					0.890731	1		2.08365	1					1.26491	1
A0A0S3TDD3	A0A0S3TDD3_PHAAN Uncharacterized protein	Vigan.UMG010600	A0A0S3TDD3_PHAAN Uncharacterized protein OS=Vigna angularis var. angularis OX=157739 GN=Vigan.UMG010600 PE=4 SV=1	19.05	4	4	8	231	25.6549	6.02393	1.1604	6	5.84187				1.2348	2	3.84248	0.814039	6	11.4838				0.752268	2	1.43309	1.15274	6	11.2966				1.06207	2	1.50682	0.651372	6	13.5227				0.782854	2	6.58883
NW_016115001.1.1.1			NW_016115001.1.1.1	19.05	3	3	16	210	22.9427	5.60498	0.865508	4	5.48345	1.07682	4	5.57168	0.853913	8	4.2872	1.11592	4	4.68011	1.46358	4	6.50928	1.30039	8	13.8091	1.01828	4	10.5844	0.742064	4	9.3604	0.875624	8	11.0369	1.12172	4	11.1754	1.10643	4	4.63683	1.12698	8	14.1537
NC_030637.1.1418.20			NC_030637.1.1418.20	19.03	4	4	11	310	34.3645	4.77979							0.926355	3	10.2354							1.05139	3	0.591787							0.946611	3	0.511673							1.11836	3	10.1872
A0A0S3RPC6	A0A0S3RPC6_PHAAN Glutathione peroxidase	Vigan.03G247200	A0A0S3RPC6_PHAAN Glutathione peroxidase OS=Vigna angularis var. angularis OX=157739 GN=Vigan.03G247200 PE=3 SV=1	19.01	4	5	17	263	29.6723	9.64209	1.04287	5	6.25549	1.03058	2	10.0352	1.12451	3	8.69006	0.910301	5	3.9788	1.04427	2	18.3171	0.929034	3	16.1744	1.1443	5	2.22477	1.09605	2	2.1634	1.06595	3	0.0928812	0.770019	5	11.632	0.801628	2	2.95898	0.880791	3	10.7249
A0A0L9TDE4	A0A0L9TDE4_PHAAN Protein-lysine N-methyltransferase LR48_Vigan549s009300	LR48_Vigan549s009300	A0A0L9TDE4_PHAAN Protein-lysine N-methyltransferase LR48_Vigan549s009300 OS=Phaseolus angularis OX=3914 GN=LR48_Vigan549s009300 PE=3 SV=1	19.01	6	6	15	342	37.5282	4.55127	1.08777	7	11.9873	1.01502	2	5.03847	1.3213	6	12.1514	1.03316	7	7.52834	0.931725	2	34.4691	0.863078	6	22.0997	0.887379	7	17.6004	1.04793	2	22.0512	0.878748	6	6.64202	0.977823	7	5.56496	1.05087	2	10.7079	0.843388	6	10.3104
NC_021092.1.75.3			NC_021092.1.75.3	19.01	3	3	13	242	27.5737	7.66455	0.958553	5	7.31729	1.18269	1		1.27286	7	5.11888	1.03935	5	4.75823	1.07291	1		0.837747	7	7.64136	0.943826	5	5.38902	0.965349	1		1.00148	7	9.70916	1.09827	5	16.224	0.883917	1		0.835365	7	6.32253
A0A0L9UXT9	A0A0L9UXT9_PHAAN Uncharacterized protein	LR48_Vigan07g123000	A0A0L9UXT9_PHAAN Uncharacterized protein OS=Phaseolus angularis OX=3914 GN=LR48_Vigan07g123000 PE=4 SV=1	18.98	1	1	1	137	15.3891	4.4624							0.481212	1								1.46924	1								0.586246	1								2.10124	1
[truncated: 1,777 more rows]
