# Supplementary material for: iTRAQ based protein profile analysis revealed key proteins involved in regulation of drought-tolerance during seed germination in Adzuki bean
Source: Sci Rep. 2021 Dec 9;11:23725. doi: 10.1038/s41598-021-03178-y (PMC8660776; doi:10.1038/s41598-021-03178-y)
Supplement: Supplementary file 5 — Supplementary Information 5. [file 41598_2021_3178_MOESM5_ESM.xlsx]

## Sheet: 17235T-17033T
Supplementary Table S3 GO annotation of different expressed proteins
Accession	Description	17235-T/17033-T	t test p value	GO annotations	Pathways
A0A0L9TGV8	A0A0L9TGV8_PHAAN Uncharacterized protein OS=Phaseolus angularis OX=3914 GN=LR48_Vigan751s000400 PE=4 SV=1	2.05181	0.0374479	GO:0016021(CC:integral component of membrane)	-
NC_030637.1.1703.10	NC_030637.1.1703.10	1.6849	0.0101657	GO:0055114(BP:oxidation-reduction process);GO:0019430(BP:removal of superoxide radicals);GO:0030001(BP:metal ion transport);GO:0043085(BP:positive regulation of catalytic activity);GO:0009570(CC:chloroplast stroma);GO:0008270(MF:zinc ion binding);GO:0004784(MF:superoxide dismutase activity);GO:0016532(MF:superoxide dismutase copper chaperone activity)	ko05014(Amyotrophic lateral sclerosis (ALS))
NW_016114840.1.9.1	NW_016114840.1.9.1	1.64641	0.0160926	GO:0006090(BP:pyruvate metabolic process);GO:0045254(CC:pyruvate dehydrogenase complex);GO:0005759(CC:mitochondrial matrix);GO:0004742(MF:dihydrolipoyllysine-residue acetyltransferase activity)	-
A0A0L9TBG3	A0A0L9TBG3_PHAAN Uncharacterized protein OS=Phaseolus angularis OX=3914 GN=LR48_Vigan460s000700 PE=4 SV=1	1.6123	0.0323402	-	ko03018(RNA degradation)
A0A0S3SMQ6	A0A0S3SMQ6_PHAAN Uncharacterized protein OS=Vigna angularis var. angularis OX=157739 GN=Vigan.08G070100 PE=4 SV=1	1.59936	0.0174996	GO:0006541(BP:glutamine metabolic process);GO:0006529(BP:asparagine biosynthetic process);GO:0005829(CC:cytosol);GO:0004066(MF:asparagine synthase (glutamine-hydrolyzing) activity);GO:0042803(MF:protein homodimerization activity)	-
NC_030639.1.922.1	NC_030639.1.922.1	1.58314	0.0400615	GO:0003676(MF:nucleic acid binding);GO:0000166(MF:nucleotide binding)	-
A0A0L9TKB7	A0A0L9TKB7_PHAAN Tubulin alpha chain OS=Phaseolus angularis OX=3914 GN=LR48_Vigan01g048600 PE=3 SV=1	1.56022	0.0453691	GO:0007017(BP:microtubule-based process);GO:0005874(CC:microtubule);GO:0005200(MF:structural constituent of cytoskeleton);GO:0005525(MF:GTP binding);GO:0003924(MF:GTPase activity)	ko04145(Phagosome);ko04530(Tight junction);ko04210(Apoptosis);ko05130(Pathogenic Escherichia coli infection);ko04540(Gap junction)
A0A0S3TD04	A0A0S3TD04_PHAAN Uncharacterized protein OS=Vigna angularis var. angularis OX=157739 GN=Vigan.11G254500 PE=3 SV=1	1.54105	0.0435277	GO:0006420(BP:arginyl-tRNA aminoacylation);GO:0005737(CC:cytoplasm);GO:0005524(MF:ATP binding);GO:0004814(MF:arginine-tRNA ligase activity)	ko00970(Aminoacyl-tRNA biosynthesis)
A0A0S3RAJ6	A0A0S3RAJ6_PHAAN Tubulin beta chain OS=Vigna angularis var. angularis OX=157739 GN=Vigan.02G027400 PE=3 SV=1	1.52049	0.0364508	GO:0007017(BP:microtubule-based process);GO:0005737(CC:cytoplasm);GO:0005874(CC:microtubule);GO:0005200(MF:structural constituent of cytoskeleton);GO:0005525(MF:GTP binding);GO:0003924(MF:GTPase activity)	ko04145(Phagosome);ko04540(Gap junction);ko05130(Pathogenic Escherichia coli infection)
NC_030637.1.904.4	NC_030637.1.904.4	1.51586	0.000556595	GO:0043547(BP:positive regulation of GTPase activity);GO:0032012(BP:regulation of ARF protein signal transduction);GO:0005086(MF:ARF guanyl-nucleotide exchange factor activity)	-
A0A0L9T6Y6	A0A0L9T6Y6_PHAAN Uncharacterized protein OS=Phaseolus angularis OX=3914 GN=LR48_Vigan205s000600 PE=3 SV=1	1.50416	0.0375721	GO:0044550(BP:secondary metabolite biosynthetic process);GO:0055114(BP:oxidation-reduction process);GO:0016021(CC:integral component of membrane);GO:0016709(MF:oxidoreductase activity, acting on paired donors, with incorporation or reduction of molecular oxygen, NAD(P)H as one donor, and incorporation of one atom of oxygen);GO:0020037(MF:heme binding);GO:0005506(MF:iron ion binding)	-
A0A0L9TDG2	A0A0L9TDG2_PHAAN Uncharacterized protein OS=Phaseolus angularis OX=3914 GN=LR48_Vigan549s011300 PE=3 SV=1	1.49806	0.0130318	GO:0005524(MF:ATP binding)	-
A0A0S3SJT8	A0A0S3SJT8_PHAAN Uncharacterized protein OS=Vigna angularis var. angularis OX=157739 GN=Vigan.07G201200 PE=4 SV=1	1.48263	0.00790537	GO:0007094(BP:mitotic spindle assembly checkpoint);GO:0006606(BP:protein import into nucleus);GO:0005643(CC:nuclear pore);GO:0005487(MF:nucleocytoplasmic transporter activity)	ko05216(Thyroid cancer);ko05200(Pathways in cancer);ko03013(RNA transport)
NC_030637.1.740.3	NC_030637.1.740.3	1.4534	0.0475604	GO:0055114(BP:oxidation-reduction process);GO:0047100(MF:glyceraldehyde-3-phosphate dehydrogenase (NADP+) (phosphorylating) activity);GO:0009013(MF:succinate-semialdehyde dehydrogenase [NAD(P)+] activity);GO:0004029(MF:aldehyde dehydrogenase (NAD) activity);GO:0008886(MF:glyceraldehyde-3-phosphate dehydrogenase (NADP+) (non-phosphorylating) activity);GO:0004777(MF:succinate-semialdehyde dehydroge…	ko00030(Pentose phosphate pathway);ko00010(Glycolysis / Gluconeogenesis)
A0A0L9T825	A0A0L9T825_PHAAN T-complex protein 1 subunit gamma OS=Phaseolus angularis OX=3914 GN=LR48_Vigan307s001300 PE=3 SV=1	1.43405	0.0261504	GO:0006457(BP:protein folding);GO:0005737(CC:cytoplasm);GO:0005524(MF:ATP binding);GO:0051082(MF:unfolded protein binding)	-
XM_017553003.1	XP_017408492.1	1.42464	0.033667	GO:0042147(BP:retrograde transport, endosome to Golgi);GO:0006886(BP:intracellular protein transport);GO:0030904(CC:retromer complex);GO:0005770(CC:late endosome);GO:0005829(CC:cytosol);GO:0008565(MF:protein transporter activity)	ko04144(Endocytosis)
NW_016114975.1.108.18	NW_016114975.1.108.18	1.41809	0.0126546	GO:0055085(BP:transmembrane transport);GO:0016021(CC:integral component of membrane);GO:0042626(MF:ATPase activity, coupled to transmembrane movement of substances)	ko00190(Oxidative phosphorylation);ko04150(mTOR signaling pathway);ko04721(Synaptic vesicle cycle);ko05120(Epithelial cell signaling in Helicobacter pylori infection);ko04145(Phagosome);ko05323(Rheumatoid arthritis);ko05110(Vibrio cholerae infection);ko04966(Collecting duct acid secretion)
NC_030646.1.804.4	NC_030646.1.804.4	1.40898	0.0243086	GO:0000244(BP:spliceosomal tri-snRNP complex assembly);GO:0046540(CC:U4/U6 x U5 tri-snRNP complex)	ko03040(Spliceosome)
XM_017556934.1	XP_017412423.1	1.40808	0.0499506	-	-
A0A0S3R9R7	A0A0S3R9R7_PHAAN Pyrophosphate--fructose 6-phosphate 1-phosphotransferase subunit beta OS=Vigna angularis var. angularis OX=157739 GN=Vigan.01G544500 PE=3 SV=1	1.40349	0.0393296	GO:0061615(BP:glycolytic process through fructose-6-phosphate);GO:0046835(BP:carbohydrate phosphorylation);GO:0006002(BP:fructose 6-phosphate metabolic process);GO:0005737(CC:cytoplasm);GO:0003872(MF:6-phosphofructokinase activity);GO:0047334(MF:diphosphate-fructose-6-phosphate 1-phosphotransferase activity);GO:0005524(MF:ATP binding)	ko00030(Pentose phosphate pathway);ko00051(Fructose and mannose metabolism);ko00010(Glycolysis / Gluconeogenesis)
A0A0L9UM37	A0A0L9UM37_PHAAN Uncharacterized protein OS=Phaseolus angularis OX=3914 GN=LR48_Vigan05g138100 PE=3 SV=1	1.40146	0.0440498	GO:0009097(BP:isoleucine biosynthetic process);GO:0009099(BP:valine biosynthetic process);GO:0055114(BP:oxidation-reduction process);GO:0004455(MF:ketol-acid reductoisomerase activity);GO:0046872(MF:metal ion binding)	ko00290(Valine, leucine and isoleucine biosynthesis);ko00770(Pantothenate and CoA biosynthesis)
A0A0S3RK85	A0A0S3RK85_PHAAN Uncharacterized protein OS=Vigna angularis var. angularis OX=157739 GN=Vigan.03G057000 PE=3 SV=1	1.39984	0.0206004	GO:0006457(BP:protein folding);GO:0005829(CC:cytosol);GO:0005524(MF:ATP binding);GO:0051082(MF:unfolded protein binding)	-
A0A0L9VPL6	A0A0L9VPL6_PHAAN Uncharacterized protein OS=Phaseolus angularis OX=3914 GN=LR48_Vigan11g002800 PE=4 SV=1	1.39949	0.00755718	GO:0009058(BP:biosynthetic process);GO:0030170(MF:pyridoxal phosphate binding);GO:0008483(MF:transaminase activity)	ko00220(Arginine biosynthesis);ko00710(Carbon fixation in photosynthetic organisms);ko00250(Alanine, aspartate and glutamate metabolism)
NC_030644.1.928.2	NC_030644.1.928.2	1.39752	0.0043721	GO:0016192(BP:vesicle-mediated transport);GO:0006886(BP:intracellular protein transport);GO:0000139(CC:Golgi membrane);GO:0030126(CC:COPI vesicle coat);GO:0005198(MF:structural molecule activity)	-
A0A0L9VTW7	A0A0L9VTW7_PHAAN Uncharacterized protein OS=Phaseolus angularis OX=3914 GN=LR48_Vigan11g124800 PE=4 SV=1	1.39076	0.0282301	-	-
A0A0L9VDX7	A0A0L9VDX7_PHAAN Uncharacterized protein OS=Phaseolus angularis OX=3914 GN=LR48_Vigan09g187200 PE=4 SV=1	1.3839	0.0483669	GO:0050662(MF:coenzyme binding);GO:0003824(MF:catalytic activity)	-
A0A0L9TM24	A0A0L9TM24_PHAAN Carbonic anhydrase OS=Phaseolus angularis OX=3914 GN=LR48_Vigan01g120300 PE=3 SV=1	1.37955	0.0220696	GO:0015976(BP:carbon utilization);GO:0008270(MF:zinc ion binding);GO:0004089(MF:carbonate dehydratase activity)	ko00910(Nitrogen metabolism)
NC_030638.1.680.4	NC_030638.1.680.4	1.37733	0.0343647	GO:0006423(BP:cysteinyl-tRNA aminoacylation);GO:0004817(MF:cysteine-tRNA ligase activity);GO:0005524(MF:ATP binding)	ko00970(Aminoacyl-tRNA biosynthesis)
A0A0L9TE86	A0A0L9TE86_PHAAN Uncharacterized protein OS=Phaseolus angularis OX=3914 GN=LR48_Vigan598s001900 PE=3 SV=1	1.37557	0.028629	GO:0042026(BP:protein refolding);GO:0005737(CC:cytoplasm);GO:0005524(MF:ATP binding)	-
NC_030642.1.853.8	NC_030642.1.853.8	1.37303	0.00607913	GO:0061615(BP:glycolytic process through fructose-6-phosphate);GO:0046835(BP:carbohydrate phosphorylation);GO:0005737(CC:cytoplasm);GO:0003872(MF:6-phosphofructokinase activity);GO:0047334(MF:diphosphate-fructose-6-phosphate 1-phosphotransferase activity);GO:0005524(MF:ATP binding)	ko00030(Pentose phosphate pathway);ko00051(Fructose and mannose metabolism);ko00010(Glycolysis / Gluconeogenesis)
NC_030647.1.200.7	NC_030647.1.200.7	1.36937	0.0466588	GO:0006627(BP:protein processing involved in protein targeting to mitochondrion);GO:0005743(CC:mitochondrial inner membrane);GO:0008270(MF:zinc ion binding);GO:0004222(MF:metalloendopeptidase activity)	-
A0A0L9UJ14	A0A0L9UJ14_PHAAN Dirigent protein OS=Phaseolus angularis OX=3914 GN=LR48_Vigan05g013600 PE=3 SV=1	1.36858	0.0495195	-	-
A0A0S3RXP8	A0A0S3RXP8_PHAAN Uncharacterized protein OS=Vigna angularis var. angularis OX=157739 GN=Vigan.04G285200 PE=4 SV=1	1.35997	0.0249907	GO:0000902(BP:cell morphogenesis)	-
A0A0L9U2F4	A0A0L9U2F4_PHAAN Uncharacterized protein OS=Phaseolus angularis OX=3914 GN=LR48_Vigan02g274400 PE=3 SV=1	1.35573	0.00363026	GO:0009570(CC:chloroplast stroma)	-
A0A0S3QZN2	A0A0S3QZN2_PHAAN Uncharacterized protein OS=Vigna angularis var. angularis OX=157739 GN=Vigan.01G126300 PE=4 SV=1	1.35355	0.0025093	GO:0045454(BP:cell redox homeostasis);GO:0055114(BP:oxidation-reduction process);GO:0005623(CC:cell);GO:0009055(MF:electron transfer activity);GO:0015035(MF:protein disulfide oxidoreductase activity)	-
NC_030645.1.702.8	NC_030645.1.702.8	1.35301	0.0271355	GO:0003924(MF:GTPase activity);GO:0005525(MF:GTP binding)	ko04214(Apoptosis - fly);ko04621(NOD-like receptor signaling pathway);ko04668(TNF signaling pathway);ko04217(Necroptosis);ko04139(Mitophagy - yeast)
XM_017574937.1	XP_017430426.1	1.34573	0.0316205	GO:0016050(BP:vesicle organization);GO:0006897(BP:endocytosis);GO:0005768(CC:endosome);GO:0019898(CC:extrinsic component of membrane);GO:0035091(MF:phosphatidylinositol binding)	ko04144(Endocytosis)
NW_016115056.1.21.5	NW_016115056.1.21.5	1.34567	0.0312717	GO:0016192(BP:vesicle-mediated transport);GO:0006886(BP:intracellular protein transport);GO:0030131(CC:clathrin adaptor complex);GO:0008565(MF:protein transporter activity)	-
A0A0S3R0H6	A0A0S3R0H6_PHAAN Uncharacterized protein OS=Vigna angularis var. angularis OX=157739 GN=Vigan.01G162800 PE=3 SV=1	1.34339	0.0097644	GO:0006904(BP:vesicle docking involved in exocytosis)	-
NC_030639.1.210.1	NC_030639.1.210.1	1.33405	0.0135512	GO:0055085(BP:transmembrane transport);GO:0016021(CC:integral component of membrane)	-
XM_017580900.1	XP_017436389.1	1.33295	0.0417722	-	-
NC_030637.1.1468.3	NC_030637.1.1468.3	1.33046	0.0148123	GO:0006535(BP:cysteine biosynthetic process from serine);GO:0004124(MF:cysteine synthase activity);GO:0016740(MF:transferase activity)	ko00920(Sulfur metabolism);ko00270(Cysteine and methionine metabolism)
NC_030637.1.1172.2	NC_030637.1.1172.2	1.32733	0.0102448	GO:0005739(CC:mitochondrion);GO:0030170(MF:pyridoxal phosphate binding);GO:0008453(MF:alanine-glyoxylate transaminase activity);GO:0042802(MF:identical protein binding)	ko00250(Alanine, aspartate and glutamate metabolism);ko00280(Valine, leucine and isoleucine degradation);ko00270(Cysteine and methionine metabolism);ko00260(Glycine, serine and threonine metabolism)
A0A0S3SJT1	A0A0S3SJT1_PHAAN Citrate synthase OS=Vigna angularis var. angularis OX=157739 GN=Vigan.07G195900 PE=3 SV=1	1.31923	0.0299404	GO:0006099(BP:tricarboxylic acid cycle);GO:0004108(MF:citrate (Si)-synthase activity)	ko00020(Citrate cycle (TCA cycle));ko00630(Glyoxylate and dicarboxylate metabolism)
NC_030643.1.1320.11	NC_030643.1.1320.11	1.31908	0.0120659	GO:0005737(CC:cytoplasm);GO:0000166(MF:nucleotide binding);GO:0003723(MF:RNA binding)	-
A0A0S3S4Y6	A0A0S3S4Y6_PHAAN Uncharacterized protein OS=Vigna angularis var. angularis OX=157739 GN=Vigan.05G132800 PE=4 SV=1	1.31761	0.0336208	GO:0045859(BP:regulation of protein kinase activity);GO:0006417(BP:regulation of translation);GO:0033554(BP:cellular response to stress);GO:0006260(BP:DNA replication);GO:0006355(BP:regulation of transcription, DNA-templated);GO:0033674(BP:positive regulation of kinase activity);GO:0005634(CC:nucleus);GO:0043022(MF:ribosome binding);GO:0019901(MF:protein kinase binding);GO:0003700(MF:DNA binding …	-
XM_017586556.1	XP_017442045.1	1.31381	0.0432266	GO:0005975(BP:carbohydrate metabolic process);GO:0030259(BP:lipid glycosylation);GO:0016758(MF:transferase activity, transferring hexosyl groups)	-
A0A0S3RAL5	A0A0S3RAL5_PHAAN Plastocyanin OS=Vigna angularis var. angularis OX=157739 GN=Vigan.02G023800 PE=3 SV=1	1.31087	0.0446419	GO:0055114(BP:oxidation-reduction process);GO:0009535(CC:chloroplast thylakoid membrane);GO:0005507(MF:copper ion binding);GO:0009055(MF:electron transfer activity)	ko00195(Photosynthesis)
A0A0S3T8S4	A0A0S3T8S4_PHAAN Alpha-1,4 glucan phosphorylase OS=Vigna angularis var. angularis OX=157739 GN=Vigan.11G053900 PE=3 SV=1	1.3026	0.0491693	GO:0005980(BP:glycogen catabolic process);GO:0005737(CC:cytoplasm);GO:0008184(MF:glycogen phosphorylase activity);GO:0030170(MF:pyridoxal phosphate binding)	ko04217(Necroptosis);ko04922(Glucagon signaling pathway);ko04910(Insulin signaling pathway);ko04931(Insulin resistance);ko00500(Starch and sucrose metabolism);ko02026(Biofilm formation - Escherichia coli)
A0A0S3TCZ8	A0A0S3TCZ8_PHAAN Phosphotransferase OS=Vigna angularis var. angularis OX=157739 GN=Vigan.11G253700 PE=3 SV=1	1.29666	0.0310618	GO:0001678(BP:cellular glucose homeostasis);GO:0046835(BP:carbohydrate phosphorylation);GO:0051156(BP:glucose 6-phosphate metabolic process);GO:0006096(BP:glycolytic process);GO:0005829(CC:cytosol);GO:0005536(MF:glucose binding);GO:0005524(MF:ATP binding);GO:0004340(MF:glucokinase activity);GO:0019158(MF:mannokinase activity);GO:0008865(MF:fructokinase activity)	ko05230(Central carbon metabolism in cancer);ko00520(Amino sugar and nucleotide sugar metabolism);ko00500(Starch and sucrose metabolism);ko04910(Insulin signaling pathway);ko00010(Glycolysis / Gluconeogenesis);ko00524(Neomycin, kanamycin and gentamicin biosynthesis);ko04973(Carbohydrate digestion and absorption);ko00521(Streptomycin biosynthesis);ko04930(Type II diabetes mellitus);ko00052(Galacto…
A0A0L9V056	A0A0L9V056_PHAAN Uncharacterized protein OS=Phaseolus angularis OX=3914 GN=LR48_Vigan07g216900 PE=4 SV=1	1.29492	0.0206891	GO:0006520(BP:cellular amino acid metabolic process);GO:0006508(BP:proteolysis);GO:0005737(CC:cytoplasm);GO:0046872(MF:metal ion binding);GO:0004046(MF:aminoacylase activity);GO:0008237(MF:metallopeptidase activity)	ko00220(Arginine biosynthesis)
A0A0S3SCW6	A0A0S3SCW6_PHAAN Uncharacterized protein OS=Vigna angularis var. angularis OX=157739 GN=Vigan.06G198500 PE=4 SV=1	1.29068	0.0232107	GO:0008460(MF:dTDP-glucose 4,6-dehydratase activity)	ko00520(Amino sugar and nucleotide sugar metabolism)
NW_016114995.1.66.9	NW_016114995.1.66.9	1.28338	0.0236883	GO:0006886(BP:intracellular protein transport);GO:0005622(CC:intracellular)	-
A0A0S3T4Z4	A0A0S3T4Z4_PHAAN Uncharacterized protein OS=Vigna angularis var. angularis OX=157739 GN=Vigan.10G148300 PE=4 SV=1	1.2788	0.00407671	GO:0055114(BP:oxidation-reduction process);GO:0016021(CC:integral component of membrane);GO:0016705(MF:oxidoreductase activity, acting on paired donors, with incorporation or reduction of molecular oxygen);GO:0031418(MF:L-ascorbic acid binding);GO:0005506(MF:iron ion binding)	ko00330(Arginine and proline metabolism)
NC_030641.1.439.1	NC_030641.1.439.1	1.27257	0.0236596	GO:0046872(MF:metal ion binding)	ko00062(Fatty acid elongation)
XM_017563173.1	XP_017418662.1	1.2711	0.030153	GO:0003676(MF:nucleic acid binding);GO:0000166(MF:nucleotide binding)	ko03040(Spliceosome);ko04657(IL-17 signaling pathway);ko05168(Herpes simplex infection)
XM_017573703.1	XP_017429192.1	1.2664	0.0204574	-	-
A0A0S3R695	A0A0S3R695_PHAAN Malate synthase OS=Vigna angularis var. angularis OX=157739 GN=Vigan.01G393000 PE=3 SV=1	1.26527	0.0152786	GO:0006099(BP:tricarboxylic acid cycle);GO:0006097(BP:glyoxylate cycle);GO:0009514(CC:glyoxysome);GO:0004474(MF:malate synthase activity)	ko00630(Glyoxylate and dicarboxylate metabolism);ko00620(Pyruvate metabolism)
NC_030638.1.1595.4	NC_030638.1.1595.4	1.26388	0.0476466	GO:0006606(BP:protein import into nucleus);GO:0007165(BP:signal transduction);GO:0005829(CC:cytosol);GO:0005635(CC:nuclear envelope);GO:0008565(MF:protein transporter activity);GO:0008536(MF:Ran GTPase binding)	-
A0A0S3SHL1	A0A0S3SHL1_PHAAN Uncharacterized protein OS=Vigna angularis var. angularis OX=157739 GN=Vigan.07G101800 PE=4 SV=1	1.26356	0.0386504	GO:0016020(CC:membrane)	-
A0A0S3SPX4	A0A0S3SPX4_PHAAN Uncharacterized protein OS=Vigna angularis var. angularis OX=157739 GN=Vigan.08G145100 PE=4 SV=1	1.2594	0.00757124	GO:0016020(CC:membrane)	-
A0A0L9U3U8	A0A0L9U3U8_PHAAN Uncharacterized protein OS=Phaseolus angularis OX=3914 GN=LR48_Vigan03g074900 PE=4 SV=1	1.25794	0.0409329	GO:0016021(CC:integral component of membrane)	-
A0A0L9T5U6	A0A0L9T5U6_PHAAN Uncharacterized protein OS=Phaseolus angularis OX=3914 GN=LR48_Vigan107s000300 PE=4 SV=1	1.25649	0.0414508	GO:0016567(BP:protein ubiquitination);GO:0016874(MF:ligase activity);GO:0004842(MF:ubiquitin-protein transferase activity)	ko04120(Ubiquitin mediated proteolysis)
NC_030643.1.813.1	NC_030643.1.813.1	1.25233	0.0453175	GO:0009251(BP:glucan catabolic process);GO:0008422(MF:beta-glucosidase activity)	ko00460(Cyanoamino acid metabolism);ko00500(Starch and sucrose metabolism);ko00940(Phenylpropanoid biosynthesis)
A0A0S3SSI5	A0A0S3SSI5_PHAAN Isocitrate dehydrogenase [NAD] subunit, mitochondrial OS=Vigna angularis var. angularis OX=157739 GN=Vigan.08G259000 PE=3 SV=1	1.2499	0.0157189	GO:0006099(BP:tricarboxylic acid cycle);GO:0005739(CC:mitochondrion);GO:0051287(MF:NAD binding);GO:0000287(MF:magnesium ion binding);GO:0004449(MF:isocitrate dehydrogenase (NAD+) activity)	ko00020(Citrate cycle (TCA cycle))
A0A0S3R339	A0A0S3R339_PHAAN Uncharacterized protein OS=Vigna angularis var. angularis OX=157739 GN=Vigan.01G278200 PE=4 SV=1	1.24766	0.005779	GO:0006457(BP:protein folding);GO:0000413(BP:protein peptidyl-prolyl isomerization);GO:0003755(MF:peptidyl-prolyl cis-trans isomerase activity)	ko04217(Necroptosis);ko04218(Cellular senescence)
A0A0S3QZ30	A0A0S3QZ30_PHAAN Uncharacterized protein OS=Vigna angularis var. angularis OX=157739 GN=Vigan.01G104500 PE=3 SV=1	1.24607	0.0415842	GO:0006457(BP:protein folding);GO:0005737(CC:cytoplasm);GO:0005524(MF:ATP binding);GO:0051082(MF:unfolded protein binding)	-
NC_030637.1.897.10	NC_030637.1.897.10	1.24555	0.0113689	GO:0009877(BP:nodulation);GO:0005985(BP:sucrose metabolic process);GO:0016157(MF:sucrose synthase activity)	-
A0A0L9VQI0	A0A0L9VQI0_PHAAN Uncharacterized protein OS=Phaseolus angularis OX=3914 GN=LR48_Vigan11g001600 PE=3 SV=1	1.24494	0.0211588	GO:0045899(BP:positive regulation of RNA polymerase II transcriptional preinitiation complex assembly);GO:1901800(BP:positive regulation of proteasomal protein catabolic process);GO:0030433(BP:ubiquitin-dependent ERAD pathway);GO:0031597(CC:cytosolic proteasome complex);GO:0008540(CC:proteasome regulatory particle, base subcomplex);GO:0031595(CC:nuclear proteasome complex);GO:0017025(MF:TBP-class…	ko05169(Epstein-Barr virus infection);ko03050(Proteasome)
A0A0L9TJ92	A0A0L9TJ92_PHAAN Signal recognition particle subunit SRP68 OS=Phaseolus angularis OX=3914 GN=LR48_Vigan01g003600 PE=3 SV=1	1.24285	0.0150343	GO:0006614(BP:SRP-dependent cotranslational protein targeting to membrane);GO:0005786(CC:signal recognition particle, endoplasmic reticulum targeting);GO:0005783(CC:endoplasmic reticulum);GO:0030942(MF:endoplasmic reticulum signal peptide binding);GO:0005047(MF:signal recognition particle binding);GO:0008312(MF:7S RNA binding)	ko03060(Protein export)
NC_030640.1.674.6	NC_030640.1.674.6	1.24225	0.0455572	GO:0003676(MF:nucleic acid binding);GO:0000166(MF:nucleotide binding)	-
A0A0L9VQF7	A0A0L9VQF7_PHAAN Uncharacterized protein OS=Phaseolus angularis OX=3914 GN=LR48_Vigan10g284600 PE=4 SV=1	1.24107	0.0463357	GO:0045056(BP:transcytosis);GO:0048280(BP:vesicle fusion with Golgi apparatus);GO:0048211(BP:Golgi vesicle docking);GO:0006888(BP:ER to Golgi vesicle-mediated transport);GO:0006886(BP:intracellular protein transport);GO:0012507(CC:ER to Golgi transport vesicle membrane);GO:0000139(CC:Golgi membrane);GO:0005795(CC:Golgi stack);GO:0005783(CC:endoplasmic reticulum);GO:0008565(MF:protein transporter …	-
XM_017575102.1	XP_017430591.1	1.24014	0.0432737	GO:0006563(BP:L-serine metabolic process);GO:0035999(BP:tetrahydrofolate interconversion);GO:0006544(BP:glycine metabolic process);GO:0030170(MF:pyridoxal phosphate binding);GO:0004372(MF:glycine hydroxymethyltransferase activity)	ko00630(Glyoxylate and dicarboxylate metabolism);ko00680(Methane metabolism);ko00460(Cyanoamino acid metabolism);ko00260(Glycine, serine and threonine metabolism);ko01523(Antifolate resistance);ko00670(One carbon pool by folate)
NC_030646.1.766.5	NC_030646.1.766.5	1.23621	0.0166324	GO:0044237(BP:cellular metabolic process);GO:0016301(MF:kinase activity)	ko00680(Methane metabolism);ko04622(RIG-I-like receptor signaling pathway);ko00051(Fructose and mannose metabolism);ko00561(Glycerolipid metabolism)
A0A0L9VAK7	A0A0L9VAK7_PHAAN Polyadenylate-binding protein OS=Phaseolus angularis OX=3914 GN=LR48_Vigan09g069200 PE=3 SV=1	1.23351	0.0218676	GO:0005737(CC:cytoplasm);GO:0000166(MF:nucleotide binding);GO:0003723(MF:RNA binding)	ko03018(RNA degradation);ko03015(mRNA surveillance pathway);ko03013(RNA transport)
A0A0L9U8C9	A0A0L9U8C9_PHAAN Pyrroline-5-carboxylate reductase OS=Phaseolus angularis OX=3914 GN=LR48_Vigan03g209600 PE=3 SV=1	1.22995	0.00158753	GO:0055129(BP:L-proline biosynthetic process);GO:0055114(BP:oxidation-reduction process);GO:0005737(CC:cytoplasm);GO:0004735(MF:pyrroline-5-carboxylate reductase activity)	ko00330(Arginine and proline metabolism)
A0A0S3RWJ6	A0A0S3RWJ6_PHAAN Uncharacterized protein OS=Vigna angularis var. angularis OX=157739 GN=Vigan.04G244100 PE=3 SV=1	1.22881	0.0119164	GO:0050667(BP:homocysteine metabolic process);GO:0009086(BP:methionine biosynthetic process);GO:0032259(BP:methylation);GO:0005576(CC:extracellular region);GO:0005829(CC:cytosol);GO:0008705(MF:methionine synthase activity);GO:0008270(MF:zinc ion binding);GO:0003871(MF:5-methyltetrahydropteroyltriglutamate-homocysteine S-methyltransferase activity)	ko00270(Cysteine and methionine metabolism);ko00450(Selenocompound metabolism)
NC_030645.1.894.5	NC_030645.1.894.5	1.22719	0.034484	GO:0018279(BP:protein N-linked glycosylation via asparagine);GO:0008250(CC:oligosaccharyltransferase complex);GO:0016021(CC:integral component of membrane);GO:0004579(MF:dolichyl-diphosphooligosaccharide-protein glycotransferase activity)	ko04141(Protein processing in endoplasmic reticulum);ko00510(N-Glycan biosynthesis);ko00513(Various types of N-glycan biosynthesis)
A0A0S3R301	A0A0S3R301_PHAAN Uncharacterized protein OS=Vigna angularis var. angularis OX=157739 GN=Vigan.01G263800 PE=4 SV=1	1.2254	0.0364996	-	-
XM_017553227.1	XP_017408716.1	1.22536	0.0447896	GO:0055114(BP:oxidation-reduction process);GO:0004029(MF:aldehyde dehydrogenase (NAD) activity)	ko00010(Glycolysis / Gluconeogenesis);ko00903(Limonene and pinene degradation);ko00340(Histidine metabolism);ko00981(Insect hormone biosynthesis);ko00561(Glycerolipid metabolism);ko00380(Tryptophan metabolism);ko00625(Chloroalkane and chloroalkene degradation);ko00071(Fatty acid degradation);ko00053(Ascorbate and aldarate metabolism);ko00310(Lysine degradation);ko00280(Valine, leucine and isoleuc…
A0A0L9U2D8	A0A0L9U2D8_PHAAN Uncharacterized protein OS=Phaseolus angularis OX=3914 GN=LR48_Vigan02g272900 PE=3 SV=1	1.22462	0.0298118	GO:0009098(BP:leucine biosynthetic process);GO:0003852(MF:2-isopropylmalate synthase activity)	ko00620(Pyruvate metabolism);ko00290(Valine, leucine and isoleucine biosynthesis)
A0A0L9VSX1	A0A0L9VSX1_PHAAN Uncharacterized protein OS=Phaseolus angularis OX=3914 GN=LR48_Vigan11g089700 PE=3 SV=1	1.21761	0.0430912	GO:0006421(BP:asparaginyl-tRNA aminoacylation);GO:0005737(CC:cytoplasm);GO:0004816(MF:asparagine-tRNA ligase activity);GO:0003676(MF:nucleic acid binding);GO:0005524(MF:ATP binding)	ko00970(Aminoacyl-tRNA biosynthesis)
NW_016114908.1.2.5	NW_016114908.1.2.5	1.21722	0.0432981	GO:0009423(BP:chorismate biosynthetic process);GO:0009073(BP:aromatic amino acid family biosynthetic process);GO:0003866(MF:3-phosphoshikimate 1-carboxyvinyltransferase activity)	ko00400(Phenylalanine, tyrosine and tryptophan biosynthesis)
NC_030646.1.764.5	NC_030646.1.764.5	1.20871	0.0457798	GO:0043167(MF:ion binding)	-
A0A0L9U7B9	A0A0L9U7B9_PHAAN V-type proton ATPase subunit C OS=Phaseolus angularis OX=3914 GN=LR48_Vigan03g172100 PE=3 SV=1	1.2086	0.0127981	GO:0015991(BP:ATP hydrolysis coupled proton transport);GO:0033180(CC:proton-transporting V-type ATPase, V1 domain);GO:0016787(MF:hydrolase activity);GO:0015078(MF:hydrogen ion transmembrane transporter activity)	ko05323(Rheumatoid arthritis);ko05110(Vibrio cholerae infection);ko04966(Collecting duct acid secretion);ko00190(Oxidative phosphorylation);ko04721(Synaptic vesicle cycle);ko04150(mTOR signaling pathway);ko05120(Epithelial cell signaling in Helicobacter pylori infection);ko04145(Phagosome)
A0A0S3SDL2	A0A0S3SDL2_PHAAN Uncharacterized protein OS=Vigna angularis var. angularis OX=157739 GN=Vigan.06G222600 PE=4 SV=1	1.20652	0.0442463	GO:0003676(MF:nucleic acid binding);GO:0000166(MF:nucleotide binding)	-
A0A0L9VPU5	A0A0L9VPU5_PHAAN Uncharacterized protein OS=Phaseolus angularis OX=3914 GN=LR48_Vigan11g010700 PE=3 SV=1	1.2016	0.0278885	GO:0006012(BP:galactose metabolic process);GO:0003978(MF:UDP-glucose 4-epimerase activity)	ko00052(Galactose metabolism);ko00520(Amino sugar and nucleotide sugar metabolism)
A0A0S3S2U3	A0A0S3S2U3_PHAAN Uncharacterized protein OS=Vigna angularis var. angularis OX=157739 GN=Vigan.05G047500 PE=4 SV=1	0.827831	0.0336598	-	-
A0A0S3S5B9	A0A0S3S5B9_PHAAN Histone H2A OS=Vigna angularis var. angularis OX=157739 GN=Vigan.05G145900 PE=3 SV=1	0.823221	0.0487678	GO:0006342(BP:chromatin silencing);GO:0000786(CC:nucleosome);GO:0000790(CC:nuclear chromatin);GO:0003677(MF:DNA binding);GO:0046982(MF:protein heterodimerization activity)	ko05034(Alcoholism);ko04217(Necroptosis);ko05322(Systemic lupus erythematosus)
A0A0L9TY25	A0A0L9TY25_PHAAN Uncharacterized protein OS=Phaseolus angularis OX=3914 GN=LR48_Vigan02g161800 PE=3 SV=1	0.821815	0.0240252	GO:0006457(BP:protein folding);GO:0005783(CC:endoplasmic reticulum);GO:0051082(MF:unfolded protein binding);GO:0005509(MF:calcium ion binding)	ko04612(Antigen processing and presentation);ko05142(Chagas disease (American trypanosomiasis));ko05166(HTLV-I infection);ko04141(Protein processing in endoplasmic reticulum);ko04145(Phagosome)
A0A0S3SG64	A0A0S3SG64_PHAAN Uncharacterized protein OS=Vigna angularis var. angularis OX=157739 GN=Vigan.07G043000 PE=4 SV=1	0.812874	0.0316018	GO:0055114(BP:oxidation-reduction process);GO:0016491(MF:oxidoreductase activity)	-
A0A0S3S0S1	A0A0S3S0S1_PHAAN Uncharacterized protein OS=Vigna angularis var. angularis OX=157739 GN=Vigan.04G401000 PE=4 SV=1	0.81208	0.00200065	GO:0006412(BP:translation);GO:0022625(CC:cytosolic large ribosomal subunit);GO:0003735(MF:structural constituent of ribosome)	ko03010(Ribosome)
A0A0L9U2J6	A0A0L9U2J6_PHAAN Acyl carrier protein OS=Phaseolus angularis OX=3914 GN=LR48_Vigan03g036700 PE=3 SV=1	0.810303	0.0216351	GO:0006633(BP:fatty acid biosynthetic process);GO:0055114(BP:oxidation-reduction process);GO:0005759(CC:mitochondrial matrix);GO:0016491(MF:oxidoreductase activity)	ko04723(Retrograde endocannabinoid signaling);ko05012(Parkinson's disease);ko00190(Oxidative phosphorylation);ko05010(Alzheimer's disease);ko04932(Non-alcoholic fatty liver disease (NAFLD));ko04714(Thermogenesis);ko05016(Huntington's disease)
A0A0S3SPE4	A0A0S3SPE4_PHAAN Uncharacterized protein OS=Vigna angularis var. angularis OX=157739 GN=Vigan.08G136900 PE=4 SV=1	0.804756	0.0318855	GO:0012511(CC:monolayer-surrounded lipid storage body);GO:0016021(CC:integral component of membrane)	-
A0A0S3S8I5	A0A0S3S8I5_PHAAN Uncharacterized protein OS=Vigna angularis var. angularis OX=157739 GN=Vigan.06G001900 PE=4 SV=1	0.801979	0.0256382	GO:0006412(BP:translation);GO:0022625(CC:cytosolic large ribosomal subunit);GO:0003735(MF:structural constituent of ribosome)	ko03010(Ribosome)
A0A0S3R2R1	A0A0S3R2R1_PHAAN Uncharacterized protein OS=Vigna angularis var. angularis OX=157739 GN=Vigan.01G267400 PE=4 SV=1	0.799852	0.000463323	GO:0006412(BP:translation);GO:0000028(BP:ribosomal small subunit assembly);GO:0022627(CC:cytosolic small ribosomal subunit);GO:0003735(MF:structural constituent of ribosome)	-
XM_017565086.1	XP_017420575.1	0.798807	0.0218512	GO:0002181(BP:cytoplasmic translation);GO:0000463(BP:maturation of LSU-rRNA from tricistronic rRNA transcript (SSU-rRNA, 5.8S rRNA, LSU-rRNA));GO:0022625(CC:cytosolic large ribosomal subunit);GO:0003735(MF:structural constituent of ribosome)	ko03010(Ribosome)
A0A0L9TDX5	A0A0L9TDX5_PHAAN Uncharacterized protein OS=Phaseolus angularis OX=3914 GN=LR48_Vigan564s002800 PE=4 SV=1	0.79767	0.0123758	GO:0016021(CC:integral component of membrane);GO:0009055(MF:electron transfer activity)	-
NC_030639.1.31.3	NC_030639.1.31.3	0.795566	0.0269296	GO:0001731(BP:formation of translation preinitiation complex);GO:0005852(CC:eukaryotic translation initiation factor 3 complex);GO:0016282(CC:eukaryotic 43S preinitiation complex);GO:0033290(CC:eukaryotic 48S preinitiation complex);GO:0003743(MF:translation initiation factor activity)	ko05162(Measles);ko03013(RNA transport)
A0A0S3SE72	A0A0S3SE72_PHAAN Uncharacterized protein OS=Vigna angularis var. angularis OX=157739 GN=Vigan.06G242900 PE=3 SV=1	0.79286	0.0382985	GO:0006412(BP:translation);GO:0005840(CC:ribosome);GO:0003735(MF:structural constituent of ribosome)	ko03010(Ribosome)
A0A0S3SA84	A0A0S3SA84_PHAAN Uncharacterized protein OS=Vigna angularis var. angularis OX=157739 GN=Vigan.06G069200 PE=4 SV=1	0.787036	0.049293	GO:0009607(BP:response to biotic stimulus);GO:0006952(BP:defense response)	-
A0A0S3S2N7	A0A0S3S2N7_PHAAN Uncharacterized protein OS=Vigna angularis var. angularis OX=157739 GN=Vigan.05G044100 PE=4 SV=1	0.781235	0.00134898	GO:0016021(CC:integral component of membrane)	-
NC_030641.1.323.2	NC_030641.1.323.2	0.780501	0.0287524	GO:0016021(CC:integral component of membrane);GO:0005783(CC:endoplasmic reticulum)	-
NC_030638.1.1258.5	NC_030638.1.1258.5	0.779283	0.0302302	GO:0016853(MF:isomerase activity)	-
A0A0S3TDA1	A0A0S3TDA1_PHAAN Uncharacterized protein OS=Vigna angularis var. angularis OX=157739 GN=Vigan.11G257600 PE=4 SV=1	0.777906	0.0305569	-	-
NC_030646.1.428.73	NC_030646.1.428.73	0.771717	0.0351649	GO:0006414(BP:translational elongation);GO:0005737(CC:cytoplasm);GO:0003746(MF:translation elongation factor activity);GO:0005525(MF:GTP binding);GO:0016779(MF:nucleotidyltransferase activity);GO:0003924(MF:GTPase activity)	-
NC_030638.1.140.4	NC_030638.1.140.4	0.771083	0.0207642	-	-
A0A0L9UX38	A0A0L9UX38_PHAAN Uncharacterized protein OS=Phaseolus angularis OX=3914 GN=LR48_Vigan07g100000 PE=4 SV=1	0.768789	0.0383947	GO:0002181(BP:cytoplasmic translation);GO:0000463(BP:maturation of LSU-rRNA from tricistronic rRNA transcript (SSU-rRNA, 5.8S rRNA, LSU-rRNA));GO:0022625(CC:cytosolic large ribosomal subunit);GO:0003735(MF:structural constituent of ribosome)	ko03010(Ribosome)
A0A0S3SG59	A0A0S3SG59_PHAAN Lipoxygenase OS=Vigna angularis var. angularis OX=157739 GN=Vigan.07G036000 PE=3 SV=1	0.767941	0.037938	GO:0031408(BP:oxylipin biosynthetic process);GO:0055114(BP:oxidation-reduction process);GO:0046872(MF:metal ion binding);GO:0016702(MF:oxidoreductase activity, acting on single donors with incorporation of molecular oxygen, incorporation of two atoms of oxygen)	ko00591(Linoleic acid metabolism)
XM_017571039.1	XP_017426528.1	0.764439	0.041762	GO:0006412(BP:translation);GO:0022627(CC:cytosolic small ribosomal subunit);GO:0005739(CC:mitochondrion);GO:0003735(MF:structural constituent of ribosome)	ko03010(Ribosome)
NC_030638.1.480.2	NC_030638.1.480.2	0.763381	0.00331333	GO:0009423(BP:chorismate biosynthetic process);GO:0009073(BP:aromatic amino acid family biosynthetic process);GO:0005829(CC:cytosol);GO:0010181(MF:FMN binding);GO:0004107(MF:chorismate synthase activity)	ko00400(Phenylalanine, tyrosine and tryptophan biosynthesis)
A0A0S3SNK4	A0A0S3SNK4_PHAAN Elongation factor 1-alpha OS=Vigna angularis var. angularis OX=157739 GN=Vigan.08G104900 PE=3 SV=1	0.761989	0.0458346	GO:0006414(BP:translational elongation);GO:0005737(CC:cytoplasm);GO:0003746(MF:translation elongation factor activity);GO:0005525(MF:GTP binding);GO:0003924(MF:GTPase activity)	ko03013(RNA transport);ko05134(Legionellosis)
A0A0L9V3M7	A0A0L9V3M7_PHAAN Uncharacterized protein OS=Phaseolus angularis OX=3914 GN=LR48_Vigan08g049700 PE=4 SV=1	0.757085	0.00322989	GO:0009607(BP:response to biotic stimulus);GO:0006952(BP:defense response)	-
A0A0S3S1E8	A0A0S3S1E8_PHAAN Uncharacterized protein OS=Vigna angularis var. angularis OX=157739 GN=Vigan.04G431600 PE=4 SV=1	0.755546	0.00973829	-	-
A0A0S3SQI2	A0A0S3SQI2_PHAAN Uncharacterized protein OS=Vigna angularis var. angularis OX=157739 GN=Vigan.08G174300 PE=4 SV=1	0.755298	0.0129484	GO:0002181(BP:cytoplasmic translation);GO:0022625(CC:cytosolic large ribosomal subunit);GO:0003735(MF:structural constituent of ribosome)	ko03010(Ribosome)
NC_030640.1.1323.3	NC_030640.1.1323.3	0.754532	0.0223679	GO:0003676(MF:nucleic acid binding);GO:0005524(MF:ATP binding);GO:0004386(MF:helicase activity)	ko03013(RNA transport)
NC_030640.1.534.2	NC_030640.1.534.2	0.753965	0.0195909	GO:0006355(BP:regulation of transcription, DNA-templated);GO:0019918(BP:peptidyl-arginine methylation, to symmetrical-dimethyl arginine);GO:0034969(BP:histone arginine methylation);GO:0005829(CC:cytosol);GO:0005634(CC:nucleus);GO:0008469(MF:histone-arginine N-methyltransferase activity)	ko04011(MAPK signaling pathway - yeast);ko03013(RNA transport);ko04111(Cell cycle - yeast)
NC_030637.1.1115.6	NC_030637.1.1115.6	0.74616	0.0174508	GO:0006457(BP:protein folding);GO:0016021(CC:integral component of membrane);GO:0005783(CC:endoplasmic reticulum);GO:0051082(MF:unfolded protein binding);GO:0005509(MF:calcium ion binding)	ko04612(Antigen processing and presentation);ko04145(Phagosome);ko04141(Protein processing in endoplasmic reticulum);ko04918(Thyroid hormone synthesis);ko05166(HTLV-I infection)
NC_030641.1.847.6	NC_030641.1.847.6	0.738767	0.0470219	-	-
A0A0S3RRD0	A0A0S3RRD0_PHAAN Uncharacterized protein OS=Vigna angularis var. angularis OX=157739 GN=Vigan.04G028900 PE=4 SV=1	0.735431	0.0186899	GO:0007165(BP:signal transduction)	-
A0A0L9UBD5	A0A0L9UBD5_PHAAN Uncharacterized protein OS=Phaseolus angularis OX=3914 GN=LR48_Vigan04g007000 PE=4 SV=1	0.731443	0.0223267	-	-
A0A0S3SEG8	A0A0S3SEG8_PHAAN Uncharacterized protein OS=Vigna angularis var. angularis OX=157739 GN=Vigan.06G245600 PE=3 SV=1	0.727466	0.0041919	GO:0019953(BP:sexual reproduction);GO:0005576(CC:extracellular region);GO:0016020(CC:membrane);GO:0009506(CC:plasmodesma);GO:0009505(CC:plant-type cell wall)	-
NC_030645.1.97.3	NC_030645.1.97.3	0.727226	0.00645483	GO:0042176(BP:regulation of protein catabolic process);GO:0006511(BP:ubiquitin-dependent protein catabolic process);GO:0050790(BP:regulation of catalytic activity);GO:0008541(CC:proteasome regulatory particle, lid subcomplex);GO:0030234(MF:enzyme regulator activity)	ko03050(Proteasome);ko05169(Epstein-Barr virus infection)
A0A0L9TZ34	A0A0L9TZ34_PHAAN Uncharacterized protein OS=Phaseolus angularis OX=3914 GN=LR48_Vigan02g199800 PE=3 SV=1	0.72249	0.0443681	GO:0006412(BP:translation);GO:0005840(CC:ribosome);GO:0003735(MF:structural constituent of ribosome);GO:0003723(MF:RNA binding)	ko03010(Ribosome)
A0A0S3RL57	A0A0S3RL57_PHAAN Uncharacterized protein OS=Vigna angularis var. angularis OX=157739 GN=Vigan.03G103500 PE=4 SV=1	0.720888	0.0455207	GO:1902600(BP:hydrogen ion transmembrane transport);GO:0022900(BP:electron transport chain);GO:0005743(CC:mitochondrial inner membrane);GO:0070469(CC:respiratory chain);GO:0008121(MF:ubiquinol-cytochrome-c reductase activity)	-
A0A0S3R352	A0A0S3R352_PHAAN Uncharacterized protein OS=Vigna angularis var. angularis OX=157739 GN=Vigan.01G279800 PE=4 SV=1	0.719278	0.0217709	-	-
A0A0S3SSC6	A0A0S3SSC6_PHAAN Uncharacterized protein OS=Vigna angularis var. angularis OX=157739 GN=Vigan.08G250700 PE=4 SV=1	0.715971	0.044595	GO:0002181(BP:cytoplasmic translation);GO:0022625(CC:cytosolic large ribosomal subunit);GO:0003735(MF:structural constituent of ribosome)	ko03010(Ribosome)
A0A0S3S106	A0A0S3S106_PHAAN Uncharacterized protein OS=Vigna angularis var. angularis OX=157739 GN=Vigan.04G418600 PE=4 SV=1	0.713956	0.0197064	GO:0006541(BP:glutamine metabolic process);GO:0006529(BP:asparagine biosynthetic process);GO:0005829(CC:cytosol);GO:0004066(MF:asparagine synthase (glutamine-hydrolyzing) activity);GO:0042803(MF:protein homodimerization activity)	ko00250(Alanine, aspartate and glutamate metabolism)
A0A0S3SNV9	A0A0S3SNV9_PHAAN Uncharacterized protein OS=Vigna angularis var. angularis OX=157739 GN=Vigan.08G116000 PE=4 SV=1	0.705721	0.00281911	GO:0046916(BP:cellular transition metal ion homeostasis);GO:0030001(BP:metal ion transport);GO:0005737(CC:cytoplasm);GO:0046914(MF:transition metal ion binding)	ko04978(Mineral absorption)
A0A0L9TS42	A0A0L9TS42_PHAAN Uncharacterized protein (Fragment) OS=Phaseolus angularis OX=3914 GN=LR48_Vigan01g250000 PE=3 SV=1	0.696163	0.0355894	GO:0006412(BP:translation);GO:0022627(CC:cytosolic small ribosomal subunit);GO:0003735(MF:structural constituent of ribosome)	ko03010(Ribosome)
A0A0L9TNY7	A0A0L9TNY7_PHAAN Uncharacterized protein OS=Phaseolus angularis OX=3914 GN=LR48_Vigan01g143500 PE=4 SV=1	0.688605	0.00135101	-	-
NW_016115105.1.7.8	NW_016115105.1.7.8	0.680656	0.043008	GO:0008152(BP:metabolic process);GO:0035251(MF:UDP-glucosyltransferase activity)	-
A0A0L9VFR3	A0A0L9VFR3_PHAAN Uncharacterized protein OS=Phaseolus angularis OX=3914 GN=LR48_Vigan09g250700 PE=3 SV=1	0.678693	0.0194118	GO:0042273(BP:ribosomal large subunit biogenesis);GO:0002181(BP:cytoplasmic translation);GO:0022625(CC:cytosolic large ribosomal subunit);GO:0003735(MF:structural constituent of ribosome)	ko03010(Ribosome)
A0A0L9VER1	A0A0L9VER1_PHAAN Peroxidase OS=Phaseolus angularis OX=3914 GN=LR48_Vigan09g183300 PE=3 SV=1	0.676864	0.0449946	GO:0098869(BP:cellular oxidant detoxification);GO:0006979(BP:response to oxidative stress);GO:0042744(BP:hydrogen peroxide catabolic process);GO:0055114(BP:oxidation-reduction process);GO:0005576(CC:extracellular region);GO:0046872(MF:metal ion binding);GO:0020037(MF:heme binding);GO:0004601(MF:peroxidase activity)	ko00940(Phenylpropanoid biosynthesis)
XM_017565265.1	XP_017420754.1	0.67192	0.0205637	GO:0006412(BP:translation);GO:0022625(CC:cytosolic large ribosomal subunit);GO:0003735(MF:structural constituent of ribosome)	ko03010(Ribosome)
NC_030646.1.780.3	NC_030646.1.780.3	0.667816	0.0442144	GO:0003676(MF:nucleic acid binding)	-
NW_016115004.1.15.3	NW_016115004.1.15.3	0.666806	0.0160801	GO:0006952(BP:defense response);GO:0005576(CC:extracellular region);GO:0005618(CC:cell wall);GO:0016020(CC:membrane)	-
XM_017573424.1	XP_017428913.1	0.661127	0.00834489	GO:0016020(CC:membrane)	-
A0A0L9VH90	A0A0L9VH90_PHAAN Uncharacterized protein OS=Phaseolus angularis OX=3914 GN=LR48_Vigan09g270300 PE=4 SV=1	0.659206	0.0282488	GO:0009055(MF:electron transfer activity)	-
A0A0S3SMN4	A0A0S3SMN4_PHAAN Uncharacterized protein OS=Vigna angularis var. angularis OX=157739 GN=Vigan.08G066600 PE=4 SV=1	0.645637	0.0234694	GO:0045735(MF:nutrient reservoir activity)	-
A0A0L9TD45	A0A0L9TD45_PHAAN Uncharacterized protein OS=Phaseolus angularis OX=3914 GN=LR48_Vigan549s008000 PE=4 SV=1	0.635138	0.0265	-	-
NC_030643.1.134.2	NC_030643.1.134.2	0.625194	0.0218483	GO:0042147(BP:retrograde transport, endosome to Golgi);GO:0006886(BP:intracellular protein transport);GO:0005768(CC:endosome);GO:0030904(CC:retromer complex);GO:0005829(CC:cytosol);GO:0008565(MF:protein transporter activity)	ko04144(Endocytosis)
P16064	ICI1_PHAAN Subtilisin inhibitor 1 OS=Phaseolus angularis OX=3914 PE=1 SV=1	0.62441	0.0418063	GO:0010951(BP:negative regulation of endopeptidase activity);GO:0009611(BP:response to wounding);GO:0004867(MF:serine-type endopeptidase inhibitor activity)	-
XM_017554554.1	XP_017410043.1	0.616943	0.0240867	-	-
NC_030643.1.790.8	NC_030643.1.790.8	0.612371	0.0157595	GO:0005737(CC:cytoplasm);GO:0016810(MF:hydrolase activity, acting on carbon-nitrogen (but not peptide) bonds)	-
XM_017557876.1	XP_017413365.1	0.611875	0.0139981	GO:0042273(BP:ribosomal large subunit biogenesis);GO:0006412(BP:translation);GO:0022625(CC:cytosolic large ribosomal subunit);GO:0003735(MF:structural constituent of ribosome)	ko03010(Ribosome)
A0A0S3RPT5	A0A0S3RPT5_PHAAN Uncharacterized protein OS=Vigna angularis var. angularis OX=157739 GN=Vigan.03G265500 PE=4 SV=1	0.608248	0.0447275	GO:0016020(CC:membrane)	-
A0A0S3TBW4	A0A0S3TBW4_PHAAN Uncharacterized protein OS=Vigna angularis var. angularis OX=157739 GN=Vigan.11G193900 PE=3 SV=1	0.60416	0.0145593	GO:0055114(BP:oxidation-reduction process);GO:0003939(MF:L-iditol 2-dehydrogenase activity);GO:0008270(MF:zinc ion binding)	ko00040(Pentose and glucuronate interconversions);ko00051(Fructose and mannose metabolism)
NC_030637.1.351.4	NC_030637.1.351.4	0.60376	0.00090617	GO:0005783(CC:endoplasmic reticulum);GO:0005509(MF:calcium ion binding)	-
A0A0S3RV02	A0A0S3RV02_PHAAN Uncharacterized protein OS=Vigna angularis var. angularis OX=157739 GN=Vigan.04G157100 PE=4 SV=1	0.60124	0.0361936	GO:0006412(BP:translation);GO:0005840(CC:ribosome);GO:0003735(MF:structural constituent of ribosome)	ko03010(Ribosome)
XM_017551248.1	XP_017406737.1	0.600788	0.00944709	GO:0006952(BP:defense response);GO:0009607(BP:response to biotic stimulus);GO:0016021(CC:integral component of membrane)	-
A0A0S3SGF0	A0A0S3SGF0_PHAAN Uncharacterized protein OS=Vigna angularis var. angularis OX=157739 GN=Vigan.07G054100 PE=3 SV=1	0.59347	0.0219435	GO:0006412(BP:translation);GO:0000027(BP:ribosomal large subunit assembly);GO:0022625(CC:cytosolic large ribosomal subunit);GO:0003735(MF:structural constituent of ribosome);GO:0000166(MF:nucleotide binding)	ko03010(Ribosome)
A0A0L9V401	A0A0L9V401_PHAAN Uncharacterized protein OS=Phaseolus angularis OX=3914 GN=LR48_Vigan08g061700 PE=3 SV=1	0.581975	0.0253005	GO:0006412(BP:translation);GO:0000027(BP:ribosomal large subunit assembly);GO:0022625(CC:cytosolic large ribosomal subunit);GO:0019843(MF:rRNA binding);GO:0003735(MF:structural constituent of ribosome)	ko03010(Ribosome)
A0A0L9UNG9	A0A0L9UNG9_PHAAN Uncharacterized protein OS=Phaseolus angularis OX=3914 GN=LR48_Vigan05g186600 PE=4 SV=1	0.56252	0.0257667	GO:0016021(CC:integral component of membrane)	-
A0A0S3TCT9	A0A0S3TCT9_PHAAN Uncharacterized protein OS=Vigna angularis var. angularis OX=157739 GN=Vigan.11G256900 PE=4 SV=1	0.547224	0.0274732	GO:0002181(BP:cytoplasmic translation);GO:0022625(CC:cytosolic large ribosomal subunit);GO:0003735(MF:structural constituent of ribosome)	ko03010(Ribosome)
A0A0S3QZH8	A0A0S3QZH8_PHAAN 40S ribosomal protein S6 OS=Vigna angularis var. angularis OX=157739 GN=Vigan.01G123400 PE=3 SV=1	0.544419	0.00112783	GO:0006364(BP:rRNA processing);GO:0042274(BP:ribosomal small subunit biogenesis);GO:0006412(BP:translation);GO:0022627(CC:cytosolic small ribosomal subunit);GO:0003735(MF:structural constituent of ribosome)	ko04371(Apelin signaling pathway);ko03010(Ribosome);ko04910(Insulin signaling pathway);ko04150(mTOR signaling pathway);ko04151(PI3K-Akt signaling pathway);ko01521(EGFR tyrosine kinase inhibitor resistance);ko04714(Thermogenesis);ko05205(Proteoglycans in cancer);ko04066(HIF-1 signaling pathway)
A0A0L9VK04	A0A0L9VK04_PHAAN Uncharacterized protein OS=Phaseolus angularis OX=3914 GN=LR48_Vigan10g121500 PE=4 SV=1	0.540308	0.0455998	GO:0016021(CC:integral component of membrane)	-
A0A0S3TF26	A0A0S3TF26_PHAAN Uncharacterized protein OS=Vigna angularis var. angularis OX=157739 GN=Vigan.UMG162000 PE=3 SV=1	0.5386	0.00624211	GO:0010951(BP:negative regulation of endopeptidase activity);GO:0005576(CC:extracellular region);GO:0008233(MF:peptidase activity);GO:0004867(MF:serine-type endopeptidase inhibitor activity)	-
A0A0L9T803	A0A0L9T803_PHAAN Uncharacterized protein OS=Phaseolus angularis OX=3914 GN=LR48_Vigan10g053700 PE=3 SV=1	0.536809	0.00779321	GO:0010951(BP:negative regulation of endopeptidase activity);GO:0005576(CC:extracellular region);GO:0004867(MF:serine-type endopeptidase inhibitor activity)	-
A0A0S3SMS9	A0A0S3SMS9_PHAAN Uncharacterized protein OS=Vigna angularis var. angularis OX=157739 GN=Vigan.08G067200 PE=4 SV=1	0.534334	0.0396357	GO:0045735(MF:nutrient reservoir activity)	-
NC_030638.1.306.23	NC_030638.1.306.23	0.53264	0.0243621	GO:0045735(MF:nutrient reservoir activity)	-
A4PI99	A4PI99_PHAAN 7S globulin-2 (Fragment) OS=Phaseolus angularis OX=3914 GN=7S-2 PE=2 SV=1	0.524204	0.0145505	GO:0046872(MF:metal ion binding);GO:0045735(MF:nutrient reservoir activity)	-
A0A0S3S4S9	A0A0S3S4S9_PHAAN Uncharacterized protein (Fragment) OS=Vigna angularis var. angularis OX=157739 GN=Vigan.05G121900 PE=4 SV=1	0.493191	0.0102502	-	-
P01061	IBB2_PHAAN Bowman-Birk type proteinase inhibitors I-A, I-B, and I-A' OS=Phaseolus angularis OX=3914 PE=1 SV=1	0.486387	0.00415319	GO:0010951(BP:negative regulation of endopeptidase activity);GO:0005576(CC:extracellular region);GO:0008233(MF:peptidase activity);GO:0004867(MF:serine-type endopeptidase inhibitor activity)	-
NW_016115030.1.30.1	NW_016115030.1.30.1	0.4759	0.00769737	GO:0016020(CC:membrane)	-
XM_017555682.1	XP_017411171.1	0.417151	0.00686518	GO:0005975(BP:carbohydrate metabolic process);GO:0016021(CC:integral component of membrane);GO:0004553(MF:hydrolase activity, hydrolyzing O-glycosyl compounds)	-
NC_030642.1.591.12	NC_030642.1.591.12	0.412126	0.00775975	GO:0045735(MF:nutrient reservoir activity)	-

## Sheet: 17033-T-17033-CK
Supplementary Table S3 Differential protein function annotation and expression under different alignments
Accession	Description	17033-T/17033-CK	t test p value	GO annotations	Pathways
A0A0L9TMR1	A0A0L9TMR1_PHAAN Uncharacterized protein OS=Phaseolus angularis OX=3914 GN=LR48_Vigan01g129200 PE=4 SV=1	2.54165	0.00752925	-	-
XM_017558341.1	XP_017413830.1	2.36097	0.0148553	-	-
A0A0S3R8L0	A0A0S3R8L0_PHAAN Uncharacterized protein OS=Vigna angularis var. angularis OX=157739 GN=Vigan.01G505800 PE=4 SV=1	2.35451	0.00921055	-	-
A0A0L9TX36	A0A0L9TX36_PHAAN V-type proton ATPase subunit G OS=Phaseolus angularis OX=3914 GN=LR48_Vigan02g089900 PE=3 SV=1	2.181	0.00909459	GO:0055085(BP:transmembrane transport);GO:0015992(BP:proton transport);GO:0016471(CC:vacuolar proton-transporting V-type ATPase complex);GO:0016820(MF:hydrolase activity, acting on acid anhydrides, catalyzing transmembrane movement of substances)	ko05323(Rheumatoid arthritis);ko04145(Phagosome);ko05120(Epithelial cell signaling in Helicobacter pylori infection);ko05110(Vibrio cholerae infection);ko04966(Collecting duct acid secretion);ko00190(Oxidative phosphorylation);ko04721(Synaptic vesicle cycle);ko04150(mTOR signaling pathway)
A0A0S3RXL9	A0A0S3RXL9_PHAAN Uncharacterized protein OS=Vigna angularis var. angularis OX=157739 GN=Vigan.04G287600 PE=4 SV=1	2.13353	0.0197581	GO:0009790(BP:embryo development)	-
A0A0L9TQF1	A0A0L9TQF1_PHAAN Uncharacterized protein OS=Phaseolus angularis OX=3914 GN=LR48_Vigan01g195000 PE=4 SV=1	2.09362	0.0366775	-	-
XM_017558078.1	XP_017413567.1	2.08545	0.0205118	-	ko04212(Longevity regulating pathway - worm)
A0A0L9TLI8	A0A0L9TLI8_PHAAN Uncharacterized protein OS=Phaseolus angularis OX=3914 GN=LR48_Vigan01g087700 PE=3 SV=1	2.08024	0.0370039	GO:0006869(BP:lipid transport);GO:0008289(MF:lipid binding)	-
A0A0S3QWJ9	A0A0S3QWJ9_PHAAN Uncharacterized protein OS=Vigna angularis var. angularis OX=157739 GN=Vigan.01G014600 PE=4 SV=1	2.00084	0.0180617	GO:0043622(BP:cortical microtubule organization);GO:0006457(BP:protein folding);GO:0051131(BP:chaperone-mediated protein complex assembly);GO:0016021(CC:integral component of membrane);GO:0016272(CC:prefoldin complex);GO:0005829(CC:cytosol);GO:0051087(MF:chaperone binding);GO:0051082(MF:unfolded protein binding)	-
NC_030643.1.103.1	NC_030643.1.103.1	1.95158	0.0330467	-	-
A0A0S3SRF2	A0A0S3SRF2_PHAAN Uncharacterized protein OS=Vigna angularis var. angularis OX=157739 GN=Vigan.08G211900 PE=4 SV=1	1.92912	0.0193351	GO:0016740(MF:transferase activity);GO:0016829(MF:lyase activity)	-
A0A0S3SKV7	A0A0S3SKV7_PHAAN Uncharacterized protein OS=Vigna angularis var. angularis OX=157739 GN=Vigan.07G241500 PE=4 SV=1	1.92447	0.0160768	GO:0010951(BP:negative regulation of endopeptidase activity);GO:0009611(BP:response to wounding);GO:0004867(MF:serine-type endopeptidase inhibitor activity)	-
A0A0L9UB74	A0A0L9UB74_PHAAN Uncharacterized protein OS=Phaseolus angularis OX=3914 GN=LR48_Vigan04g038300 PE=3 SV=1	1.91706	0.0452683	GO:0006869(BP:lipid transport);GO:0008289(MF:lipid binding)	-
A0A0S3RZ04	A0A0S3RZ04_PHAAN Uncharacterized protein OS=Vigna angularis var. angularis OX=157739 GN=Vigan.04G338100 PE=4 SV=1	1.90227	0.0349842	-	-
NW_016114882.1.10.1	NW_016114882.1.10.1	1.89706	0.0131601	-	-
NC_030645.1.1133.1	NC_030645.1.1133.1	1.86235	0.0122468	GO:0016020(CC:membrane)	-
A0A0L9VSN4	A0A0L9VSN4_PHAAN Uncharacterized protein OS=Phaseolus angularis OX=3914 GN=LR48_Vigan11g112500 PE=4 SV=1	1.85767	0.0187387	-	-
A0A0L9V7A4	A0A0L9V7A4_PHAAN Uncharacterized protein OS=Phaseolus angularis OX=3914 GN=LR48_Vigan08g136600 PE=4 SV=1	1.85718	0.0447125	GO:0016021(CC:integral component of membrane)	-
A0A0S3RRD0	A0A0S3RRD0_PHAAN Uncharacterized protein OS=Vigna angularis var. angularis OX=157739 GN=Vigan.04G028900 PE=4 SV=1	1.85568	0.0127526	GO:0007165(BP:signal transduction)	-
A0A0S3RT83	A0A0S3RT83_PHAAN Uncharacterized protein OS=Vigna angularis var. angularis OX=157739 GN=Vigan.04G104400 PE=4 SV=1	1.83899	0.0234083	GO:0016020(CC:membrane)	-
A0A0S3T664	A0A0S3T664_PHAAN Uncharacterized protein OS=Vigna angularis var. angularis OX=157739 GN=Vigan.10G195500 PE=3 SV=1	1.83018	0.00970975	GO:0016021(CC:integral component of membrane)	-
A0A0S3R2M4	A0A0S3R2M4_PHAAN Uncharacterized protein OS=Vigna angularis var. angularis OX=157739 GN=Vigan.01G252200 PE=4 SV=1	1.79072	0.0236081	-	-
NW_016115030.1.30.1	NW_016115030.1.30.1	1.78861	0.0353662	GO:0016020(CC:membrane)	-
A0A0L9T9H9	A0A0L9T9H9_PHAAN Uncharacterized protein OS=Phaseolus angularis OX=3914 GN=LR48_Vigan406s002700 PE=4 SV=1	1.78136	0.0232662	-	-
A0A0L9UQH9	A0A0L9UQH9_PHAAN Uncharacterized protein OS=Phaseolus angularis OX=3914 GN=LR48_Vigan06g046100 PE=4 SV=1	1.77731	0.0438521	-	-
A0A0L9UUG0	A0A0L9UUG0_PHAAN Uncharacterized protein OS=Phaseolus angularis OX=3914 GN=LR48_Vigan07g006500 PE=4 SV=1	1.77637	0.035515	GO:0016020(CC:membrane)	-
NC_030638.1.1050.1	NC_030638.1.1050.1	1.77156	0.0490497	GO:0032544(BP:plastid translation);GO:0002184(BP:cytoplasmic translational termination);GO:0009507(CC:chloroplast);GO:0043023(MF:ribosomal large subunit binding)	-
A0A0L9TV37	A0A0L9TV37_PHAAN Uncharacterized protein OS=Phaseolus angularis OX=3914 GN=LR48_Vigan02g042200 PE=4 SV=1	1.76337	0.0305994	GO:0044464(CC:cell part)	-
A0A0L9U2L0	A0A0L9U2L0_PHAAN Acyl carrier protein OS=Phaseolus angularis OX=3914 GN=LR48_Vigan03g038200 PE=3 SV=1	1.76273	0.0223938	GO:0006633(BP:fatty acid biosynthetic process)	ko05016(Huntington's disease);ko04932(Non-alcoholic fatty liver disease (NAFLD));ko05010(Alzheimer's disease);ko05012(Parkinson's disease);ko04714(Thermogenesis);ko04723(Retrograde endocannabinoid signaling);ko00190(Oxidative phosphorylation)
A0A0S3RTX2	A0A0S3RTX2_PHAAN Uncharacterized protein OS=Vigna angularis var. angularis OX=157739 GN=Vigan.04G133900 PE=4 SV=1	1.74785	0.0165061	-	-
A0A0S3RZP8	A0A0S3RZP8_PHAAN Uncharacterized protein OS=Vigna angularis var. angularis OX=157739 GN=Vigan.04G367200 PE=4 SV=1	1.72559	0.0245675	GO:0006355(BP:regulation of transcription, DNA-templated);GO:0006749(BP:glutathione metabolic process);GO:0006334(BP:nucleosome assembly);GO:0000786(CC:nucleosome);GO:0005737(CC:cytoplasm);GO:0005634(CC:nucleus);GO:0004364(MF:glutathione transferase activity);GO:0003677(MF:DNA binding)	ko00053(Ascorbate and aldarate metabolism);ko00480(Glutathione metabolism)
A0A0S3SNE8	A0A0S3SNE8_PHAAN Uncharacterized protein OS=Vigna angularis var. angularis OX=157739 GN=Vigan.08G095000 PE=4 SV=1	1.72251	0.0174673	GO:0046604(BP:positive regulation of mitotic centrosome separation);GO:0007051(BP:spindle organization);GO:0006511(BP:ubiquitin-dependent protein catabolic process);GO:0000082(BP:G1/S transition of mitotic cell cycle);GO:0043547(BP:positive regulation of GTPase activity);GO:0006606(BP:protein import into nucleus);GO:0006405(BP:RNA export from nucleus);GO:0005737(CC:cytoplasm);GO:0005813(CC:centro…	ko05166(HTLV-I infection);ko05203(Viral carcinogenesis)
A0A0S3SGJ4	A0A0S3SGJ4_PHAAN Protein transport protein Sec61 subunit beta OS=Vigna angularis var. angularis OX=157739 GN=Vigan.07G059400 PE=3 SV=1	1.71184	0.0124291	GO:0006886(BP:intracellular protein transport);GO:0005784(CC:Sec61 translocon complex);GO:0016021(CC:integral component of membrane)	ko04141(Protein processing in endoplasmic reticulum);ko05110(Vibrio cholerae infection);ko03060(Protein export);ko04145(Phagosome)
A0A0L9TBB4	A0A0L9TBB4_PHAAN Uncharacterized protein OS=Phaseolus angularis OX=3914 GN=LR48_Vigan464s002400 PE=4 SV=1	1.69457	0.0138287	-	-
A0A0S3R4S1	A0A0S3R4S1_PHAAN Peroxidase OS=Vigna angularis var. angularis OX=157739 GN=Vigan.01G357100 PE=3 SV=1	1.69123	0.0452845	GO:0098869(BP:cellular oxidant detoxification);GO:0006979(BP:response to oxidative stress);GO:0042744(BP:hydrogen peroxide catabolic process);GO:0055114(BP:oxidation-reduction process);GO:0005576(CC:extracellular region);GO:0046872(MF:metal ion binding);GO:0020037(MF:heme binding);GO:0004601(MF:peroxidase activity)	ko00940(Phenylpropanoid biosynthesis)
A0A0L9TA16	A0A0L9TA16_PHAAN Uncharacterized protein OS=Phaseolus angularis OX=3914 GN=LR48_Vigan406s021700 PE=4 SV=1	1.67802	0.000850875	GO:0016311(BP:dephosphorylation);GO:0003993(MF:acid phosphatase activity)	-
A0A0L9UI18	A0A0L9UI18_PHAAN Uncharacterized protein (Fragment) OS=Phaseolus angularis OX=3914 GN=LR48_Vigan04g253900 PE=3 SV=1	1.67674	0.0437444	GO:0005975(BP:carbohydrate metabolic process);GO:0046658(CC:anchored component of plasma membrane);GO:0004553(MF:hydrolase activity, hydrolyzing O-glycosyl compounds);GO:0030247(MF:polysaccharide binding)	-
A0A0S3RLQ5	A0A0S3RLQ5_PHAAN Uncharacterized protein OS=Vigna angularis var. angularis OX=157739 GN=Vigan.03G118600 PE=4 SV=1	1.67619	0.00887385	GO:0015986(BP:ATP synthesis coupled proton transport);GO:0000275(CC:mitochondrial proton-transporting ATP synthase complex, catalytic core F(1));GO:0046961(MF:proton-transporting ATPase activity, rotational mechanism);GO:0046933(MF:proton-transporting ATP synthase activity, rotational mechanism)	ko00190(Oxidative phosphorylation);ko04714(Thermogenesis);ko05012(Parkinson's disease);ko05010(Alzheimer's disease);ko05016(Huntington's disease)
NW_016114861.1.1.2	NW_016114861.1.1.2	1.66961	0.0238656	GO:0098869(BP:cellular oxidant detoxification);GO:0055114(BP:oxidation-reduction process);GO:0005634(CC:nucleus);GO:0051920(MF:peroxiredoxin activity);GO:0004601(MF:peroxidase activity)	ko00940(Phenylpropanoid biosynthesis)
A0A0S3SNN4	A0A0S3SNN4_PHAAN ATP synthase subunit d, mitochondrial OS=Vigna angularis var. angularis OX=157739 GN=Vigan.08G104500 PE=3 SV=1	1.66728	0.0418693	GO:0015986(BP:ATP synthesis coupled proton transport);GO:0000276(CC:mitochondrial proton-transporting ATP synthase complex, coupling factor F(o));GO:0015078(MF:hydrogen ion transmembrane transporter activity)	ko05012(Parkinson's disease);ko04714(Thermogenesis);ko00190(Oxidative phosphorylation);ko05016(Huntington's disease);ko05010(Alzheimer's disease)
A0A0S3R160	A0A0S3R160_PHAAN Uncharacterized protein OS=Vigna angularis var. angularis OX=157739 GN=Vigan.01G205500 PE=4 SV=1	1.66659	0.0358485	GO:0006810(BP:transport);GO:0005622(CC:intracellular)	-
XM_017573424.1	XP_017428913.1	1.66609	0.00515899	GO:0016020(CC:membrane)	-
A0A0L9TD45	A0A0L9TD45_PHAAN Uncharacterized protein OS=Phaseolus angularis OX=3914 GN=LR48_Vigan549s008000 PE=4 SV=1	1.65826	0.0384732	-	-
A0A0L9UGF8	A0A0L9UGF8_PHAAN Uncharacterized protein OS=Phaseolus angularis OX=3914 GN=LR48_Vigan04g199900 PE=3 SV=1	1.65294	0.0129059	GO:0006508(BP:proteolysis);GO:0004190(MF:aspartic-type endopeptidase activity)	-
A0A0L9UCE6	A0A0L9UCE6_PHAAN GrpE protein homolog OS=Phaseolus angularis OX=3914 GN=LR48_Vigan04g039200 PE=3 SV=1	1.63839	0.0324502	GO:0006457(BP:protein folding);GO:0050790(BP:regulation of catalytic activity);GO:0005759(CC:mitochondrial matrix);GO:0051087(MF:chaperone binding);GO:0000774(MF:adenyl-nucleotide exchange factor activity);GO:0042803(MF:protein homodimerization activity)	-
A0A0S3RHI1	A0A0S3RHI1_PHAAN Uncharacterized protein OS=Vigna angularis var. angularis OX=157739 GN=Vigan.02G306800 PE=4 SV=1	1.6371	0.00740968	GO:0045454(BP:cell redox homeostasis);GO:0055114(BP:oxidation-reduction process);GO:0005623(CC:cell);GO:0009055(MF:electron transfer activity);GO:0015035(MF:protein disulfide oxidoreductase activity)	-
A0A0S3T1U6	A0A0S3T1U6_PHAAN 60S acidic ribosomal protein P0 OS=Vigna angularis var. angularis OX=157739 GN=Vigan.10G038600 PE=3 SV=1	1.63582	0.00498361	GO:0042254(BP:ribosome biogenesis);GO:0002181(BP:cytoplasmic translation);GO:0022625(CC:cytosolic large ribosomal subunit);GO:0030687(CC:preribosome, large subunit precursor);GO:0003735(MF:structural constituent of ribosome);GO:0070180(MF:large ribosomal subunit rRNA binding)	ko03010(Ribosome)
NC_030639.1.1101.1	NC_030639.1.1101.1	1.62562	0.0419016	GO:0005975(BP:carbohydrate metabolic process);GO:0046658(CC:anchored component of plasma membrane);GO:0004553(MF:hydrolase activity, hydrolyzing O-glycosyl compounds);GO:0030247(MF:polysaccharide binding)	-
A0A0S3SE72	A0A0S3SE72_PHAAN Uncharacterized protein OS=Vigna angularis var. angularis OX=157739 GN=Vigan.06G242900 PE=3 SV=1	1.62143	0.0066223	GO:0006412(BP:translation);GO:0005840(CC:ribosome);GO:0003735(MF:structural constituent of ribosome)	ko03010(Ribosome)
A0A0L9TZ34	A0A0L9TZ34_PHAAN Uncharacterized protein OS=Phaseolus angularis OX=3914 GN=LR48_Vigan02g199800 PE=3 SV=1	1.62018	0.0118783	GO:0006412(BP:translation);GO:0005840(CC:ribosome);GO:0003735(MF:structural constituent of ribosome);GO:0003723(MF:RNA binding)	ko03010(Ribosome)
XM_017586163.1	XP_017441652.1	1.61545	0.00432247	GO:0015979(BP:photosynthesis);GO:0009654(CC:photosystem II oxygen evolving complex);GO:0019898(CC:extrinsic component of membrane);GO:0005509(MF:calcium ion binding)	ko00195(Photosynthesis)
A0A0S3RVR4	A0A0S3RVR4_PHAAN Uncharacterized protein OS=Vigna angularis var. angularis OX=157739 GN=Vigan.04G212000 PE=4 SV=1	1.61483	0.0234716	GO:0045454(BP:cell redox homeostasis);GO:0055114(BP:oxidation-reduction process);GO:0043231(CC:intracellular membrane-bounded organelle);GO:0044444(CC:cytoplasmic part);GO:0009055(MF:electron transfer activity);GO:0015035(MF:protein disulfide oxidoreductase activity)	-
A0A0L9TDV6	A0A0L9TDV6_PHAAN Cysteine proteinase inhibitor OS=Phaseolus angularis OX=3914 GN=LR48_Vigan528s001500 PE=3 SV=1	1.61416	0.00927126	GO:0010951(BP:negative regulation of endopeptidase activity);GO:0004869(MF:cysteine-type endopeptidase inhibitor activity)	-
A0A0L9TJ47	A0A0L9TJ47_PHAAN Uncharacterized protein OS=Phaseolus angularis OX=3914 GN=LR48_Vigan01g020200 PE=4 SV=1	1.61368	0.0174734	GO:0009555(BP:pollen development)	-
A0A0L9UUU4	A0A0L9UUU4_PHAAN Uncharacterized protein OS=Phaseolus angularis OX=3914 GN=LR48_Vigan07g021700 PE=4 SV=1	1.60293	0.0179638	-	-
A0A0L9TFJ9	A0A0L9TFJ9_PHAAN Uncharacterized protein OS=Phaseolus angularis OX=3914 GN=LR48_Vigan661s003200 PE=4 SV=1	1.5981	0.0347681	GO:0006950(BP:response to stress)	-
A0A0L9VB56	A0A0L9VB56_PHAAN Uncharacterized protein OS=Phaseolus angularis OX=3914 GN=LR48_Vigan09g096000 PE=4 SV=1	1.59794	0.0114573	-	-
NC_030638.1.750.3	NC_030638.1.750.3	1.59105	0.0247655	-	-
A0A0S3SKX1	A0A0S3SKX1_PHAAN Uncharacterized protein OS=Vigna angularis var. angularis OX=157739 GN=Vigan.07G242200 PE=4 SV=1	1.58661	0.0282636	-	-
A0A0S3S656	A0A0S3S656_PHAAN Uncharacterized protein OS=Vigna angularis var. angularis OX=157739 GN=Vigan.05G175600 PE=4 SV=1	1.58512	0.0255746	GO:0016020(CC:membrane)	ko04612(Antigen processing and presentation)
A0A0S3RBL7	A0A0S3RBL7_PHAAN Uncharacterized protein OS=Vigna angularis var. angularis OX=157739 GN=Vigan.02G070400 PE=3 SV=1	1.58427	0.02408	GO:0016020(CC:membrane);GO:0012505(CC:endomembrane system)	-
XM_017586383.1	XP_017441872.1	1.57405	0.0121029	GO:0055114(BP:oxidation-reduction process);GO:0016491(MF:oxidoreductase activity)	-
NC_030638.1.1558.5	NC_030638.1.1558.5	1.55772	0.014718	GO:0016021(CC:integral component of membrane);GO:0005509(MF:calcium ion binding)	-
A0A0S3TDD3	A0A0S3TDD3_PHAAN Uncharacterized protein OS=Vigna angularis var. angularis OX=157739 GN=Vigan.UMG010600 PE=4 SV=1	1.54426	0.0394057	-	-
NW_016115004.1.15.3	NW_016115004.1.15.3	1.54247	0.00843736	GO:0006952(BP:defense response);GO:0005576(CC:extracellular region);GO:0005618(CC:cell wall);GO:0016020(CC:membrane)	-
A0A0S3T7W3	A0A0S3T7W3_PHAAN Peroxidase OS=Vigna angularis var. angularis OX=157739 GN=Vigan.11G023400 PE=3 SV=1	1.53818	0.0474308	GO:0098869(BP:cellular oxidant detoxification);GO:0006979(BP:response to oxidative stress);GO:0042744(BP:hydrogen peroxide catabolic process);GO:0055114(BP:oxidation-reduction process);GO:0005576(CC:extracellular region);GO:0046872(MF:metal ion binding);GO:0020037(MF:heme binding);GO:0004601(MF:peroxidase activity)	ko00940(Phenylpropanoid biosynthesis)
A0A0S3RXE2	A0A0S3RXE2_PHAAN Uncharacterized protein OS=Vigna angularis var. angularis OX=157739 GN=Vigan.04G279400 PE=4 SV=1	1.52526	0.0242024	GO:0016021(CC:integral component of membrane)	-
A0A0S3QZH8	A0A0S3QZH8_PHAAN 40S ribosomal protein S6 OS=Vigna angularis var. angularis OX=157739 GN=Vigan.01G123400 PE=3 SV=1	1.52233	0.00258066	GO:0006364(BP:rRNA processing);GO:0042274(BP:ribosomal small subunit biogenesis);GO:0006412(BP:translation);GO:0022627(CC:cytosolic small ribosomal subunit);GO:0003735(MF:structural constituent of ribosome)	ko04066(HIF-1 signaling pathway);ko03010(Ribosome);ko01521(EGFR tyrosine kinase inhibitor resistance);ko04151(PI3K-Akt signaling pathway);ko04150(mTOR signaling pathway);ko05205(Proteoglycans in cancer);ko04714(Thermogenesis);ko04371(Apelin signaling pathway);ko04910(Insulin signaling pathway)
A0A0L9TK30	A0A0L9TK30_PHAAN Uncharacterized protein OS=Phaseolus angularis OX=3914 GN=LR48_Vigan01g047500 PE=3 SV=1	1.51943	0.0328895	GO:0019904(MF:protein domain specific binding)	ko04114(Oocyte meiosis);ko04391(Hippo signaling pathway -fly);ko04390(Hippo signaling pathway);ko04011(MAPK signaling pathway - yeast);ko04110(Cell cycle);ko05203(Viral carcinogenesis);ko04722(Neurotrophin signaling pathway);ko05169(Epstein-Barr virus infection);ko04151(PI3K-Akt signaling pathway)
A0A0S3SGF0	A0A0S3SGF0_PHAAN Uncharacterized protein OS=Vigna angularis var. angularis OX=157739 GN=Vigan.07G054100 PE=3 SV=1	1.51714	0.039929	GO:0006412(BP:translation);GO:0000027(BP:ribosomal large subunit assembly);GO:0022625(CC:cytosolic large ribosomal subunit);GO:0003735(MF:structural constituent of ribosome);GO:0000166(MF:nucleotide binding)	ko03010(Ribosome)
A0A0L9V9F0	A0A0L9V9F0_PHAAN Uncharacterized protein OS=Phaseolus angularis OX=3914 GN=LR48_Vigan09g037000 PE=4 SV=1	1.4944	0.0279608	-	-
A0A0S3R3K4	A0A0S3R3K4_PHAAN Uncharacterized protein OS=Vigna angularis var. angularis OX=157739 GN=Vigan.01G291900 PE=3 SV=1	1.49304	0.0396172	GO:0006952(BP:defense response);GO:0009607(BP:response to biotic stimulus);GO:0016021(CC:integral component of membrane)	-
A0A0L9V9C5	A0A0L9V9C5_PHAAN Uncharacterized protein OS=Phaseolus angularis OX=3914 GN=LR48_Vigan09g034500 PE=4 SV=1	1.48512	0.0383205	-	-
XM_017569313.1	XP_017424802.1	1.48189	0.0408732	GO:0043086(BP:negative regulation of catalytic activity);GO:0004857(MF:enzyme inhibitor activity)	-
NC_030640.1.489.5	NC_030640.1.489.5	1.4795	0.0274589	GO:0019904(MF:protein domain specific binding)	ko04114(Oocyte meiosis);ko04391(Hippo signaling pathway -fly);ko04390(Hippo signaling pathway);ko04011(MAPK signaling pathway - yeast);ko04110(Cell cycle);ko05203(Viral carcinogenesis);ko04722(Neurotrophin signaling pathway);ko05169(Epstein-Barr virus infection);ko04151(PI3K-Akt signaling pathway)
A0A0S3TCV5	A0A0S3TCV5_PHAAN Uncharacterized protein OS=Vigna angularis var. angularis OX=157739 GN=Vigan.11G248200 PE=4 SV=1	1.4688	0.00367718	GO:0098869(BP:cellular oxidant detoxification);GO:0055114(BP:oxidation-reduction process);GO:0051920(MF:peroxiredoxin activity);GO:0004601(MF:peroxidase activity)	-
A0A0S3S2N7	A0A0S3S2N7_PHAAN Uncharacterized protein OS=Vigna angularis var. angularis OX=157739 GN=Vigan.05G044100 PE=4 SV=1	1.46233	0.0265504	GO:0016021(CC:integral component of membrane)	-
A0A0S3SGJ0	A0A0S3SGJ0_PHAAN Beta-galactosidase OS=Vigna angularis var. angularis OX=157739 GN=Vigan.07G060000 PE=3 SV=1	1.45796	0.0367852	GO:0005975(BP:carbohydrate metabolic process);GO:0005773(CC:vacuole);GO:0005618(CC:cell wall);GO:0030246(MF:carbohydrate binding);GO:0004565(MF:beta-galactosidase activity)	-
A0A0L9TJX4	A0A0L9TJX4_PHAAN Uncharacterized protein OS=Phaseolus angularis OX=3914 GN=LR48_Vigan01g033100 PE=4 SV=1	1.44927	0.0222831	-	-
NC_030641.1.780.13	NC_030641.1.780.13	1.44	0.0433779	GO:0003950(MF:NAD+ ADP-ribosyltransferase activity)	-
A0A0L9UD06	A0A0L9UD06_PHAAN Uncharacterized protein OS=Phaseolus angularis OX=3914 GN=LR48_Vigan04g083600 PE=3 SV=1	1.43897	0.0118859	GO:0055114(BP:oxidation-reduction process);GO:0016021(CC:integral component of membrane);GO:0020037(MF:heme binding);GO:0046872(MF:metal ion binding);GO:0004128(MF:cytochrome-b5 reductase activity, acting on NAD(P)H)	-
A0A0S3TF26	A0A0S3TF26_PHAAN Uncharacterized protein OS=Vigna angularis var. angularis OX=157739 GN=Vigan.UMG162000 PE=3 SV=1	1.4381	0.0498889	GO:0010951(BP:negative regulation of endopeptidase activity);GO:0005576(CC:extracellular region);GO:0008233(MF:peptidase activity);GO:0004867(MF:serine-type endopeptidase inhibitor activity)	-
A0A0L9U7G2	A0A0L9U7G2_PHAAN Uncharacterized protein OS=Phaseolus angularis OX=3914 GN=LR48_Vigan03g212700 PE=3 SV=1	1.4339	0.039175	GO:0051085(BP:chaperone mediated protein folding requiring cofactor);GO:0006986(BP:response to unfolded protein);GO:0005759(CC:mitochondrial matrix);GO:0046872(MF:metal ion binding);GO:0051087(MF:chaperone binding);GO:0051082(MF:unfolded protein binding)	-
A0A0L9UJZ7	A0A0L9UJZ7_PHAAN Uncharacterized protein OS=Phaseolus angularis OX=3914 GN=LR48_Vigan05g050100 PE=4 SV=1	1.41404	0.0434105	-	-
A0A0L9TL35	A0A0L9TL35_PHAAN Uncharacterized protein OS=Phaseolus angularis OX=3914 GN=LR48_Vigan01g070200 PE=4 SV=1	1.41034	0.00983518	GO:0055114(BP:oxidation-reduction process);GO:0045892(BP:negative regulation of transcription, DNA-templated);GO:0016491(MF:oxidoreductase activity);GO:0010181(MF:FMN binding)	ko00130(Ubiquinone and other terpenoid-quinone biosynthesis)
A0A0L9U7W3	A0A0L9U7W3_PHAAN Uncharacterized protein OS=Phaseolus angularis OX=3914 GN=LR48_Vigan03g228500 PE=4 SV=1	1.40118	0.0411382	GO:0005634(CC:nucleus);GO:0043565(MF:sequence-specific DNA binding)	-
NC_030646.1.850.2	NC_030646.1.850.2	1.39832	0.0216595	GO:0016020(CC:membrane)	-
A0A0L9UG89	A0A0L9UG89_PHAAN Uncharacterized protein OS=Phaseolus angularis OX=3914 GN=LR48_Vigan04g175700 PE=4 SV=1	1.39756	0.0135812	GO:0006457(BP:protein folding);GO:0034976(BP:response to endoplasmic reticulum stress);GO:0045454(BP:cell redox homeostasis);GO:0005783(CC:endoplasmic reticulum);GO:0003756(MF:protein disulfide isomerase activity)	-
NC_030645.1.489.2	NC_030645.1.489.2	1.38769	0.0311987	GO:0007030(BP:Golgi organization);GO:0031468(BP:nuclear envelope reassembly);GO:0061025(BP:membrane fusion);GO:0043161(BP:proteasome-mediated ubiquitin-dependent protein catabolic process);GO:0005634(CC:nucleus);GO:0005829(CC:cytosol);GO:0043130(MF:ubiquitin binding)	ko04141(Protein processing in endoplasmic reticulum)
A0A0S3R9G8	A0A0S3R9G8_PHAAN Cysteine proteinase inhibitor OS=Vigna angularis var. angularis OX=157739 GN=Vigan.01G542400 PE=3 SV=1	1.38112	0.013116	GO:0010951(BP:negative regulation of endopeptidase activity);GO:0004869(MF:cysteine-type endopeptidase inhibitor activity)	ko04970(Salivary secretion)
A0A0L9TPB7	A0A0L9TPB7_PHAAN Uncharacterized protein OS=Phaseolus angularis OX=3914 GN=LR48_Vigan01g197900 PE=4 SV=1	1.38024	0.0215102	GO:0009628(BP:response to abiotic stimulus);GO:0006950(BP:response to stress);GO:0022900(BP:electron transport chain);GO:0005739(CC:mitochondrion);GO:0016651(MF:oxidoreductase activity, acting on NAD(P)H)	ko04723(Retrograde endocannabinoid signaling);ko04714(Thermogenesis);ko05012(Parkinson's disease);ko00190(Oxidative phosphorylation);ko04932(Non-alcoholic fatty liver disease (NAFLD));ko05016(Huntington's disease);ko05010(Alzheimer's disease)
A0A0S3RQJ9	A0A0S3RQJ9_PHAAN Uncharacterized protein OS=Vigna angularis var. angularis OX=157739 GN=Vigan.03G295900 PE=3 SV=1	1.37403	0.0276344	-	ko05204(Chemical carcinogenesis);ko05418(Fluid shear stress and atherosclerosis);ko00480(Glutathione metabolism);ko00983(Drug metabolism - other enzymes);ko00980(Metabolism of xenobiotics by cytochrome P450);ko05225(Hepatocellular carcinoma);ko05200(Pathways in cancer);ko01524(Platinum drug resistance);ko00982(Drug metabolism - cytochrome P450)
A0A0L9VPH0	A0A0L9VPH0_PHAAN Uncharacterized protein OS=Phaseolus angularis OX=3914 GN=LR48_Vigan10g283300 PE=3 SV=1	1.37209	0.0364168	GO:0000105(BP:histidine biosynthetic process);GO:0009507(CC:chloroplast);GO:0004636(MF:phosphoribosyl-ATP diphosphatase activity);GO:0004635(MF:phosphoribosyl-AMP cyclohydrolase activity)	ko00340(Histidine metabolism)
A0A0S3SMT9	A0A0S3SMT9_PHAAN Uncharacterized protein OS=Vigna angularis var. angularis OX=157739 GN=Vigan.08G073300 PE=4 SV=1	1.36911	0.0304866	GO:0019388(BP:galactose catabolic process);GO:0019252(BP:starch biosynthetic process);GO:0006006(BP:glucose metabolic process);GO:0009590(BP:detection of gravity);GO:0005978(BP:glycogen biosynthetic process);GO:0005829(CC:cytosol);GO:0009570(CC:chloroplast stroma);GO:0010319(CC:stromule);GO:0000287(MF:magnesium ion binding);GO:0004614(MF:phosphoglucomutase activity)	ko00030(Pentose phosphate pathway);ko00521(Streptomycin biosynthesis);ko00520(Amino sugar and nucleotide sugar metabolism);ko00230(Purine metabolism);ko00500(Starch and sucrose metabolism);ko00052(Galactose metabolism);ko00010(Glycolysis / Gluconeogenesis)
NC_030640.1.827.5	NC_030640.1.827.5	1.36889	0.0437466	GO:0015986(BP:ATP synthesis coupled proton transport);GO:0045261(CC:proton-transporting ATP synthase complex, catalytic core F(1));GO:0046961(MF:proton-transporting ATPase activity, rotational mechanism);GO:0046933(MF:proton-transporting ATP synthase activity, rotational mechanism)	ko05010(Alzheimer's disease);ko05016(Huntington's disease);ko00190(Oxidative phosphorylation);ko04714(Thermogenesis);ko05012(Parkinson's disease)
A0A0S3T440	A0A0S3T440_PHAAN Uncharacterized protein OS=Vigna angularis var. angularis OX=157739 GN=Vigan.10G149400 PE=3 SV=1	1.36781	0.0184274	GO:0006511(BP:ubiquitin-dependent protein catabolic process)	ko04710(Circadian rhythm);ko04341(Hedgehog signaling pathway - fly);ko04120(Ubiquitin mediated proteolysis);ko04114(Oocyte meiosis);ko05168(Herpes simplex infection);ko04111(Cell cycle - yeast);ko04350(TGF-beta signaling pathway);ko05200(Pathways in cancer);ko04110(Cell cycle);ko04310(Wnt signaling pathway);ko04141(Protein processing in endoplasmic reticulum)
A0A0S3RZA3	A0A0S3RZA3_PHAAN Uncharacterized protein OS=Vigna angularis var. angularis OX=157739 GN=Vigan.04G351700 PE=3 SV=1	1.36305	0.0331817	GO:0006508(BP:proteolysis);GO:0030163(BP:protein catabolic process);GO:0004190(MF:aspartic-type endopeptidase activity)	-
A0A0L9T8D9	A0A0L9T8D9_PHAAN Uncharacterized protein OS=Phaseolus angularis OX=3914 GN=LR48_Vigan325s002000 PE=3 SV=1	1.35548	0.0486092	GO:0006412(BP:translation);GO:0000028(BP:ribosomal small subunit assembly);GO:0022627(CC:cytosolic small ribosomal subunit);GO:0003723(MF:RNA binding);GO:0003735(MF:structural constituent of ribosome)	ko03010(Ribosome)
A0A0L9V8V6	A0A0L9V8V6_PHAAN Peptidyl-prolyl cis-trans isomerase OS=Phaseolus angularis OX=3914 GN=LR48_Vigan08g191100 PE=3 SV=1	1.35498	0.0286403	GO:0006457(BP:protein folding);GO:0000413(BP:protein peptidyl-prolyl isomerization);GO:0003755(MF:peptidyl-prolyl cis-trans isomerase activity)	-
A0A0S3RZX8	A0A0S3RZX8_PHAAN Uncharacterized protein OS=Vigna angularis var. angularis OX=157739 GN=Vigan.04G376000 PE=3 SV=1	1.35411	0.0460695	GO:0016788(MF:hydrolase activity, acting on ester bonds)	-
A0A0L9TY25	A0A0L9TY25_PHAAN Uncharacterized protein OS=Phaseolus angularis OX=3914 GN=LR48_Vigan02g161800 PE=3 SV=1	1.34973	0.00460131	GO:0006457(BP:protein folding);GO:0005783(CC:endoplasmic reticulum);GO:0051082(MF:unfolded protein binding);GO:0005509(MF:calcium ion binding)	ko05166(HTLV-I infection);ko04141(Protein processing in endoplasmic reticulum);ko05142(Chagas disease (American trypanosomiasis));ko04145(Phagosome);ko04612(Antigen processing and presentation)
A0A0S3RPC6	A0A0S3RPC6_PHAAN Glutathione peroxidase OS=Vigna angularis var. angularis OX=157739 GN=Vigan.03G247200 PE=3 SV=1	1.34817	0.00207624	GO:0098869(BP:cellular oxidant detoxification);GO:0055114(BP:oxidation-reduction process);GO:0006979(BP:response to oxidative stress);GO:0004602(MF:glutathione peroxidase activity)	ko00480(Glutathione metabolism);ko04918(Thyroid hormone synthesis);ko00590(Arachidonic acid metabolism)
A0A0S3SYN9	A0A0S3SYN9_PHAAN Uncharacterized protein OS=Vigna angularis var. angularis OX=157739 GN=Vigan.09G160700 PE=4 SV=1	1.34411	0.00432485	GO:0009269(BP:response to desiccation)	-
NC_030638.1.698.4	NC_030638.1.698.4	1.33793	0.00246344	GO:0008152(BP:metabolic process);GO:0016597(MF:amino acid binding)	-
A0A0S3RJZ5	A0A0S3RJZ5_PHAAN Uncharacterized protein OS=Vigna angularis var. angularis OX=157739 GN=Vigan.03G052900 PE=3 SV=1	1.33653	0.00032452	GO:0006414(BP:translational elongation);GO:0005853(CC:eukaryotic translation elongation factor 1 complex);GO:0003746(MF:translation elongation factor activity)	-
XM_017551248.1	XP_017406737.1	1.33367	0.0234896	GO:0006952(BP:defense response);GO:0009607(BP:response to biotic stimulus);GO:0016021(CC:integral component of membrane)	-
A0A0S3R917	A0A0S3R917_PHAAN Uncharacterized protein OS=Vigna angularis var. angularis OX=157739 GN=Vigan.01G529800 PE=4 SV=1	1.332	0.0229417	GO:0055114(BP:oxidation-reduction process);GO:0016705(MF:oxidoreductase activity, acting on paired donors, with incorporation or reduction of molecular oxygen);GO:0031418(MF:L-ascorbic acid binding);GO:0005506(MF:iron ion binding)	ko00330(Arginine and proline metabolism)
NC_030643.1.734.3	NC_030643.1.734.3	1.33075	0.0432002	GO:0016021(CC:integral component of membrane)	-
A0A0L9USQ9	A0A0L9USQ9_PHAAN Uncharacterized protein (Fragment) OS=Phaseolus angularis OX=3914 GN=LR48_Vigan06g109400 PE=3 SV=1	1.32559	0.0455183	GO:0000023(BP:maltose metabolic process);GO:0032450(MF:maltose alpha-glucosidase activity);GO:0030246(MF:carbohydrate binding);GO:0004558(MF:alpha-1,4-glucosidase activity)	-
A0A0L9UWM1	A0A0L9UWM1_PHAAN Uncharacterized protein OS=Phaseolus angularis OX=3914 GN=LR48_Vigan07g065600 PE=3 SV=1	1.32483	0.0378388	-	ko04141(Protein processing in endoplasmic reticulum)
NC_030639.1.1190.3	NC_030639.1.1190.3	1.3132	0.0173343	GO:0016021(CC:integral component of membrane);GO:0012511(CC:monolayer-surrounded lipid storage body)	-
NC_030637.1.493.3	NC_030637.1.493.3	1.3127	0.00170333	GO:0043248(BP:proteasome assembly);GO:0043161(BP:proteasome-mediated ubiquitin-dependent protein catabolic process);GO:0008540(CC:proteasome regulatory particle, base subcomplex);GO:0005634(CC:nucleus);GO:0005829(CC:cytosol);GO:0031593(MF:polyubiquitin modification-dependent protein binding)	ko03050(Proteasome);ko05169(Epstein-Barr virus infection)
A0A0L9VJZ4	A0A0L9VJZ4_PHAAN Uncharacterized protein OS=Phaseolus angularis OX=3914 GN=LR48_Vigan10g091100 PE=4 SV=1	1.31151	0.0420143	GO:0055114(BP:oxidation-reduction process);GO:0016491(MF:oxidoreductase activity)	-
A0A0S3SXJ0	A0A0S3SXJ0_PHAAN Uncharacterized protein OS=Vigna angularis var. angularis OX=157739 GN=Vigan.09G095500 PE=4 SV=1	1.30585	0.0317137	-	-
XM_017572713.1	XP_017428202.1	1.3025	0.0249377	GO:0098869(BP:cellular oxidant detoxification);GO:0055114(BP:oxidation-reduction process);GO:0006979(BP:response to oxidative stress);GO:0020037(MF:heme binding);GO:0004601(MF:peroxidase activity)	ko00480(Glutathione metabolism);ko00053(Ascorbate and aldarate metabolism)
A0A0S3S489	A0A0S3S489_PHAAN Uncharacterized protein OS=Vigna angularis var. angularis OX=157739 GN=Vigan.05G103300 PE=3 SV=1	1.30218	0.0412126	GO:0006887(BP:exocytosis);GO:0006906(BP:vesicle fusion);GO:0031201(CC:SNARE complex);GO:0016021(CC:integral component of membrane);GO:0005484(MF:SNAP receptor activity);GO:0000149(MF:SNARE binding)	-
NC_030642.1.68.2	NC_030642.1.68.2	1.30188	0.0383153	GO:0016226(BP:iron-sulfur cluster assembly)	-
A0A0L9U2J6	A0A0L9U2J6_PHAAN Acyl carrier protein OS=Phaseolus angularis OX=3914 GN=LR48_Vigan03g036700 PE=3 SV=1	1.30101	0.0166021	GO:0006633(BP:fatty acid biosynthetic process);GO:0055114(BP:oxidation-reduction process);GO:0005759(CC:mitochondrial matrix);GO:0016491(MF:oxidoreductase activity)	ko05016(Huntington's disease);ko04932(Non-alcoholic fatty liver disease (NAFLD));ko05010(Alzheimer's disease);ko05012(Parkinson's disease);ko04714(Thermogenesis);ko04723(Retrograde endocannabinoid signaling);ko00190(Oxidative phosphorylation)
A0A0S3RGV0	A0A0S3RGV0_PHAAN Carboxypeptidase OS=Vigna angularis var. angularis OX=157739 GN=Vigan.02G265900 PE=3 SV=1	1.29236	0.0476786	GO:0051603(BP:proteolysis involved in cellular protein catabolic process);GO:0005773(CC:vacuole);GO:0004185(MF:serine-type carboxypeptidase activity)	-
A0A0L9VJ72	A0A0L9VJ72_PHAAN Uncharacterized protein OS=Phaseolus angularis OX=3914 GN=LR48_Vigan10g068100 PE=3 SV=1	1.28926	0.0132066	GO:0006508(BP:proteolysis);GO:0004185(MF:serine-type carboxypeptidase activity)	-
NC_030645.1.1234.10	NC_030645.1.1234.10	1.28712	0.0361135	GO:0030245(BP:cellulose catabolic process);GO:0016021(CC:integral component of membrane);GO:0008810(MF:cellulase activity)	ko00500(Starch and sucrose metabolism)
XM_017579625.1	XP_017435114.1	1.28053	0.0122337	GO:0006850(BP:mitochondrial pyruvate transmembrane transport);GO:0005743(CC:mitochondrial inner membrane)	-
NW_016115056.1.24.23	NW_016115056.1.24.23	1.27824	0.00948866	GO:0016021(CC:integral component of membrane)	-
NC_030638.1.480.2	NC_030638.1.480.2	1.27627	0.00313397	GO:0009423(BP:chorismate biosynthetic process);GO:0009073(BP:aromatic amino acid family biosynthetic process);GO:0005829(CC:cytosol);GO:0010181(MF:FMN binding);GO:0004107(MF:chorismate synthase activity)	ko00400(Phenylalanine, tyrosine and tryptophan biosynthesis)
A0A0S3R7R8	A0A0S3R7R8_PHAAN Uncharacterized protein OS=Vigna angularis var. angularis OX=157739 GN=Vigan.01G452800 PE=4 SV=1	1.27315	0.0123411	GO:0005739(CC:mitochondrion)	-
A0A0L9VSE5	A0A0L9VSE5_PHAAN Uncharacterized protein OS=Phaseolus angularis OX=3914 GN=LR48_Vigan11g091100 PE=4 SV=1	1.26744	0.014259	GO:0015986(BP:ATP synthesis coupled proton transport);GO:0000276(CC:mitochondrial proton-transporting ATP synthase complex, coupling factor F(o));GO:0015078(MF:hydrogen ion transmembrane transporter activity)	ko00190(Oxidative phosphorylation);ko04714(Thermogenesis)
A0A0S3SD60	A0A0S3SD60_PHAAN Uncharacterized protein OS=Vigna angularis var. angularis OX=157739 GN=Vigan.06G204200 PE=4 SV=1	1.2618	0.0176541	GO:0006950(BP:response to stress)	-
A0A0S3S5B9	A0A0S3S5B9_PHAAN Histone H2A OS=Vigna angularis var. angularis OX=157739 GN=Vigan.05G145900 PE=3 SV=1	1.25878	0.0206408	GO:0006342(BP:chromatin silencing);GO:0000786(CC:nucleosome);GO:0000790(CC:nuclear chromatin);GO:0003677(MF:DNA binding);GO:0046982(MF:protein heterodimerization activity)	ko05322(Systemic lupus erythematosus);ko04217(Necroptosis);ko05034(Alcoholism)
XM_017575145.1	XP_017430634.1	1.25422	0.0251985	GO:0006011(BP:UDP-glucose metabolic process);GO:0003983(MF:UTP:glucose-1-phosphate uridylyltransferase activity)	ko00052(Galactose metabolism);ko00520(Amino sugar and nucleotide sugar metabolism);ko00500(Starch and sucrose metabolism);ko00040(Pentose and glucuronate interconversions)
XM_017583221.1	XP_017438710.1	1.25012	0.0304083	GO:0000162(BP:tryptophan biosynthetic process);GO:0004834(MF:tryptophan synthase activity)	ko00400(Phenylalanine, tyrosine and tryptophan biosynthesis);ko00260(Glycine, serine and threonine metabolism)
A0A0S3S1E8	A0A0S3S1E8_PHAAN Uncharacterized protein OS=Vigna angularis var. angularis OX=157739 GN=Vigan.04G431600 PE=4 SV=1	1.24431	0.00717114	-	-
A0A0S3S693	A0A0S3S693_PHAAN Peptidyl-prolyl cis-trans isomerase OS=Vigna angularis var. angularis OX=157739 GN=Vigan.05G181700 PE=3 SV=1	1.24315	0.0326571	GO:0006457(BP:protein folding);GO:0000413(BP:protein peptidyl-prolyl isomerization);GO:0003755(MF:peptidyl-prolyl cis-trans isomerase activity)	-
A0A0S3SNV9	A0A0S3SNV9_PHAAN Uncharacterized protein OS=Vigna angularis var. angularis OX=157739 GN=Vigan.08G116000 PE=4 SV=1	1.24138	0.037689	GO:0046916(BP:cellular transition metal ion homeostasis);GO:0030001(BP:metal ion transport);GO:0005737(CC:cytoplasm);GO:0046914(MF:transition metal ion binding)	ko04978(Mineral absorption)
A0A0S3T6S1	A0A0S3T6S1_PHAAN Uncharacterized protein OS=Vigna angularis var. angularis OX=157739 GN=Vigan.11G005300 PE=4 SV=1	1.23689	0.0375868	-	-
A0A0S3RTV7	A0A0S3RTV7_PHAAN Proteasome subunit alpha type OS=Vigna angularis var. angularis OX=157739 GN=Vigan.04G128700 PE=3 SV=1	1.23662	0.0448496	GO:0006511(BP:ubiquitin-dependent protein catabolic process);GO:0005737(CC:cytoplasm);GO:0019773(CC:proteasome core complex, alpha-subunit complex);GO:0005634(CC:nucleus);GO:0004298(MF:threonine-type endopeptidase activity)	ko03050(Proteasome)
NC_030638.1.365.13	NC_030638.1.365.13	1.23621	0.0109863	GO:0006508(BP:proteolysis);GO:0030163(BP:protein catabolic process);GO:0006629(BP:lipid metabolic process);GO:0016020(CC:membrane);GO:0004190(MF:aspartic-type endopeptidase activity)	-
A0A0S3R0R4	A0A0S3R0R4_PHAAN Uncharacterized protein OS=Vigna angularis var. angularis OX=157739 GN=Vigan.01G174500 PE=3 SV=1	1.22844	0.0147417	GO:0006633(BP:fatty acid biosynthetic process);GO:0016747(MF:transferase activity, transferring acyl groups other than amino-acyl groups)	ko00061(Fatty acid biosynthesis);ko00780(Biotin metabolism)
A0A0S3RHY2	A0A0S3RHY2_PHAAN Carboxypeptidase OS=Vigna angularis var. angularis OX=157739 GN=Vigan.02G321700 PE=3 SV=1	1.22579	0.0323764	GO:0051603(BP:proteolysis involved in cellular protein catabolic process);GO:0005773(CC:vacuole);GO:0004185(MF:serine-type carboxypeptidase activity)	-
A0A0S3SSH4	A0A0S3SSH4_PHAAN Uncharacterized protein OS=Vigna angularis var. angularis OX=157739 GN=Vigan.08G257000 PE=3 SV=1	1.22316	0.0189058	GO:0006457(BP:protein folding);GO:0034976(BP:response to endoplasmic reticulum stress);GO:0045454(BP:cell redox homeostasis);GO:0005783(CC:endoplasmic reticulum);GO:0003756(MF:protein disulfide isomerase activity)	ko04141(Protein processing in endoplasmic reticulum)
A0A0S3SGH8	A0A0S3SGH8_PHAAN Uncharacterized protein OS=Vigna angularis var. angularis OX=157739 GN=Vigan.07G050400 PE=3 SV=1	1.22246	0.00856065	GO:0006096(BP:glycolytic process);GO:0003988(MF:acetyl-CoA C-acyltransferase activity);GO:0004807(MF:triose-phosphate isomerase activity)	ko00010(Glycolysis / Gluconeogenesis);ko00051(Fructose and mannose metabolism);ko00562(Inositol phosphate metabolism);ko00710(Carbon fixation in photosynthetic organisms)
A0A0S3RF38	A0A0S3RF38_PHAAN Uncharacterized protein OS=Vigna angularis var. angularis OX=157739 GN=Vigan.02G202300 PE=3 SV=1	1.22035	0.0217832	GO:0007034(BP:vacuolar transport);GO:0005622(CC:intracellular)	ko04144(Endocytosis);ko04217(Necroptosis)
A0A0S3S8U6	A0A0S3S8U6_PHAAN Annexin OS=Vigna angularis var. angularis OX=157739 GN=Vigan.06G014500 PE=3 SV=1	1.21564	0.0355144	GO:0005509(MF:calcium ion binding);GO:0005544(MF:calcium-dependent phospholipid binding)	-
A0A0S3SGW2	A0A0S3SGW2_PHAAN Ribosomal protein OS=Vigna angularis var. angularis OX=157739 GN=Vigan.07G074200 PE=3 SV=1	1.20823	0.024218	GO:0006412(BP:translation);GO:0000470(BP:maturation of LSU-rRNA);GO:0022625(CC:cytosolic large ribosomal subunit);GO:0003723(MF:RNA binding);GO:0003735(MF:structural constituent of ribosome)	ko03010(Ribosome)
A0A0S3SY49	A0A0S3SY49_PHAAN Uncharacterized protein OS=Vigna angularis var. angularis OX=157739 GN=Vigan.09G125300 PE=3 SV=1	1.20589	0.0159265	GO:0046872(MF:metal ion binding);GO:0016813(MF:hydrolase activity, acting on carbon-nitrogen (but not peptide) bonds, in linear amidines)	ko05146(Amoebiasis);ko00220(Arginine biosynthesis);ko00330(Arginine and proline metabolism)
NC_030642.1.750.8	NC_030642.1.750.8	0.833291	0.00621951	GO:0008152(BP:metabolic process);GO:0004802(MF:transketolase activity)	ko01051(Biosynthesis of ansamycins);ko00710(Carbon fixation in photosynthetic organisms);ko00030(Pentose phosphate pathway)
A0A0S3RPA3	A0A0S3RPA3_PHAAN Uncharacterized protein OS=Vigna angularis var. angularis OX=157739 GN=Vigan.03G222000 PE=4 SV=1	0.831258	0.01854	GO:0042273(BP:ribosomal large subunit biogenesis);GO:0022625(CC:cytosolic large ribosomal subunit);GO:0030687(CC:preribosome, large subunit precursor);GO:0003676(MF:nucleic acid binding);GO:0008270(MF:zinc ion binding)	-
A0A0L9VD71	A0A0L9VD71_PHAAN Proteasome subunit beta type OS=Phaseolus angularis OX=3914 GN=LR48_Vigan09g159700 PE=3 SV=1	0.823388	0.0284791	GO:0051603(BP:proteolysis involved in cellular protein catabolic process);GO:0005737(CC:cytoplasm);GO:0005839(CC:proteasome core complex);GO:0005634(CC:nucleus);GO:0004298(MF:threonine-type endopeptidase activity)	ko03050(Proteasome)
A0A0S3RGS8	A0A0S3RGS8_PHAAN Uncharacterized protein OS=Vigna angularis var. angularis OX=157739 GN=Vigan.02G269900 PE=4 SV=1	0.815213	0.0442433	GO:0002084(BP:protein depalmitoylation);GO:0005737(CC:cytoplasm);GO:0008474(MF:palmitoyl-(protein) hydrolase activity);GO:0004622(MF:lysophospholipase activity)	ko00564(Glycerophospholipid metabolism)
A0A0S3RXC3	A0A0S3RXC3_PHAAN Uncharacterized protein OS=Vigna angularis var. angularis OX=157739 GN=Vigan.04G256500 PE=4 SV=1	0.814683	0.0233109	-	-
NC_030645.1.1447.2	NC_030645.1.1447.2	0.810259	0.026084	GO:0006796(BP:phosphate-containing compound metabolic process);GO:0005737(CC:cytoplasm);GO:0004427(MF:inorganic diphosphatase activity);GO:0000287(MF:magnesium ion binding)	ko00190(Oxidative phosphorylation)
A0A0L9TXX9	A0A0L9TXX9_PHAAN Uncharacterized protein OS=Phaseolus angularis OX=3914 GN=LR48_Vigan02g140700 PE=4 SV=1	0.807551	0.0483775	GO:0008652(BP:cellular amino acid biosynthetic process);GO:0004648(MF:O-phospho-L-serine:2-oxoglutarate aminotransferase activity)	ko00680(Methane metabolism);ko00260(Glycine, serine and threonine metabolism);ko00750(Vitamin B6 metabolism)
NW_016114974.1.13.3	NW_016114974.1.13.3	0.807233	0.00466325	GO:0006508(BP:proteolysis);GO:0004177(MF:aminopeptidase activity)	-
NC_030645.1.5.1	NC_030645.1.5.1	0.800739	0.0487657	GO:0000166(MF:nucleotide binding)	-
A0A0S3RS73	A0A0S3RS73_PHAAN Uncharacterized protein OS=Vigna angularis var. angularis OX=157739 GN=Vigan.04G061400 PE=3 SV=1	0.800568	0.0114885	GO:0009058(BP:biosynthetic process);GO:0005737(CC:cytoplasm);GO:0008676(MF:3-deoxy-8-phosphooctulonate synthase activity)	ko00540(Lipopolysaccharide biosynthesis)
A0A0L9U1F2	A0A0L9U1F2_PHAAN Uncharacterized protein OS=Phaseolus angularis OX=3914 GN=LR48_Vigan02g240400 PE=3 SV=1	0.795658	0.0109624	GO:0016310(BP:phosphorylation);GO:0009086(BP:methionine biosynthetic process);GO:0046522(MF:S-methyl-5-thioribose kinase activity)	ko00270(Cysteine and methionine metabolism)
A0A0L9T3U5	A0A0L9T3U5_PHAAN Uncharacterized protein (Fragment) OS=Phaseolus angularis OX=3914 GN=LR48_Vigan45s000800 PE=3 SV=1	0.789653	0.0228383	GO:0042273(BP:ribosomal large subunit biogenesis);GO:0002181(BP:cytoplasmic translation);GO:0022625(CC:cytosolic large ribosomal subunit);GO:0003735(MF:structural constituent of ribosome)	ko03010(Ribosome)
A0A0L9VPS9	A0A0L9VPS9_PHAAN Uncharacterized protein OS=Phaseolus angularis OX=3914 GN=LR48_Vigan11g010300 PE=4 SV=1	0.78741	0.0340024	-	-
NW_016115001.1.1.1	NW_016115001.1.1.1	0.785652	0.040061	GO:0006508(BP:proteolysis);GO:0043130(MF:ubiquitin binding);GO:0004190(MF:aspartic-type endopeptidase activity)	-
A0A0S3T145	A0A0S3T145_PHAAN Uncharacterized protein OS=Vigna angularis var. angularis OX=157739 GN=Vigan.10G023100 PE=3 SV=1	0.784224	0.00554294	GO:0006412(BP:translation);GO:0022627(CC:cytosolic small ribosomal subunit);GO:0003735(MF:structural constituent of ribosome);GO:0003723(MF:RNA binding)	ko03010(Ribosome)
A0A0L9V4G6	A0A0L9V4G6_PHAAN Uncharacterized protein OS=Phaseolus angularis OX=3914 GN=LR48_Vigan08g042600 PE=4 SV=1	0.783224	0.0445129	GO:0006950(BP:response to stress)	-
NC_030637.1.904.4	NC_030637.1.904.4	0.778143	0.0316631	GO:0043547(BP:positive regulation of GTPase activity);GO:0032012(BP:regulation of ARF protein signal transduction);GO:0005086(MF:ARF guanyl-nucleotide exchange factor activity)	-
NW_016114882.1.2.7	NW_016114882.1.2.7	0.775602	0.0439275	GO:0006457(BP:protein folding);GO:0000413(BP:protein peptidyl-prolyl isomerization);GO:0003755(MF:peptidyl-prolyl cis-trans isomerase activity)	-
NC_030643.1.1267.5	NC_030643.1.1267.5	0.775505	0.0496231	GO:0006508(BP:proteolysis);GO:0016020(CC:membrane);GO:0005739(CC:mitochondrion);GO:0004222(MF:metalloendopeptidase activity);GO:0005524(MF:ATP binding);GO:0004176(MF:ATP-dependent peptidase activity)	ko04139(Mitophagy - yeast)
A0A0S3QY11	A0A0S3QY11_PHAAN Uncharacterized protein OS=Vigna angularis var. angularis OX=157739 GN=Vigan.01G067100 PE=3 SV=1	0.771942	0.0325669	GO:0055114(BP:oxidation-reduction process);GO:0008270(MF:zinc ion binding);GO:0051903(MF:S-(hydroxymethyl)glutathione dehydrogenase activity)	-
NC_030640.1.662.9	NC_030640.1.662.9	0.771547	0.0373368	GO:1901700(BP:response to oxygen-containing compound);GO:0006950(BP:response to stress);GO:0009628(BP:response to abiotic stimulus);GO:0001101(BP:response to acid chemical)	-
A0A0S3QWK6	A0A0S3QWK6_PHAAN Uncharacterized protein OS=Vigna angularis var. angularis OX=157739 GN=Vigan.01G011400 PE=4 SV=1	0.770728	0.0427468	GO:0030150(BP:protein import into mitochondrial matrix);GO:0005742(CC:mitochondrial outer membrane translocase complex);GO:0015266(MF:protein channel activity)	ko05014(Amyotrophic lateral sclerosis (ALS))
NW_016115350.1.17.1	NW_016115350.1.17.1	0.76636	0.0195619	GO:0005789(CC:endoplasmic reticulum membrane);GO:0016021(CC:integral component of membrane);GO:0005525(MF:GTP binding);GO:0003924(MF:GTPase activity)	-
A0A0S3R2Q7	A0A0S3R2Q7_PHAAN Pyruvate kinase OS=Vigna angularis var. angularis OX=157739 GN=Vigan.01G256700 PE=3 SV=1	0.764206	0.0236934	GO:0006096(BP:glycolytic process);GO:0030955(MF:potassium ion binding);GO:0004743(MF:pyruvate kinase activity);GO:0000287(MF:magnesium ion binding);GO:0016301(MF:kinase activity)	ko05203(Viral carcinogenesis);ko04922(Glucagon signaling pathway);ko05165(Human papillomavirus infection);ko04930(Type II diabetes mellitus);ko05230(Central carbon metabolism in cancer);ko00010(Glycolysis / Gluconeogenesis);ko00620(Pyruvate metabolism);ko00230(Purine metabolism)
A0A0S3RDA2	A0A0S3RDA2_PHAAN Uncharacterized protein OS=Vigna angularis var. angularis OX=157739 GN=Vigan.02G138700 PE=4 SV=1	0.763906	0.0230015	-	-
A0A0S3SFB4	A0A0S3SFB4_PHAAN Signal peptidase I OS=Vigna angularis var. angularis OX=157739 GN=Vigan.07G012300 PE=3 SV=1	0.760864	0.0164519	GO:0006465(BP:signal peptide processing);GO:0016021(CC:integral component of membrane);GO:0008233(MF:peptidase activity)	ko03060(Protein export)
A0A0L9UND4	A0A0L9UND4_PHAAN Uncharacterized protein OS=Phaseolus angularis OX=3914 GN=LR48_Vigan05g187300 PE=4 SV=1	0.759823	0.0499922	GO:0006904(BP:vesicle docking involved in exocytosis);GO:0009306(BP:protein secretion);GO:0007264(BP:small GTPase mediated signal transduction);GO:0005622(CC:intracellular);GO:0005525(MF:GTP binding)	ko04144(Endocytosis);ko04152(AMPK signaling pathway);ko04530(Tight junction);ko04972(Pancreatic secretion)
NC_030641.1.439.1	NC_030641.1.439.1	0.754776	0.0348012	GO:0046872(MF:metal ion binding)	ko00062(Fatty acid elongation)
NC_030638.1.621.2	NC_030638.1.621.2	0.751369	0.00555595	GO:0008152(BP:metabolic process);GO:0003824(MF:catalytic activity)	ko04714(Thermogenesis);ko04146(Peroxisome);ko02024(Quorum sensing);ko04920(Adipocytokine signaling pathway);ko00071(Fatty acid degradation);ko03320(PPAR signaling pathway);ko04216(Ferroptosis);ko00061(Fatty acid biosynthesis)
A0A0S3SS30	A0A0S3SS30_PHAAN Uncharacterized protein OS=Vigna angularis var. angularis OX=157739 GN=Vigan.08G240000 PE=4 SV=1	0.75084	0.0326311	GO:0000911(BP:cytokinesis by cell plate formation);GO:0032877(BP:positive regulation of DNA endoreduplication);GO:0045793(BP:positive regulation of cell size);GO:0051781(BP:positive regulation of cell division);GO:0009826(BP:unidimensional cell growth);GO:0004872(MF:receptor activity);GO:0010011(MF:auxin binding)	-
A0A0S3S4B8	A0A0S3S4B8_PHAAN Obg-like ATPase 1 OS=Vigna angularis var. angularis OX=157739 GN=Vigan.05G108000 PE=3 SV=1	0.749358	0.0491574	GO:0005737(CC:cytoplasm);GO:0016021(CC:integral component of membrane);GO:0005525(MF:GTP binding);GO:0016887(MF:ATPase activity);GO:0005524(MF:ATP binding);GO:0043023(MF:ribosomal large subunit binding);GO:0043022(MF:ribosome binding)	-
A4PI99	A4PI99_PHAAN 7S globulin-2 (Fragment) OS=Phaseolus angularis OX=3914 GN=7S-2 PE=2 SV=1	0.74413	0.0341652	GO:0046872(MF:metal ion binding);GO:0045735(MF:nutrient reservoir activity)	-
NW_016115056.1.14.5	NW_016115056.1.14.5	0.743999	0.0198883	GO:0005524(MF:ATP binding)	-
NC_030646.1.438.3	NC_030646.1.438.3	0.740655	0.0311596	GO:0001731(BP:formation of translation preinitiation complex);GO:0006446(BP:regulation of translational initiation);GO:0016021(CC:integral component of membrane);GO:0016282(CC:eukaryotic 43S preinitiation complex);GO:0005852(CC:eukaryotic translation initiation factor 3 complex);GO:0033290(CC:eukaryotic 48S preinitiation complex);GO:0003743(MF:translation initiation factor activity);GO:0000166(MF…	ko03013(RNA transport)
A0A0L9VN78	A0A0L9VN78_PHAAN Uncharacterized protein OS=Phaseolus angularis OX=3914 GN=LR48_Vigan10g224900 PE=4 SV=1	0.739018	0.0194005	GO:0002181(BP:cytoplasmic translation);GO:0022625(CC:cytosolic large ribosomal subunit);GO:0003735(MF:structural constituent of ribosome);GO:0019843(MF:rRNA binding)	ko03010(Ribosome)
NC_030644.1.554.1	NC_030644.1.554.1	0.735474	0.0140161	GO:0006614(BP:SRP-dependent cotranslational protein targeting to membrane);GO:0005786(CC:signal recognition particle, endoplasmic reticulum targeting);GO:0030942(MF:endoplasmic reticulum signal peptide binding);GO:0008312(MF:7S RNA binding)	ko03060(Protein export)
A0A0L9VTZ7	A0A0L9VTZ7_PHAAN Uncharacterized protein OS=Phaseolus angularis OX=3914 GN=LR48_Vigan11g158500 PE=4 SV=1	0.73391	0.0198361	GO:0006108(BP:malate metabolic process);GO:0055114(BP:oxidation-reduction process);GO:0009507(CC:chloroplast);GO:0005739(CC:mitochondrion);GO:0004471(MF:malate dehydrogenase (decarboxylating) (NAD+) activity);GO:0050897(MF:cobalt ion binding);GO:0051287(MF:NAD binding);GO:0005524(MF:ATP binding);GO:0008270(MF:zinc ion binding);GO:0042803(MF:protein homodimerization activity)	ko00620(Pyruvate metabolism);ko00710(Carbon fixation in photosynthetic organisms)
XM_017565350.1	XP_017420839.1	0.730673	0.0494893	GO:0046835(BP:carbohydrate phosphorylation);GO:0005997(BP:xylulose metabolic process);GO:0005737(CC:cytoplasm);GO:0004856(MF:xylulokinase activity)	ko00040(Pentose and glucuronate interconversions)
XM_017574862.1	XP_017430351.1	0.729998	0.0337515	GO:0042273(BP:ribosomal large subunit biogenesis);GO:0002181(BP:cytoplasmic translation);GO:0022625(CC:cytosolic large ribosomal subunit);GO:0003735(MF:structural constituent of ribosome)	ko03010(Ribosome)
A0A0L9UUC5	A0A0L9UUC5_PHAAN 4-hydroxyphenylpyruvate dioxygenase OS=Phaseolus angularis OX=3914 GN=LR48_Vigan07g015400 PE=3 SV=1	0.727244	0.00686682	GO:0055114(BP:oxidation-reduction process);GO:0009072(BP:aromatic amino acid family metabolic process);GO:0046872(MF:metal ion binding);GO:0003868(MF:4-hydroxyphenylpyruvate dioxygenase activity)	ko00130(Ubiquinone and other terpenoid-quinone biosynthesis);ko00360(Phenylalanine metabolism);ko00350(Tyrosine metabolism)
A0A0L9UIE3	A0A0L9UIE3_PHAAN Uncharacterized protein OS=Phaseolus angularis OX=3914 GN=LR48_Vigan04g254500 PE=4 SV=1	0.722267	0.0305514	GO:0006355(BP:regulation of transcription, DNA-templated);GO:0003677(MF:DNA binding);GO:0008270(MF:zinc ion binding)	-
A0A0S3TCE0	A0A0S3TCE0_PHAAN Uncharacterized protein OS=Vigna angularis var. angularis OX=157739 GN=Vigan.11G227400 PE=4 SV=1	0.721306	0.048081	-	-
A0A0L9TSI7	A0A0L9TSI7_PHAAN Uncharacterized protein OS=Phaseolus angularis OX=3914 GN=LR48_Vigan01g300200 PE=3 SV=1	0.720711	0.0197052	GO:0016192(BP:vesicle-mediated transport);GO:0006886(BP:intracellular protein transport);GO:0005794(CC:Golgi apparatus);GO:0005783(CC:endoplasmic reticulum);GO:0005525(MF:GTP binding)	ko05134(Legionellosis);ko04141(Protein processing in endoplasmic reticulum)
A0A0S3R0H6	A0A0S3R0H6_PHAAN Uncharacterized protein OS=Vigna angularis var. angularis OX=157739 GN=Vigan.01G162800 PE=3 SV=1	0.718436	0.0276284	GO:0006904(BP:vesicle docking involved in exocytosis)	-
NC_030643.1.618.10	NC_030643.1.618.10	0.717113	0.00310695	GO:0042744(BP:hydrogen peroxide catabolic process);GO:0042542(BP:response to hydrogen peroxide);GO:0005777(CC:peroxisome);GO:0020037(MF:heme binding);GO:0004096(MF:catalase activity)	ko05014(Amyotrophic lateral sclerosis (ALS));ko04146(Peroxisome);ko04213(Longevity regulating pathway - multiple species);ko00380(Tryptophan metabolism);ko04211(Longevity regulating pathway - mammal);ko04068(FoxO signaling pathway);ko04212(Longevity regulating pathway - worm);ko00630(Glyoxylate and dicarboxylate metabolism);ko04016(MAPK signaling pathway - plant);ko04011(MAPK signaling pathway - …
NC_030646.1.780.3	NC_030646.1.780.3	0.714251	0.00349895	GO:0003676(MF:nucleic acid binding)	-
NW_016114852.1.6.7	NW_016114852.1.6.7	0.713136	0.0159664	GO:0009738(BP:abscisic acid-activated signaling pathway);GO:0043086(BP:negative regulation of catalytic activity);GO:0080163(BP:regulation of protein serine/threonine phosphatase activity);GO:0005737(CC:cytoplasm);GO:0005634(CC:nucleus);GO:0004864(MF:protein phosphatase inhibitor activity);GO:0004872(MF:receptor activity);GO:0010427(MF:abscisic acid binding)	ko04016(MAPK signaling pathway - plant);ko04075(Plant hormone signal transduction)
A0A0S3SQ13	A0A0S3SQ13_PHAAN Uncharacterized protein OS=Vigna angularis var. angularis OX=157739 GN=Vigan.08G160800 PE=3 SV=1	0.709469	0.041578	GO:0046084(BP:adenine biosynthetic process);GO:0006189(BP:'de novo' IMP biosynthetic process);GO:0046872(MF:metal ion binding);GO:0004639(MF:phosphoribosylaminoimidazolesuccinocarboxamide synthase activity);GO:0004638(MF:phosphoribosylaminoimidazole carboxylase activity);GO:0005524(MF:ATP binding)	ko00230(Purine metabolism)
A0A0S3SY16	A0A0S3SY16_PHAAN Methionine aminopeptidase OS=Vigna angularis var. angularis OX=157739 GN=Vigan.09G123700 PE=3 SV=1	0.709111	0.0228583	GO:0006508(BP:proteolysis);GO:0070084(BP:protein initiator methionine removal);GO:0046872(MF:metal ion binding);GO:0070006(MF:metalloaminopeptidase activity)	-
A0A0S3RR57	A0A0S3RR57_PHAAN Uncharacterized protein OS=Vigna angularis var. angularis OX=157739 GN=Vigan.04G016900 PE=4 SV=1	0.708923	0.0486008	GO:0006099(BP:tricarboxylic acid cycle);GO:0045252(CC:oxoglutarate dehydrogenase complex);GO:0005829(CC:cytosol);GO:0005739(CC:mitochondrion);GO:0004591(MF:oxoglutarate dehydrogenase (succinyl-transferring) activity);GO:0030976(MF:thiamine pyrophosphate binding)	ko00310(Lysine degradation);ko00020(Citrate cycle (TCA cycle));ko00380(Tryptophan metabolism)
NC_030638.1.1457.5	NC_030638.1.1457.5	0.708431	0.0188673	-	ko04138(Autophagy - yeast)
NC_030645.1.1125.7	NC_030645.1.1125.7	0.707874	0.0128508	GO:0009926(BP:auxin polar transport);GO:0005774(CC:vacuolar membrane);GO:0016021(CC:integral component of membrane);GO:0005783(CC:endoplasmic reticulum);GO:0005739(CC:mitochondrion);GO:0016787(MF:hydrolase activity)	-
A0A0S3RFY9	A0A0S3RFY9_PHAAN Uncharacterized protein OS=Vigna angularis var. angularis OX=157739 GN=Vigan.02G238000 PE=3 SV=1	0.707278	0.0280912	GO:0005524(MF:ATP binding);GO:0016787(MF:hydrolase activity)	ko04141(Protein processing in endoplasmic reticulum);ko05134(Legionellosis)
NC_030637.1.740.3	NC_030637.1.740.3	0.706016	0.0153498	GO:0055114(BP:oxidation-reduction process);GO:0047100(MF:glyceraldehyde-3-phosphate dehydrogenase (NADP+) (phosphorylating) activity);GO:0009013(MF:succinate-semialdehyde dehydrogenase [NAD(P)+] activity);GO:0004029(MF:aldehyde dehydrogenase (NAD) activity);GO:0008886(MF:glyceraldehyde-3-phosphate dehydrogenase (NADP+) (non-phosphorylating) activity);GO:0004777(MF:succinate-semialdehyde dehydroge…	ko00030(Pentose phosphate pathway);ko00010(Glycolysis / Gluconeogenesis)
A0A0S3S6F8	A0A0S3S6F8_PHAAN Proliferating cell nuclear antigen OS=Vigna angularis var. angularis OX=157739 GN=Vigan.05G188100 PE=3 SV=1	0.705209	0.0267626	GO:0006272(BP:leading strand elongation);GO:0006298(BP:mismatch repair);GO:0019985(BP:translesion synthesis);GO:0006275(BP:regulation of DNA replication);GO:0043626(CC:PCNA complex);GO:0005634(CC:nucleus);GO:0030337(MF:DNA polymerase processivity factor activity);GO:0003677(MF:DNA binding)	ko04110(Cell cycle);ko05161(Hepatitis B);ko04530(Tight junction);ko03030(DNA replication);ko03410(Base excision repair);ko05166(HTLV-I infection);ko03420(Nucleotide excision repair);ko03430(Mismatch repair)
A0A0L9UVG2	A0A0L9UVG2_PHAAN Glycosyltransferase OS=Phaseolus angularis OX=3914 GN=LR48_Vigan07g042500 PE=3 SV=1	0.697998	0.0449897	GO:0009813(BP:flavonoid biosynthetic process);GO:0052696(BP:flavonoid glucuronidation);GO:0043231(CC:intracellular membrane-bounded organelle);GO:0008194(MF:UDP-glycosyltransferase activity);GO:0016758(MF:transferase activity, transferring hexosyl groups)	-
A0A0S3R3X6	A0A0S3R3X6_PHAAN Uncharacterized protein OS=Vigna angularis var. angularis OX=157739 GN=Vigan.01G308100 PE=4 SV=1	0.693464	0.0167144	-	-
NW_016114890.1.11.2	NW_016114890.1.11.2	0.689779	0.00111354	GO:0032259(BP:methylation);GO:0016021(CC:integral component of membrane);GO:0005737(CC:cytoplasm);GO:0008757(MF:S-adenosylmethionine-dependent methyltransferase activity)	-
NW_016115358.1.17.4	NW_016115358.1.17.4	0.689163	0.0284292	GO:0006457(BP:protein folding);GO:0005737(CC:cytoplasm);GO:0005524(MF:ATP binding);GO:0051082(MF:unfolded protein binding)	-
A0A0L9UD60	A0A0L9UD60_PHAAN Uncharacterized protein OS=Phaseolus angularis OX=3914 GN=LR48_Vigan04g066500 PE=3 SV=1	0.688926	0.00488242	GO:0006412(BP:translation);GO:0022625(CC:cytosolic large ribosomal subunit);GO:0003735(MF:structural constituent of ribosome)	ko03010(Ribosome)
NW_016115005.1.5.1	NW_016115005.1.5.1	0.688509	0.0102353	GO:0030151(MF:molybdenum ion binding);GO:0030170(MF:pyridoxal phosphate binding);GO:0003824(MF:catalytic activity)	-
A0A0S3T7S4	A0A0S3T7S4_PHAAN Uncharacterized protein OS=Vigna angularis var. angularis OX=157739 GN=Vigan.11G014500 PE=4 SV=1	0.682854	0.0148308	GO:0006950(BP:response to stress)	-
XM_017583774.1	XP_017439263.1	0.682519	0.0121571	GO:0016021(CC:integral component of membrane)	-
A0A0S3R9D7	A0A0S3R9D7_PHAAN Glycosyltransferase OS=Vigna angularis var. angularis OX=157739 GN=Vigan.01G531600 PE=3 SV=1	0.681833	0.0142844	GO:0009813(BP:flavonoid biosynthetic process);GO:0052696(BP:flavonoid glucuronidation);GO:0043231(CC:intracellular membrane-bounded organelle);GO:0080043(MF:quercetin 3-O-glucosyltransferase activity);GO:0080044(MF:quercetin 7-O-glucosyltransferase activity)	-
A0A0L9UPY6	A0A0L9UPY6_PHAAN Uncharacterized protein OS=Phaseolus angularis OX=3914 GN=LR48_Vigan05g219900 PE=4 SV=1	0.680878	0.0470407	GO:0016787(MF:hydrolase activity)	ko04144(Endocytosis);ko04724(Glutamatergic synapse);ko04014(Ras signaling pathway);ko00565(Ether lipid metabolism);ko04024(cAMP signaling pathway);ko04912(GnRH signaling pathway);ko04072(Phospholipase D signaling pathway);ko04071(Sphingolipid signaling pathway);ko00564(Glycerophospholipid metabolism);ko04666(Fc gamma R-mediated phagocytosis);ko05231(Choline metabolism in cancer)
A0A0S3R5D5	A0A0S3R5D5_PHAAN Uncharacterized protein OS=Vigna angularis var. angularis OX=157739 GN=Vigan.01G372400 PE=4 SV=1	0.678605	0.0375819	GO:0006888(BP:ER to Golgi vesicle-mediated transport);GO:0007264(BP:small GTPase mediated signal transduction);GO:0000139(CC:Golgi membrane);GO:0005789(CC:endoplasmic reticulum membrane);GO:0005525(MF:GTP binding)	ko05134(Legionellosis)
NC_030639.1.56.7	NC_030639.1.56.7	0.672305	0.0299088	GO:0055114(BP:oxidation-reduction process);GO:0016021(CC:integral component of membrane);GO:0016491(MF:oxidoreductase activity)	-
NC_030644.1.37.9	NC_030644.1.37.9	0.671378	0.0342828	GO:0003924(MF:GTPase activity);GO:0005525(MF:GTP binding)	ko04961(Endocrine and other factor-regulated calcium reabsorption);ko04721(Synaptic vesicle cycle);ko04072(Phospholipase D signaling pathway);ko05100(Bacterial invasion of epithelial cells);ko04144(Endocytosis)
NC_030645.1.1082.6	NC_030645.1.1082.6	0.670044	0.0495892	GO:0006413(BP:translational initiation);GO:0005851(CC:eukaryotic translation initiation factor 2B complex);GO:0005840(CC:ribosome);GO:0033290(CC:eukaryotic 48S preinitiation complex);GO:0043614(CC:multi-eIF complex);GO:0005850(CC:eukaryotic translation initiation factor 2 complex);GO:0003743(MF:translation initiation factor activity);GO:0043022(MF:ribosome binding)	ko04932(Non-alcoholic fatty liver disease (NAFLD));ko05160(Hepatitis C);ko03013(RNA transport);ko05162(Measles);ko05168(Herpes simplex infection);ko04210(Apoptosis);ko05164(Influenza A);ko04138(Autophagy - yeast);ko04141(Protein processing in endoplasmic reticulum);ko04140(Autophagy - animal)
NC_030637.1.64.3	NC_030637.1.64.3	0.669411	0.0145364	GO:0006397(BP:mRNA processing);GO:0005634(CC:nucleus);GO:0003723(MF:RNA binding);GO:0000166(MF:nucleotide binding)	-
A0A0L9VU50	A0A0L9VU50_PHAAN Uncharacterized protein OS=Phaseolus angularis OX=3914 GN=LR48_Vigan11g163900 PE=4 SV=1	0.667178	0.0146882	GO:0008380(BP:RNA splicing);GO:0035145(CC:exon-exon junction complex)	ko03013(RNA transport);ko03040(Spliceosome);ko03015(mRNA surveillance pathway)
A0A0L9TT77	A0A0L9TT77_PHAAN Uncharacterized protein OS=Phaseolus angularis OX=3914 GN=LR48_Vigan01g335400 PE=4 SV=1	0.664525	0.0466605	GO:0046872(MF:metal ion binding);GO:0004462(MF:lactoylglutathione lyase activity)	ko00620(Pyruvate metabolism)
NW_016115022.1.1.4	NW_016115022.1.1.4	0.663157	0.0207371	GO:0002181(BP:cytoplasmic translation);GO:0022625(CC:cytosolic large ribosomal subunit);GO:0003735(MF:structural constituent of ribosome)	-
A0A0S3T5R7	A0A0S3T5R7_PHAAN Uncharacterized protein OS=Vigna angularis var. angularis OX=157739 GN=Vigan.10G187300 PE=4 SV=1	0.663092	0.00177589	GO:0055085(BP:transmembrane transport);GO:0005741(CC:mitochondrial outer membrane)	ko04022(cGMP - PKG signaling pathway);ko05012(Parkinson's disease);ko05166(HTLV-I infection);ko04621(NOD-like receptor signaling pathway);ko05016(Huntington's disease);ko04217(Necroptosis);ko04979(Cholesterol metabolism);ko04020(Calcium signaling pathway);ko04216(Ferroptosis);ko04218(Cellular senescence)
XM_017556934.1	XP_017412423.1	0.662416	0.00707604	-	-
A0A0S3S6M7	A0A0S3S6M7_PHAAN Uridine kinase OS=Vigna angularis var. angularis OX=157739 GN=Vigan.05G195100 PE=3 SV=1	0.660892	0.0245012	GO:0044211(BP:CTP salvage);GO:0006206(BP:pyrimidine nucleobase metabolic process);GO:0044206(BP:UMP salvage);GO:0016310(BP:phosphorylation);GO:0005829(CC:cytosol);GO:0004849(MF:uridine kinase activity);GO:0005524(MF:ATP binding);GO:0016757(MF:transferase activity, transferring glycosyl groups)	ko00983(Drug metabolism - other enzymes);ko00240(Pyrimidine metabolism)
NC_030640.1.1014.2	NC_030640.1.1014.2	0.660101	0.0407301	GO:0006397(BP:mRNA processing);GO:0005634(CC:nucleus);GO:0003723(MF:RNA binding);GO:0000166(MF:nucleotide binding)	-
NW_016115140.1.9.5	NW_016115140.1.9.5	0.659299	0.0119545	GO:0003723(MF:RNA binding)	ko03013(RNA transport);ko03015(mRNA surveillance pathway)
A0A0L9U7W4	A0A0L9U7W4_PHAAN Uncharacterized protein OS=Phaseolus angularis OX=3914 GN=LR48_Vigan03g220800 PE=3 SV=1	0.658786	0.0271385	GO:0006412(BP:translation);GO:0015935(CC:small ribosomal subunit);GO:0003735(MF:structural constituent of ribosome);GO:0003723(MF:RNA binding)	ko03010(Ribosome)
A0A0L9THT3	A0A0L9THT3_PHAAN Uncharacterized protein OS=Phaseolus angularis OX=3914 GN=LR48_Vigan902s001200 PE=4 SV=1	0.656108	0.00239806	GO:0000245(BP:spliceosomal complex assembly);GO:0000387(BP:spliceosomal snRNP assembly);GO:0005687(CC:U4 snRNP);GO:0019013(CC:viral nucleocapsid);GO:0071010(CC:prespliceosome);GO:0071011(CC:precatalytic spliceosome);GO:0005686(CC:U2 snRNP);GO:0097526(CC:spliceosomal tri-snRNP complex);GO:0005685(CC:U1 snRNP);GO:0034715(CC:pICln-Sm protein complex);GO:0005682(CC:U5 snRNP);GO:0000243(CC:commitment …	ko05322(Systemic lupus erythematosus);ko03040(Spliceosome)
A0A0S3RDL1	A0A0S3RDL1_PHAAN Delta-aminolevulinic acid dehydratase OS=Vigna angularis var. angularis OX=157739 GN=Vigan.02G137400 PE=3 SV=1	0.655803	0.0335331	GO:0006782(BP:protoporphyrinogen IX biosynthetic process);GO:0015995(BP:chlorophyll biosynthetic process);GO:0009507(CC:chloroplast);GO:0005829(CC:cytosol);GO:0008270(MF:zinc ion binding);GO:0004655(MF:porphobilinogen synthase activity)	ko00860(Porphyrin and chlorophyll metabolism)
NC_030643.1.207.3	NC_030643.1.207.3	0.652469	0.0416431	GO:0016021(CC:integral component of membrane)	-
A0A0L9T8A3	A0A0L9T8A3_PHAAN Uncharacterized protein OS=Phaseolus angularis OX=3914 GN=LR48_Vigan325s001200 PE=3 SV=1	0.650518	0.0424746	GO:0005975(BP:carbohydrate metabolic process);GO:0016021(CC:integral component of membrane);GO:0046658(CC:anchored component of plasma membrane);GO:0004553(MF:hydrolase activity, hydrolyzing O-glycosyl compounds);GO:0030247(MF:polysaccharide binding)	ko00500(Starch and sucrose metabolism)
NC_030644.1.609.1	NC_030644.1.609.1	0.649742	0.00900437	GO:0006413(BP:translational initiation);GO:0003743(MF:translation initiation factor activity)	-
NC_030639.1.804.11	NC_030639.1.804.11	0.647241	0.0293287	GO:0016021(CC:integral component of membrane)	ko00062(Fatty acid elongation);ko01040(Biosynthesis of unsaturated fatty acids);ko00140(Steroid hormone biosynthesis)
NC_030639.1.965.2	NC_030639.1.965.2	0.646386	0.00931328	GO:0019915(BP:lipid storage);GO:0016020(CC:membrane)	-
A0A0L9V8D2	A0A0L9V8D2_PHAAN Uncharacterized protein OS=Phaseolus angularis OX=3914 GN=LR48_Vigan08g215300 PE=4 SV=1	0.644419	0.0336214	GO:0006810(BP:transport);GO:0016021(CC:integral component of membrane)	-
NC_030645.1.884.31	NC_030645.1.884.31	0.639993	0.00725904	GO:0042744(BP:hydrogen peroxide catabolic process);GO:0042542(BP:response to hydrogen peroxide);GO:0005777(CC:peroxisome);GO:0020037(MF:heme binding);GO:0004096(MF:catalase activity)	ko05014(Amyotrophic lateral sclerosis (ALS));ko04146(Peroxisome);ko04213(Longevity regulating pathway - multiple species);ko00380(Tryptophan metabolism);ko04211(Longevity regulating pathway - mammal);ko04068(FoxO signaling pathway);ko04212(Longevity regulating pathway - worm);ko00630(Glyoxylate and dicarboxylate metabolism);ko04016(MAPK signaling pathway - plant);ko04011(MAPK signaling pathway - …
A0A0S3QZJ9	A0A0S3QZJ9_PHAAN Uncharacterized protein OS=Vigna angularis var. angularis OX=157739 GN=Vigan.01G124300 PE=4 SV=1	0.633315	0.0275939	GO:0032774(BP:RNA biosynthetic process);GO:0003899(MF:DNA-directed 5'-3' RNA polymerase activity);GO:0005199(MF:structural constituent of cell wall)	-
XM_017570914.1	XP_017426403.1	0.626304	0.0230299	-	-
NC_030642.1.591.4	NC_030642.1.591.4	0.624662	0.0210116	GO:0045735(MF:nutrient reservoir activity)	-
NC_030646.1.1271.9	NC_030646.1.1271.9	0.622913	0.022133	GO:0016021(CC:integral component of membrane)	-
A0A0S3RDI4	A0A0S3RDI4_PHAAN Carboxypeptidase OS=Vigna angularis var. angularis OX=157739 GN=Vigan.02G148700 PE=3 SV=1	0.621321	0.000397338	GO:0051603(BP:proteolysis involved in cellular protein catabolic process);GO:0016020(CC:membrane);GO:0004185(MF:serine-type carboxypeptidase activity)	-
NC_030647.1.273.5	NC_030647.1.273.5	0.620284	0.0238546	GO:0044550(BP:secondary metabolite biosynthetic process);GO:0055114(BP:oxidation-reduction process);GO:0016021(CC:integral component of membrane);GO:0016709(MF:oxidoreductase activity, acting on paired donors, with incorporation or reduction of molecular oxygen, NAD(P)H as one donor, and incorporation of one atom of oxygen);GO:0020037(MF:heme binding);GO:0005506(MF:iron ion binding)	-
A0A0S3TD04	A0A0S3TD04_PHAAN Uncharacterized protein OS=Vigna angularis var. angularis OX=157739 GN=Vigan.11G254500 PE=3 SV=1	0.613094	0.0424675	GO:0006420(BP:arginyl-tRNA aminoacylation);GO:0005737(CC:cytoplasm);GO:0005524(MF:ATP binding);GO:0004814(MF:arginine-tRNA ligase activity)	ko00970(Aminoacyl-tRNA biosynthesis)
A0A0S3SD18	A0A0S3SD18_PHAAN Uncharacterized protein OS=Vigna angularis var. angularis OX=157739 GN=Vigan.06G204100 PE=4 SV=1	0.612545	0.000979878	-	-
NC_030640.1.1116.3	NC_030640.1.1116.3	0.610774	0.033354	GO:0016310(BP:phosphorylation);GO:0006741(BP:NADP biosynthetic process);GO:0019674(BP:NAD metabolic process);GO:0003951(MF:NAD+ kinase activity)	ko00760(Nicotinate and nicotinamide metabolism)
NC_030638.1.582.1	NC_030638.1.582.1	0.605938	0.0153417	GO:0006438(BP:valyl-tRNA aminoacylation);GO:0006450(BP:regulation of translational fidelity);GO:0004832(MF:valine-tRNA ligase activity);GO:0002161(MF:aminoacyl-tRNA editing activity);GO:0005524(MF:ATP binding)	ko00970(Aminoacyl-tRNA biosynthesis)
NC_030642.1.154.2	NC_030642.1.154.2	0.605288	0.0438715	-	-
A0A0S3SMQ6	A0A0S3SMQ6_PHAAN Uncharacterized protein OS=Vigna angularis var. angularis OX=157739 GN=Vigan.08G070100 PE=4 SV=1	0.600399	0.0465374	GO:0006541(BP:glutamine metabolic process);GO:0006529(BP:asparagine biosynthetic process);GO:0005829(CC:cytosol);GO:0004066(MF:asparagine synthase (glutamine-hydrolyzing) activity);GO:0042803(MF:protein homodimerization activity)	-
A0A0S3T0R4	A0A0S3T0R4_PHAAN Uncharacterized protein OS=Vigna angularis var. angularis OX=157739 GN=Vigan.09G216800 PE=3 SV=1	0.593452	0.00864938	GO:0009854(BP:oxidative photosynthetic carbon pathway);GO:0055114(BP:oxidation-reduction process);GO:0005829(CC:cytosol);GO:0051287(MF:NAD binding);GO:0047964(MF:glyoxylate reductase activity);GO:0030267(MF:glyoxylate reductase (NADP) activity);GO:0016618(MF:hydroxypyruvate reductase activity)	ko00630(Glyoxylate and dicarboxylate metabolism);ko00260(Glycine, serine and threonine metabolism)
NC_030644.1.464.1	NC_030644.1.464.1	0.592651	0.0485215	GO:0005524(MF:ATP binding)	-
A0A0S3SKX0	A0A0S3SKX0_PHAAN Uncharacterized protein OS=Vigna angularis var. angularis OX=157739 GN=Vigan.07G241100 PE=4 SV=1	0.591777	0.0185777	GO:0055114(BP:oxidation-reduction process);GO:0010301(MF:xanthoxin dehydrogenase activity)	ko00906(Carotenoid biosynthesis)
A0A0L9UUP7	A0A0L9UUP7_PHAAN Uncharacterized protein OS=Phaseolus angularis OX=3914 GN=LR48_Vigan06g158000 PE=3 SV=1	0.589641	0.0197892	GO:0006508(BP:proteolysis);GO:0030163(BP:protein catabolic process);GO:0004190(MF:aspartic-type endopeptidase activity)	-
A0A0S3RU39	A0A0S3RU39_PHAAN Uncharacterized protein OS=Vigna angularis var. angularis OX=157739 GN=Vigan.04G137000 PE=4 SV=1	0.588812	0.0306455	GO:0006457(BP:protein folding);GO:0051082(MF:unfolded protein binding)	-
NC_030638.1.1497.2	NC_030638.1.1497.2	0.584248	0.00253771	GO:0008270(MF:zinc ion binding);GO:0003676(MF:nucleic acid binding);GO:0000166(MF:nucleotide binding)	ko03040(Spliceosome)
A0A0L9V3C4	A0A0L9V3C4_PHAAN Uncharacterized protein OS=Phaseolus angularis OX=3914 GN=LR48_Vigan08g007100 PE=3 SV=1	0.577497	0.0303001	GO:0006508(BP:proteolysis);GO:0004190(MF:aspartic-type endopeptidase activity)	-
XM_017572629.1	XP_017428118.1	0.567299	0.00386378	GO:0006412(BP:translation);GO:0000027(BP:ribosomal large subunit assembly);GO:0022625(CC:cytosolic large ribosomal subunit);GO:0003735(MF:structural constituent of ribosome)	ko03010(Ribosome)
NC_030640.1.1201.1	NC_030640.1.1201.1	0.558766	0.00365994	GO:0055114(BP:oxidation-reduction process);GO:0042823(BP:pyridoxal phosphate biosynthetic process);GO:0008615(BP:pyridoxine biosynthetic process);GO:0005739(CC:mitochondrion);GO:0004733(MF:pyridoxamine-phosphate oxidase activity);GO:0052856(MF:NADHX epimerase activity);GO:0052857(MF:NADPHX epimerase activity);GO:0010181(MF:FMN binding)	-
NC_030640.1.1193.9	NC_030640.1.1193.9	0.552779	0.0459294	GO:0055114(BP:oxidation-reduction process);GO:0005789(CC:endoplasmic reticulum membrane);GO:0016021(CC:integral component of membrane);GO:0003958(MF:NADPH-hemoprotein reductase activity);GO:0010181(MF:FMN binding)	-
A0A0L9U3R2	A0A0L9U3R2_PHAAN Uncharacterized protein OS=Phaseolus angularis OX=3914 GN=LR48_Vigan03g082000 PE=4 SV=1	0.549925	0.0482675	-	-
N0DL24	N0DL24_PHAAN Ribosomal protein L16 OS=Phaseolus angularis OX=3914 GN=rpl16 PE=3 SV=1	0.548798	0.00358874	GO:0032543(BP:mitochondrial translation);GO:0005762(CC:mitochondrial large ribosomal subunit);GO:0000311(CC:plastid large ribosomal subunit);GO:0009941(CC:chloroplast envelope);GO:0009570(CC:chloroplast stroma);GO:0019843(MF:rRNA binding);GO:0003735(MF:structural constituent of ribosome)	ko03010(Ribosome)
NW_016115068.1.22.2	NW_016115068.1.22.2	0.543655	0.032972	GO:0006891(BP:intra-Golgi vesicle-mediated transport);GO:0006890(BP:retrograde vesicle-mediated transport, Golgi to ER);GO:0006886(BP:intracellular protein transport);GO:0006888(BP:ER to Golgi vesicle-mediated transport);GO:0000139(CC:Golgi membrane);GO:0030126(CC:COPI vesicle coat);GO:0005198(MF:structural molecule activity)	-
A0A0S3RUL9	A0A0S3RUL9_PHAAN Uncharacterized protein OS=Vigna angularis var. angularis OX=157739 GN=Vigan.04G161200 PE=3 SV=1	0.531298	0.0142819	GO:0006412(BP:translation);GO:0022627(CC:cytosolic small ribosomal subunit);GO:0003735(MF:structural constituent of ribosome);GO:0003723(MF:RNA binding)	ko03010(Ribosome)
A0A0L9UIA4	A0A0L9UIA4_PHAAN Uncharacterized protein OS=Phaseolus angularis OX=3914 GN=LR48_Vigan05g022900 PE=3 SV=1	0.526395	0.0371193	GO:0055114(BP:oxidation-reduction process);GO:0051213(MF:dioxygenase activity);GO:0046872(MF:metal ion binding)	-
NC_030646.1.964.4	NC_030646.1.964.4	0.518097	0.0276022	GO:0003677(MF:DNA binding)	-
NC_030647.1.579.3	NC_030647.1.579.3	0.500037	0.0223808	GO:0016021(CC:integral component of membrane)	-
NC_030637.1.308.1	NC_030637.1.308.1	0.496173	0.0403822	GO:0016787(MF:hydrolase activity)	-
XM_017552676.1	XP_017408165.1	0.48186	0.00801898	GO:0030151(MF:molybdenum ion binding);GO:0030170(MF:pyridoxal phosphate binding);GO:0003824(MF:catalytic activity)	-
A0A0S3REK0	A0A0S3REK0_PHAAN Uncharacterized protein OS=Vigna angularis var. angularis OX=157739 GN=Vigan.02G172600 PE=4 SV=1	0.47316	0.0456558	-	-
NC_030643.1.127.6	NC_030643.1.127.6	0.311244	0.0143302	GO:0006511(BP:ubiquitin-dependent protein catabolic process)	-
A0A0L9UFH8	A0A0L9UFH8_PHAAN Uncharacterized protein OS=Phaseolus angularis OX=3914 GN=LR48_Vigan04g167100 PE=4 SV=1	0.303733	0.0390431	GO:0003677(MF:DNA binding)	-
A0A0L9T5W6	A0A0L9T5W6_PHAAN Uncharacterized protein OS=Phaseolus angularis OX=3914 GN=LR48_Vigan107s002300 PE=4 SV=1	0.279592	0.0175843	GO:0006508(BP:proteolysis);GO:0008234(MF:cysteine-type peptidase activity)	-

## Sheet: 17235-T -17235-CK
Supplementary Table S3 Differential protein function annotation and expression under different alignments
Accession	Description	17235-T/17235-CK	t test p value	GO annotations	Pathways
NC_030639.1.281.1	NC_030639.1.281.1	2.13157	0.0485589	-	-
A0A0S3QWI9	A0A0S3QWI9_PHAAN Uncharacterized protein OS=Vigna angularis var. angularis OX=157739 GN=Vigan.01G014900 PE=3 SV=1	1.79806	0.0274342	GO:0003924(MF:GTPase activity);GO:0005525(MF:GTP binding)	-
A0A0L9UNW8	A0A0L9UNW8_PHAAN Uncharacterized protein OS=Phaseolus angularis OX=3914 GN=LR48_Vigan05g218000 PE=4 SV=1	1.79407	0.022298	-	-
A0A0L9UUU4	A0A0L9UUU4_PHAAN Uncharacterized protein OS=Phaseolus angularis OX=3914 GN=LR48_Vigan07g021700 PE=4 SV=1	1.77991	0.0367843	-	-
A0A0L9VB56	A0A0L9VB56_PHAAN Uncharacterized protein OS=Phaseolus angularis OX=3914 GN=LR48_Vigan09g096000 PE=4 SV=1	1.74684	0.0496059	-	-
A0A0S3T6K6	A0A0S3T6K6_PHAAN Glutathione peroxidase OS=Vigna angularis var. angularis OX=157739 GN=Vigan.10G215200 PE=3 SV=1	1.72117	0.0315795	GO:0098869(BP:cellular oxidant detoxification);GO:0055114(BP:oxidation-reduction process);GO:0006979(BP:response to oxidative stress);GO:0004602(MF:glutathione peroxidase activity)	ko00480(Glutathione metabolism);ko00590(Arachidonic acid metabolism);ko04918(Thyroid hormone synthesis)
A0A0L9UYN2	A0A0L9UYN2_PHAAN Uncharacterized protein OS=Phaseolus angularis OX=3914 GN=LR48_Vigan07g164400 PE=4 SV=1	1.7144	0.00347045	GO:0043547(BP:positive regulation of GTPase activity);GO:0032012(BP:regulation of ARF protein signal transduction);GO:0016192(BP:vesicle-mediated transport);GO:0005829(CC:cytosol);GO:0005802(CC:trans-Golgi network);GO:0005086(MF:ARF guanyl-nucleotide exchange factor activity)	ko04144(Endocytosis)
NC_030645.1.606.35	NC_030645.1.606.35	1.71383	0.0422331	GO:0072525(BP:pyridine-containing compound biosynthetic process);GO:0016829(MF:lyase activity)	ko00750(Vitamin B6 metabolism)
A0A0S3RZX8	A0A0S3RZX8_PHAAN Uncharacterized protein OS=Vigna angularis var. angularis OX=157739 GN=Vigan.04G376000 PE=3 SV=1	1.69567	0.0292026	GO:0016788(MF:hydrolase activity, acting on ester bonds)	-
NC_030647.1.326.8	NC_030647.1.326.8	1.69022	0.0211386	GO:0003924(MF:GTPase activity);GO:0005525(MF:GTP binding)	-
A0A0L9V7V3	A0A0L9V7V3_PHAAN ATP-dependent Clp protease proteolytic subunit OS=Phaseolus angularis OX=3914 GN=LR48_Vigan08g189000 PE=3 SV=1	1.68162	0.0357832	GO:0006508(BP:proteolysis);GO:0004252(MF:serine-type endopeptidase activity)	ko04112(Cell cycle - Caulobacter);ko04212(Longevity regulating pathway - worm)
XM_017585940.1	XP_017441429.1	1.66173	0.0248641	GO:0019748(BP:secondary metabolic process);GO:0051603(BP:proteolysis involved in cellular protein catabolic process);GO:0005773(CC:vacuole);GO:0005777(CC:peroxisome);GO:0004185(MF:serine-type carboxypeptidase activity);GO:0016747(MF:transferase activity, transferring acyl groups other than amino-acyl groups)	-
XM_017560368.1	XP_017415857.1	1.6526	0.0269132	GO:0006355(BP:regulation of transcription, DNA-templated);GO:0006808(BP:regulation of nitrogen utilization);GO:0050790(BP:regulation of catalytic activity);GO:0030234(MF:enzyme regulator activity)	-
A0A0S3R9E0	A0A0S3R9E0_PHAAN Uncharacterized protein OS=Vigna angularis var. angularis OX=157739 GN=Vigan.01G535100 PE=4 SV=1	1.63311	0.0387407	GO:0055114(BP:oxidation-reduction process);GO:0016491(MF:oxidoreductase activity)	-
A0A0S3TB82	A0A0S3TB82_PHAAN Uncharacterized protein OS=Vigna angularis var. angularis OX=157739 GN=Vigan.11G199600 PE=3 SV=1	1.63287	0.0313907	GO:0006096(BP:glycolytic process);GO:0000015(CC:phosphopyruvate hydratase complex);GO:0000287(MF:magnesium ion binding);GO:0004634(MF:phosphopyruvate hydratase activity)	ko03018(RNA degradation);ko00010(Glycolysis / Gluconeogenesis);ko00680(Methane metabolism);ko04066(HIF-1 signaling pathway)
NC_030637.1.1703.10	NC_030637.1.1703.10	1.62624	0.0184951	GO:0055114(BP:oxidation-reduction process);GO:0019430(BP:removal of superoxide radicals);GO:0030001(BP:metal ion transport);GO:0043085(BP:positive regulation of catalytic activity);GO:0009570(CC:chloroplast stroma);GO:0008270(MF:zinc ion binding);GO:0004784(MF:superoxide dismutase activity);GO:0016532(MF:superoxide dismutase copper chaperone activity)	ko05014(Amyotrophic lateral sclerosis (ALS))
XM_017574937.1	XP_017430426.1	1.61538	0.00817208	GO:0016050(BP:vesicle organization);GO:0006897(BP:endocytosis);GO:0005768(CC:endosome);GO:0019898(CC:extrinsic component of membrane);GO:0035091(MF:phosphatidylinositol binding)	ko04144(Endocytosis)
NC_030640.1.989.8	NC_030640.1.989.8	1.60882	0.0352482	GO:0033365(BP:protein localization to organelle);GO:0009941(CC:chloroplast envelope);GO:0016021(CC:integral component of membrane);GO:0015266(MF:protein channel activity)	-
A0A0S3RZA3	A0A0S3RZA3_PHAAN Uncharacterized protein OS=Vigna angularis var. angularis OX=157739 GN=Vigan.04G351700 PE=3 SV=1	1.60292	0.0192412	GO:0006508(BP:proteolysis);GO:0030163(BP:protein catabolic process);GO:0004190(MF:aspartic-type endopeptidase activity)	-
A0A0S3T1U6	A0A0S3T1U6_PHAAN 60S acidic ribosomal protein P0 OS=Vigna angularis var. angularis OX=157739 GN=Vigan.10G038600 PE=3 SV=1	1.59917	0.0416707	GO:0042254(BP:ribosome biogenesis);GO:0002181(BP:cytoplasmic translation);GO:0022625(CC:cytosolic large ribosomal subunit);GO:0030687(CC:preribosome, large subunit precursor);GO:0003735(MF:structural constituent of ribosome);GO:0070180(MF:large ribosomal subunit rRNA binding)	ko03010(Ribosome)
NC_030637.1.1702.4	NC_030637.1.1702.4	1.59295	0.0294912	GO:0009505(CC:plant-type cell wall);GO:0046658(CC:anchored component of plasma membrane);GO:0009506(CC:plasmodesma);GO:0005507(MF:copper ion binding);GO:0016722(MF:oxidoreductase activity, oxidizing metal ions)	-
NW_016115056.1.21.5	NW_016115056.1.21.5	1.5804	0.0270069	GO:0016192(BP:vesicle-mediated transport);GO:0006886(BP:intracellular protein transport);GO:0030131(CC:clathrin adaptor complex);GO:0008565(MF:protein transporter activity)	-
A0A0L9V113	A0A0L9V113_PHAAN Aspartate aminotransferase OS=Phaseolus angularis OX=3914 GN=LR48_Vigan07g243200 PE=4 SV=1	1.56099	0.0327836	GO:0009058(BP:biosynthetic process);GO:0006520(BP:cellular amino acid metabolic process);GO:0005739(CC:mitochondrion);GO:0042802(MF:identical protein binding);GO:0030170(MF:pyridoxal phosphate binding);GO:0004069(MF:L-aspartate:2-oxoglutarate aminotransferase activity);GO:0080130(MF:L-phenylalanine:2-oxoglutarate aminotransferase activity)	ko00950(Isoquinoline alkaloid biosynthesis);ko00360(Phenylalanine metabolism);ko00330(Arginine and proline metabolism);ko00400(Phenylalanine, tyrosine and tryptophan biosynthesis);ko00270(Cysteine and methionine metabolism);ko00220(Arginine biosynthesis);ko00350(Tyrosine metabolism);ko00960(Tropane, piperidine and pyridine alkaloid biosynthesis);ko00250(Alanine, aspartate and glutamate metabolism)
NC_030643.1.153.3	NC_030643.1.153.3	1.54338	0.0343864	GO:0035091(MF:phosphatidylinositol binding)	ko04144(Endocytosis)
NC_030645.1.1234.10	NC_030645.1.1234.10	1.53519	0.0099293	GO:0030245(BP:cellulose catabolic process);GO:0016021(CC:integral component of membrane);GO:0008810(MF:cellulase activity)	ko00500(Starch and sucrose metabolism)
A0A0S3RRW6	A0A0S3RRW6_PHAAN Uncharacterized protein OS=Vigna angularis var. angularis OX=157739 GN=Vigan.04G044600 PE=3 SV=1	1.53134	0.0145293	GO:0016485(BP:protein processing);GO:0009408(BP:response to heat);GO:0005737(CC:cytoplasm);GO:0005524(MF:ATP binding)	ko04213(Longevity regulating pathway - multiple species)
A0A0S3TDD3	A0A0S3TDD3_PHAAN Uncharacterized protein OS=Vigna angularis var. angularis OX=157739 GN=Vigan.UMG010600 PE=4 SV=1	1.5292	0.0133372	-	-
NC_030640.1.439.2	NC_030640.1.439.2	1.52404	0.0406035	GO:0016787(MF:hydrolase activity)	-
A0A0L9UG96	A0A0L9UG96_PHAAN Uncharacterized protein OS=Phaseolus angularis OX=3914 GN=LR48_Vigan04g212300 PE=4 SV=1	1.51886	0.0299284	GO:0048278(BP:vesicle docking);GO:0006906(BP:vesicle fusion);GO:0006886(BP:intracellular protein transport);GO:0006888(BP:ER to Golgi vesicle-mediated transport);GO:0000139(CC:Golgi membrane);GO:0031201(CC:SNARE complex);GO:0016021(CC:integral component of membrane);GO:0005484(MF:SNAP receptor activity);GO:0000149(MF:SNARE binding)	ko04130(SNARE interactions in vesicular transport)
NC_030642.1.68.2	NC_030642.1.68.2	1.51645	0.01973	GO:0016226(BP:iron-sulfur cluster assembly)	-
A0A0S3SD50	A0A0S3SD50_PHAAN Uncharacterized protein OS=Vigna angularis var. angularis OX=157739 GN=Vigan.06G200300 PE=4 SV=1	1.51252	0.0130575	GO:0072321(BP:chaperone-mediated protein transport);GO:0045039(BP:protein import into mitochondrial inner membrane);GO:0042719(CC:mitochondrial intermembrane space protein transporter complex);GO:0042721(CC:mitochondrial inner membrane protein insertion complex);GO:0046872(MF:metal ion binding);GO:0008566(MF:mitochondrial protein-transporting ATPase activity)	-
A0A0L9UJ42	A0A0L9UJ42_PHAAN Phosphoglycerate kinase OS=Phaseolus angularis OX=3914 GN=LR48_Vigan05g031500 PE=3 SV=1	1.50943	0.0295223	GO:0006096(BP:glycolytic process);GO:0004618(MF:phosphoglycerate kinase activity);GO:0005524(MF:ATP binding)	ko00710(Carbon fixation in photosynthetic organisms);ko00010(Glycolysis / Gluconeogenesis)
A0A0S3REY1	A0A0S3REY1_PHAAN 4-alpha-glucanotransferase OS=Vigna angularis var. angularis OX=157739 GN=Vigan.02G193600 PE=3 SV=1	1.50621	0.0398182	GO:0005977(BP:glycogen metabolic process);GO:0004134(MF:4-alpha-glucanotransferase activity)	ko00500(Starch and sucrose metabolism)
A0A0L9U7W3	A0A0L9U7W3_PHAAN Uncharacterized protein OS=Phaseolus angularis OX=3914 GN=LR48_Vigan03g228500 PE=4 SV=1	1.5018	0.0260803	GO:0005634(CC:nucleus);GO:0043565(MF:sequence-specific DNA binding)	-
A0A0L9TL35	A0A0L9TL35_PHAAN Uncharacterized protein OS=Phaseolus angularis OX=3914 GN=LR48_Vigan01g070200 PE=4 SV=1	1.49596	0.0432364	GO:0055114(BP:oxidation-reduction process);GO:0045892(BP:negative regulation of transcription, DNA-templated);GO:0016491(MF:oxidoreductase activity);GO:0010181(MF:FMN binding)	ko00130(Ubiquinone and other terpenoid-quinone biosynthesis)
A0A0S3RWK7	A0A0S3RWK7_PHAAN Uncharacterized protein OS=Vigna angularis var. angularis OX=157739 GN=Vigan.04G238600 PE=4 SV=1	1.49491	0.0412528	GO:0055114(BP:oxidation-reduction process);GO:0016491(MF:oxidoreductase activity)	ko00780(Biotin metabolism);ko00061(Fatty acid biosynthesis);ko00333(Prodigiosin biosyntheses);ko01040(Biosynthesis of unsaturated fatty acids)
A0A0S3RGV0	A0A0S3RGV0_PHAAN Carboxypeptidase OS=Vigna angularis var. angularis OX=157739 GN=Vigan.02G265900 PE=3 SV=1	1.47796	0.00861282	GO:0051603(BP:proteolysis involved in cellular protein catabolic process);GO:0005773(CC:vacuole);GO:0004185(MF:serine-type carboxypeptidase activity)	-
A0A0L9T825	A0A0L9T825_PHAAN T-complex protein 1 subunit gamma OS=Phaseolus angularis OX=3914 GN=LR48_Vigan307s001300 PE=3 SV=1	1.47602	0.0336602	GO:0006457(BP:protein folding);GO:0005737(CC:cytoplasm);GO:0005524(MF:ATP binding);GO:0051082(MF:unfolded protein binding)	-
A0A0L9VS04	A0A0L9VS04_PHAAN Profilin OS=Phaseolus angularis OX=3914 GN=LR48_Vigan11g088300 PE=3 SV=1	1.47454	0.0289096	GO:0042989(BP:sequestering of actin monomers);GO:0005938(CC:cell cortex);GO:0015629(CC:actin cytoskeleton);GO:0003785(MF:actin monomer binding)	ko05131(Shigellosis);ko04015(Rap1 signaling pathway);ko04810(Regulation of actin cytoskeleton);ko05132(Salmonella infection);ko04013(MAPK signaling pathway - fly)
A0A0S3SKC0	A0A0S3SKC0_PHAAN Uncharacterized protein OS=Vigna angularis var. angularis OX=157739 GN=Vigan.07G222400 PE=4 SV=1	1.47312	0.0459558	-	-
NC_030637.1.1954.1	NC_030637.1.1954.1	1.47281	0.00875981	-	-
A0A0S3RCT6	A0A0S3RCT6_PHAAN Uncharacterized protein OS=Vigna angularis var. angularis OX=157739 GN=Vigan.02G107700 PE=4 SV=1	1.46647	0.00652473	-	-
XM_017575102.1	XP_017430591.1	1.46636	0.0232223	GO:0006563(BP:L-serine metabolic process);GO:0035999(BP:tetrahydrofolate interconversion);GO:0006544(BP:glycine metabolic process);GO:0030170(MF:pyridoxal phosphate binding);GO:0004372(MF:glycine hydroxymethyltransferase activity)	ko00630(Glyoxylate and dicarboxylate metabolism);ko00680(Methane metabolism);ko01523(Antifolate resistance);ko00460(Cyanoamino acid metabolism);ko00260(Glycine, serine and threonine metabolism);ko00670(One carbon pool by folate)
A0A0S3QXM1	A0A0S3QXM1_PHAAN 6-phosphogluconate dehydrogenase, decarboxylating OS=Vigna angularis var. angularis OX=157739 GN=Vigan.01G046400 PE=3 SV=1	1.45317	0.0330634	GO:0006098(BP:pentose-phosphate shunt);GO:0055114(BP:oxidation-reduction process);GO:0004616(MF:phosphogluconate dehydrogenase (decarboxylating) activity)	ko00480(Glutathione metabolism);ko00030(Pentose phosphate pathway)
A0A0S3RQJ9	A0A0S3RQJ9_PHAAN Uncharacterized protein OS=Vigna angularis var. angularis OX=157739 GN=Vigan.03G295900 PE=3 SV=1	1.44642	0.0337764	-	ko05225(Hepatocellular carcinoma);ko00982(Drug metabolism - cytochrome P450);ko05418(Fluid shear stress and atherosclerosis);ko00983(Drug metabolism - other enzymes);ko05200(Pathways in cancer);ko05204(Chemical carcinogenesis);ko00480(Glutathione metabolism);ko00980(Metabolism of xenobiotics by cytochrome P450);ko01524(Platinum drug resistance)
A0A0L9TA16	A0A0L9TA16_PHAAN Uncharacterized protein OS=Phaseolus angularis OX=3914 GN=LR48_Vigan406s021700 PE=4 SV=1	1.44496	0.0228387	GO:0016311(BP:dephosphorylation);GO:0003993(MF:acid phosphatase activity)	-
A0A0S3S2N7	A0A0S3S2N7_PHAAN Uncharacterized protein OS=Vigna angularis var. angularis OX=157739 GN=Vigan.05G044100 PE=4 SV=1	1.44352	0.00778499	GO:0016021(CC:integral component of membrane)	-
A0A0S3SFC0	A0A0S3SFC0_PHAAN Uncharacterized protein OS=Vigna angularis var. angularis OX=157739 GN=Vigan.07G015500 PE=4 SV=1	1.44269	0.032816	GO:0009505(CC:plant-type cell wall)	-
A0A0S3SMT9	A0A0S3SMT9_PHAAN Uncharacterized protein OS=Vigna angularis var. angularis OX=157739 GN=Vigan.08G073300 PE=4 SV=1	1.44173	0.0455331	GO:0019388(BP:galactose catabolic process);GO:0019252(BP:starch biosynthetic process);GO:0006006(BP:glucose metabolic process);GO:0009590(BP:detection of gravity);GO:0005978(BP:glycogen biosynthetic process);GO:0005829(CC:cytosol);GO:0009570(CC:chloroplast stroma);GO:0010319(CC:stromule);GO:0000287(MF:magnesium ion binding);GO:0004614(MF:phosphoglucomutase activity)	ko00030(Pentose phosphate pathway);ko00500(Starch and sucrose metabolism);ko00521(Streptomycin biosynthesis);ko00052(Galactose metabolism);ko00520(Amino sugar and nucleotide sugar metabolism);ko00230(Purine metabolism);ko00010(Glycolysis / Gluconeogenesis)
A0A0S3R2I3	A0A0S3R2I3_PHAAN Uncharacterized protein OS=Vigna angularis var. angularis OX=157739 GN=Vigan.01G268100 PE=3 SV=1	1.43946	0.0463598	GO:0051085(BP:chaperone mediated protein folding requiring cofactor);GO:0006986(BP:response to unfolded protein);GO:0005759(CC:mitochondrial matrix);GO:0046872(MF:metal ion binding);GO:0051087(MF:chaperone binding);GO:0051082(MF:unfolded protein binding)	-
A0A0L9VCX3	A0A0L9VCX3_PHAAN Superoxide dismutase [Cu-Zn] OS=Phaseolus angularis OX=3914 GN=LR48_Vigan09g157400 PE=3 SV=1	1.43832	0.043703	GO:0019430(BP:removal of superoxide radicals);GO:0055114(BP:oxidation-reduction process);GO:0005737(CC:cytoplasm);GO:0005507(MF:copper ion binding);GO:0004784(MF:superoxide dismutase activity);GO:0008270(MF:zinc ion binding)	ko05014(Amyotrophic lateral sclerosis (ALS));ko04146(Peroxisome);ko05020(Prion diseases);ko05016(Huntington's disease);ko04213(Longevity regulating pathway - multiple species)
XM_017555234.1	XP_017410723.1	1.43591	0.0270659	GO:0005993(BP:trehalose catabolic process);GO:0005509(MF:calcium ion binding);GO:0004555(MF:alpha,alpha-trehalase activity)	ko00500(Starch and sucrose metabolism)
NC_030640.1.827.5	NC_030640.1.827.5	1.43119	0.0496991	GO:0015986(BP:ATP synthesis coupled proton transport);GO:0045261(CC:proton-transporting ATP synthase complex, catalytic core F(1));GO:0046961(MF:proton-transporting ATPase activity, rotational mechanism);GO:0046933(MF:proton-transporting ATP synthase activity, rotational mechanism)	ko05016(Huntington's disease);ko05010(Alzheimer's disease);ko00190(Oxidative phosphorylation);ko05012(Parkinson's disease);ko04714(Thermogenesis)
A0A0L9VJ72	A0A0L9VJ72_PHAAN Uncharacterized protein OS=Phaseolus angularis OX=3914 GN=LR48_Vigan10g068100 PE=3 SV=1	1.43067	0.0470692	GO:0006508(BP:proteolysis);GO:0004185(MF:serine-type carboxypeptidase activity)	-
A0A0S3SDF9	A0A0S3SDF9_PHAAN Proteasome assembly chaperone 2 OS=Vigna angularis var. angularis OX=157739 GN=Vigan.06G217000 PE=3 SV=1	1.4303	0.0291795	GO:0043248(BP:proteasome assembly);GO:0005829(CC:cytosol);GO:0000502(CC:proteasome complex);GO:0005634(CC:nucleus)	-
NW_016114975.1.54.8	NW_016114975.1.54.8	1.42344	0.0328303	GO:0017196(BP:N-terminal peptidyl-methionine acetylation);GO:0005737(CC:cytoplasm);GO:0004596(MF:peptide alpha-N-acetyltransferase activity)	-
A0A0S3RXE2	A0A0S3RXE2_PHAAN Uncharacterized protein OS=Vigna angularis var. angularis OX=157739 GN=Vigan.04G279400 PE=4 SV=1	1.41977	0.0158405	GO:0016021(CC:integral component of membrane)	-
A0A0L9TJY7	A0A0L9TJY7_PHAAN Uncharacterized protein OS=Phaseolus angularis OX=3914 GN=LR48_Vigan01g048800 PE=4 SV=1	1.41642	0.0373787	GO:0006607(BP:NLS-bearing protein import into nucleus);GO:0000060(BP:protein import into nucleus, translocation);GO:0006610(BP:ribosomal protein import into nucleus);GO:0031965(CC:nuclear membrane);GO:0034399(CC:nuclear periphery);GO:0005737(CC:cytoplasm);GO:0008565(MF:protein transporter activity);GO:0008536(MF:Ran GTPase binding);GO:0008139(MF:nuclear localization sequence binding)	-
A0A0S3R869	A0A0S3R869_PHAAN Uncharacterized protein OS=Vigna angularis var. angularis OX=157739 GN=Vigan.01G463100 PE=4 SV=1	1.41599	0.0430364	GO:0055114(BP:oxidation-reduction process);GO:0004028(MF:3-chloroallyl aldehyde dehydrogenase activity);GO:0003842(MF:1-pyrroline-5-carboxylate dehydrogenase activity);GO:0004029(MF:aldehyde dehydrogenase (NAD) activity)	ko00250(Alanine, aspartate and glutamate metabolism);ko00330(Arginine and proline metabolism)
A0A0S3RAQ5	A0A0S3RAQ5_PHAAN Endoglucanase OS=Vigna angularis var. angularis OX=157739 GN=Vigan.02G028600 PE=3 SV=1	1.41283	0.0326377	GO:0030245(BP:cellulose catabolic process);GO:0016021(CC:integral component of membrane);GO:0008810(MF:cellulase activity)	-
A0A0L9V7K1	A0A0L9V7K1_PHAAN Uncharacterized protein (Fragment) OS=Phaseolus angularis OX=3914 GN=LR48_Vigan08g187200 PE=3 SV=1	1.41104	0.0213934	GO:0016226(BP:iron-sulfur cluster assembly);GO:0005758(CC:mitochondrial intermembrane space);GO:0046872(MF:metal ion binding);GO:0051537(MF:2 iron, 2 sulfur cluster binding)	-
NC_030638.1.1169.10	NC_030638.1.1169.10	1.40759	0.0489711	GO:0002183(BP:cytoplasmic translational initiation);GO:0070993(CC:translation preinitiation complex);GO:0005852(CC:eukaryotic translation initiation factor 3 complex)	-
NC_030644.1.928.2	NC_030644.1.928.2	1.40469	0.0317712	GO:0016192(BP:vesicle-mediated transport);GO:0006886(BP:intracellular protein transport);GO:0000139(CC:Golgi membrane);GO:0030126(CC:COPI vesicle coat);GO:0005198(MF:structural molecule activity)	-
XM_017551604.1	XP_017407093.1	1.39947	0.0492714	GO:0006749(BP:glutathione metabolic process);GO:0010731(BP:protein glutathionylation);GO:0005737(CC:cytoplasm);GO:0004364(MF:glutathione transferase activity)	ko05225(Hepatocellular carcinoma);ko00982(Drug metabolism - cytochrome P450);ko05418(Fluid shear stress and atherosclerosis);ko00983(Drug metabolism - other enzymes);ko05200(Pathways in cancer);ko05204(Chemical carcinogenesis);ko00480(Glutathione metabolism);ko00980(Metabolism of xenobiotics by cytochrome P450);ko01524(Platinum drug resistance)
NC_030641.1.242.3	NC_030641.1.242.3	1.39728	0.0419381	GO:0097503(BP:sialylation);GO:0018279(BP:protein N-linked glycosylation via asparagine);GO:0009311(BP:oligosaccharide metabolic process);GO:0005794(CC:Golgi apparatus);GO:0016021(CC:integral component of membrane);GO:0003836(MF:beta-galactoside (CMP) alpha-2,3-sialyltransferase activity)	-
A0A0L9TY31	A0A0L9TY31_PHAAN Importin subunit alpha OS=Phaseolus angularis OX=3914 GN=LR48_Vigan02g162800 PE=3 SV=1	1.39669	0.0451943	GO:0006607(BP:NLS-bearing protein import into nucleus);GO:0005643(CC:nuclear pore);GO:0005654(CC:nucleoplasm);GO:0005829(CC:cytosol);GO:0008565(MF:protein transporter activity);GO:0008139(MF:nuclear localization sequence binding)	-
A0A0S3SV28	A0A0S3SV28_PHAAN Uncharacterized protein OS=Vigna angularis var. angularis OX=157739 GN=Vigan.08G368000 PE=4 SV=1	1.39619	0.00205733	-	-
A0A0L9TE86	A0A0L9TE86_PHAAN Uncharacterized protein OS=Phaseolus angularis OX=3914 GN=LR48_Vigan598s001900 PE=3 SV=1	1.38435	0.0187431	GO:0042026(BP:protein refolding);GO:0005737(CC:cytoplasm);GO:0005524(MF:ATP binding)	-
XM_017561094.1	XP_017416583.1	1.3818	0.0492484	GO:0006122(BP:mitochondrial electron transport, ubiquinol to cytochrome c);GO:0009060(BP:aerobic respiration);GO:0016485(BP:protein processing);GO:0005750(CC:mitochondrial respiratory chain complex III);GO:0008270(MF:zinc ion binding);GO:0004222(MF:metalloendopeptidase activity)	-
A0A0S3R0N9	A0A0S3R0N9_PHAAN Uncharacterized protein OS=Vigna angularis var. angularis OX=157739 GN=Vigan.01G170500 PE=4 SV=1	1.38077	0.0424457	GO:0043248(BP:proteasome assembly);GO:0043161(BP:proteasome-mediated ubiquitin-dependent protein catabolic process);GO:0008541(CC:proteasome regulatory particle, lid subcomplex);GO:0005634(CC:nucleus);GO:0005829(CC:cytosol)	ko05169(Epstein-Barr virus infection);ko03050(Proteasome)
A0A0S3RLE1	A0A0S3RLE1_PHAAN Uncharacterized protein OS=Vigna angularis var. angularis OX=157739 GN=Vigan.03G112800 PE=4 SV=1	1.3777	0.028111	GO:0000398(BP:mRNA splicing, via spliceosome);GO:0005685(CC:U1 snRNP);GO:0019013(CC:viral nucleocapsid);GO:0035614(MF:snRNA stem-loop binding);GO:0030619(MF:U1 snRNA binding);GO:0000166(MF:nucleotide binding)	ko03040(Spliceosome)
NC_030643.1.411.1	NC_030643.1.411.1	1.37456	0.0245423	GO:0006096(BP:glycolytic process);GO:0005737(CC:cytoplasm);GO:0004332(MF:fructose-bisphosphate aldolase activity)	-
A0A0S3SCI7	A0A0S3SCI7_PHAAN Protein disulfide-isomerase OS=Vigna angularis var. angularis OX=157739 GN=Vigan.06G184700 PE=3 SV=1	1.37098	0.0414508	GO:0006457(BP:protein folding);GO:0034976(BP:response to endoplasmic reticulum stress);GO:0045454(BP:cell redox homeostasis);GO:0005783(CC:endoplasmic reticulum);GO:0003756(MF:protein disulfide isomerase activity)	ko04141(Protein processing in endoplasmic reticulum)
NC_030638.1.415.3	NC_030638.1.415.3	1.36382	0.0235205	GO:0008152(BP:metabolic process);GO:0016813(MF:hydrolase activity, acting on carbon-nitrogen (but not peptide) bonds, in linear amidines)	ko00230(Purine metabolism)
A0A0S3TC26	A0A0S3TC26_PHAAN Uncharacterized protein OS=Vigna angularis var. angularis OX=157739 GN=Vigan.11G213200 PE=4 SV=1	1.36171	0.0356424	GO:0016567(BP:protein ubiquitination);GO:0006511(BP:ubiquitin-dependent protein catabolic process);GO:0008270(MF:zinc ion binding)	-
A0A0S3QYL6	A0A0S3QYL6_PHAAN Alpha-galactosidase OS=Vigna angularis var. angularis OX=157739 GN=Vigan.01G092100 PE=3 SV=1	1.35828	0.017678	GO:0005975(BP:carbohydrate metabolic process);GO:0052692(MF:raffinose alpha-galactosidase activity)	-
A0A0L9VAK7	A0A0L9VAK7_PHAAN Polyadenylate-binding protein OS=Phaseolus angularis OX=3914 GN=LR48_Vigan09g069200 PE=3 SV=1	1.35713	0.0280327	GO:0005737(CC:cytoplasm);GO:0000166(MF:nucleotide binding);GO:0003723(MF:RNA binding)	ko03013(RNA transport);ko03015(mRNA surveillance pathway);ko03018(RNA degradation)
A0A0L9TX67	A0A0L9TX67_PHAAN Uncharacterized protein OS=Phaseolus angularis OX=3914 GN=LR48_Vigan02g128500 PE=4 SV=1	1.35664	0.0399389	GO:0055114(BP:oxidation-reduction process);GO:1901006(BP:ubiquinone-6 biosynthetic process);GO:0005739(CC:mitochondrion);GO:0016020(CC:membrane);GO:0008137(MF:NADH dehydrogenase (ubiquinone) activity)	ko04932(Non-alcoholic fatty liver disease (NAFLD));ko04723(Retrograde endocannabinoid signaling);ko05012(Parkinson's disease);ko04714(Thermogenesis);ko00190(Oxidative phosphorylation);ko05010(Alzheimer's disease);ko05016(Huntington's disease)
A0A0S3SEY4	A0A0S3SEY4_PHAAN Uncharacterized protein OS=Vigna angularis var. angularis OX=157739 GN=Vigan.06G270500 PE=4 SV=1	1.35638	0.0431527	GO:0055114(BP:oxidation-reduction process);GO:0008270(MF:zinc ion binding);GO:0016491(MF:oxidoreductase activity)	-
A0A0L9TY99	A0A0L9TY99_PHAAN Uncharacterized protein OS=Phaseolus angularis OX=3914 GN=LR48_Vigan02g170800 PE=4 SV=1	1.35554	0.0149555	GO:0046836(BP:glycolipid transport);GO:0005737(CC:cytoplasm);GO:0017089(MF:glycolipid transporter activity);GO:0051861(MF:glycolipid binding)	-
A0A0S3RK85	A0A0S3RK85_PHAAN Uncharacterized protein OS=Vigna angularis var. angularis OX=157739 GN=Vigan.03G057000 PE=3 SV=1	1.35249	0.0267094	GO:0006457(BP:protein folding);GO:0005829(CC:cytosol);GO:0005524(MF:ATP binding);GO:0051082(MF:unfolded protein binding)	-
NC_030645.1.702.8	NC_030645.1.702.8	1.34868	0.0479153	GO:0003924(MF:GTPase activity);GO:0005525(MF:GTP binding)	ko04139(Mitophagy - yeast);ko04621(NOD-like receptor signaling pathway);ko04214(Apoptosis - fly);ko04668(TNF signaling pathway);ko04217(Necroptosis)
NC_030638.1.75.5	NC_030638.1.75.5	1.34415	0.0425801	GO:0009251(BP:glucan catabolic process);GO:0008422(MF:beta-glucosidase activity)	ko00940(Phenylpropanoid biosynthesis);ko00460(Cyanoamino acid metabolism);ko00500(Starch and sucrose metabolism)
A0A0S3SLF2	A0A0S3SLF2_PHAAN Uncharacterized protein OS=Vigna angularis var. angularis OX=157739 GN=Vigan.08G019800 PE=4 SV=1	1.33935	0.0485626	GO:0006607(BP:NLS-bearing protein import into nucleus);GO:0000060(BP:protein import into nucleus, translocation);GO:0006610(BP:ribosomal protein import into nucleus);GO:0031965(CC:nuclear membrane);GO:0034399(CC:nuclear periphery);GO:0005737(CC:cytoplasm);GO:0008565(MF:protein transporter activity);GO:0008536(MF:Ran GTPase binding);GO:0008139(MF:nuclear localization sequence binding)	-
A0A0S3RJ90	A0A0S3RJ90_PHAAN Uncharacterized protein OS=Vigna angularis var. angularis OX=157739 GN=Vigan.03G016800 PE=4 SV=1	1.33888	0.011475	-	-
A0A0S3SB39	A0A0S3SB39_PHAAN Uncharacterized protein OS=Vigna angularis var. angularis OX=157739 GN=Vigan.06G119100 PE=3 SV=1	1.33885	0.0417687	GO:0009097(BP:isoleucine biosynthetic process);GO:0009099(BP:valine biosynthetic process);GO:0055114(BP:oxidation-reduction process);GO:0004455(MF:ketol-acid reductoisomerase activity);GO:0046872(MF:metal ion binding);GO:0016853(MF:isomerase activity)	ko00290(Valine, leucine and isoleucine biosynthesis);ko00770(Pantothenate and CoA biosynthesis)
A0A0S3RYS2	A0A0S3RYS2_PHAAN Uncharacterized protein OS=Vigna angularis var. angularis OX=157739 GN=Vigan.04G329100 PE=3 SV=1	1.33235	0.0238185	GO:0009089(BP:lysine biosynthetic process via diaminopimelate);GO:0008836(MF:diaminopimelate decarboxylase activity)	ko00300(Lysine biosynthesis)
A0A0S3RHY2	A0A0S3RHY2_PHAAN Carboxypeptidase OS=Vigna angularis var. angularis OX=157739 GN=Vigan.02G321700 PE=3 SV=1	1.33035	0.0361905	GO:0051603(BP:proteolysis involved in cellular protein catabolic process);GO:0005773(CC:vacuole);GO:0004185(MF:serine-type carboxypeptidase activity)	-
A0A0S3R301	A0A0S3R301_PHAAN Uncharacterized protein OS=Vigna angularis var. angularis OX=157739 GN=Vigan.01G263800 PE=4 SV=1	1.32957	0.00450234	-	-
A0A0S3SGH8	A0A0S3SGH8_PHAAN Uncharacterized protein OS=Vigna angularis var. angularis OX=157739 GN=Vigan.07G050400 PE=3 SV=1	1.32834	0.0104402	GO:0006096(BP:glycolytic process);GO:0003988(MF:acetyl-CoA C-acyltransferase activity);GO:0004807(MF:triose-phosphate isomerase activity)	ko00051(Fructose and mannose metabolism);ko00562(Inositol phosphate metabolism);ko00710(Carbon fixation in photosynthetic organisms);ko00010(Glycolysis / Gluconeogenesis)
A0A0S3S1E5	A0A0S3S1E5_PHAAN Serine hydroxymethyltransferase OS=Vigna angularis var. angularis OX=157739 GN=Vigan.04G434200 PE=3 SV=1	1.32349	0.0444935	GO:0006563(BP:L-serine metabolic process);GO:0035999(BP:tetrahydrofolate interconversion);GO:0032259(BP:methylation);GO:0006544(BP:glycine metabolic process);GO:0030170(MF:pyridoxal phosphate binding);GO:0008168(MF:methyltransferase activity);GO:0004372(MF:glycine hydroxymethyltransferase activity)	ko00630(Glyoxylate and dicarboxylate metabolism);ko00680(Methane metabolism);ko01523(Antifolate resistance);ko00460(Cyanoamino acid metabolism);ko00260(Glycine, serine and threonine metabolism);ko00670(One carbon pool by folate)
A0A0L9VGM1	A0A0L9VGM1_PHAAN Uncharacterized protein OS=Phaseolus angularis OX=3914 GN=LR48_Vigan10g002000 PE=4 SV=1	1.322	0.0317075	GO:0008152(BP:metabolic process);GO:0016021(CC:integral component of membrane);GO:0003824(MF:catalytic activity)	ko00230(Purine metabolism);ko00740(Riboflavin metabolism);ko00500(Starch and sucrose metabolism);ko00760(Nicotinate and nicotinamide metabolism);ko00770(Pantothenate and CoA biosynthesis);ko00240(Pyrimidine metabolism)
A0A0S3SSI5	A0A0S3SSI5_PHAAN Isocitrate dehydrogenase [NAD] subunit, mitochondrial OS=Vigna angularis var. angularis OX=157739 GN=Vigan.08G259000 PE=3 SV=1	1.31771	0.0279331	GO:0006099(BP:tricarboxylic acid cycle);GO:0005739(CC:mitochondrion);GO:0051287(MF:NAD binding);GO:0000287(MF:magnesium ion binding);GO:0004449(MF:isocitrate dehydrogenase (NAD+) activity)	ko00020(Citrate cycle (TCA cycle))
A0A0L9TDV6	A0A0L9TDV6_PHAAN Cysteine proteinase inhibitor OS=Phaseolus angularis OX=3914 GN=LR48_Vigan528s001500 PE=3 SV=1	1.31758	0.0267388	GO:0010951(BP:negative regulation of endopeptidase activity);GO:0004869(MF:cysteine-type endopeptidase inhibitor activity)	-
NC_030646.1.1198.6	NC_030646.1.1198.6	1.31578	0.0205069	GO:0003677(MF:DNA binding)	-
A0A0S3TBK1	A0A0S3TBK1_PHAAN Uncharacterized protein OS=Vigna angularis var. angularis OX=157739 GN=Vigan.11G170100 PE=4 SV=1	1.31109	0.0387251	GO:0022904(BP:respiratory electron transport chain);GO:0005743(CC:mitochondrial inner membrane);GO:0008137(MF:NADH dehydrogenase (ubiquinone) activity)	ko00190(Oxidative phosphorylation);ko05010(Alzheimer's disease);ko05016(Huntington's disease);ko05012(Parkinson's disease);ko04714(Thermogenesis);ko04932(Non-alcoholic fatty liver disease (NAFLD));ko04723(Retrograde endocannabinoid signaling)
XM_017583774.1	XP_017439263.1	1.30672	0.0151602	GO:0016021(CC:integral component of membrane)	-
XM_017569832.1	XP_017425321.1	1.29379	0.00366602	GO:0006397(BP:mRNA processing);GO:0005634(CC:nucleus);GO:0003723(MF:RNA binding);GO:0000166(MF:nucleotide binding)	ko03040(Spliceosome)
A0A0L9VM15	A0A0L9VM15_PHAAN Proteasome subunit alpha type OS=Phaseolus angularis OX=3914 GN=LR48_Vigan10g197700 PE=3 SV=1	1.28804	0.0316099	GO:0006511(BP:ubiquitin-dependent protein catabolic process);GO:0005737(CC:cytoplasm);GO:0019773(CC:proteasome core complex, alpha-subunit complex);GO:0005634(CC:nucleus);GO:0004298(MF:threonine-type endopeptidase activity)	ko03050(Proteasome)
A0A0L9U8F3	A0A0L9U8F3_PHAAN Uncharacterized protein OS=Phaseolus angularis OX=3914 GN=LR48_Vigan03g212600 PE=4 SV=1	1.28553	0.0421608	GO:0004419(MF:hydroxymethylglutaryl-CoA lyase activity)	ko04146(Peroxisome);ko00650(Butanoate metabolism);ko00072(Synthesis and degradation of ketone bodies);ko00280(Valine, leucine and isoleucine degradation);ko00281(Geraniol degradation)
A0A0L9VT07	A0A0L9VT07_PHAAN Uncharacterized protein OS=Phaseolus angularis OX=3914 GN=LR48_Vigan11g124400 PE=4 SV=1	1.28081	0.0446473	GO:0055114(BP:oxidation-reduction process);GO:0016491(MF:oxidoreductase activity)	-
NC_030645.1.449.6	NC_030645.1.449.6	1.27532	0.0434845	GO:0005789(CC:endoplasmic reticulum membrane);GO:0016021(CC:integral component of membrane);GO:0005525(MF:GTP binding);GO:0003924(MF:GTPase activity)	-
A0A0S3S3W8	A0A0S3S3W8_PHAAN Uncharacterized protein OS=Vigna angularis var. angularis OX=157739 GN=Vigan.05G088000 PE=4 SV=1	1.27153	0.0252645	GO:0007030(BP:Golgi organization);GO:0031468(BP:nuclear envelope reassembly);GO:0061025(BP:membrane fusion);GO:0043161(BP:proteasome-mediated ubiquitin-dependent protein catabolic process);GO:0005634(CC:nucleus);GO:0005829(CC:cytosol);GO:0043130(MF:ubiquitin binding)	ko04141(Protein processing in endoplasmic reticulum)
XM_017579625.1	XP_017435114.1	1.26698	0.0186778	GO:0006850(BP:mitochondrial pyruvate transmembrane transport);GO:0005743(CC:mitochondrial inner membrane)	-
NC_030638.1.1589.1	NC_030638.1.1589.1	1.26647	0.010812	GO:0018108(BP:peptidyl-tyrosine phosphorylation);GO:0004713(MF:protein tyrosine kinase activity);GO:0005524(MF:ATP binding);GO:0004674(MF:protein serine/threonine kinase activity)	ko04626(Plant-pathogen interaction)
A0A0L9U7B9	A0A0L9U7B9_PHAAN V-type proton ATPase subunit C OS=Phaseolus angularis OX=3914 GN=LR48_Vigan03g172100 PE=3 SV=1	1.26176	0.00557225	GO:0015991(BP:ATP hydrolysis coupled proton transport);GO:0033180(CC:proton-transporting V-type ATPase, V1 domain);GO:0016787(MF:hydrolase activity);GO:0015078(MF:hydrogen ion transmembrane transporter activity)	ko04966(Collecting duct acid secretion);ko05120(Epithelial cell signaling in Helicobacter pylori infection);ko04145(Phagosome);ko00190(Oxidative phosphorylation);ko04150(mTOR signaling pathway);ko05110(Vibrio cholerae infection);ko04721(Synaptic vesicle cycle);ko05323(Rheumatoid arthritis)
A0A0S3T4Z4	A0A0S3T4Z4_PHAAN Uncharacterized protein OS=Vigna angularis var. angularis OX=157739 GN=Vigan.10G148300 PE=4 SV=1	1.26067	0.0187167	GO:0055114(BP:oxidation-reduction process);GO:0016021(CC:integral component of membrane);GO:0016705(MF:oxidoreductase activity, acting on paired donors, with incorporation or reduction of molecular oxygen);GO:0031418(MF:L-ascorbic acid binding);GO:0005506(MF:iron ion binding)	ko00330(Arginine and proline metabolism)
A0A0S3S5F8	A0A0S3S5F8_PHAAN Signal peptidase complex subunit 3 OS=Vigna angularis var. angularis OX=157739 GN=Vigan.05G151100 PE=3 SV=1	1.25647	0.0486059	GO:0006465(BP:signal peptide processing);GO:0016021(CC:integral component of membrane);GO:0005787(CC:signal peptidase complex);GO:0008233(MF:peptidase activity)	ko03060(Protein export)
A0A0S3TCV5	A0A0S3TCV5_PHAAN Uncharacterized protein OS=Vigna angularis var. angularis OX=157739 GN=Vigan.11G248200 PE=4 SV=1	1.25596	0.030193	GO:0098869(BP:cellular oxidant detoxification);GO:0055114(BP:oxidation-reduction process);GO:0051920(MF:peroxiredoxin activity);GO:0004601(MF:peroxidase activity)	-
A0A0L9TF45	A0A0L9TF45_PHAAN Xylose isomerase OS=Phaseolus angularis OX=3914 GN=LR48_Vigan627s008100 PE=3 SV=1	1.25301	0.0333808	GO:0042732(BP:D-xylose metabolic process);GO:0006098(BP:pentose-phosphate shunt);GO:0005737(CC:cytoplasm);GO:0016020(CC:membrane);GO:0046872(MF:metal ion binding);GO:0009045(MF:xylose isomerase activity)	ko00051(Fructose and mannose metabolism);ko00040(Pentose and glucuronate interconversions)
A0A0S3RKS6	A0A0S3RKS6_PHAAN 60S acidic ribosomal protein P0 OS=Vigna angularis var. angularis OX=157739 GN=Vigan.03G079600 PE=3 SV=1	1.24912	0.0355567	GO:0042254(BP:ribosome biogenesis);GO:0002181(BP:cytoplasmic translation);GO:0022625(CC:cytosolic large ribosomal subunit);GO:0030687(CC:preribosome, large subunit precursor);GO:0003735(MF:structural constituent of ribosome);GO:0070180(MF:large ribosomal subunit rRNA binding)	ko03010(Ribosome)
NW_016115056.1.39.8	NW_016115056.1.39.8	1.24629	0.0451217	GO:0006520(BP:cellular amino acid metabolic process);GO:0009058(BP:biosynthetic process);GO:0030170(MF:pyridoxal phosphate binding);GO:0042802(MF:identical protein binding);GO:0004069(MF:L-aspartate:2-oxoglutarate aminotransferase activity);GO:0080130(MF:L-phenylalanine:2-oxoglutarate aminotransferase activity)	ko00950(Isoquinoline alkaloid biosynthesis);ko00360(Phenylalanine metabolism);ko00330(Arginine and proline metabolism);ko00400(Phenylalanine, tyrosine and tryptophan biosynthesis);ko00270(Cysteine and methionine metabolism);ko00220(Arginine biosynthesis);ko00350(Tyrosine metabolism);ko00960(Tropane, piperidine and pyridine alkaloid biosynthesis);ko00710(Carbon fixation in photosynthetic organisms…
A0A0S3QZN2	A0A0S3QZN2_PHAAN Uncharacterized protein OS=Vigna angularis var. angularis OX=157739 GN=Vigan.01G126300 PE=4 SV=1	1.24176	0.00701982	GO:0045454(BP:cell redox homeostasis);GO:0055114(BP:oxidation-reduction process);GO:0005623(CC:cell);GO:0009055(MF:electron transfer activity);GO:0015035(MF:protein disulfide oxidoreductase activity)	-
NC_030643.1.1320.11	NC_030643.1.1320.11	1.24152	0.0112585	GO:0005737(CC:cytoplasm);GO:0000166(MF:nucleotide binding);GO:0003723(MF:RNA binding)	-
A0A0L9UNB5	A0A0L9UNB5_PHAAN Uncharacterized protein OS=Phaseolus angularis OX=3914 GN=LR48_Vigan05g161900 PE=4 SV=1	1.24035	0.0497609	GO:0008806(MF:carboxymethylenebutenolidase activity)	ko00361(Chlorocyclohexane and chlorobenzene degradation);ko00623(Toluene degradation);ko00364(Fluorobenzoate degradation)
NC_030645.1.1164.2	NC_030645.1.1164.2	1.23974	0.0234086	GO:0006606(BP:protein import into nucleus);GO:0006611(BP:protein export from nucleus);GO:0005635(CC:nuclear envelope);GO:0005829(CC:cytosol);GO:0005049(MF:nuclear export signal receptor activity);GO:0008536(MF:Ran GTPase binding)	-
A0A0L9TJ92	A0A0L9TJ92_PHAAN Signal recognition particle subunit SRP68 OS=Phaseolus angularis OX=3914 GN=LR48_Vigan01g003600 PE=3 SV=1	1.23884	0.0321798	GO:0006614(BP:SRP-dependent cotranslational protein targeting to membrane);GO:0005786(CC:signal recognition particle, endoplasmic reticulum targeting);GO:0005783(CC:endoplasmic reticulum);GO:0030942(MF:endoplasmic reticulum signal peptide binding);GO:0005047(MF:signal recognition particle binding);GO:0008312(MF:7S RNA binding)	ko03060(Protein export)
A0A0L9UQE4	A0A0L9UQE4_PHAAN Uncharacterized protein OS=Phaseolus angularis OX=3914 GN=LR48_Vigan06g012300 PE=4 SV=1	1.23328	0.0259254	GO:0006888(BP:ER to Golgi vesicle-mediated transport);GO:0043547(BP:positive regulation of GTPase activity);GO:0005737(CC:cytoplasm);GO:0030008(CC:TRAPP complex);GO:0017112(MF:Rab guanyl-nucleotide exchange factor activity)	-
A0A0S3R695	A0A0S3R695_PHAAN Malate synthase OS=Vigna angularis var. angularis OX=157739 GN=Vigan.01G393000 PE=3 SV=1	1.22474	0.0199915	GO:0006099(BP:tricarboxylic acid cycle);GO:0006097(BP:glyoxylate cycle);GO:0009514(CC:glyoxysome);GO:0004474(MF:malate synthase activity)	ko00630(Glyoxylate and dicarboxylate metabolism);ko00620(Pyruvate metabolism)
NW_016115056.1.24.23	NW_016115056.1.24.23	1.22412	0.019989	GO:0016021(CC:integral component of membrane)	-
A0A0S3RQB5	A0A0S3RQB5_PHAAN Proteasome subunit alpha type OS=Vigna angularis var. angularis OX=157739 GN=Vigan.03G283200 PE=3 SV=1	1.22316	0.0285275	GO:0006511(BP:ubiquitin-dependent protein catabolic process);GO:0005737(CC:cytoplasm);GO:0019773(CC:proteasome core complex, alpha-subunit complex);GO:0005634(CC:nucleus);GO:0004298(MF:threonine-type endopeptidase activity)	ko03050(Proteasome)
A0A0S3RGH8	A0A0S3RGH8_PHAAN Peptidyl-prolyl cis-trans isomerase OS=Vigna angularis var. angularis OX=157739 GN=Vigan.02G254700 PE=4 SV=1	1.22226	0.0121647	GO:0000413(BP:protein peptidyl-prolyl isomerization);GO:0003755(MF:peptidyl-prolyl cis-trans isomerase activity)	-
A0A0S3TCZ8	A0A0S3TCZ8_PHAAN Phosphotransferase OS=Vigna angularis var. angularis OX=157739 GN=Vigan.11G253700 PE=3 SV=1	1.22198	0.0498964	GO:0001678(BP:cellular glucose homeostasis);GO:0046835(BP:carbohydrate phosphorylation);GO:0051156(BP:glucose 6-phosphate metabolic process);GO:0006096(BP:glycolytic process);GO:0005829(CC:cytosol);GO:0005536(MF:glucose binding);GO:0005524(MF:ATP binding);GO:0004340(MF:glucokinase activity);GO:0019158(MF:mannokinase activity);GO:0008865(MF:fructokinase activity)	ko00524(Neomycin, kanamycin and gentamicin biosynthesis);ko00521(Streptomycin biosynthesis);ko05230(Central carbon metabolism in cancer);ko00520(Amino sugar and nucleotide sugar metabolism);ko04930(Type II diabetes mellitus);ko04066(HIF-1 signaling pathway);ko00010(Glycolysis / Gluconeogenesis);ko00052(Galactose metabolism);ko04973(Carbohydrate digestion and absorption);ko04910(Insulin signaling …
A0A0L9VS44	A0A0L9VS44_PHAAN Uncharacterized protein OS=Phaseolus angularis OX=3914 GN=LR48_Vigan11g080600 PE=3 SV=1	1.21554	0.00656701	GO:0003860(MF:3-hydroxyisobutyryl-CoA hydrolase activity)	ko00640(Propanoate metabolism);ko00280(Valine, leucine and isoleucine degradation);ko00410(beta-Alanine metabolism)
A0A0L9VSE5	A0A0L9VSE5_PHAAN Uncharacterized protein OS=Phaseolus angularis OX=3914 GN=LR48_Vigan11g091100 PE=4 SV=1	1.21039	0.0305174	GO:0015986(BP:ATP synthesis coupled proton transport);GO:0000276(CC:mitochondrial proton-transporting ATP synthase complex, coupling factor F(o));GO:0015078(MF:hydrogen ion transmembrane transporter activity)	ko00190(Oxidative phosphorylation);ko04714(Thermogenesis)
XM_017584109.1	XP_017439598.1	1.20779	0.0467328	GO:0016021(CC:integral component of membrane);GO:0005643(CC:nuclear pore)	ko03013(RNA transport)
NC_030647.1.61.139	NC_030647.1.61.139	1.20651	0.0467477	GO:0031122(BP:cytoplasmic microtubule organization);GO:0005634(CC:nucleus);GO:0005524(MF:ATP binding);GO:0008568(MF:microtubule-severing ATPase activity)	-
A0A0S3RHI1	A0A0S3RHI1_PHAAN Uncharacterized protein OS=Vigna angularis var. angularis OX=157739 GN=Vigan.02G306800 PE=4 SV=1	1.20568	0.0353891	GO:0045454(BP:cell redox homeostasis);GO:0055114(BP:oxidation-reduction process);GO:0005623(CC:cell);GO:0009055(MF:electron transfer activity);GO:0015035(MF:protein disulfide oxidoreductase activity)	-
NC_030641.1.652.3	NC_030641.1.652.3	1.20478	0.00666111	GO:0000154(BP:rRNA modification);GO:0032040(CC:small-subunit processome);GO:0031428(CC:box C/D snoRNP complex);GO:0030515(MF:snoRNA binding)	ko03008(Ribosome biogenesis in eukaryotes)
NC_030640.1.772.3	NC_030640.1.772.3	1.20354	0.00285365	GO:0000165(BP:MAPK cascade);GO:0004672(MF:protein kinase activity);GO:0005524(MF:ATP binding)	-
A0A0S3RA67	A0A0S3RA67_PHAAN Uncharacterized protein OS=Vigna angularis var. angularis OX=157739 GN=Vigan.01G551400 PE=4 SV=1	1.20335	0.0343229	GO:0016567(BP:protein ubiquitination);GO:0010265(BP:SCF complex assembly);GO:0005634(CC:nucleus)	-
A0A0S3RRD0	A0A0S3RRD0_PHAAN Uncharacterized protein OS=Vigna angularis var. angularis OX=157739 GN=Vigan.04G028900 PE=4 SV=1	1.20194	0.0329143	GO:0007165(BP:signal transduction)	-
NC_030644.1.609.1	NC_030644.1.609.1	0.83086	0.0312352	GO:0006413(BP:translational initiation);GO:0003743(MF:translation initiation factor activity)	-
NW_016151536.1.1.2	NW_016151536.1.1.2	0.82766	0.0465841	-	-
A0A0L9UVU7	A0A0L9UVU7_PHAAN Uncharacterized protein OS=Phaseolus angularis OX=3914 GN=LR48_Vigan07g040600 PE=4 SV=1	0.823816	0.0375868	GO:0005509(MF:calcium ion binding)	ko04916(Melanogenesis);ko04922(Glucagon signaling pathway);ko04924(Renin secretion);ko04720(Long-term potentiation);ko04740(Olfactory transduction);ko05034(Alcoholism);ko04114(Oocyte meiosis);ko04625(C-type lectin receptor signaling pathway);ko04713(Circadian entrainment);ko04745(Phototransduction - fly);ko05418(Fluid shear stress and atherosclerosis);ko04722(Neurotrophin signaling pathway);ko051…
A0A0S3SA84	A0A0S3SA84_PHAAN Uncharacterized protein OS=Vigna angularis var. angularis OX=157739 GN=Vigan.06G069200 PE=4 SV=1	0.813615	0.0168344	GO:0009607(BP:response to biotic stimulus);GO:0006952(BP:defense response)	-
NC_030638.1.140.4	NC_030638.1.140.4	0.812576	0.0265589	-	-
A0A0S3RRX4	A0A0S3RRX4_PHAAN Aldose 1-epimerase OS=Vigna angularis var. angularis OX=157739 GN=Vigan.04G052600 PE=3 SV=1	0.812405	0.0415643	GO:0019318(BP:hexose metabolic process);GO:0030246(MF:carbohydrate binding);GO:0004034(MF:aldose 1-epimerase activity)	ko00052(Galactose metabolism);ko00010(Glycolysis / Gluconeogenesis)
NC_030643.1.618.10	NC_030643.1.618.10	0.811842	0.00611882	GO:0042744(BP:hydrogen peroxide catabolic process);GO:0042542(BP:response to hydrogen peroxide);GO:0005777(CC:peroxisome);GO:0020037(MF:heme binding);GO:0004096(MF:catalase activity)	ko04016(MAPK signaling pathway - plant);ko04011(MAPK signaling pathway - yeast);ko04068(FoxO signaling pathway);ko04213(Longevity regulating pathway - multiple species);ko04212(Longevity regulating pathway - worm);ko05014(Amyotrophic lateral sclerosis (ALS));ko04146(Peroxisome);ko04211(Longevity regulating pathway - mammal);ko00630(Glyoxylate and dicarboxylate metabolism);ko00380(Tryptophan metab…
NC_030639.1.677.13	NC_030639.1.677.13	0.806225	0.0281257	GO:0006556(BP:S-adenosylmethionine biosynthetic process);GO:0006730(BP:one-carbon metabolic process);GO:0005829(CC:cytosol);GO:0046872(MF:metal ion binding);GO:0004478(MF:methionine adenosyltransferase activity);GO:0005524(MF:ATP binding)	ko00270(Cysteine and methionine metabolism)
A0A0L9UIE3	A0A0L9UIE3_PHAAN Uncharacterized protein OS=Phaseolus angularis OX=3914 GN=LR48_Vigan04g254500 PE=4 SV=1	0.797538	0.0346433	GO:0006355(BP:regulation of transcription, DNA-templated);GO:0003677(MF:DNA binding);GO:0008270(MF:zinc ion binding)	-
A0A0S3RS73	A0A0S3RS73_PHAAN Uncharacterized protein OS=Vigna angularis var. angularis OX=157739 GN=Vigan.04G061400 PE=3 SV=1	0.794087	0.0147655	GO:0009058(BP:biosynthetic process);GO:0005737(CC:cytoplasm);GO:0008676(MF:3-deoxy-8-phosphooctulonate synthase activity)	ko00540(Lipopolysaccharide biosynthesis)
A0A0L9U6N9	A0A0L9U6N9_PHAAN Uncharacterized protein OS=Phaseolus angularis OX=3914 GN=LR48_Vigan03g172900 PE=4 SV=1	0.789537	0.0305246	GO:0016021(CC:integral component of membrane);GO:0005774(CC:vacuolar membrane);GO:0009506(CC:plasmodesma);GO:0005789(CC:endoplasmic reticulum membrane);GO:0005794(CC:Golgi apparatus)	ko04141(Protein processing in endoplasmic reticulum)
A0A0S3T7S4	A0A0S3T7S4_PHAAN Uncharacterized protein OS=Vigna angularis var. angularis OX=157739 GN=Vigan.11G014500 PE=4 SV=1	0.776018	0.049444	GO:0006950(BP:response to stress)	-
A0A0S3S8I5	A0A0S3S8I5_PHAAN Uncharacterized protein OS=Vigna angularis var. angularis OX=157739 GN=Vigan.06G001900 PE=4 SV=1	0.766435	0.0302477	GO:0006412(BP:translation);GO:0022625(CC:cytosolic large ribosomal subunit);GO:0003735(MF:structural constituent of ribosome)	ko03010(Ribosome)
A0A0S3SMP5	A0A0S3SMP5_PHAAN 40S ribosomal protein S3a OS=Vigna angularis var. angularis OX=157739 GN=Vigan.08G068100 PE=3 SV=1	0.765729	0.0483975	GO:0006412(BP:translation);GO:0022627(CC:cytosolic small ribosomal subunit);GO:0003735(MF:structural constituent of ribosome)	ko03010(Ribosome)
A0A0S3R2R1	A0A0S3R2R1_PHAAN Uncharacterized protein OS=Vigna angularis var. angularis OX=157739 GN=Vigan.01G267400 PE=4 SV=1	0.753257	0.000546183	GO:0006412(BP:translation);GO:0000028(BP:ribosomal small subunit assembly);GO:0022627(CC:cytosolic small ribosomal subunit);GO:0003735(MF:structural constituent of ribosome)	-
A0A0L9TY45	A0A0L9TY45_PHAAN Uncharacterized protein OS=Phaseolus angularis OX=3914 GN=LR48_Vigan02g159500 PE=3 SV=1	0.749055	0.0402375	GO:0006412(BP:translation);GO:0005840(CC:ribosome);GO:0008097(MF:5S rRNA binding);GO:0003735(MF:structural constituent of ribosome)	ko03010(Ribosome)
A0A0L9TJQ0	A0A0L9TJQ0_PHAAN Uncharacterized protein OS=Phaseolus angularis OX=3914 GN=LR48_Vigan01g025500 PE=4 SV=1	0.745808	0.0473615	-	-
A0A0S3SQI2	A0A0S3SQI2_PHAAN Uncharacterized protein OS=Vigna angularis var. angularis OX=157739 GN=Vigan.08G174300 PE=4 SV=1	0.743983	0.00457042	GO:0002181(BP:cytoplasmic translation);GO:0022625(CC:cytosolic large ribosomal subunit);GO:0003735(MF:structural constituent of ribosome)	ko03010(Ribosome)
A0A0S3SM90	A0A0S3SM90_PHAAN Uncharacterized protein OS=Vigna angularis var. angularis OX=157739 GN=Vigan.08G043100 PE=4 SV=1	0.741339	0.0245832	GO:0019441(BP:tryptophan catabolic process to kynurenine);GO:0004061(MF:arylformamidase activity)	-
NC_030639.1.142.2	NC_030639.1.142.2	0.728414	0.0141724	GO:0010501(BP:RNA secondary structure unwinding);GO:0006417(BP:regulation of translation);GO:0033962(BP:cytoplasmic mRNA processing body assembly);GO:0010494(CC:cytoplasmic stress granule);GO:0000932(CC:P-body);GO:0004004(MF:ATP-dependent RNA helicase activity);GO:0003676(MF:nucleic acid binding);GO:0005524(MF:ATP binding)	ko03018(RNA degradation)
A0A0L9T9P6	A0A0L9T9P6_PHAAN Uncharacterized protein OS=Phaseolus angularis OX=3914 GN=LR48_Vigan406s011300 PE=4 SV=1	0.723335	0.0212876	GO:0010501(BP:RNA secondary structure unwinding);GO:0010468(BP:regulation of gene expression);GO:0000398(BP:mRNA splicing, via spliceosome);GO:0006406(BP:mRNA export from nucleus);GO:0006974(BP:cellular response to DNA damage stimulus);GO:0005681(CC:spliceosomal complex);GO:0004004(MF:ATP-dependent RNA helicase activity);GO:0003676(MF:nucleic acid binding);GO:0005524(MF:ATP binding)	ko03040(Spliceosome);ko03015(mRNA surveillance pathway);ko03013(RNA transport);ko05164(Influenza A)
NC_030640.1.1323.3	NC_030640.1.1323.3	0.721309	0.0427474	GO:0003676(MF:nucleic acid binding);GO:0005524(MF:ATP binding);GO:0004386(MF:helicase activity)	ko03013(RNA transport)
NW_016115001.1.1.1	NW_016115001.1.1.1	0.720699	0.043368	GO:0006508(BP:proteolysis);GO:0043130(MF:ubiquitin binding);GO:0004190(MF:aspartic-type endopeptidase activity)	-
A0A0S3S6E6	A0A0S3S6E6_PHAAN Alpha-1,4 glucan phosphorylase OS=Vigna angularis var. angularis OX=157739 GN=Vigan.05G187300 PE=3 SV=1	0.717203	0.0263939	GO:0005980(BP:glycogen catabolic process);GO:0005737(CC:cytoplasm);GO:0008184(MF:glycogen phosphorylase activity);GO:0030170(MF:pyridoxal phosphate binding)	ko04217(Necroptosis);ko02026(Biofilm formation - Escherichia coli);ko04910(Insulin signaling pathway);ko04922(Glucagon signaling pathway);ko00500(Starch and sucrose metabolism);ko04931(Insulin resistance)
A0A0S3RVB5	A0A0S3RVB5_PHAAN Uncharacterized protein OS=Vigna angularis var. angularis OX=157739 GN=Vigan.04G193400 PE=3 SV=1	0.715316	0.0388637	GO:0009407(BP:toxin catabolic process);GO:0006749(BP:glutathione metabolic process);GO:0005737(CC:cytoplasm);GO:0004364(MF:glutathione transferase activity)	ko05225(Hepatocellular carcinoma);ko00982(Drug metabolism - cytochrome P450);ko05418(Fluid shear stress and atherosclerosis);ko00983(Drug metabolism - other enzymes);ko05200(Pathways in cancer);ko05204(Chemical carcinogenesis);ko00480(Glutathione metabolism);ko00980(Metabolism of xenobiotics by cytochrome P450);ko01524(Platinum drug resistance)
NC_030639.1.1399.3	NC_030639.1.1399.3	0.71202	0.0475212	GO:0098655(BP:cation transmembrane transport);GO:0005887(CC:integral component of plasma membrane);GO:0005783(CC:endoplasmic reticulum);GO:0046872(MF:metal ion binding);GO:0019829(MF:cation-transporting ATPase activity);GO:0005524(MF:ATP binding)	-
A0A0L9TQU0	A0A0L9TQU0_PHAAN Uncharacterized protein OS=Phaseolus angularis OX=3914 GN=LR48_Vigan01g207500 PE=4 SV=1	0.70406	0.0141986	-	ko00230(Purine metabolism)
A0A0L9VFR3	A0A0L9VFR3_PHAAN Uncharacterized protein OS=Phaseolus angularis OX=3914 GN=LR48_Vigan09g250700 PE=3 SV=1	0.703206	0.0331822	GO:0042273(BP:ribosomal large subunit biogenesis);GO:0002181(BP:cytoplasmic translation);GO:0022625(CC:cytosolic large ribosomal subunit);GO:0003735(MF:structural constituent of ribosome)	ko03010(Ribosome)
A0A0S3R9D7	A0A0S3R9D7_PHAAN Glycosyltransferase OS=Vigna angularis var. angularis OX=157739 GN=Vigan.01G531600 PE=3 SV=1	0.702012	0.0357376	GO:0009813(BP:flavonoid biosynthetic process);GO:0052696(BP:flavonoid glucuronidation);GO:0043231(CC:intracellular membrane-bounded organelle);GO:0080043(MF:quercetin 3-O-glucosyltransferase activity);GO:0080044(MF:quercetin 7-O-glucosyltransferase activity)	-
NC_030645.1.884.31	NC_030645.1.884.31	0.69696	0.0239061	GO:0042744(BP:hydrogen peroxide catabolic process);GO:0042542(BP:response to hydrogen peroxide);GO:0005777(CC:peroxisome);GO:0020037(MF:heme binding);GO:0004096(MF:catalase activity)	ko04016(MAPK signaling pathway - plant);ko04011(MAPK signaling pathway - yeast);ko04068(FoxO signaling pathway);ko04213(Longevity regulating pathway - multiple species);ko04212(Longevity regulating pathway - worm);ko05014(Amyotrophic lateral sclerosis (ALS));ko04146(Peroxisome);ko04211(Longevity regulating pathway - mammal);ko00630(Glyoxylate and dicarboxylate metabolism);ko00380(Tryptophan metab…
NC_030646.1.428.73	NC_030646.1.428.73	0.695368	0.0489399	GO:0006414(BP:translational elongation);GO:0005737(CC:cytoplasm);GO:0003746(MF:translation elongation factor activity);GO:0005525(MF:GTP binding);GO:0016779(MF:nucleotidyltransferase activity);GO:0003924(MF:GTPase activity)	-
NC_030646.1.567.14	NC_030646.1.567.14	0.693347	0.0355055	GO:0051453(BP:regulation of intracellular pH);GO:0006754(BP:ATP biosynthetic process);GO:1902600(BP:hydrogen ion transmembrane transport);GO:0005887(CC:integral component of plasma membrane);GO:0043231(CC:intracellular membrane-bounded organelle);GO:0008553(MF:hydrogen-exporting ATPase activity, phosphorylative mechanism);GO:0046872(MF:metal ion binding);GO:0005524(MF:ATP binding)	ko00190(Oxidative phosphorylation)
A0A0L9TUY6	A0A0L9TUY6_PHAAN Uncharacterized protein OS=Phaseolus angularis OX=3914 GN=LR48_Vigan02g052500 PE=4 SV=1	0.691081	0.02868	GO:0008080(MF:N-acetyltransferase activity)	-
A0A0S3S4B8	A0A0S3S4B8_PHAAN Obg-like ATPase 1 OS=Vigna angularis var. angularis OX=157739 GN=Vigan.05G108000 PE=3 SV=1	0.689329	0.0233017	GO:0005737(CC:cytoplasm);GO:0016021(CC:integral component of membrane);GO:0005525(MF:GTP binding);GO:0016887(MF:ATPase activity);GO:0005524(MF:ATP binding);GO:0043023(MF:ribosomal large subunit binding);GO:0043022(MF:ribosome binding)	-
A0A0S3S4S9	A0A0S3S4S9_PHAAN Uncharacterized protein (Fragment) OS=Vigna angularis var. angularis OX=157739 GN=Vigan.05G121900 PE=4 SV=1	0.687911	0.0473084	-	-
A0A0L9UUR3	A0A0L9UUR3_PHAAN Uncharacterized protein OS=Phaseolus angularis OX=3914 GN=LR48_Vigan07g031400 PE=3 SV=1	0.687735	0.0419141	GO:0006869(BP:lipid transport);GO:0008289(MF:lipid binding)	-
A0A0L9VPS9	A0A0L9VPS9_PHAAN Uncharacterized protein OS=Phaseolus angularis OX=3914 GN=LR48_Vigan11g010300 PE=4 SV=1	0.686482	0.0283887	-	-
XM_017570914.1	XP_017426403.1	0.684079	0.044906	-	-
A0A0S3RAR0	A0A0S3RAR0_PHAAN Thioredoxin OS=Vigna angularis var. angularis OX=157739 GN=Vigan.02G032800 PE=3 SV=1	0.683784	0.0376243	GO:0006457(BP:protein folding);GO:0045454(BP:cell redox homeostasis);GO:0034599(BP:cellular response to oxidative stress);GO:0006662(BP:glycerol ether metabolic process);GO:0000103(BP:sulfate assimilation);GO:0055114(BP:oxidation-reduction process);GO:0005886(CC:plasma membrane);GO:0005829(CC:cytosol);GO:0016671(MF:oxidoreductase activity, acting on a sulfur group of donors, disulfide as acceptor…	ko05418(Fluid shear stress and atherosclerosis);ko04621(NOD-like receptor signaling pathway)
A0A0S3T7G9	A0A0S3T7G9_PHAAN Uncharacterized protein OS=Vigna angularis var. angularis OX=157739 GN=Vigan.10G246700 PE=3 SV=1	0.682088	0.0470272	GO:0006412(BP:translation);GO:0015935(CC:small ribosomal subunit);GO:0003735(MF:structural constituent of ribosome);GO:0003723(MF:RNA binding)	ko03010(Ribosome)
A0A0L9T3U5	A0A0L9T3U5_PHAAN Uncharacterized protein (Fragment) OS=Phaseolus angularis OX=3914 GN=LR48_Vigan45s000800 PE=3 SV=1	0.681628	0.0229559	GO:0042273(BP:ribosomal large subunit biogenesis);GO:0002181(BP:cytoplasmic translation);GO:0022625(CC:cytosolic large ribosomal subunit);GO:0003735(MF:structural constituent of ribosome)	ko03010(Ribosome)
A0A0S3T145	A0A0S3T145_PHAAN Uncharacterized protein OS=Vigna angularis var. angularis OX=157739 GN=Vigan.10G023100 PE=3 SV=1	0.681612	0.00605805	GO:0006412(BP:translation);GO:0022627(CC:cytosolic small ribosomal subunit);GO:0003735(MF:structural constituent of ribosome);GO:0003723(MF:RNA binding)	ko03010(Ribosome)
NC_030637.1.1115.6	NC_030637.1.1115.6	0.680238	0.0330201	GO:0006457(BP:protein folding);GO:0016021(CC:integral component of membrane);GO:0005783(CC:endoplasmic reticulum);GO:0051082(MF:unfolded protein binding);GO:0005509(MF:calcium ion binding)	ko04141(Protein processing in endoplasmic reticulum);ko04918(Thyroid hormone synthesis);ko04145(Phagosome);ko04612(Antigen processing and presentation);ko05166(HTLV-I infection)
NC_030645.1.97.3	NC_030645.1.97.3	0.680026	0.0222454	GO:0042176(BP:regulation of protein catabolic process);GO:0006511(BP:ubiquitin-dependent protein catabolic process);GO:0050790(BP:regulation of catalytic activity);GO:0008541(CC:proteasome regulatory particle, lid subcomplex);GO:0030234(MF:enzyme regulator activity)	ko05169(Epstein-Barr virus infection);ko03050(Proteasome)
A0A0S3TBW4	A0A0S3TBW4_PHAAN Uncharacterized protein OS=Vigna angularis var. angularis OX=157739 GN=Vigan.11G193900 PE=3 SV=1	0.679418	0.0288016	GO:0055114(BP:oxidation-reduction process);GO:0003939(MF:L-iditol 2-dehydrogenase activity);GO:0008270(MF:zinc ion binding)	ko00040(Pentose and glucuronate interconversions);ko00051(Fructose and mannose metabolism)
A0A0S3SG59	A0A0S3SG59_PHAAN Lipoxygenase OS=Vigna angularis var. angularis OX=157739 GN=Vigan.07G036000 PE=3 SV=1	0.679053	0.0358404	GO:0031408(BP:oxylipin biosynthetic process);GO:0055114(BP:oxidation-reduction process);GO:0046872(MF:metal ion binding);GO:0016702(MF:oxidoreductase activity, acting on single donors with incorporation of molecular oxygen, incorporation of two atoms of oxygen)	ko00591(Linoleic acid metabolism)
A0A0S3SDM0	A0A0S3SDM0_PHAAN Uncharacterized protein OS=Vigna angularis var. angularis OX=157739 GN=Vigan.06G221200 PE=4 SV=1	0.677668	0.00505423	GO:0007264(BP:small GTPase mediated signal transduction);GO:0005622(CC:intracellular);GO:0005525(MF:GTP binding)	ko04144(Endocytosis);ko04137(Mitophagy - animal);ko05132(Salmonella infection);ko04140(Autophagy - animal);ko04138(Autophagy - yeast);ko05152(Tuberculosis);ko04145(Phagosome);ko05146(Amoebiasis)
A0A0L9TA17	A0A0L9TA17_PHAAN Uncharacterized protein OS=Phaseolus angularis OX=3914 GN=LR48_Vigan406s022800 PE=3 SV=1	0.675953	0.0341987	GO:0016579(BP:protein deubiquitination);GO:0006511(BP:ubiquitin-dependent protein catabolic process);GO:0036459(MF:thiol-dependent ubiquitinyl hydrolase activity)	-
A0A0S3TCE0	A0A0S3TCE0_PHAAN Uncharacterized protein OS=Vigna angularis var. angularis OX=157739 GN=Vigan.11G227400 PE=4 SV=1	0.675898	0.0484524	-	-
NW_016115206.1.17.9	NW_016115206.1.17.9	0.673937	0.043373	GO:0030163(BP:protein catabolic process);GO:0005737(CC:cytoplasm);GO:0000502(CC:proteasome complex);GO:0005524(MF:ATP binding);GO:0008568(MF:microtubule-severing ATPase activity)	ko05169(Epstein-Barr virus infection);ko03050(Proteasome);ko05203(Viral carcinogenesis);ko05165(Human papillomavirus infection)
A0A0L9TS42	A0A0L9TS42_PHAAN Uncharacterized protein (Fragment) OS=Phaseolus angularis OX=3914 GN=LR48_Vigan01g250000 PE=3 SV=1	0.672847	0.0308006	GO:0006412(BP:translation);GO:0022627(CC:cytosolic small ribosomal subunit);GO:0003735(MF:structural constituent of ribosome)	ko03010(Ribosome)
A0A0L9VCT2	A0A0L9VCT2_PHAAN Uncharacterized protein OS=Phaseolus angularis OX=3914 GN=LR48_Vigan09g153400 PE=4 SV=1	0.669938	0.047385	GO:0055114(BP:oxidation-reduction process);GO:0016491(MF:oxidoreductase activity)	-
A0A0L9V5Z0	A0A0L9V5Z0_PHAAN Dirigent protein OS=Phaseolus angularis OX=3914 GN=LR48_Vigan08g128200 PE=3 SV=1	0.666577	0.0453783	GO:0009699(BP:phenylpropanoid biosynthetic process);GO:0042349(MF:guiding stereospecific synthesis activity)	-
A0A0L9VGE6	A0A0L9VGE6_PHAAN Uncharacterized protein OS=Phaseolus angularis OX=3914 GN=LR48_Vigan09g242800 PE=4 SV=1	0.665359	0.0391313	GO:0001731(BP:formation of translation preinitiation complex);GO:0006446(BP:regulation of translational initiation);GO:0016282(CC:eukaryotic 43S preinitiation complex);GO:0005852(CC:eukaryotic translation initiation factor 3 complex);GO:0033290(CC:eukaryotic 48S preinitiation complex);GO:0003743(MF:translation initiation factor activity)	ko03013(RNA transport)
A0A0L9UD60	A0A0L9UD60_PHAAN Uncharacterized protein OS=Phaseolus angularis OX=3914 GN=LR48_Vigan04g066500 PE=3 SV=1	0.651726	0.0208923	GO:0006412(BP:translation);GO:0022625(CC:cytosolic large ribosomal subunit);GO:0003735(MF:structural constituent of ribosome)	ko03010(Ribosome)
A0A0S3SVU0	A0A0S3SVU0_PHAAN Uncharacterized protein OS=Vigna angularis var. angularis OX=157739 GN=Vigan.09G017500 PE=3 SV=1	0.648408	0.0237527	GO:0006412(BP:translation);GO:0022625(CC:cytosolic large ribosomal subunit);GO:0003735(MF:structural constituent of ribosome)	ko03010(Ribosome)
A0A0L9VH90	A0A0L9VH90_PHAAN Uncharacterized protein OS=Phaseolus angularis OX=3914 GN=LR48_Vigan09g270300 PE=4 SV=1	0.648247	0.047023	GO:0009055(MF:electron transfer activity)	-
A0A0S3STE4	A0A0S3STE4_PHAAN Uncharacterized protein OS=Vigna angularis var. angularis OX=157739 GN=Vigan.08G299000 PE=3 SV=1	0.648173	0.0179253	GO:0006412(BP:translation);GO:0000028(BP:ribosomal small subunit assembly);GO:0022627(CC:cytosolic small ribosomal subunit);GO:0003735(MF:structural constituent of ribosome)	ko03010(Ribosome)
NC_030638.1.1394.132	NC_030638.1.1394.132	0.63981	0.0301626	GO:0046872(MF:metal ion binding);GO:0045735(MF:nutrient reservoir activity)	-
A0A0S3RZV9	A0A0S3RZV9_PHAAN Uncharacterized protein OS=Vigna angularis var. angularis OX=157739 GN=Vigan.04G373500 PE=3 SV=1	0.636259	0.0204295	GO:0016192(BP:vesicle-mediated transport);GO:0006886(BP:intracellular protein transport);GO:0005794(CC:Golgi apparatus);GO:0005783(CC:endoplasmic reticulum);GO:0005525(MF:GTP binding)	ko05134(Legionellosis);ko04141(Protein processing in endoplasmic reticulum)
A0A0S3S6W7	A0A0S3S6W7_PHAAN 40S ribosomal protein S8 OS=Vigna angularis var. angularis OX=157739 GN=Vigan.05G208900 PE=3 SV=1	0.63263	0.0142723	GO:0006412(BP:translation);GO:0000462(BP:maturation of SSU-rRNA from tricistronic rRNA transcript (SSU-rRNA, 5.8S rRNA, LSU-rRNA));GO:0022627(CC:cytosolic small ribosomal subunit);GO:0003735(MF:structural constituent of ribosome)	ko03010(Ribosome)
A0A0S3R935	A0A0S3R935_PHAAN Glycosyltransferase OS=Vigna angularis var. angularis OX=157739 GN=Vigan.01G531500 PE=3 SV=1	0.629453	0.044862	GO:0009812(BP:flavonoid metabolic process);GO:0005737(CC:cytoplasm);GO:0035251(MF:UDP-glucosyltransferase activity)	-
A0A0S3SPQ2	A0A0S3SPQ2_PHAAN Uncharacterized protein OS=Vigna angularis var. angularis OX=157739 GN=Vigan.08G141200 PE=4 SV=1	0.629189	0.0288264	GO:0042273(BP:ribosomal large subunit biogenesis);GO:0006412(BP:translation);GO:0022625(CC:cytosolic large ribosomal subunit);GO:0003735(MF:structural constituent of ribosome)	ko03010(Ribosome)
NC_030646.1.428.25	NC_030646.1.428.25	0.624711	0.0238114	GO:0006414(BP:translational elongation);GO:0003746(MF:translation elongation factor activity);GO:0004781(MF:sulfate adenylyltransferase (ATP) activity);GO:0003924(MF:GTPase activity);GO:0005525(MF:GTP binding)	-
NC_030643.1.233.2	NC_030643.1.233.2	0.624614	0.0487392	GO:0000287(MF:magnesium ion binding);GO:0003824(MF:catalytic activity);GO:0030976(MF:thiamine pyrophosphate binding)	ko04146(Peroxisome)
XM_017553970.1	XP_017409459.1	0.623885	0.0258571	GO:0046872(MF:metal ion binding);GO:0004462(MF:lactoylglutathione lyase activity)	ko00620(Pyruvate metabolism)
A0A0S3S5E0	A0A0S3S5E0_PHAAN Uncharacterized protein OS=Vigna angularis var. angularis OX=157739 GN=Vigan.05G148600 PE=4 SV=1	0.623211	0.0241623	GO:0008152(BP:metabolic process);GO:0003824(MF:catalytic activity)	-
NC_030644.1.423.2	NC_030644.1.423.2	0.622742	0.00878255	GO:0006891(BP:intra-Golgi vesicle-mediated transport);GO:0006890(BP:retrograde vesicle-mediated transport, Golgi to ER);GO:0006886(BP:intracellular protein transport);GO:0006888(BP:ER to Golgi vesicle-mediated transport);GO:0000139(CC:Golgi membrane);GO:0030126(CC:COPI vesicle coat);GO:0005198(MF:structural molecule activity)	-
A0A0L9VD53	A0A0L9VD53_PHAAN Uncharacterized protein OS=Phaseolus angularis OX=3914 GN=LR48_Vigan09g163400 PE=3 SV=1	0.621935	0.0223625	GO:0006508(BP:proteolysis);GO:0030163(BP:protein catabolic process);GO:0016021(CC:integral component of membrane);GO:0009505(CC:plant-type cell wall);GO:0004190(MF:aspartic-type endopeptidase activity)	-
A0A0L9V9U9	A0A0L9V9U9_PHAAN Uncharacterized protein OS=Phaseolus angularis OX=3914 GN=LR48_Vigan09g051500 PE=3 SV=1	0.619497	0.0354329	GO:0006749(BP:glutathione metabolic process);GO:0005737(CC:cytoplasm);GO:0004364(MF:glutathione transferase activity)	ko05225(Hepatocellular carcinoma);ko00982(Drug metabolism - cytochrome P450);ko05418(Fluid shear stress and atherosclerosis);ko00983(Drug metabolism - other enzymes);ko05200(Pathways in cancer);ko05204(Chemical carcinogenesis);ko00480(Glutathione metabolism);ko00980(Metabolism of xenobiotics by cytochrome P450);ko01524(Platinum drug resistance)
A0A0S3RJU1	A0A0S3RJU1_PHAAN Uncharacterized protein OS=Vigna angularis var. angularis OX=157739 GN=Vigan.03G050600 PE=4 SV=1	0.619233	0.0359212	GO:0009269(BP:response to desiccation)	-
NC_030644.1.568.1	NC_030644.1.568.1	0.617109	0.0362415	GO:0016021(CC:integral component of membrane)	-
A0A0L9TIZ5	A0A0L9TIZ5_PHAAN Uncharacterized protein OS=Phaseolus angularis OX=3914 GN=LR48_Vigan01g007400 PE=4 SV=1	0.616497	0.0449434	GO:0098542(BP:defense response to other organism)	-
A0A0L9TXE9	A0A0L9TXE9_PHAAN Uncharacterized protein OS=Phaseolus angularis OX=3914 GN=LR48_Vigan02g133100 PE=3 SV=1	0.616291	0.0461291	GO:0005524(MF:ATP binding);GO:0016787(MF:hydrolase activity)	ko04141(Protein processing in endoplasmic reticulum);ko05134(Legionellosis)
NC_030638.1.957.12	NC_030638.1.957.12	0.612846	0.0399021	GO:0016491(MF:oxidoreductase activity)	ko00053(Ascorbate and aldarate metabolism)
A0A0S3S159	A0A0S3S159_PHAAN Uncharacterized protein OS=Vigna angularis var. angularis OX=157739 GN=Vigan.04G420200 PE=4 SV=1	0.612836	0.0129772	GO:0007264(BP:small GTPase mediated signal transduction);GO:0005768(CC:endosome);GO:0005525(MF:GTP binding)	ko04961(Endocrine and other factor-regulated calcium reabsorption);ko04972(Pancreatic secretion);ko04962(Vasopressin-regulated water reabsorption);ko04144(Endocytosis)
XM_017584189.1	XP_017439678.1	0.607545	0.0351532	GO:0006508(BP:proteolysis);GO:0004252(MF:serine-type endopeptidase activity)	-
NC_030647.1.579.3	NC_030647.1.579.3	0.607418	0.0498806	GO:0016021(CC:integral component of membrane)	-
A0A0S3RBX4	A0A0S3RBX4_PHAAN Aminopeptidase OS=Vigna angularis var. angularis OX=157739 GN=Vigan.02G062300 PE=3 SV=1	0.607117	0.0334384	GO:0006508(BP:proteolysis);GO:0043171(BP:peptide catabolic process);GO:0005737(CC:cytoplasm);GO:0005886(CC:plasma membrane);GO:0070006(MF:metalloaminopeptidase activity);GO:0042277(MF:peptide binding);GO:0008270(MF:zinc ion binding)	-
A0A0L9THT3	A0A0L9THT3_PHAAN Uncharacterized protein OS=Phaseolus angularis OX=3914 GN=LR48_Vigan902s001200 PE=4 SV=1	0.606231	0.015106	GO:0000245(BP:spliceosomal complex assembly);GO:0000387(BP:spliceosomal snRNP assembly);GO:0005687(CC:U4 snRNP);GO:0019013(CC:viral nucleocapsid);GO:0071010(CC:prespliceosome);GO:0071011(CC:precatalytic spliceosome);GO:0005686(CC:U2 snRNP);GO:0097526(CC:spliceosomal tri-snRNP complex);GO:0005685(CC:U1 snRNP);GO:0034715(CC:pICln-Sm protein complex);GO:0005682(CC:U5 snRNP);GO:0000243(CC:commitment …	ko03040(Spliceosome);ko05322(Systemic lupus erythematosus)
A0A0L9UWB5	A0A0L9UWB5_PHAAN 40S ribosomal protein S4 OS=Phaseolus angularis OX=3914 GN=LR48_Vigan07g057600 PE=3 SV=1	0.605118	0.0391707	GO:0006412(BP:translation);GO:0022627(CC:cytosolic small ribosomal subunit);GO:0003735(MF:structural constituent of ribosome);GO:0019843(MF:rRNA binding)	ko03010(Ribosome)
NC_030643.1.603.9	NC_030643.1.603.9	0.604783	0.0154427	GO:0051603(BP:proteolysis involved in cellular protein catabolic process);GO:0005615(CC:extracellular space);GO:0005764(CC:lysosome);GO:0004197(MF:cysteine-type endopeptidase activity)	-
NC_030645.1.661.8	NC_030645.1.661.8	0.603921	0.0281796	GO:0016192(BP:vesicle-mediated transport);GO:0006886(BP:intracellular protein transport);GO:0030132(CC:clathrin coat of coated pit);GO:0030130(CC:clathrin coat of trans-Golgi network vesicle);GO:0005198(MF:structural molecule activity)	-
A0A0S3QZE7	A0A0S3QZE7_PHAAN Uncharacterized protein OS=Vigna angularis var. angularis OX=157739 GN=Vigan.01G119200 PE=4 SV=1	0.603762	0.0344111	-	-
NC_030637.1.351.4	NC_030637.1.351.4	0.602682	0.00537362	GO:0005783(CC:endoplasmic reticulum);GO:0005509(MF:calcium ion binding)	-
A0A0S3TCM9	A0A0S3TCM9_PHAAN Uncharacterized protein OS=Vigna angularis var. angularis OX=157739 GN=Vigan.11G225000 PE=4 SV=1	0.602312	0.0388644	GO:0005975(BP:carbohydrate metabolic process);GO:0055114(BP:oxidation-reduction process);GO:0004616(MF:phosphogluconate dehydrogenase (decarboxylating) activity);GO:0051287(MF:NAD binding);GO:0008270(MF:zinc ion binding);GO:0016832(MF:aldehyde-lyase activity)	-
A0A0S3TBA8	A0A0S3TBA8_PHAAN Uncharacterized protein OS=Vigna angularis var. angularis OX=157739 GN=Vigan.11G203200 PE=3 SV=1	0.602032	0.0370973	GO:0006412(BP:translation);GO:0006281(BP:DNA repair);GO:0022627(CC:cytosolic small ribosomal subunit);GO:0005634(CC:nucleus);GO:0003723(MF:RNA binding);GO:0003684(MF:damaged DNA binding);GO:0003735(MF:structural constituent of ribosome);GO:0008534(MF:oxidized purine nucleobase lesion DNA N-glycosylase activity)	ko03010(Ribosome)
NC_030637.1.2061.1	NC_030637.1.2061.1	0.60035	0.0375643	GO:0055114(BP:oxidation-reduction process);GO:0016491(MF:oxidoreductase activity)	ko00830(Retinol metabolism);ko04146(Peroxisome)
NC_030645.1.951.8	NC_030645.1.951.8	0.599874	0.0400901	GO:0055114(BP:oxidation-reduction process);GO:0008270(MF:zinc ion binding);GO:0016491(MF:oxidoreductase activity)	-
NC_030643.1.703.66	NC_030643.1.703.66	0.596793	0.0446272	GO:0006457(BP:protein folding);GO:0006950(BP:response to stress);GO:0005524(MF:ATP binding);GO:0051082(MF:unfolded protein binding)	ko04914(Progesterone-mediated oocyte maturation);ko05418(Fluid shear stress and atherosclerosis);ko04151(PI3K-Akt signaling pathway);ko04626(Plant-pathogen interaction);ko04217(Necroptosis);ko04141(Protein processing in endoplasmic reticulum);ko04915(Estrogen signaling pathway);ko04612(Antigen processing and presentation);ko04621(NOD-like receptor signaling pathway);ko05215(Prostate cancer);ko046…
NC_030644.1.53.4	NC_030644.1.53.4	0.59576	0.0410379	GO:0006470(BP:protein dephosphorylation);GO:0004722(MF:protein serine/threonine phosphatase activity)	-
A0A0S3RIF3	A0A0S3RIF3_PHAAN Uncharacterized protein OS=Vigna angularis var. angularis OX=157739 GN=Vigan.02G326700 PE=3 SV=1	0.594458	0.0307952	GO:0005737(CC:cytoplasm)	-
A0A0L9UQ04	A0A0L9UQ04_PHAAN Uncharacterized protein OS=Phaseolus angularis OX=3914 GN=LR48_Vigan06g025500 PE=3 SV=1	0.593994	0.0270814	GO:0042273(BP:ribosomal large subunit biogenesis);GO:0002181(BP:cytoplasmic translation);GO:0022625(CC:cytosolic large ribosomal subunit);GO:0003735(MF:structural constituent of ribosome)	ko03010(Ribosome)
NC_030643.1.163.8	NC_030643.1.163.8	0.593517	0.0315516	GO:0016192(BP:vesicle-mediated transport);GO:0006886(BP:intracellular protein transport);GO:0030132(CC:clathrin coat of coated pit);GO:0030130(CC:clathrin coat of trans-Golgi network vesicle);GO:0005198(MF:structural molecule activity)	ko04721(Synaptic vesicle cycle);ko04961(Endocrine and other factor-regulated calcium reabsorption);ko05016(Huntington's disease);ko05100(Bacterial invasion of epithelial cells);ko04144(Endocytosis);ko04142(Lysosome)
A0A0S3S440	A0A0S3S440_PHAAN Uncharacterized protein OS=Vigna angularis var. angularis OX=157739 GN=Vigan.05G099500 PE=4 SV=1	0.592516	0.0290045	GO:0007264(BP:small GTPase mediated signal transduction);GO:0005622(CC:intracellular);GO:0005525(MF:GTP binding)	ko04152(AMPK signaling pathway)
A0A0L9UNG9	A0A0L9UNG9_PHAAN Uncharacterized protein OS=Phaseolus angularis OX=3914 GN=LR48_Vigan05g186600 PE=4 SV=1	0.592106	0.0276543	GO:0016021(CC:integral component of membrane)	-
A0A0L9TWR0	A0A0L9TWR0_PHAAN Pyruvate kinase OS=Phaseolus angularis OX=3914 GN=LR48_Vigan02g076900 PE=3 SV=1	0.588173	0.0171723	GO:0006096(BP:glycolytic process);GO:0030955(MF:potassium ion binding);GO:0004743(MF:pyruvate kinase activity);GO:0000287(MF:magnesium ion binding);GO:0016301(MF:kinase activity)	-
A0A0S3RUT2	A0A0S3RUT2_PHAAN Uncharacterized protein OS=Vigna angularis var. angularis OX=157739 GN=Vigan.04G170400 PE=3 SV=1	0.58571	0.0219378	GO:0006412(BP:translation);GO:0022625(CC:cytosolic large ribosomal subunit);GO:0003729(MF:mRNA binding);GO:0003735(MF:structural constituent of ribosome)	ko03010(Ribosome)
A0A0L9UZ37	A0A0L9UZ37_PHAAN Uncharacterized protein OS=Phaseolus angularis OX=3914 GN=LR48_Vigan07g182900 PE=3 SV=1	0.583492	0.0261918	GO:0044550(BP:secondary metabolite biosynthetic process);GO:0009686(BP:gibberellin biosynthetic process);GO:0009740(BP:gibberellic acid mediated signaling pathway);GO:0010241(BP:ent-kaurene oxidation to kaurenoic acid);GO:0016021(CC:integral component of membrane);GO:0009707(CC:chloroplast outer membrane);GO:0005783(CC:endoplasmic reticulum);GO:0020037(MF:heme binding);GO:0016709(MF:oxidoreductas…	ko00904(Diterpenoid biosynthesis)
A0A0S3SPS9	A0A0S3SPS9_PHAAN Eukaryotic translation initiation factor 6 OS=Vigna angularis var. angularis OX=157739 GN=Vigan.08G149000 PE=3 SV=1	0.582276	0.0119339	GO:0006413(BP:translational initiation);GO:0000054(BP:ribosomal subunit export from nucleus);GO:1902626(BP:assembly of large subunit precursor of preribosome);GO:0000470(BP:maturation of LSU-rRNA);GO:0000460(BP:maturation of 5.8S rRNA);GO:0042256(BP:mature ribosome assembly);GO:0005829(CC:cytosol);GO:0005730(CC:nucleolus);GO:0030687(CC:preribosome, large subunit precursor);GO:0003743(MF:translati…	ko03008(Ribosome biogenesis in eukaryotes)
A0A0S3R155	A0A0S3R155_PHAAN Uncharacterized protein OS=Vigna angularis var. angularis OX=157739 GN=Vigan.01G193100 PE=3 SV=1	0.578418	0.0375622	GO:0055114(BP:oxidation-reduction process);GO:0016491(MF:oxidoreductase activity);GO:0010181(MF:FMN binding)	ko04146(Peroxisome);ko00630(Glyoxylate and dicarboxylate metabolism)
NC_030639.1.804.11	NC_030639.1.804.11	0.572057	0.0411585	GO:0016021(CC:integral component of membrane)	ko01040(Biosynthesis of unsaturated fatty acids);ko00062(Fatty acid elongation);ko00140(Steroid hormone biosynthesis)
A0A0L9UKR1	A0A0L9UKR1_PHAAN Uncharacterized protein OS=Phaseolus angularis OX=3914 GN=LR48_Vigan05g105400 PE=4 SV=1	0.570212	0.0458008	GO:0006357(BP:regulation of transcription from RNA polymerase II promoter);GO:0070301(BP:cellular response to hydrogen peroxide);GO:0019243(BP:methylglyoxal catabolic process to D-lactate via S-lactoyl-glutathione);GO:0005829(CC:cytosol);GO:0005739(CC:mitochondrion);GO:0005634(CC:nucleus);GO:0019172(MF:glyoxalase III activity);GO:0003713(MF:transcription coactivator activity)	-
NC_030642.1.42.15	NC_030642.1.42.15	0.570003	0.0443254	GO:0006450(BP:regulation of translational fidelity);GO:0006429(BP:leucyl-tRNA aminoacylation);GO:0005829(CC:cytosol);GO:0002161(MF:aminoacyl-tRNA editing activity);GO:0004823(MF:leucine-tRNA ligase activity);GO:0005524(MF:ATP binding)	ko00970(Aminoacyl-tRNA biosynthesis)
NC_030640.1.1062.9	NC_030640.1.1062.9	0.569683	0.0352318	GO:0006006(BP:glucose metabolic process);GO:0055114(BP:oxidation-reduction process);GO:0051287(MF:NAD binding);GO:0016620(MF:oxidoreductase activity, acting on the aldehyde or oxo group of donors, NAD or NADP as acceptor);GO:0050661(MF:NADP binding)	ko05010(Alzheimer's disease);ko04066(HIF-1 signaling pathway);ko00710(Carbon fixation in photosynthetic organisms);ko00010(Glycolysis / Gluconeogenesis)
NC_030645.1.1082.6	NC_030645.1.1082.6	0.569113	0.0339903	GO:0006413(BP:translational initiation);GO:0005851(CC:eukaryotic translation initiation factor 2B complex);GO:0005840(CC:ribosome);GO:0033290(CC:eukaryotic 48S preinitiation complex);GO:0043614(CC:multi-eIF complex);GO:0005850(CC:eukaryotic translation initiation factor 2 complex);GO:0003743(MF:translation initiation factor activity);GO:0043022(MF:ribosome binding)	ko05162(Measles);ko05168(Herpes simplex infection);ko04932(Non-alcoholic fatty liver disease (NAFLD));ko03013(RNA transport);ko04210(Apoptosis);ko05164(Influenza A);ko05160(Hepatitis C);ko04141(Protein processing in endoplasmic reticulum);ko04138(Autophagy - yeast);ko04140(Autophagy - animal)
NC_030638.1.1394.40	NC_030638.1.1394.40	0.567405	0.040739	GO:0046872(MF:metal ion binding);GO:0045735(MF:nutrient reservoir activity)	-
A0A0S3SNK4	A0A0S3SNK4_PHAAN Elongation factor 1-alpha OS=Vigna angularis var. angularis OX=157739 GN=Vigan.08G104900 PE=3 SV=1	0.561225	0.0365283	GO:0006414(BP:translational elongation);GO:0005737(CC:cytoplasm);GO:0003746(MF:translation elongation factor activity);GO:0005525(MF:GTP binding);GO:0003924(MF:GTPase activity)	ko05134(Legionellosis);ko03013(RNA transport)
A0A0L9TD97	A0A0L9TD97_PHAAN Uncharacterized protein OS=Phaseolus angularis OX=3914 GN=LR48_Vigan549s004300 PE=4 SV=1	0.560862	0.0372492	GO:0006426(BP:glycyl-tRNA aminoacylation);GO:0005737(CC:cytoplasm);GO:0005524(MF:ATP binding);GO:0004820(MF:glycine-tRNA ligase activity)	ko00970(Aminoacyl-tRNA biosynthesis)
A0A0L9U1Q3	A0A0L9U1Q3_PHAAN Uncharacterized protein OS=Phaseolus angularis OX=3914 GN=LR48_Vigan03g007700 PE=3 SV=1	0.560566	0.0435837	GO:0006412(BP:translation);GO:0022625(CC:cytosolic large ribosomal subunit);GO:0003735(MF:structural constituent of ribosome);GO:0003723(MF:RNA binding)	ko03010(Ribosome)
XM_017557696.1	XP_017413185.1	0.56029	0.049188	GO:0045735(MF:nutrient reservoir activity)	-
NC_030638.1.1513.5	NC_030638.1.1513.5	0.556167	0.0283798	GO:0006886(BP:intracellular protein transport);GO:0006888(BP:ER to Golgi vesicle-mediated transport);GO:0030127(CC:COPII vesicle coat);GO:0008270(MF:zinc ion binding)	ko04141(Protein processing in endoplasmic reticulum)
NC_030642.1.654.6	NC_030642.1.654.6	0.555261	0.0127273	GO:0016887(MF:ATPase activity);GO:0005524(MF:ATP binding)	-
NC_030643.1.134.2	NC_030643.1.134.2	0.553654	0.0162883	GO:0042147(BP:retrograde transport, endosome to Golgi);GO:0006886(BP:intracellular protein transport);GO:0005768(CC:endosome);GO:0030904(CC:retromer complex);GO:0005829(CC:cytosol);GO:0008565(MF:protein transporter activity)	ko04144(Endocytosis)
NW_016115022.1.1.4	NW_016115022.1.1.4	0.552192	0.0360499	GO:0002181(BP:cytoplasmic translation);GO:0022625(CC:cytosolic large ribosomal subunit);GO:0003735(MF:structural constituent of ribosome)	-
XM_017559171.1	XP_017414660.1	0.549488	0.0420225	GO:0046872(MF:metal ion binding)	-
A0A0S3R5D5	A0A0S3R5D5_PHAAN Uncharacterized protein OS=Vigna angularis var. angularis OX=157739 GN=Vigan.01G372400 PE=4 SV=1	0.548994	0.0339961	GO:0006888(BP:ER to Golgi vesicle-mediated transport);GO:0007264(BP:small GTPase mediated signal transduction);GO:0000139(CC:Golgi membrane);GO:0005789(CC:endoplasmic reticulum membrane);GO:0005525(MF:GTP binding)	ko05134(Legionellosis)
A0A0L9TC17	A0A0L9TC17_PHAAN Uncharacterized protein OS=Phaseolus angularis OX=3914 GN=LR48_Vigan499s003700 PE=3 SV=1	0.548615	0.0104996	GO:0006412(BP:translation);GO:0000462(BP:maturation of SSU-rRNA from tricistronic rRNA transcript (SSU-rRNA, 5.8S rRNA, LSU-rRNA));GO:0000028(BP:ribosomal small subunit assembly);GO:0022627(CC:cytosolic small ribosomal subunit);GO:0003735(MF:structural constituent of ribosome);GO:0070181(MF:small ribosomal subunit rRNA binding);GO:0048027(MF:mRNA 5'-UTR binding)	ko03010(Ribosome)
A0A0S3QWD3	A0A0S3QWD3_PHAAN Uncharacterized protein OS=Vigna angularis var. angularis OX=157739 GN=Vigan.01G008200 PE=4 SV=1	0.544015	0.0362922	GO:0002184(BP:cytoplasmic translational termination);GO:0005829(CC:cytosol);GO:0018444(CC:translation release factor complex);GO:0003747(MF:translation release factor activity);GO:0003924(MF:GTPase activity);GO:0005525(MF:GTP binding)	ko03015(mRNA surveillance pathway)
A0A0S3SL56	A0A0S3SL56_PHAAN Uncharacterized protein OS=Vigna angularis var. angularis OX=157739 GN=Vigan.08G005700 PE=4 SV=1	0.543391	0.0196266	GO:0051603(BP:proteolysis involved in cellular protein catabolic process);GO:0005839(CC:proteasome core complex);GO:0004298(MF:threonine-type endopeptidase activity)	ko03050(Proteasome)
XM_017555682.1	XP_017411171.1	0.541247	0.00503149	GO:0005975(BP:carbohydrate metabolic process);GO:0016021(CC:integral component of membrane);GO:0004553(MF:hydrolase activity, hydrolyzing O-glycosyl compounds)	-
A0A0S3RPC1	A0A0S3RPC1_PHAAN Uncharacterized protein OS=Vigna angularis var. angularis OX=157739 GN=Vigan.03G246800 PE=3 SV=1	0.539927	0.0381921	GO:0006422(BP:aspartyl-tRNA aminoacylation);GO:0005737(CC:cytoplasm);GO:0003676(MF:nucleic acid binding);GO:0005524(MF:ATP binding);GO:0004815(MF:aspartate-tRNA ligase activity)	ko00970(Aminoacyl-tRNA biosynthesis)
XM_017554171.1	XP_017409660.1	0.53842	0.04216	GO:0005975(BP:carbohydrate metabolic process);GO:0016020(CC:membrane);GO:0030246(MF:carbohydrate binding);GO:0016853(MF:isomerase activity)	ko00010(Glycolysis / Gluconeogenesis)
A0A0S3RZ36	A0A0S3RZ36_PHAAN Uncharacterized protein OS=Vigna angularis var. angularis OX=157739 GN=Vigan.04G343100 PE=4 SV=1	0.535956	0.0179193	GO:0005975(BP:carbohydrate metabolic process);GO:0004553(MF:hydrolase activity, hydrolyzing O-glycosyl compounds);GO:0003844(MF:1,4-alpha-glucan branching enzyme activity);GO:0043169(MF:cation binding)	ko00500(Starch and sucrose metabolism)
A0A0L9UNX2	A0A0L9UNX2_PHAAN Lipoxygenase OS=Phaseolus angularis OX=3914 GN=LR48_Vigan05g201600 PE=3 SV=1	0.535018	0.038389	GO:0031408(BP:oxylipin biosynthetic process);GO:0055114(BP:oxidation-reduction process);GO:0005737(CC:cytoplasm);GO:0046872(MF:metal ion binding);GO:0016702(MF:oxidoreductase activity, acting on single donors with incorporation of molecular oxygen, incorporation of two atoms of oxygen)	ko00591(Linoleic acid metabolism)
XM_017553265.1	XP_017408754.1	0.529852	0.0287265	GO:0098869(BP:cellular oxidant detoxification);GO:0045454(BP:cell redox homeostasis);GO:0006749(BP:glutathione metabolic process);GO:0055114(BP:oxidation-reduction process);GO:0005623(CC:cell);GO:0050660(MF:flavin adenine dinucleotide binding);GO:0050661(MF:NADP binding);GO:0004362(MF:glutathione-disulfide reductase activity)	ko04918(Thyroid hormone synthesis);ko00480(Glutathione metabolism)
NC_030641.1.73.138	NC_030641.1.73.138	0.528807	0.0294008	GO:0006412(BP:translation);GO:0005622(CC:intracellular);GO:0005525(MF:GTP binding);GO:0003924(MF:GTPase activity)	ko04921(Oxytocin signaling pathway);ko04152(AMPK signaling pathway)
NC_030638.1.451.20	NC_030638.1.451.20	0.524994	0.0409863	GO:0016310(BP:phosphorylation);GO:0016772(MF:transferase activity, transferring phosphorus-containing groups);GO:0046872(MF:metal ion binding)	-
A0A0S3QZJ9	A0A0S3QZJ9_PHAAN Uncharacterized protein OS=Vigna angularis var. angularis OX=157739 GN=Vigan.01G124300 PE=4 SV=1	0.52221	0.0308057	GO:0032774(BP:RNA biosynthetic process);GO:0003899(MF:DNA-directed 5'-3' RNA polymerase activity);GO:0005199(MF:structural constituent of cell wall)	-
A0A0L9UIT8	A0A0L9UIT8_PHAAN Uncharacterized protein OS=Phaseolus angularis OX=3914 GN=LR48_Vigan05g021500 PE=4 SV=1	0.521742	0.0333677	GO:0001731(BP:formation of translation preinitiation complex);GO:0005622(CC:intracellular);GO:0003743(MF:translation initiation factor activity);GO:0003924(MF:GTPase activity);GO:0005525(MF:GTP binding)	ko03013(RNA transport)
A0A0L9U7W4	A0A0L9U7W4_PHAAN Uncharacterized protein OS=Phaseolus angularis OX=3914 GN=LR48_Vigan03g220800 PE=3 SV=1	0.520406	0.0107728	GO:0006412(BP:translation);GO:0015935(CC:small ribosomal subunit);GO:0003735(MF:structural constituent of ribosome);GO:0003723(MF:RNA binding)	ko03010(Ribosome)
NC_021092.1.54.5	NC_021092.1.54.5	0.516852	0.0318707	GO:0015991(BP:ATP hydrolysis coupled proton transport);GO:0015986(BP:ATP synthesis coupled proton transport);GO:0005743(CC:mitochondrial inner membrane);GO:0045261(CC:proton-transporting ATP synthase complex, catalytic core F(1));GO:0046961(MF:proton-transporting ATPase activity, rotational mechanism);GO:0046933(MF:proton-transporting ATP synthase activity, rotational mechanism);GO:0005524(MF:ATP…	ko05016(Huntington's disease);ko00190(Oxidative phosphorylation);ko05010(Alzheimer's disease);ko05012(Parkinson's disease);ko04714(Thermogenesis)
A0A0L9UVB1	A0A0L9UVB1_PHAAN GTP-binding nuclear protein OS=Phaseolus angularis OX=3914 GN=LR48_Vigan04g215600 PE=3 SV=1	0.516275	0.0382254	GO:0000054(BP:ribosomal subunit export from nucleus);GO:0007264(BP:small GTPase mediated signal transduction);GO:0006606(BP:protein import into nucleus);GO:0005737(CC:cytoplasm);GO:0005634(CC:nucleus);GO:0003924(MF:GTPase activity);GO:0005525(MF:GTP binding)	ko05166(HTLV-I infection);ko03013(RNA transport);ko03008(Ribosome biogenesis in eukaryotes);ko05169(Epstein-Barr virus infection)
NC_030645.1.714.11	NC_030645.1.714.11	0.516206	0.024512	GO:0005737(CC:cytoplasm);GO:0016810(MF:hydrolase activity, acting on carbon-nitrogen (but not peptide) bonds)	ko00240(Pyrimidine metabolism);ko00770(Pantothenate and CoA biosynthesis);ko00410(beta-Alanine metabolism);ko00983(Drug metabolism - other enzymes)
A0A0L9TXC9	A0A0L9TXC9_PHAAN Uncharacterized protein OS=Phaseolus angularis OX=3914 GN=LR48_Vigan02g119700 PE=4 SV=1	0.516083	0.0351937	GO:0016021(CC:integral component of membrane);GO:0045735(MF:nutrient reservoir activity)	-
NC_030639.1.1028.4	NC_030639.1.1028.4	0.515116	0.0282423	GO:0009058(BP:biosynthetic process);GO:0016021(CC:integral component of membrane);GO:0003824(MF:catalytic activity)	ko00564(Glycerophospholipid metabolism);ko00440(Phosphonate and phosphinate metabolism)
NC_030642.1.591.12	NC_030642.1.591.12	0.511622	0.0287048	GO:0045735(MF:nutrient reservoir activity)	-
NW_016115206.1.12.11	NW_016115206.1.12.11	0.511265	0.0350812	GO:0001731(BP:formation of translation preinitiation complex);GO:0006446(BP:regulation of translational initiation);GO:0016282(CC:eukaryotic 43S preinitiation complex);GO:0005852(CC:eukaryotic translation initiation factor 3 complex);GO:0033290(CC:eukaryotic 48S preinitiation complex);GO:0003743(MF:translation initiation factor activity)	ko03013(RNA transport)
XM_017581476.1	XP_017436965.1	0.509964	0.0284206	GO:0006541(BP:glutamine metabolic process);GO:0006529(BP:asparagine biosynthetic process);GO:0005829(CC:cytosol);GO:0004066(MF:asparagine synthase (glutamine-hydrolyzing) activity);GO:0042803(MF:protein homodimerization activity)	-
A0A0L9V8D2	A0A0L9V8D2_PHAAN Uncharacterized protein OS=Phaseolus angularis OX=3914 GN=LR48_Vigan08g215300 PE=4 SV=1	0.509851	0.0302168	GO:0006810(BP:transport);GO:0016021(CC:integral component of membrane)	-
NC_030638.1.1497.2	NC_030638.1.1497.2	0.509707	0.0121006	GO:0008270(MF:zinc ion binding);GO:0003676(MF:nucleic acid binding);GO:0000166(MF:nucleotide binding)	ko03040(Spliceosome)
NC_030640.1.384.32	NC_030640.1.384.32	0.507794	0.0257399	GO:0046872(MF:metal ion binding);GO:0016628(MF:oxidoreductase activity, acting on the CH-CH group of donors, NAD or NADP as acceptor)	ko00071(Fatty acid degradation);ko00350(Tyrosine metabolism);ko00592(alpha-Linolenic acid metabolism);ko00010(Glycolysis / Gluconeogenesis)
A0A0L9TXW8	A0A0L9TXW8_PHAAN Uncharacterized protein OS=Phaseolus angularis OX=3914 GN=LR48_Vigan02g150100 PE=3 SV=1	0.503849	0.0221605	GO:0007264(BP:small GTPase mediated signal transduction);GO:0009536(CC:plastid);GO:0005525(MF:GTP binding)	ko04144(Endocytosis);ko04072(Phospholipase D signaling pathway);ko05110(Vibrio cholerae infection);ko05134(Legionellosis)
NC_030647.1.273.5	NC_030647.1.273.5	0.499932	0.0446819	GO:0044550(BP:secondary metabolite biosynthetic process);GO:0055114(BP:oxidation-reduction process);GO:0016021(CC:integral component of membrane);GO:0016709(MF:oxidoreductase activity, acting on paired donors, with incorporation or reduction of molecular oxygen, NAD(P)H as one donor, and incorporation of one atom of oxygen);GO:0020037(MF:heme binding);GO:0005506(MF:iron ion binding)	-
A4PI99	A4PI99_PHAAN 7S globulin-2 (Fragment) OS=Phaseolus angularis OX=3914 GN=7S-2 PE=2 SV=1	0.499663	0.014167	GO:0046872(MF:metal ion binding);GO:0045735(MF:nutrient reservoir activity)	-
A0A0L9TX42	A0A0L9TX42_PHAAN Uncharacterized protein OS=Phaseolus angularis OX=3914 GN=LR48_Vigan02g090400 PE=3 SV=1	0.498413	0.0299956	GO:0006412(BP:translation);GO:0022627(CC:cytosolic small ribosomal subunit);GO:0003735(MF:structural constituent of ribosome)	ko03010(Ribosome)
NC_030637.1.64.3	NC_030637.1.64.3	0.497594	0.0295043	GO:0006397(BP:mRNA processing);GO:0005634(CC:nucleus);GO:0003723(MF:RNA binding);GO:0000166(MF:nucleotide binding)	-
XM_017577882.1	XP_017433371.1	0.495065	0.0466829	GO:0018279(BP:protein N-linked glycosylation via asparagine);GO:0005789(CC:endoplasmic reticulum membrane);GO:0016021(CC:integral component of membrane);GO:0016757(MF:transferase activity, transferring glycosyl groups)	ko00510(N-Glycan biosynthesis);ko04141(Protein processing in endoplasmic reticulum);ko00513(Various types of N-glycan biosynthesis)
A0A0S3S851	A0A0S3S851_PHAAN Uncharacterized protein OS=Vigna angularis var. angularis OX=157739 GN=Vigan.05G269200 PE=4 SV=1	0.493398	0.0185537	GO:0001676(BP:long-chain fatty acid metabolic process);GO:0012505(CC:endomembrane system);GO:0043231(CC:intracellular membrane-bounded organelle);GO:0044444(CC:cytoplasmic part);GO:0016021(CC:integral component of membrane);GO:0004467(MF:long-chain fatty acid-CoA ligase activity)	ko00061(Fatty acid biosynthesis);ko03320(PPAR signaling pathway);ko04146(Peroxisome);ko00071(Fatty acid degradation);ko04920(Adipocytokine signaling pathway);ko04216(Ferroptosis);ko04714(Thermogenesis);ko02024(Quorum sensing)
NC_030641.1.1133.19	NC_030641.1.1133.19	0.491107	0.0362587	GO:0055114(BP:oxidation-reduction process);GO:0032440(MF:2-alkenal reductase [NAD(P)] activity);GO:0005524(MF:ATP binding)	ko04530(Tight junction);ko04612(Antigen processing and presentation)
NC_030641.1.21.4	NC_030641.1.21.4	0.490552	0.0189811	GO:0016020(CC:membrane)	ko04217(Necroptosis);ko05016(Huntington's disease);ko04022(cGMP - PKG signaling pathway);ko05012(Parkinson's disease);ko04020(Calcium signaling pathway);ko05166(HTLV-I infection);ko04218(Cellular senescence)
A0A0L9UPY6	A0A0L9UPY6_PHAAN Uncharacterized protein OS=Phaseolus angularis OX=3914 GN=LR48_Vigan05g219900 PE=4 SV=1	0.490163	0.0244015	GO:0016787(MF:hydrolase activity)	ko04666(Fc gamma R-mediated phagocytosis);ko04912(GnRH signaling pathway);ko04071(Sphingolipid signaling pathway);ko00565(Ether lipid metabolism);ko04024(cAMP signaling pathway);ko05231(Choline metabolism in cancer);ko04724(Glutamatergic synapse);ko00564(Glycerophospholipid metabolism);ko04072(Phospholipase D signaling pathway);ko04014(Ras signaling pathway);ko04144(Endocytosis)
NW_016115092.1.11.3	NW_016115092.1.11.3	0.486569	0.0120257	GO:1902626(BP:assembly of large subunit precursor of preribosome);GO:0006412(BP:translation);GO:0000027(BP:ribosomal large subunit assembly);GO:0022625(CC:cytosolic large ribosomal subunit);GO:0003735(MF:structural constituent of ribosome)	ko03010(Ribosome)
NW_016114975.1.132.1	NW_016114975.1.132.1	0.486056	0.0372822	GO:0015867(BP:ATP transport);GO:0015866(BP:ADP transport);GO:0016021(CC:integral component of membrane);GO:0005471(MF:ATP:ADP antiporter activity);GO:0005524(MF:ATP binding)	-
A0A0S3SNC4	A0A0S3SNC4_PHAAN Uncharacterized protein OS=Vigna angularis var. angularis OX=157739 GN=Vigan.08G092500 PE=3 SV=1	0.485508	0.0280976	GO:0006412(BP:translation);GO:0000027(BP:ribosomal large subunit assembly);GO:0022625(CC:cytosolic large ribosomal subunit);GO:0003735(MF:structural constituent of ribosome)	ko03010(Ribosome)
XM_017557876.1	XP_017413365.1	0.485441	0.0111686	GO:0042273(BP:ribosomal large subunit biogenesis);GO:0006412(BP:translation);GO:0022625(CC:cytosolic large ribosomal subunit);GO:0003735(MF:structural constituent of ribosome)	ko03010(Ribosome)
XM_017557499.1	XP_017412988.1	0.484849	0.0383211	-	-
A0A0S3SUJ9	A0A0S3SUJ9_PHAAN Uncharacterized protein OS=Vigna angularis var. angularis OX=157739 GN=Vigan.08G347000 PE=4 SV=1	0.484507	0.0264595	GO:0005986(BP:sucrose biosynthetic process);GO:0016311(BP:dephosphorylation);GO:0050307(MF:sucrose-phosphate phosphatase activity);GO:0000287(MF:magnesium ion binding)	-
A0A0S3S1Z2	A0A0S3S1Z2_PHAAN Uncharacterized protein OS=Vigna angularis var. angularis OX=157739 GN=Vigan.05G018300 PE=3 SV=1	0.484081	0.0430675	GO:0006633(BP:fatty acid biosynthetic process);GO:0005737(CC:cytoplasm);GO:0016836(MF:hydro-lyase activity)	ko00061(Fatty acid biosynthesis);ko00780(Biotin metabolism)
A0A0S3SNA2	A0A0S3SNA2_PHAAN Uncharacterized protein OS=Vigna angularis var. angularis OX=157739 GN=Vigan.08G081900 PE=4 SV=1	0.482682	0.0424436	GO:0016021(CC:integral component of membrane)	-
A0A0L9TI48	A0A0L9TI48_PHAAN Uncharacterized protein OS=Phaseolus angularis OX=3914 GN=LR48_Vigan967s001300 PE=4 SV=1	0.482093	0.0147265	GO:0006487(BP:protein N-linked glycosylation);GO:0008250(CC:oligosaccharyltransferase complex);GO:0016021(CC:integral component of membrane);GO:0004579(MF:dolichyl-diphosphooligosaccharide-protein glycotransferase activity)	ko04141(Protein processing in endoplasmic reticulum);ko00510(N-Glycan biosynthesis);ko00513(Various types of N-glycan biosynthesis)
A0A0S3T1K5	A0A0S3T1K5_PHAAN Uncharacterized protein OS=Vigna angularis var. angularis OX=157739 GN=Vigan.10G029900 PE=4 SV=1	0.478562	0.0412187	-	-
A0A0L9VGC5	A0A0L9VGC5_PHAAN Uncharacterized protein OS=Phaseolus angularis OX=3914 GN=LR48_Vigan09g276400 PE=4 SV=1	0.47694	0.0255685	GO:0006749(BP:glutathione metabolic process);GO:0006414(BP:translational elongation);GO:0005737(CC:cytoplasm);GO:0005634(CC:nucleus);GO:0004364(MF:glutathione transferase activity);GO:0003746(MF:translation elongation factor activity)	ko05134(Legionellosis)
NC_030639.1.48.3	NC_030639.1.48.3	0.475869	0.02313	GO:0016747(MF:transferase activity, transferring acyl groups other than amino-acyl groups)	-
A0A0S3R8Q0	A0A0S3R8Q0_PHAAN Uncharacterized protein OS=Vigna angularis var. angularis OX=157739 GN=Vigan.01G509100 PE=4 SV=1	0.475422	0.0314311	GO:0045454(BP:cell redox homeostasis);GO:0055114(BP:oxidation-reduction process);GO:0005739(CC:mitochondrion);GO:0050660(MF:flavin adenine dinucleotide binding);GO:0015043(MF:leghemoglobin reductase activity);GO:0004148(MF:dihydrolipoyl dehydrogenase activity)	ko00260(Glycine, serine and threonine metabolism);ko00010(Glycolysis / Gluconeogenesis);ko00020(Citrate cycle (TCA cycle));ko00620(Pyruvate metabolism);ko00280(Valine, leucine and isoleucine degradation);ko00640(Propanoate metabolism);ko00630(Glyoxylate and dicarboxylate metabolism)
A0A0S3S0A6	A0A0S3S0A6_PHAAN Uncharacterized protein OS=Vigna angularis var. angularis OX=157739 GN=Vigan.04G382000 PE=3 SV=1	0.47483	0.0211828	GO:0006433(BP:prolyl-tRNA aminoacylation);GO:0016021(CC:integral component of membrane);GO:0005737(CC:cytoplasm);GO:0003723(MF:RNA binding);GO:0004827(MF:proline-tRNA ligase activity);GO:0005524(MF:ATP binding)	ko00970(Aminoacyl-tRNA biosynthesis)
A0A0L9VTB3	A0A0L9VTB3_PHAAN Uncharacterized protein OS=Phaseolus angularis OX=3914 GN=LR48_Vigan11g113100 PE=3 SV=1	0.474558	0.0240238	GO:0055114(BP:oxidation-reduction process);GO:0003995(MF:acyl-CoA dehydrogenase activity);GO:0050660(MF:flavin adenine dinucleotide binding)	ko01040(Biosynthesis of unsaturated fatty acids);ko00592(alpha-Linolenic acid metabolism);ko04024(cAMP signaling pathway);ko00071(Fatty acid degradation);ko04146(Peroxisome);ko03320(PPAR signaling pathway)
A0A0L9TLJ4	A0A0L9TLJ4_PHAAN Uncharacterized protein OS=Phaseolus angularis OX=3914 GN=LR48_Vigan01g090600 PE=3 SV=1	0.474147	0.0353122	GO:0006412(BP:translation);GO:0022618(BP:ribonucleoprotein complex assembly);GO:0022625(CC:cytosolic large ribosomal subunit);GO:0003735(MF:structural constituent of ribosome);GO:0003723(MF:RNA binding)	ko03010(Ribosome)
NC_030638.1.1482.12	NC_030638.1.1482.12	0.470935	0.0312727	GO:0006425(BP:glutaminyl-tRNA aminoacylation);GO:0005829(CC:cytosol);GO:0005739(CC:mitochondrion);GO:0004819(MF:glutamine-tRNA ligase activity);GO:0003723(MF:RNA binding);GO:0005524(MF:ATP binding)	ko00970(Aminoacyl-tRNA biosynthesis)
XM_017566134.1	XP_017421623.1	0.469817	0.0256969	GO:0005975(BP:carbohydrate metabolic process);GO:0004553(MF:hydrolase activity, hydrolyzing O-glycosyl compounds)	ko00500(Starch and sucrose metabolism)
NC_030639.1.1620.9	NC_030639.1.1620.9	0.469347	0.0195034	GO:0016787(MF:hydrolase activity)	ko00270(Cysteine and methionine metabolism)
NW_016114974.1.7.163	NW_016114974.1.7.163	0.467919	0.041055	GO:0016831(MF:carboxy-lyase activity);GO:0043169(MF:cation binding)	ko00010(Glycolysis / Gluconeogenesis)
A0A0S3RCA0	A0A0S3RCA0_PHAAN Uncharacterized protein OS=Vigna angularis var. angularis OX=157739 GN=Vigan.02G098600 PE=4 SV=1	0.466413	0.0299857	GO:0034975(BP:protein folding in endoplasmic reticulum);GO:0072546(CC:ER membrane protein complex)	-
A0A0S3SMS9	A0A0S3SMS9_PHAAN Uncharacterized protein OS=Vigna angularis var. angularis OX=157739 GN=Vigan.08G067200 PE=4 SV=1	0.465903	0.0265799	GO:0045735(MF:nutrient reservoir activity)	-
NC_030638.1.306.23	NC_030638.1.306.23	0.46404	0.0131498	GO:0045735(MF:nutrient reservoir activity)	-
A0A0L9UFV2	A0A0L9UFV2_PHAAN Uncharacterized protein OS=Phaseolus angularis OX=3914 GN=LR48_Vigan04g180600 PE=4 SV=1	0.462577	0.0344189	GO:0097052(BP:L-kynurenine metabolic process);GO:0009058(BP:biosynthetic process);GO:0047804(MF:cysteine-S-conjugate beta-lyase activity);GO:0030170(MF:pyridoxal phosphate binding);GO:0016212(MF:kynurenine-oxoglutarate transaminase activity)	-
A0A0S3SMM1	A0A0S3SMM1_PHAAN Uncharacterized protein OS=Vigna angularis var. angularis OX=157739 GN=Vigan.08G067000 PE=4 SV=1	0.462199	0.0245538	GO:0046872(MF:metal ion binding);GO:0045735(MF:nutrient reservoir activity)	-
NC_030639.1.417.5	NC_030639.1.417.5	0.458967	0.0219949	GO:0016021(CC:integral component of membrane)	-
A0A0S3QWG3	A0A0S3QWG3_PHAAN Uncharacterized protein OS=Vigna angularis var. angularis OX=157739 GN=Vigan.01G011300 PE=3 SV=1	0.458885	0.00994164	GO:0006412(BP:translation);GO:0000462(BP:maturation of SSU-rRNA from tricistronic rRNA transcript (SSU-rRNA, 5.8S rRNA, LSU-rRNA));GO:0022627(CC:cytosolic small ribosomal subunit);GO:0003735(MF:structural constituent of ribosome)	ko03010(Ribosome)
NC_030646.1.794.36	NC_030646.1.794.36	0.451168	0.00749494	GO:0006810(BP:transport);GO:0016021(CC:integral component of membrane);GO:0005215(MF:transporter activity)	-
A0A0S3TBM4	A0A0S3TBM4_PHAAN Uncharacterized protein OS=Vigna angularis var. angularis OX=157739 GN=Vigan.11G213000 PE=4 SV=1	0.448614	0.0201534	GO:0018279(BP:protein N-linked glycosylation via asparagine);GO:0043687(BP:post-translational protein modification);GO:0008250(CC:oligosaccharyltransferase complex);GO:0016021(CC:integral component of membrane);GO:0004579(MF:dolichyl-diphosphooligosaccharide-protein glycotransferase activity)	ko00513(Various types of N-glycan biosynthesis);ko04141(Protein processing in endoplasmic reticulum);ko00510(N-Glycan biosynthesis)
A0A0L9V401	A0A0L9V401_PHAAN Uncharacterized protein OS=Phaseolus angularis OX=3914 GN=LR48_Vigan08g061700 PE=3 SV=1	0.447496	0.0159852	GO:0006412(BP:translation);GO:0000027(BP:ribosomal large subunit assembly);GO:0022625(CC:cytosolic large ribosomal subunit);GO:0019843(MF:rRNA binding);GO:0003735(MF:structural constituent of ribosome)	ko03010(Ribosome)
NC_030640.1.1308.3	NC_030640.1.1308.3	0.447404	0.0277161	GO:0006413(BP:translational initiation);GO:0070993(CC:translation preinitiation complex);GO:0005852(CC:eukaryotic translation initiation factor 3 complex);GO:0003743(MF:translation initiation factor activity)	ko03013(RNA transport)
A0A0L9UT04	A0A0L9UT04_PHAAN Uncharacterized protein OS=Phaseolus angularis OX=3914 GN=LR48_Vigan06g128100 PE=4 SV=1	0.44553	0.0153004	-	-
A0A0S3RNI4	A0A0S3RNI4_PHAAN Uncharacterized protein OS=Vigna angularis var. angularis OX=157739 GN=Vigan.03G212600 PE=3 SV=1	0.444794	0.0254206	GO:0055114(BP:oxidation-reduction process);GO:0008270(MF:zinc ion binding);GO:0004022(MF:alcohol dehydrogenase (NAD) activity)	ko00071(Fatty acid degradation);ko00350(Tyrosine metabolism);ko00592(alpha-Linolenic acid metabolism);ko00010(Glycolysis / Gluconeogenesis)
A0A0S3QWC8	A0A0S3QWC8_PHAAN Uncharacterized protein OS=Vigna angularis var. angularis OX=157739 GN=Vigan.01G007800 PE=4 SV=1	0.44462	0.0349125	-	ko05162(Measles)
A0A0S3REK0	A0A0S3REK0_PHAAN Uncharacterized protein OS=Vigna angularis var. angularis OX=157739 GN=Vigan.02G172600 PE=4 SV=1	0.442814	0.0364982	-	-
A0A0S3SZ02	A0A0S3SZ02_PHAAN Uncharacterized protein OS=Vigna angularis var. angularis OX=157739 GN=Vigan.09G158200 PE=4 SV=1	0.43495	0.0209395	GO:0009813(BP:flavonoid biosynthetic process);GO:0052696(BP:flavonoid glucuronidation);GO:0043231(CC:intracellular membrane-bounded organelle);GO:0080043(MF:quercetin 3-O-glucosyltransferase activity);GO:0080044(MF:quercetin 7-O-glucosyltransferase activity)	-
A0A0S3S068	A0A0S3S068_PHAAN Uncharacterized protein OS=Vigna angularis var. angularis OX=157739 GN=Vigan.04G387500 PE=4 SV=1	0.434605	0.0432127	GO:0047268(MF:galactinol-raffinose galactosyltransferase activity)	ko00052(Galactose metabolism)
A0A0S3RUL9	A0A0S3RUL9_PHAAN Uncharacterized protein OS=Vigna angularis var. angularis OX=157739 GN=Vigan.04G161200 PE=3 SV=1	0.434225	0.0338991	GO:0006412(BP:translation);GO:0022627(CC:cytosolic small ribosomal subunit);GO:0003735(MF:structural constituent of ribosome);GO:0003723(MF:RNA binding)	ko03010(Ribosome)
NC_030643.1.127.6	NC_030643.1.127.6	0.433567	0.0496897	GO:0006511(BP:ubiquitin-dependent protein catabolic process)	-
NC_030643.1.814.5	NC_030643.1.814.5	0.432124	0.0270658	GO:0016579(BP:protein deubiquitination);GO:0006511(BP:ubiquitin-dependent protein catabolic process);GO:0016021(CC:integral component of membrane);GO:0036459(MF:thiol-dependent ubiquitinyl hydrolase activity)	ko05169(Epstein-Barr virus infection);ko04068(FoxO signaling pathway);ko05168(Herpes simplex infection);ko05203(Viral carcinogenesis)
NW_016115068.1.22.2	NW_016115068.1.22.2	0.431842	0.0216447	GO:0006891(BP:intra-Golgi vesicle-mediated transport);GO:0006890(BP:retrograde vesicle-mediated transport, Golgi to ER);GO:0006886(BP:intracellular protein transport);GO:0006888(BP:ER to Golgi vesicle-mediated transport);GO:0000139(CC:Golgi membrane);GO:0030126(CC:COPI vesicle coat);GO:0005198(MF:structural molecule activity)	-
A4PIA0	A4PIA0_PHAAN 7S globulin-3 (Fragment) OS=Phaseolus angularis OX=3914 GN=7S-3 PE=1 SV=1	0.41299	0.0270479	GO:0046872(MF:metal ion binding);GO:0045735(MF:nutrient reservoir activity)	-
A0A0S3RFA6	A0A0S3RFA6_PHAAN Glyceraldehyde-3-phosphate dehydrogenase OS=Vigna angularis var. angularis OX=157739 GN=Vigan.02G218500 PE=3 SV=1	0.40676	0.01983	GO:0006006(BP:glucose metabolic process);GO:0055114(BP:oxidation-reduction process);GO:0051287(MF:NAD binding);GO:0016620(MF:oxidoreductase activity, acting on the aldehyde or oxo group of donors, NAD or NADP as acceptor);GO:0050661(MF:NADP binding)	ko05010(Alzheimer's disease);ko04066(HIF-1 signaling pathway);ko00710(Carbon fixation in photosynthetic organisms);ko00010(Glycolysis / Gluconeogenesis)
A0A0S3R9Q8	A0A0S3R9Q8_PHAAN Uncharacterized protein OS=Vigna angularis var. angularis OX=157739 GN=Vigan.01G552500 PE=4 SV=1	0.401738	0.0324134	GO:0006749(BP:glutathione metabolic process);GO:0006414(BP:translational elongation);GO:0005737(CC:cytoplasm);GO:0005634(CC:nucleus);GO:0004364(MF:glutathione transferase activity);GO:0003746(MF:translation elongation factor activity)	ko05134(Legionellosis)
A0A0L9TQX2	A0A0L9TQX2_PHAAN Ribosomal protein L15 OS=Phaseolus angularis OX=3914 GN=LR48_Vigan01g212000 PE=3 SV=1	0.389776	0.00411892	GO:0002181(BP:cytoplasmic translation);GO:0022625(CC:cytosolic large ribosomal subunit);GO:0003735(MF:structural constituent of ribosome)	ko03010(Ribosome)
A0A0L9TF19	A0A0L9TF19_PHAAN Pyruvate dehydrogenase E1 component subunit alpha OS=Phaseolus angularis OX=3914 GN=LR48_Vigan636s000200 PE=4 SV=1	0.371162	0.0413845	GO:0006086(BP:acetyl-CoA biosynthetic process from pyruvate);GO:0055114(BP:oxidation-reduction process);GO:0043231(CC:intracellular membrane-bounded organelle);GO:0004739(MF:pyruvate dehydrogenase (acetyl-transferring) activity)	ko00620(Pyruvate metabolism);ko00010(Glycolysis / Gluconeogenesis);ko05230(Central carbon metabolism in cancer);ko00020(Citrate cycle (TCA cycle));ko04066(HIF-1 signaling pathway);ko04922(Glucagon signaling pathway)
A0A0S3SIB3	A0A0S3SIB3_PHAAN Uncharacterized protein OS=Vigna angularis var. angularis OX=157739 GN=Vigan.07G129900 PE=3 SV=1	0.361796	0.0428527	GO:0050832(BP:defense response to fungus);GO:0031640(BP:killing of cells of other organism);GO:0005576(CC:extracellular region)	-
XM_017552783.1	XP_017408272.1	0.341105	0.044664	GO:0055085(BP:transmembrane transport);GO:0016021(CC:integral component of membrane);GO:0042626(MF:ATPase activity, coupled to transmembrane movement of substances);GO:0005524(MF:ATP binding)	ko02010(ABC transporters);ko01524(Platinum drug resistance);ko01523(Antifolate resistance);ko04976(Bile secretion)
NC_030639.1.5.3	NC_030639.1.5.3	0.333296	0.0301415	GO:0009813(BP:flavonoid biosynthetic process);GO:0052696(BP:flavonoid glucuronidation);GO:0043231(CC:intracellular membrane-bounded organelle);GO:0080043(MF:quercetin 3-O-glucosyltransferase activity);GO:0080044(MF:quercetin 7-O-glucosyltransferase activity)	-
NW_016115050.1.66.1	NW_016115050.1.66.1	0.328002	0.0411605	GO:0046323(BP:glucose import);GO:0035428(BP:hexose transmembrane transport);GO:0005887(CC:integral component of plasma membrane);GO:0005355(MF:glucose transmembrane transporter activity);GO:0005351(MF:sugar:proton symporter activity)	-
A0A0L9U3R2	A0A0L9U3R2_PHAAN Uncharacterized protein OS=Phaseolus angularis OX=3914 GN=LR48_Vigan03g082000 PE=4 SV=1	0.29351	0.0494453	-	-
A0A0L9TTN3	A0A0L9TTN3_PHAAN Uncharacterized protein OS=Phaseolus angularis OX=3914 GN=LR48_Vigan02g005500 PE=4 SV=1	0.233011	0.0344511	GO:0046872(MF:metal ion binding)	-
A0A0L9TX82	A0A0L9TX82_PHAAN Uncharacterized protein OS=Phaseolus angularis OX=3914 GN=LR48_Vigan02g115200 PE=4 SV=1	0.190017	0.0138984	GO:0009058(BP:biosynthetic process);GO:0003824(MF:catalytic activity)	-

## Sheet: 17235CK-17033CK
Supplementary Table S3 Differential protein function annotation and expression under different alignments
Accession	Description	17235-CK/17033-CK	t test p value	GO annotations	Pathways
A0A0L9TTN3	A0A0L9TTN3_PHAAN Uncharacterized protein OS=Phaseolus angularis OX=3914 GN=LR48_Vigan02g005500 PE=4 SV=1	4.98381	0.0295895	GO:0046872(MF:metal ion binding)	-
A0A0L9T6Y6	A0A0L9T6Y6_PHAAN Uncharacterized protein OS=Phaseolus angularis OX=3914 GN=LR48_Vigan205s000600 PE=3 SV=1	1.32073	0.0301928	GO:0044550(BP:secondary metabolite biosynthetic process);GO:0055114(BP:oxidation-reduction process);GO:0016021(CC:integral component of membrane);GO:0016709(MF:oxidoreductase activity, acting on paired donors, with incorporation or reduction of molecular oxygen, NAD(P)H as one donor, and incorporation of one atom of oxygen);GO:0020037(MF:heme binding);GO:0005506(MF:iron ion binding)	-
A0A0S3SGW2	A0A0S3SGW2_PHAAN Ribosomal protein OS=Vigna angularis var. angularis OX=157739 GN=Vigan.07G074200 PE=3 SV=1	1.30526	0.00397524	GO:0006412(BP:translation);GO:0000470(BP:maturation of LSU-rRNA);GO:0022625(CC:cytosolic large ribosomal subunit);GO:0003723(MF:RNA binding);GO:0003735(MF:structural constituent of ribosome)	ko03010(Ribosome)
XM_017586163.1	XP_017441652.1	1.30015	0.00136012	GO:0015979(BP:photosynthesis);GO:0009654(CC:photosystem II oxygen evolving complex);GO:0019898(CC:extrinsic component of membrane);GO:0005509(MF:calcium ion binding)	ko00195(Photosynthesis)
NC_030637.1.418.2	NC_030637.1.418.2	1.29219	0.0275611	GO:0003676(MF:nucleic acid binding);GO:0000166(MF:nucleotide binding)	-
A0A0S3TCX2	A0A0S3TCX2_PHAAN Uncharacterized protein OS=Vigna angularis var. angularis OX=157739 GN=Vigan.11G234700 PE=4 SV=1	1.29051	0.0370146	GO:0043248(BP:proteasome assembly);GO:0006511(BP:ubiquitin-dependent protein catabolic process);GO:0008541(CC:proteasome regulatory particle, lid subcomplex);GO:0005634(CC:nucleus);GO:0005829(CC:cytosol);GO:0005198(MF:structural molecule activity)	ko03050(Proteasome);ko05169(Epstein-Barr virus infection)
A0A0S3T440	A0A0S3T440_PHAAN Uncharacterized protein OS=Vigna angularis var. angularis OX=157739 GN=Vigan.10G149400 PE=3 SV=1	1.28334	0.0069484	GO:0006511(BP:ubiquitin-dependent protein catabolic process)	ko04350(TGF-beta signaling pathway);ko04341(Hedgehog signaling pathway - fly);ko05200(Pathways in cancer);ko04710(Circadian rhythm);ko04120(Ubiquitin mediated proteolysis);ko05168(Herpes simplex infection);ko04110(Cell cycle);ko04114(Oocyte meiosis);ko04111(Cell cycle - yeast);ko04141(Protein processing in endoplasmic reticulum);ko04310(Wnt signaling pathway)
A0A0S3R339	A0A0S3R339_PHAAN Uncharacterized protein OS=Vigna angularis var. angularis OX=157739 GN=Vigan.01G278200 PE=4 SV=1	1.27953	0.0443738	GO:0006457(BP:protein folding);GO:0000413(BP:protein peptidyl-prolyl isomerization);GO:0003755(MF:peptidyl-prolyl cis-trans isomerase activity)	ko04218(Cellular senescence);ko04217(Necroptosis)
A0A0L9THT3	A0A0L9THT3_PHAAN Uncharacterized protein OS=Phaseolus angularis OX=3914 GN=LR48_Vigan902s001200 PE=4 SV=1	1.21898	0.0118283	GO:0000245(BP:spliceosomal complex assembly);GO:0000387(BP:spliceosomal snRNP assembly);GO:0005687(CC:U4 snRNP);GO:0019013(CC:viral nucleocapsid);GO:0071010(CC:prespliceosome);GO:0071011(CC:precatalytic spliceosome);GO:0005686(CC:U2 snRNP);GO:0097526(CC:spliceosomal tri-snRNP complex);GO:0005685(CC:U1 snRNP);GO:0034715(CC:pICln-Sm protein complex);GO:0005682(CC:U5 snRNP);GO:0000243(CC:commitment …	ko03040(Spliceosome);ko05322(Systemic lupus erythematosus)
NC_030645.1.598.1	NC_030645.1.598.1	0.833002	0.0393812	GO:0019748(BP:secondary metabolic process);GO:0051603(BP:proteolysis involved in cellular protein catabolic process);GO:0004185(MF:serine-type carboxypeptidase activity);GO:0016747(MF:transferase activity, transferring acyl groups other than amino-acyl groups)	-
A0A0S3SY16	A0A0S3SY16_PHAAN Methionine aminopeptidase OS=Vigna angularis var. angularis OX=157739 GN=Vigan.09G123700 PE=3 SV=1	0.821374	0.0237317	GO:0006508(BP:proteolysis);GO:0070084(BP:protein initiator methionine removal);GO:0046872(MF:metal ion binding);GO:0070006(MF:metalloaminopeptidase activity)	-
NC_030647.1.403.3	NC_030647.1.403.3	0.821211	0.0326818	GO:0006887(BP:exocytosis);GO:0000145(CC:exocyst)	ko04910(Insulin signaling pathway)
A0A0S3QWL5	A0A0S3QWL5_PHAAN Uncharacterized protein OS=Vigna angularis var. angularis OX=157739 GN=Vigan.01G015200 PE=3 SV=1	0.820099	0.023066	GO:0006412(BP:translation);GO:0022627(CC:cytosolic small ribosomal subunit);GO:0003735(MF:structural constituent of ribosome);GO:0003723(MF:RNA binding)	ko03010(Ribosome)
NC_030638.1.480.2	NC_030638.1.480.2	0.783665	0.030527	GO:0009423(BP:chorismate biosynthetic process);GO:0009073(BP:aromatic amino acid family biosynthetic process);GO:0005829(CC:cytosol);GO:0010181(MF:FMN binding);GO:0004107(MF:chorismate synthase activity)	ko00400(Phenylalanine, tyrosine and tryptophan biosynthesis)
NC_030641.1.435.1	NC_030641.1.435.1	0.77025	0.00638243	GO:0006526(BP:arginine biosynthetic process);GO:0000050(BP:urea cycle);GO:0005737(CC:cytoplasm);GO:0004088(MF:carbamoyl-phosphate synthase (glutamine-hydrolyzing) activity);GO:0046872(MF:metal ion binding);GO:0004087(MF:carbamoyl-phosphate synthase (ammonia) activity);GO:0005524(MF:ATP binding)	ko00240(Pyrimidine metabolism);ko00250(Alanine, aspartate and glutamate metabolism)
NC_030644.1.609.1	NC_030644.1.609.1	0.764698	0.0296375	GO:0006413(BP:translational initiation);GO:0003743(MF:translation initiation factor activity)	-
A0A0S3S327	A0A0S3S327_PHAAN Uncharacterized protein OS=Vigna angularis var. angularis OX=157739 GN=Vigan.05G055400 PE=4 SV=1	0.760034	0.0183369	GO:0016021(CC:integral component of membrane)	-
A0A0S3RPA3	A0A0S3RPA3_PHAAN Uncharacterized protein OS=Vigna angularis var. angularis OX=157739 GN=Vigan.03G222000 PE=4 SV=1	0.757826	0.023276	GO:0042273(BP:ribosomal large subunit biogenesis);GO:0022625(CC:cytosolic large ribosomal subunit);GO:0030687(CC:preribosome, large subunit precursor);GO:0003676(MF:nucleic acid binding);GO:0008270(MF:zinc ion binding)	-
A0A0S3TCE0	A0A0S3TCE0_PHAAN Uncharacterized protein OS=Vigna angularis var. angularis OX=157739 GN=Vigan.11G227400 PE=4 SV=1	0.727687	0.0345588	-	-
A0A0S3QYL1	A0A0S3QYL1_PHAAN Uncharacterized protein OS=Vigna angularis var. angularis OX=157739 GN=Vigan.01G092000 PE=4 SV=1	0.698324	0.0282893	GO:0002181(BP:cytoplasmic translation);GO:0022625(CC:cytosolic large ribosomal subunit);GO:0030687(CC:preribosome, large subunit precursor);GO:0003735(MF:structural constituent of ribosome);GO:0070180(MF:large ribosomal subunit rRNA binding)	ko03010(Ribosome)
A0A0S3S4S9	A0A0S3S4S9_PHAAN Uncharacterized protein (Fragment) OS=Vigna angularis var. angularis OX=157739 GN=Vigan.05G121900 PE=4 SV=1	0.692324	0.0064432	-	-
NC_030642.1.763.1	NC_030642.1.763.1	0.689694	0.0296294	GO:0000502(CC:proteasome complex)	-
NC_030641.1.242.3	NC_030641.1.242.3	0.62636	0.0243433	GO:0097503(BP:sialylation);GO:0018279(BP:protein N-linked glycosylation via asparagine);GO:0009311(BP:oligosaccharide metabolic process);GO:0005794(CC:Golgi apparatus);GO:0016021(CC:integral component of membrane);GO:0003836(MF:beta-galactoside (CMP) alpha-2,3-sialyltransferase activity)	-
NW_016115140.1.9.5	NW_016115140.1.9.5	0.620166	0.00632732	GO:0003723(MF:RNA binding)	ko03015(mRNA surveillance pathway);ko03013(RNA transport)
NC_030640.1.1201.1	NC_030640.1.1201.1	0.610416	0.00113995	GO:0055114(BP:oxidation-reduction process);GO:0042823(BP:pyridoxal phosphate biosynthetic process);GO:0008615(BP:pyridoxine biosynthetic process);GO:0005739(CC:mitochondrion);GO:0004733(MF:pyridoxamine-phosphate oxidase activity);GO:0052856(MF:NADHX epimerase activity);GO:0052857(MF:NADPHX epimerase activity);GO:0010181(MF:FMN binding)	-
A0A0S3SD18	A0A0S3SD18_PHAAN Uncharacterized protein OS=Vigna angularis var. angularis OX=157739 GN=Vigan.06G204100 PE=4 SV=1	0.596908	0.00190566	-	-
A0A0L9UFH8	A0A0L9UFH8_PHAAN Uncharacterized protein OS=Phaseolus angularis OX=3914 GN=LR48_Vigan04g167100 PE=4 SV=1	0.582612	0.0484248	GO:0003677(MF:DNA binding)	-
XM_017583774.1	XP_017439263.1	0.451291	0.0035121	GO:0016021(CC:integral component of membrane)	-
NC_030637.1.308.1	NC_030637.1.308.1	0.449994	0.015317	GO:0016787(MF:hydrolase activity)	-
XM_017554554.1	XP_017410043.1	0.377988	0.0240265	-	-
