# Supplementary material for: iTRAQ based protein profile analysis revealed key proteins involved in regulation of drought-tolerance during seed germination in Adzuki bean
Source: Sci Rep. 2021 Dec 9;11:23725. doi: 10.1038/s41598-021-03178-y (PMC8660776; doi:10.1038/s41598-021-03178-y)
Supplement: Supplementary file 6 — Supplementary Information 6. [file 41598_2021_3178_MOESM6_ESM.xlsx]

## Sheet: 17235-T-17033-T
Supplementary TableS4 GO enrichment analysis of different expressed proteins
Group of 17235-T/17033-T
GO_ID	Term	Category	Test	Ref	TestAll	RefAll	Test_per	Ref_per	Over_Under	TestSeqs	RefSeqs	P value	FDR	richFactor
GO:0004867	serine-type endopeptidase inhibitor activity	F	4	6	167	2834	0.0239521	0.00211715	over	A0A0L9T803,A0A0S3TF26,P01061,P16064	A0A0L9T803,A0A0L9V8Y5,A0A0S3SKV7,A0A0S3TF26,P01061,P16064	0.000159084	0.0786797	0.666667
GO:0043604	amide biosynthetic process	P	28	240	167	2834	0.167665	0.084686	over	NC_030639.1.31.3,A0A0L9UX38,A0A0L9VFR3,A0A0S3SQI2,A0A0S3SSC6,A0A0S3TCT9,XM_017565086.1,A0A0L9TS42,A0A0L9TZ34,A0A0L9V401,A0A0S3QZH8,A0A0S3R2R1,A0A0S3RV02,A0A0S3S0S1,A0A0S3S8I5,A0A0S3SE72,A0A0S3SGF0,XM_017557876.1,XM_017565265.1,XM_017571039.1,A0A0S3SNK4,NC_030646.1.428.73,A0A0S3S4Y6,A0A0S3TD04,A0A0L9VSX1,NC_030638.1.680.4,A0A0S3S106,A0A0S3SMQ6	A0A0S3R657,A0A0S3RBG6,A0A0S3REU7,NC_030641.1.435.1,A0A0L9TS33,A0A0L9U9Z9,A0A0L9UIT8,A0A0L9UL19,A0A0L9VGE6,A0A0S3SU12,A0A0S3TC94,NC_030639.1.31.3,NC_030639.1.737.7,NC_030642.1.277.5,NC_030646.1.438.3,NW_016115206.1.12.11,A0A0L9T3U5,A0A0L9TQX2,A0A0L9UA58,A0A0L9UDB2,A0A0L9UE15,A0A0L9UMI0,A0A0L9UQ04,A0A0L9UX38,A0A0L9VFR3,A0A0L9VG65,A0A0L9VM26,A0A0L9VN78,A0A0S3QX44,A0A0S3QYL1,A0A0S3R4E3,A0A0S3RKS6,A0A…	0.000245751	0.0786797	0.116667
GO:0005198	structural molecule activity	F	22	171	167	2834	0.131737	0.0603387	over	A0A0L9TS42,A0A0L9TZ34,A0A0L9UX38,A0A0L9V401,A0A0L9VFR3,A0A0S3QZH8,A0A0S3R2R1,A0A0S3RV02,A0A0S3S0S1,A0A0S3S8I5,A0A0S3SE72,A0A0S3SGF0,A0A0S3SQI2,A0A0S3SSC6,A0A0S3TCT9,XM_017557876.1,XM_017565086.1,XM_017565265.1,XM_017571039.1,A0A0L9TKB7,A0A0S3RAJ6,NC_030644.1.928.2	A0A0L9T3U5,A0A0L9T3X6,A0A0L9T5D1,A0A0L9T8D9,A0A0L9TBE7,A0A0L9TC17,A0A0L9TFC9,A0A0L9TH22,A0A0L9TIV3,A0A0L9TKK0,A0A0L9TLJ4,A0A0L9TMB5,A0A0L9TQQ9,A0A0L9TQX2,A0A0L9TS42,A0A0L9TTZ2,A0A0L9TX42,A0A0L9TXB8,A0A0L9TY45,A0A0L9TYD4,A0A0L9TZ28,A0A0L9TZ34,A0A0L9U1Q3,A0A0L9U6Q3,A0A0L9U7W4,A0A0L9U9P5,A0A0L9UA58,A0A0L9UD60,A0A0L9UDB2,A0A0L9UDN3,A0A0L9UE15,A0A0L9UK58,A0A0L9UMI0,A0A0L9UQ04,A0A0L9UWB5,A0A0L9UX38,A0A…	0.000308824	0.0786797	0.128655
GO:0005829	cytosol	C	27	236	167	2834	0.161677	0.0832745	over	A0A0L9UX38,A0A0L9V401,A0A0L9VFR3,A0A0S3S0S1,A0A0S3S8I5,A0A0S3SGF0,A0A0S3SQI2,A0A0S3SSC6,A0A0S3TCT9,XM_017557876.1,XM_017565086.1,XM_017565265.1,A0A0L9TS42,A0A0S3QZH8,A0A0S3R2R1,XM_017571039.1,A0A0L9VQI0,A0A0S3RK85,A0A0S3RWJ6,A0A0S3S106,A0A0S3SMQ6,A0A0S3TCZ8,NC_030638.1.1595.4,NC_030638.1.480.2,NC_030640.1.534.2,NC_030643.1.134.2,XM_017553003.1	A0A0L9UU75,A0A0S3RGP4,A0A0S3RZ19,A0A0S3TB82,A0A0L9T3U5,A0A0L9T5D1,A0A0L9TBE7,A0A0L9TLJ4,A0A0L9TMB5,A0A0L9TQQ9,A0A0L9TQX2,A0A0L9TTQ3,A0A0L9TXB8,A0A0L9TYD4,A0A0L9U1Q3,A0A0L9U9P5,A0A0L9UA58,A0A0L9UD60,A0A0L9UDB2,A0A0L9UDN3,A0A0L9UE15,A0A0L9UMI0,A0A0L9UQ04,A0A0L9UX38,A0A0L9V229,A0A0L9V401,A0A0L9V7K5,A0A0L9V854,A0A0L9VFR3,A0A0L9VG65,A0A0L9VM26,A0A0L9VN78,A0A0S3QX44,A0A0S3QYL1,A0A0S3R4E3,A0A0S3RKS6,A0A…	0.000444846	0.0786797	0.114407
GO:1901566	organonitrogen compound biosynthetic process	P	36	354	167	2834	0.215569	0.124912	over	NC_030639.1.31.3,A0A0L9UX38,A0A0L9VFR3,A0A0S3SQI2,A0A0S3SSC6,A0A0S3TCT9,XM_017565086.1,A0A0L9TS42,A0A0L9TZ34,A0A0L9V401,A0A0S3QZH8,A0A0S3R2R1,A0A0S3RV02,A0A0S3S0S1,A0A0S3S8I5,A0A0S3SE72,A0A0S3SGF0,XM_017557876.1,XM_017565265.1,XM_017571039.1,A0A0S3SNK4,NC_030646.1.428.73,A0A0S3S4Y6,A0A0S3TD04,A0A0L9VSX1,NC_030638.1.680.4,A0A0S3S106,A0A0S3SMQ6,NC_030637.1.1468.3,NC_030638.1.480.2,NW_016114908.1.2.…	NC_030640.1.579.7,A0A0S3R657,A0A0S3RBG6,A0A0S3REU7,NC_030641.1.435.1,A0A0L9VEM9,A0A0L9VPH0,NC_030645.1.752.1,XM_017553865.1,A0A0L9UBW3,A0A0L9UU39,XM_017583221.1,A0A0L9TS33,A0A0L9U9Z9,A0A0L9UIT8,A0A0L9UL19,A0A0L9VGE6,A0A0S3SU12,A0A0S3TC94,NC_030639.1.31.3,NC_030639.1.737.7,NC_030642.1.277.5,NC_030646.1.438.3,NW_016115206.1.12.11,A0A0L9T3U5,A0A0L9TQX2,A0A0L9UA58,A0A0L9UDB2,A0A0L9UE15,A0A0L9UMI0,A0A…	0.000484853	0.0786797	0.101695
GO:0006412	translation	P	26	226	167	2834	0.155689	0.0797459	over	NC_030639.1.31.3,A0A0L9UX38,A0A0L9VFR3,A0A0S3SQI2,A0A0S3SSC6,A0A0S3TCT9,XM_017565086.1,A0A0S3SNK4,NC_030646.1.428.73,A0A0S3S4Y6,A0A0S3TD04,A0A0L9VSX1,NC_030638.1.680.4,A0A0L9TS42,A0A0L9TZ34,A0A0L9V401,A0A0S3QZH8,A0A0S3R2R1,A0A0S3RV02,A0A0S3S0S1,A0A0S3S8I5,A0A0S3SE72,A0A0S3SGF0,XM_017557876.1,XM_017565265.1,XM_017571039.1	A0A0L9TS33,A0A0L9U9Z9,A0A0L9UIT8,A0A0L9UL19,A0A0L9VGE6,A0A0S3SU12,A0A0S3TC94,NC_030639.1.31.3,NC_030639.1.737.7,NC_030642.1.277.5,NC_030646.1.438.3,NW_016115206.1.12.11,A0A0L9T3U5,A0A0L9TQX2,A0A0L9UA58,A0A0L9UDB2,A0A0L9UE15,A0A0L9UMI0,A0A0L9UQ04,A0A0L9UX38,A0A0L9VFR3,A0A0L9VG65,A0A0L9VM26,A0A0L9VN78,A0A0S3QX44,A0A0S3QYL1,A0A0S3R4E3,A0A0S3RKS6,A0A0S3RZ43,A0A0S3SQI2,A0A0S3SSC6,A0A0S3STC7,A0A0S3T1U6…	0.00052674	0.0786797	0.115044
GO:0043043	peptide biosynthetic process	P	26	228	167	2834	0.155689	0.0804517	over	NC_030639.1.31.3,A0A0L9UX38,A0A0L9VFR3,A0A0S3SQI2,A0A0S3SSC6,A0A0S3TCT9,XM_017565086.1,A0A0L9TS42,A0A0L9TZ34,A0A0L9V401,A0A0S3QZH8,A0A0S3R2R1,A0A0S3RV02,A0A0S3S0S1,A0A0S3S8I5,A0A0S3SE72,A0A0S3SGF0,XM_017557876.1,XM_017565265.1,XM_017571039.1,A0A0S3SNK4,NC_030646.1.428.73,A0A0S3S4Y6,A0A0S3TD04,A0A0L9VSX1,NC_030638.1.680.4	A0A0L9TS33,A0A0L9U9Z9,A0A0L9UIT8,A0A0L9UL19,A0A0L9VGE6,A0A0S3SU12,A0A0S3TC94,NC_030639.1.31.3,NC_030639.1.737.7,NC_030642.1.277.5,NC_030646.1.438.3,NW_016115206.1.12.11,A0A0L9T3U5,A0A0L9TQX2,A0A0L9UA58,A0A0L9UDB2,A0A0L9UE15,A0A0L9UMI0,A0A0L9UQ04,A0A0L9UX38,A0A0L9VFR3,A0A0L9VG65,A0A0L9VM26,A0A0L9VN78,A0A0S3QX44,A0A0S3QYL1,A0A0S3R4E3,A0A0S3RKS6,A0A0S3RZ43,A0A0S3SQI2,A0A0S3SSC6,A0A0S3STC7,A0A0S3T1U6…	0.000605145	0.0786797	0.114035
GO:0043603	cellular amide metabolic process	P	29	268	167	2834	0.173653	0.094566	over	NC_030639.1.31.3,A0A0L9UX38,A0A0L9VFR3,A0A0S3SQI2,A0A0S3SSC6,A0A0S3TCT9,XM_017565086.1,A0A0L9TS42,A0A0L9TZ34,A0A0L9V401,A0A0S3QZH8,A0A0S3R2R1,A0A0S3RV02,A0A0S3S0S1,A0A0S3S8I5,A0A0S3SE72,A0A0S3SGF0,XM_017557876.1,XM_017565265.1,XM_017571039.1,A0A0S3SNK4,NC_030646.1.428.73,A0A0S3S4Y6,A0A0S3TD04,A0A0L9VSX1,NC_030638.1.680.4,A0A0S3S106,A0A0S3SMQ6,XM_017575102.1	A0A0S3R657,A0A0S3RBG6,A0A0S3REU7,NC_030641.1.435.1,A0A0S3S2L1,A0A0L9TS33,A0A0L9U9Z9,A0A0L9UIT8,A0A0L9UL19,A0A0L9VGE6,A0A0S3SU12,A0A0S3TC94,NC_030639.1.31.3,NC_030639.1.737.7,NC_030642.1.277.5,NC_030646.1.438.3,NW_016115206.1.12.11,A0A0L9T3U5,A0A0L9TQX2,A0A0L9UA58,A0A0L9UDB2,A0A0L9UE15,A0A0L9UMI0,A0A0L9UQ04,A0A0L9UX38,A0A0L9VFR3,A0A0L9VG65,A0A0L9VM26,A0A0L9VN78,A0A0S3QX44,A0A0S3QYL1,A0A0S3R4E3,A0A…	0.000690211	0.0786797	0.108209
GO:0003735	structural constituent of ribosome	F	19	147	167	2834	0.113772	0.0518701	over	A0A0L9TS42,A0A0L9TZ34,A0A0L9UX38,A0A0L9V401,A0A0L9VFR3,A0A0S3QZH8,A0A0S3R2R1,A0A0S3RV02,A0A0S3S0S1,A0A0S3S8I5,A0A0S3SE72,A0A0S3SGF0,A0A0S3SQI2,A0A0S3SSC6,A0A0S3TCT9,XM_017557876.1,XM_017565086.1,XM_017565265.1,XM_017571039.1	A0A0L9T3U5,A0A0L9T3X6,A0A0L9T5D1,A0A0L9T8D9,A0A0L9TBE7,A0A0L9TC17,A0A0L9TFC9,A0A0L9TH22,A0A0L9TIV3,A0A0L9TKK0,A0A0L9TLJ4,A0A0L9TMB5,A0A0L9TQQ9,A0A0L9TQX2,A0A0L9TS42,A0A0L9TTZ2,A0A0L9TX42,A0A0L9TXB8,A0A0L9TY45,A0A0L9TYD4,A0A0L9TZ28,A0A0L9TZ34,A0A0L9U1Q3,A0A0L9U6Q3,A0A0L9U7W4,A0A0L9U9P5,A0A0L9UA58,A0A0L9UD60,A0A0L9UDB2,A0A0L9UDN3,A0A0L9UE15,A0A0L9UK58,A0A0L9UMI0,A0A0L9UQ04,A0A0L9UWB5,A0A0L9UX38,A0A…	0.000770314	0.0786797	0.129252
GO:0022625	cytosolic large ribosomal subunit	C	12	72	167	2834	0.0718563	0.0254058	over	A0A0L9UX38,A0A0L9V401,A0A0L9VFR3,A0A0S3S0S1,A0A0S3S8I5,A0A0S3SGF0,A0A0S3SQI2,A0A0S3SSC6,A0A0S3TCT9,XM_017557876.1,XM_017565086.1,XM_017565265.1	A0A0L9T3U5,A0A0L9T5D1,A0A0L9TBE7,A0A0L9TLJ4,A0A0L9TMB5,A0A0L9TQQ9,A0A0L9TQX2,A0A0L9TTQ3,A0A0L9TXB8,A0A0L9TYD4,A0A0L9U1Q3,A0A0L9U9P5,A0A0L9UA58,A0A0L9UD60,A0A0L9UDB2,A0A0L9UDN3,A0A0L9UE15,A0A0L9UMI0,A0A0L9UQ04,A0A0L9UX38,A0A0L9V229,A0A0L9V401,A0A0L9V7K5,A0A0L9V854,A0A0L9VFR3,A0A0L9VG65,A0A0L9VM26,A0A0L9VN78,A0A0S3QX44,A0A0S3QYL1,A0A0S3R4E3,A0A0S3RKS6,A0A0S3RPA3,A0A0S3RUT2,A0A0S3RYN5,A0A0S3RZ43,A0A…	0.000814237	0.0786797	0.166667
GO:0044445	cytosolic part	C	17	126	167	2834	0.101796	0.0444601	over	A0A0L9UX38,A0A0L9V401,A0A0L9VFR3,A0A0S3S0S1,A0A0S3S8I5,A0A0S3SGF0,A0A0S3SQI2,A0A0S3SSC6,A0A0S3TCT9,XM_017557876.1,XM_017565086.1,XM_017565265.1,A0A0L9TS42,A0A0S3QZH8,A0A0S3R2R1,XM_017571039.1,A0A0L9VQI0	A0A0L9UU75,A0A0S3RGP4,A0A0S3RZ19,A0A0S3TB82,A0A0L9T3U5,A0A0L9T5D1,A0A0L9TBE7,A0A0L9TLJ4,A0A0L9TMB5,A0A0L9TQQ9,A0A0L9TQX2,A0A0L9TTQ3,A0A0L9TXB8,A0A0L9TYD4,A0A0L9U1Q3,A0A0L9U9P5,A0A0L9UA58,A0A0L9UD60,A0A0L9UDB2,A0A0L9UDN3,A0A0L9UE15,A0A0L9UMI0,A0A0L9UQ04,A0A0L9UX38,A0A0L9V229,A0A0L9V401,A0A0L9V7K5,A0A0L9V854,A0A0L9VFR3,A0A0L9VG65,A0A0L9VM26,A0A0L9VN78,A0A0S3QX44,A0A0S3QYL1,A0A0S3R4E3,A0A0S3RKS6,A0A…	0.000901376	0.0786797	0.134921
GO:0005840	ribosome	C	19	150	167	2834	0.113772	0.0529287	over	A0A0L9UX38,A0A0L9V401,A0A0L9VFR3,A0A0S3S0S1,A0A0S3S8I5,A0A0S3SGF0,A0A0S3SQI2,A0A0S3SSC6,A0A0S3TCT9,XM_017557876.1,XM_017565086.1,XM_017565265.1,A0A0L9TS42,A0A0S3QZH8,A0A0S3R2R1,XM_017571039.1,A0A0L9TZ34,A0A0S3RV02,A0A0S3SE72	NC_030641.1.23.2,A0A0S3RHN8,N0DL24,A0A0L9T3X6,A0A0L9TH22,A0A0S3SJ02,A0A0L9T3U5,A0A0L9T5D1,A0A0L9TBE7,A0A0L9TLJ4,A0A0L9TMB5,A0A0L9TQQ9,A0A0L9TQX2,A0A0L9TTQ3,A0A0L9TXB8,A0A0L9TYD4,A0A0L9U1Q3,A0A0L9U9P5,A0A0L9UA58,A0A0L9UD60,A0A0L9UDB2,A0A0L9UDN3,A0A0L9UE15,A0A0L9UMI0,A0A0L9UQ04,A0A0L9UX38,A0A0L9V229,A0A0L9V401,A0A0L9V7K5,A0A0L9V854,A0A0L9VFR3,A0A0L9VG65,A0A0L9VM26,A0A0L9VN78,A0A0S3QX44,A0A0S3QYL1,A…	0.000991715	0.0786797	0.126667
GO:0022626	cytosolic ribosome	C	16	116	167	2834	0.0958084	0.0409315	over	A0A0L9UX38,A0A0L9V401,A0A0L9VFR3,A0A0S3S0S1,A0A0S3S8I5,A0A0S3SGF0,A0A0S3SQI2,A0A0S3SSC6,A0A0S3TCT9,XM_017557876.1,XM_017565086.1,XM_017565265.1,A0A0L9TS42,A0A0S3QZH8,A0A0S3R2R1,XM_017571039.1	A0A0L9T3U5,A0A0L9T5D1,A0A0L9TBE7,A0A0L9TLJ4,A0A0L9TMB5,A0A0L9TQQ9,A0A0L9TQX2,A0A0L9TTQ3,A0A0L9TXB8,A0A0L9TYD4,A0A0L9U1Q3,A0A0L9U9P5,A0A0L9UA58,A0A0L9UD60,A0A0L9UDB2,A0A0L9UDN3,A0A0L9UE15,A0A0L9UMI0,A0A0L9UQ04,A0A0L9UX38,A0A0L9V229,A0A0L9V401,A0A0L9V7K5,A0A0L9V854,A0A0L9VFR3,A0A0L9VG65,A0A0L9VM26,A0A0L9VN78,A0A0S3QX44,A0A0S3QYL1,A0A0S3R4E3,A0A0S3RKS6,A0A0S3RPA3,A0A0S3RUT2,A0A0S3RYN5,A0A0S3RZ43,A0A…	0.00100475	0.0786797	0.137931
GO:0043228	non-membrane-bounded organelle	C	23	200	167	2834	0.137725	0.0705716	over	A0A0L9TZ34,A0A0S3RV02,A0A0S3SE72,A0A0S3SPE4,A0A0L9TKB7,A0A0S3RAJ6,A0A0L9UX38,A0A0L9V401,A0A0L9VFR3,A0A0S3S0S1,A0A0S3S8I5,A0A0S3SGF0,A0A0S3SQI2,A0A0S3SSC6,A0A0S3TCT9,XM_017557876.1,XM_017565086.1,XM_017565265.1,A0A0L9TS42,A0A0S3QZH8,A0A0S3R2R1,XM_017571039.1,A0A0S3S5B9	A0A0L9TFC9,A0A0L9TKK0,A0A0L9TY45,A0A0L9TZ34,A0A0L9UAX3,A0A0L9VL85,A0A0S3RAF4,A0A0S3RRZ4,A0A0S3RV02,A0A0S3S3L8,A0A0S3SDP8,A0A0S3SE72,A0A0S3SHC8,A0A0S3SJT6,A0A0S3SNB1,A0A0S3SVY3,A0A0S3SYW4,A0A0S3TD47,NC_030639.1.1300.1,NC_030641.1.10.5,NC_030641.1.305.5,NC_030645.1.1082.6,NC_030645.1.995.2,A0A0S3RAF2,A0A0L9VG65,A0A0L9VS83,A0A0S3R6X5,A0A0S3SPS9,A0A0S3SSB1,A0A0S3ST19,XM_017568357.1,A0A0S3T8L2,A0A0L9T…	0.00114569	0.0786797	0.115
GO:0043232	intracellular non-membrane-bounded organelle	C	23	200	167	2834	0.137725	0.0705716	over	A0A0L9TZ34,A0A0S3RV02,A0A0S3SE72,A0A0S3SPE4,A0A0L9TKB7,A0A0S3RAJ6,A0A0L9UX38,A0A0L9V401,A0A0L9VFR3,A0A0S3S0S1,A0A0S3S8I5,A0A0S3SGF0,A0A0S3SQI2,A0A0S3SSC6,A0A0S3TCT9,XM_017557876.1,XM_017565086.1,XM_017565265.1,A0A0L9TS42,A0A0S3QZH8,A0A0S3R2R1,XM_017571039.1,A0A0S3S5B9	A0A0L9TFC9,A0A0L9TKK0,A0A0L9TY45,A0A0L9TZ34,A0A0L9UAX3,A0A0L9VL85,A0A0S3RAF4,A0A0S3RRZ4,A0A0S3RV02,A0A0S3S3L8,A0A0S3SDP8,A0A0S3SE72,A0A0S3SHC8,A0A0S3SJT6,A0A0S3SNB1,A0A0S3SVY3,A0A0S3SYW4,A0A0S3TD47,NC_030639.1.1300.1,NC_030641.1.10.5,NC_030641.1.305.5,NC_030645.1.1082.6,NC_030645.1.995.2,A0A0S3RAF2,A0A0L9VG65,A0A0L9VS83,A0A0S3R6X5,A0A0S3SPS9,A0A0S3SSB1,A0A0S3ST19,XM_017568357.1,A0A0S3T8L2,A0A0L9T…	0.00114569	0.0786797	0.115
GO:0015934	large ribosomal subunit	C	12	75	167	2834	0.0718563	0.0264644	over	A0A0L9UX38,A0A0L9V401,A0A0L9VFR3,A0A0S3S0S1,A0A0S3S8I5,A0A0S3SGF0,A0A0S3SQI2,A0A0S3SSC6,A0A0S3TCT9,XM_017557876.1,XM_017565086.1,XM_017565265.1	A0A0L9T3U5,A0A0L9T5D1,A0A0L9TBE7,A0A0L9TLJ4,A0A0L9TMB5,A0A0L9TQQ9,A0A0L9TQX2,A0A0L9TTQ3,A0A0L9TXB8,A0A0L9TYD4,A0A0L9U1Q3,A0A0L9U9P5,A0A0L9UA58,A0A0L9UD60,A0A0L9UDB2,A0A0L9UDN3,A0A0L9UE15,A0A0L9UMI0,A0A0L9UQ04,A0A0L9UX38,A0A0L9V229,A0A0L9V401,A0A0L9V7K5,A0A0L9V854,A0A0L9VFR3,A0A0L9VG65,A0A0L9VM26,A0A0L9VN78,A0A0S3QX44,A0A0S3QYL1,A0A0S3R4E3,A0A0S3RKS6,A0A0S3RPA3,A0A0S3RUT2,A0A0S3RYN5,A0A0S3RZ43,A0A…	0.00118538	0.0786797	0.16
GO:0005737	cytoplasm	C	68	846	167	2834	0.407186	0.298518	over	A0A0L9VQF7,NC_030644.1.928.2,A0A0L9UX38,A0A0L9V401,A0A0L9VFR3,A0A0S3S0S1,A0A0S3S8I5,A0A0S3SGF0,A0A0S3SQI2,A0A0S3SSC6,A0A0S3TCT9,XM_017557876.1,XM_017565086.1,XM_017565265.1,A0A0L9TS42,A0A0S3QZH8,A0A0S3R2R1,XM_017571039.1,A0A0S3SSI5,NC_030637.1.1172.2,A0A0S3RK85,A0A0S3RWJ6,A0A0S3S106,A0A0S3SMQ6,A0A0S3TCZ8,NC_030638.1.1595.4,NC_030638.1.480.2,NC_030640.1.534.2,NC_030643.1.134.2,XM_017553003.1,A0A0L…	A0A0L9TXY1,A0A0L9V6B4,A0A0S3RVR4,A0A0S3S851,A0A0S3T0P1,NC_030639.1.929.4,NC_030640.1.199.4,NC_030641.1.826.2,XM_017584908.1,A0A0L9VS04,A0A0L9UU75,A0A0S3RGP4,A0A0S3RZ19,A0A0S3TB82,A0A0L9UG96,A0A0L9VQF7,A0A0L9VS46,A0A0S3R5D5,NC_030640.1.676.1,NC_030643.1.972.10,NC_030644.1.423.2,NC_030644.1.928.2,NC_030646.1.1224.2,NC_030646.1.36.3,NW_016115068.1.22.2,A0A0L9UAB1,NC_030637.1.1451.1,NC_030638.1.1291.…	0.00132538	0.082797	0.0803783
GO:0044391	ribosomal subunit	C	16	125	167	2834	0.0958084	0.0441073	over	A0A0L9UX38,A0A0L9V401,A0A0L9VFR3,A0A0S3S0S1,A0A0S3S8I5,A0A0S3SGF0,A0A0S3SQI2,A0A0S3SSC6,A0A0S3TCT9,XM_017557876.1,XM_017565086.1,XM_017565265.1,A0A0L9TS42,A0A0S3QZH8,A0A0S3R2R1,XM_017571039.1	NC_030637.1.286.3,A0A0L9U7W4,A0A0S3S7C3,A0A0S3STH3,A0A0S3T7G9,XM_017551192.1,XM_017567509.1,A0A0L9T3U5,A0A0L9T5D1,A0A0L9TBE7,A0A0L9TLJ4,A0A0L9TMB5,A0A0L9TQQ9,A0A0L9TQX2,A0A0L9TTQ3,A0A0L9TXB8,A0A0L9TYD4,A0A0L9U1Q3,A0A0L9U9P5,A0A0L9UA58,A0A0L9UD60,A0A0L9UDB2,A0A0L9UDN3,A0A0L9UE15,A0A0L9UMI0,A0A0L9UQ04,A0A0L9UX38,A0A0L9V229,A0A0L9V401,A0A0L9V7K5,A0A0L9V854,A0A0L9VFR3,A0A0L9VG65,A0A0L9VM26,A0A0L9VN78…	0.00225407	0.12314	0.128
GO:0006518	peptide metabolic process	P	26	249	167	2834	0.155689	0.0878617	over	NC_030639.1.31.3,A0A0L9UX38,A0A0L9VFR3,A0A0S3SQI2,A0A0S3SSC6,A0A0S3TCT9,XM_017565086.1,A0A0L9TS42,A0A0L9TZ34,A0A0L9V401,A0A0S3QZH8,A0A0S3R2R1,A0A0S3RV02,A0A0S3S0S1,A0A0S3S8I5,A0A0S3SE72,A0A0S3SGF0,XM_017557876.1,XM_017565265.1,XM_017571039.1,A0A0S3SNK4,NC_030646.1.428.73,A0A0S3S4Y6,A0A0S3TD04,A0A0L9VSX1,NC_030638.1.680.4	A0A0L9TS33,A0A0L9U9Z9,A0A0L9UIT8,A0A0L9UL19,A0A0L9VGE6,A0A0S3SU12,A0A0S3TC94,NC_030639.1.31.3,NC_030639.1.737.7,NC_030642.1.277.5,NC_030646.1.438.3,NW_016115206.1.12.11,A0A0L9T3U5,A0A0L9TQX2,A0A0L9UA58,A0A0L9UDB2,A0A0L9UE15,A0A0L9UMI0,A0A0L9UQ04,A0A0L9UX38,A0A0L9VFR3,A0A0L9VG65,A0A0L9VM26,A0A0L9VN78,A0A0S3QX44,A0A0S3QYL1,A0A0S3R4E3,A0A0S3RKS6,A0A0S3RZ43,A0A0S3SQI2,A0A0S3SSC6,A0A0S3STC7,A0A0S3T1U6…	0.00228078	0.12314	0.104418
GO:0030162	regulation of proteolysis	P	5	17	167	2834	0.0299401	0.00599859	over	A0A0L9T803,A0A0S3TF26,P01061,P16064,A0A0L9VQI0	A0A0L9T498,A0A0L9T803,A0A0L9TDV6,A0A0L9V8Y5,A0A0L9VE35,A0A0L9VI92,A0A0S3R9G8,A0A0S3RVA9,A0A0S3S788,A0A0S3SKV7,A0A0S3TF26,P01061,P16064,XM_017582145.1,NC_030644.1.85.2,A0A0L9VQI0,A0A0S3SQD5	0.00231902	0.12314	0.294118
GO:0046417	chorismate metabolic process	P	2	2	167	2834	0.011976	0.000705716	over	NC_030638.1.480.2,NW_016114908.1.2.5	NC_030638.1.480.2,NW_016114908.1.2.5	0.00345285	0.159656	1
GO:0009423	chorismate biosynthetic process	P	2	2	167	2834	0.011976	0.000705716	over	NC_030638.1.480.2,NW_016114908.1.2.5	NC_030638.1.480.2,NW_016114908.1.2.5	0.00345285	0.159656	1
GO:1990904	ribonucleoprotein complex	C	22	205	167	2834	0.131737	0.0723359	over	A0A0L9TZ34,A0A0S3RV02,A0A0S3SE72,A0A0L9TJ92,NC_030639.1.31.3,A0A0L9UX38,A0A0L9V401,A0A0L9VFR3,A0A0S3S0S1,A0A0S3S8I5,A0A0S3SGF0,A0A0S3SQI2,A0A0S3SSC6,A0A0S3TCT9,XM_017557876.1,XM_017565086.1,XM_017565265.1,A0A0L9TS42,A0A0S3QZH8,A0A0S3R2R1,XM_017571039.1,NC_030646.1.804.4	NC_030645.1.15.3,A0A0L9TFC9,A0A0L9TKK0,A0A0L9TY45,A0A0L9TZ34,A0A0L9UAX3,A0A0L9VL85,A0A0S3RAF4,A0A0S3RRZ4,A0A0S3RV02,A0A0S3S3L8,A0A0S3SDP8,A0A0S3SE72,A0A0S3SHC8,A0A0S3SJT6,A0A0S3SNB1,A0A0S3SVY3,A0A0S3SYW4,A0A0S3TD47,NC_030639.1.1300.1,NC_030641.1.10.5,NC_030641.1.305.5,NC_030645.1.1082.6,NC_030645.1.995.2,A0A0S3RAF2,A0A0L9T9P6,A0A0L9VGJ7,NC_030637.1.624.2,NC_030640.1.367.2,A0A0L9V5J1,A0A0S3T932,NC…	0.00360804	0.159656	0.107317
GO:0030529	intracellular ribonucleoprotein complex	C	22	205	167	2834	0.131737	0.0723359	over	A0A0L9TZ34,A0A0S3RV02,A0A0S3SE72,A0A0L9TJ92,NC_030639.1.31.3,A0A0L9UX38,A0A0L9V401,A0A0L9VFR3,A0A0S3S0S1,A0A0S3S8I5,A0A0S3SGF0,A0A0S3SQI2,A0A0S3SSC6,A0A0S3TCT9,XM_017557876.1,XM_017565086.1,XM_017565265.1,A0A0L9TS42,A0A0S3QZH8,A0A0S3R2R1,XM_017571039.1,NC_030646.1.804.4	A0A0L9TFC9,A0A0L9TKK0,A0A0L9TY45,A0A0L9TZ34,A0A0L9UAX3,A0A0L9VL85,A0A0S3RAF4,A0A0S3RRZ4,A0A0S3RV02,A0A0S3S3L8,A0A0S3SDP8,A0A0S3SE72,A0A0S3SHC8,A0A0S3SJT6,A0A0S3SNB1,A0A0S3SVY3,A0A0S3SYW4,A0A0S3TD47,NC_030639.1.1300.1,NC_030641.1.10.5,NC_030641.1.305.5,NC_030645.1.1082.6,NC_030645.1.995.2,A0A0S3RAF2,A0A0L9T9P6,A0A0L9VGJ7,NC_030637.1.624.2,NC_030640.1.367.2,A0A0L9V5J1,A0A0S3T932,NC_030641.1.1166.1,…	0.00360804	0.159656	0.107317
GO:0034645	cellular macromolecule biosynthetic process	P	30	313	167	2834	0.179641	0.110445	over	A0A0S3S4Y6,NC_030639.1.31.3,A0A0L9UX38,A0A0L9VFR3,A0A0S3SQI2,A0A0S3SSC6,A0A0S3TCT9,XM_017565086.1,A0A0S3S5B9,NC_030640.1.534.2,A0A0L9TS42,A0A0L9TZ34,A0A0L9V401,A0A0S3QZH8,A0A0S3R2R1,A0A0S3RV02,A0A0S3S0S1,A0A0S3S8I5,A0A0S3SE72,A0A0S3SGF0,XM_017557876.1,XM_017565265.1,XM_017571039.1,A0A0S3SNK4,NC_030646.1.428.73,A0A0S3TD04,A0A0L9VSX1,NC_030638.1.680.4,NC_030645.1.894.5,A0A0L9VQI0	NC_030640.1.579.7,A0A0S3S4Y6,A0A0L9TS33,A0A0L9U9Z9,A0A0L9UIT8,A0A0L9UL19,A0A0L9VGE6,A0A0S3SU12,A0A0S3TC94,NC_030639.1.31.3,NC_030639.1.737.7,NC_030642.1.277.5,NC_030646.1.438.3,NW_016115206.1.12.11,A0A0L9T3U5,A0A0L9TQX2,A0A0L9UA58,A0A0L9UDB2,A0A0L9UE15,A0A0L9UMI0,A0A0L9UQ04,A0A0L9UX38,A0A0L9VFR3,A0A0L9VG65,A0A0L9VM26,A0A0L9VN78,A0A0S3QX44,A0A0S3QYL1,A0A0S3R4E3,A0A0S3RKS6,A0A0S3RZ43,A0A0S3SQI2,A0A…	0.00396419	0.161394	0.0958466
GO:0048523	negative regulation of cellular process	P	6	27	167	2834	0.0359281	0.00952717	over	A0A0S3S5B9,A0A0S3SJT8,A0A0L9T803,A0A0S3TF26,P01061,P16064	A0A0L9VS04,A0A0L9UB55,A0A0L9UNW1,A0A0S3S5B9,A0A0S3SJT8,A0A0S3SKU5,A0A0L9T498,A0A0L9T803,A0A0L9TDV6,A0A0L9V8Y5,A0A0L9VE35,A0A0L9VI92,A0A0S3R9G8,A0A0S3RVA9,A0A0S3S788,A0A0S3SKV7,A0A0S3TF26,P01061,P16064,XM_017582145.1,NC_030644.1.85.2,A0A0L9TL35,A0A0S3SI56,A0A0S3RWH7,NC_030644.1.889.2,NC_030646.1.1046.3,NC_030639.1.23.3	0.00401531	0.161394	0.222222
GO:0006520	cellular amino acid metabolic process	P	14	109	167	2834	0.0838323	0.0384615	over	A0A0S3TD04,A0A0L9VSX1,NC_030638.1.680.4,A0A0S3S106,A0A0S3SMQ6,NC_030637.1.1468.3,XM_017575102.1,NC_030638.1.480.2,NW_016114908.1.2.5,A0A0S3RWJ6,A0A0L9UM37,A0A0L9U2D8,A0A0L9U8C9,A0A0L9V056	A0A0S3R657,A0A0L9VEM9,A0A0L9VPH0,NC_030645.1.752.1,XM_017553865.1,A0A0L9UBW3,A0A0L9UU39,XM_017583221.1,A0A0S3RPJ3,A0A0S3STH4,A0A0S3TD04,A0A0L9VSX1,A0A0S3RPC1,NC_030638.1.680.4,NC_030638.1.1172.7,NC_030638.1.1482.12,A0A0L9TD97,NC_030642.1.42.15,NC_030644.1.500.1,A0A0S3SDL3,XM_017553168.1,A0A0S3S0A6,A0A0S3SQA6,NC_030642.1.264.6,A0A0S3SVJ8,A0A0S3T5C3,NC_030638.1.582.1,A0A0L9TYJ3,A0A0L9UG85,A0A0S3REU…	0.00410325	0.161394	0.12844
GO:0009059	macromolecule biosynthetic process	P	30	317	167	2834	0.179641	0.111856	over	A0A0S3S4Y6,NC_030639.1.31.3,A0A0L9UX38,A0A0L9VFR3,A0A0S3SQI2,A0A0S3SSC6,A0A0S3TCT9,XM_017565086.1,A0A0S3S5B9,NC_030640.1.534.2,A0A0L9TS42,A0A0L9TZ34,A0A0L9V401,A0A0S3QZH8,A0A0S3R2R1,A0A0S3RV02,A0A0S3S0S1,A0A0S3S8I5,A0A0S3SE72,A0A0S3SGF0,XM_017557876.1,XM_017565265.1,XM_017571039.1,A0A0S3SNK4,NC_030646.1.428.73,A0A0S3TD04,A0A0L9VSX1,NC_030638.1.680.4,NC_030645.1.894.5,A0A0L9VQI0	NC_030640.1.579.7,A0A0S3S4Y6,A0A0L9TS33,A0A0L9U9Z9,A0A0L9UIT8,A0A0L9UL19,A0A0L9VGE6,A0A0S3SU12,A0A0S3TC94,NC_030639.1.31.3,NC_030639.1.737.7,NC_030642.1.277.5,NC_030646.1.438.3,NW_016115206.1.12.11,A0A0L9T3U5,A0A0L9TQX2,A0A0L9UA58,A0A0L9UDB2,A0A0L9UE15,A0A0L9UMI0,A0A0L9UQ04,A0A0L9UX38,A0A0L9VFR3,A0A0L9VG65,A0A0L9VM26,A0A0L9VN78,A0A0S3QX44,A0A0S3QYL1,A0A0S3R4E3,A0A0S3RKS6,A0A0S3RZ43,A0A0S3SQI2,A0A…	0.00479957	0.182041	0.0946372
GO:0019752	carboxylic acid metabolic process	P	23	225	167	2834	0.137725	0.0793931	over	NW_016114840.1.9.1,A0A0S3TCZ8,A0A0S3R695,A0A0S3SJT1,A0A0S3SSI5,A0A0S3TD04,A0A0L9VSX1,NC_030638.1.680.4,A0A0L9V056,A0A0S3S106,A0A0S3SMQ6,NC_030637.1.1468.3,XM_017575102.1,A0A0L9U2J6,NC_030638.1.480.2,NW_016114908.1.2.5,A0A0S3RWJ6,A0A0L9UM37,A0A0L9U2D8,A0A0S3SG59,A0A0L9U8C9,A0A0S3R9R7,NC_030642.1.853.8	A0A0S3R657,A0A0L9VEM9,A0A0L9VPH0,NC_030645.1.752.1,XM_017553865.1,A0A0L9UBW3,A0A0L9UU39,XM_017583221.1,A0A0L9UTX1,A0A0S3RCA6,A0A0S3S851,A0A0S3RPJ3,A0A0S3STH4,NC_030639.1.896.3,A0A0L9TF19,NW_016115050.1.5.10,NW_016114840.1.9.1,XM_017585208.1,A0A0L9TWR0,A0A0L9U874,A0A0L9UIB0,A0A0L9UJ42,A0A0L9UQL6,A0A0L9UU75,A0A0L9UUI5,A0A0L9UZW8,A0A0S3R2Q7,A0A0S3RB64,A0A0S3RCJ1,A0A0S3RGP4,A0A0S3RYV2,A0A0S3RZ19,A0A0…	0.00542266	0.198582	0.102222
GO:0043436	oxoacid metabolic process	P	23	226	167	2834	0.137725	0.0797459	over	NW_016114840.1.9.1,A0A0S3TCZ8,A0A0S3R695,A0A0S3SJT1,A0A0S3SSI5,A0A0S3TD04,A0A0L9VSX1,NC_030638.1.680.4,A0A0L9V056,A0A0S3S106,A0A0S3SMQ6,NC_030637.1.1468.3,XM_017575102.1,A0A0L9U2J6,NC_030638.1.480.2,NW_016114908.1.2.5,A0A0S3RWJ6,A0A0L9UM37,A0A0L9U2D8,A0A0S3SG59,A0A0L9U8C9,A0A0S3R9R7,NC_030642.1.853.8	A0A0S3R657,A0A0L9VEM9,A0A0L9VPH0,NC_030645.1.752.1,XM_017553865.1,A0A0L9UBW3,A0A0L9UU39,XM_017583221.1,A0A0L9UTX1,A0A0S3RCA6,A0A0S3S851,A0A0S3RPJ3,A0A0S3STH4,NC_030639.1.896.3,A0A0L9TF19,NW_016115050.1.5.10,NW_016114840.1.9.1,XM_017585208.1,A0A0L9TWR0,A0A0L9U874,A0A0L9UIB0,A0A0L9UJ42,A0A0L9UQL6,A0A0L9UU75,A0A0L9UUI5,A0A0L9UZW8,A0A0S3R2Q7,A0A0S3RB64,A0A0S3RCJ1,A0A0S3RGP4,A0A0S3RYV2,A0A0S3RZ19,A0A0…	0.0057295	0.202824	0.10177
GO:0006082	organic acid metabolic process	P	23	228	167	2834	0.137725	0.0804517	over	NW_016114840.1.9.1,A0A0S3TCZ8,A0A0S3R695,A0A0S3SJT1,A0A0S3SSI5,A0A0S3TD04,A0A0L9VSX1,NC_030638.1.680.4,A0A0L9V056,A0A0S3S106,A0A0S3SMQ6,NC_030637.1.1468.3,XM_017575102.1,A0A0L9U2J6,NC_030638.1.480.2,NW_016114908.1.2.5,A0A0S3RWJ6,A0A0L9UM37,A0A0L9U2D8,A0A0S3SG59,A0A0L9U8C9,A0A0S3R9R7,NC_030642.1.853.8	A0A0S3R657,A0A0L9VEM9,A0A0L9VPH0,NC_030645.1.752.1,XM_017553865.1,A0A0L9UBW3,A0A0L9UU39,XM_017583221.1,A0A0L9UTX1,A0A0S3RCA6,A0A0S3S851,A0A0S3RPJ3,A0A0S3STH4,NC_030639.1.896.3,A0A0L9TF19,NW_016115050.1.5.10,NW_016114840.1.9.1,XM_017585208.1,A0A0L9TWR0,A0A0L9U874,A0A0L9UIB0,A0A0L9UJ42,A0A0L9UQL6,A0A0L9UU75,A0A0L9UUI5,A0A0L9UZW8,A0A0S3R2Q7,A0A0S3RB64,A0A0S3RCJ1,A0A0S3RGP4,A0A0S3RYV2,A0A0S3RZ19,A0A0…	0.00638663	0.207324	0.100877
GO:0008652	cellular amino acid biosynthetic process	P	9	59	167	2834	0.0538922	0.0208186	over	A0A0S3S106,A0A0S3SMQ6,NC_030637.1.1468.3,NC_030638.1.480.2,NW_016114908.1.2.5,A0A0S3RWJ6,A0A0L9UM37,A0A0L9U2D8,A0A0L9U8C9	A0A0L9VEM9,A0A0L9VPH0,NC_030645.1.752.1,XM_017553865.1,A0A0L9UBW3,A0A0L9UU39,XM_017583221.1,A0A0L9TYJ3,A0A0L9UG85,A0A0S3R657,A0A0S3REU7,A0A0S3RN07,A0A0S3T146,NC_030641.1.435.1,A0A0S3S106,A0A0S3SMQ6,NC_030641.1.888.2,XM_017581476.1,A0A0S3T6D9,NC_030637.1.1468.3,NC_030645.1.375.4,NC_030643.1.1149.2,NC_030639.1.1488.18,NC_030646.1.110.9,XM_017575285.1,NW_016115212.1.28.1,XM_017574942.1,A0A0L9U0H0,NW…	0.00675164	0.207324	0.152542
GO:0044249	cellular biosynthetic process	P	41	483	167	2834	0.245509	0.17043	over	A0A0S3S4Y6,NC_030639.1.31.3,A0A0L9UX38,A0A0L9VFR3,A0A0S3SQI2,A0A0S3SSC6,A0A0S3TCT9,XM_017565086.1,A0A0S3S5B9,NC_030640.1.534.2,A0A0L9TS42,A0A0L9TZ34,A0A0L9V401,A0A0S3QZH8,A0A0S3R2R1,A0A0S3RV02,A0A0S3S0S1,A0A0S3S8I5,A0A0S3SE72,A0A0S3SGF0,XM_017557876.1,XM_017565265.1,XM_017571039.1,A0A0S3SNK4,NC_030646.1.428.73,A0A0S3TD04,A0A0L9VSX1,NC_030638.1.680.4,A0A0S3S106,A0A0S3SMQ6,NC_030637.1.1468.3,A0A0L9…	NC_030640.1.579.7,A0A0S3R657,A0A0S3RBG6,A0A0S3REU7,NC_030641.1.435.1,A0A0S3S4Y6,A0A0L9VEM9,A0A0L9VPH0,NC_030645.1.752.1,XM_017553865.1,A0A0L9UBW3,A0A0L9UU39,XM_017583221.1,A0A0L9TS33,A0A0L9U9Z9,A0A0L9UIT8,A0A0L9UL19,A0A0L9VGE6,A0A0S3SU12,A0A0S3TC94,NC_030639.1.31.3,NC_030639.1.737.7,NC_030642.1.277.5,NC_030646.1.438.3,NW_016115206.1.12.11,A0A0L9T3U5,A0A0L9TQX2,A0A0L9UA58,A0A0L9UDB2,A0A0L9UE15,A0A…	0.0069497	0.207324	0.0848861
GO:0044424	intracellular part	C	75	1012	167	2834	0.449102	0.357092	over	A0A0L9T825,A0A0L9TE86,A0A0L9U8C9,A0A0L9V056,A0A0L9VAK7,A0A0L9VSX1,A0A0S3QZ30,A0A0S3R9R7,A0A0S3RAJ6,A0A0S3SNK4,A0A0S3SNV9,A0A0S3T8S4,A0A0S3TD04,NC_030642.1.853.8,NC_030643.1.1320.11,NC_030643.1.790.8,NC_030646.1.428.73,A0A0L9VQI0,NC_030645.1.97.3,A0A0L9TZ34,A0A0S3RV02,A0A0S3SE72,A0A0S3RL57,NC_030647.1.200.7,A0A0S3SSI5,NC_030637.1.1172.2,XM_017571039.1,A0A0S3RK85,A0A0S3RWJ6,A0A0S3S106,A0A0S3SMQ6,A0…	A0A0L9UH62,NC_030641.1.106.2,NC_030646.1.1182.3,NC_030643.1.128.2,NW_016114995.1.94.10,A0A0L9V939,A0A0S3RCI1,A0A0S3RJW8,A0A0S3SDF9,NC_030637.1.673.3,NC_030639.1.746.4,NW_016115206.1.17.9,A0A0L9VCX5,NC_030642.1.763.1,NC_030645.1.15.3,A0A0L9T6I0,A0A0L9T825,A0A0L9TBM0,A0A0L9TD97,A0A0L9TE86,A0A0L9TF45,A0A0L9TGA0,A0A0L9THY7,A0A0L9TI66,A0A0L9TJY7,A0A0L9TNA5,A0A0L9TPV8,A0A0L9TRU4,A0A0L9TWG6,A0A0L9TY99,A…	0.00722692	0.207324	0.0741107
GO:0016053	organic acid biosynthetic process	P	11	82	167	2834	0.0658683	0.0289344	over	A0A0S3S106,A0A0S3SMQ6,NC_030637.1.1468.3,A0A0L9U2J6,NC_030638.1.480.2,NW_016114908.1.2.5,A0A0S3RWJ6,A0A0L9UM37,A0A0L9U2D8,A0A0S3SG59,A0A0L9U8C9	A0A0L9VEM9,A0A0L9VPH0,NC_030645.1.752.1,XM_017553865.1,A0A0L9UBW3,A0A0L9UU39,XM_017583221.1,NC_030639.1.896.3,A0A0L9TYJ3,A0A0L9UG85,A0A0S3R657,A0A0S3REU7,A0A0S3RN07,A0A0S3T146,NC_030641.1.435.1,A0A0S3S106,A0A0S3SMQ6,NC_030641.1.888.2,XM_017581476.1,A0A0S3T6D9,NC_030637.1.1468.3,NC_030645.1.375.4,NC_030643.1.1149.2,NC_030639.1.1488.18,NC_030646.1.110.9,XM_017575285.1,NW_016115212.1.28.1,XM_0175749…	0.00770399	0.207324	0.134146
GO:0046394	carboxylic acid biosynthetic process	P	11	82	167	2834	0.0658683	0.0289344	over	A0A0S3S106,A0A0S3SMQ6,NC_030637.1.1468.3,A0A0L9U2J6,NC_030638.1.480.2,NW_016114908.1.2.5,A0A0S3RWJ6,A0A0L9UM37,A0A0L9U2D8,A0A0S3SG59,A0A0L9U8C9	A0A0L9VEM9,A0A0L9VPH0,NC_030645.1.752.1,XM_017553865.1,A0A0L9UBW3,A0A0L9UU39,XM_017583221.1,NC_030639.1.896.3,A0A0L9TYJ3,A0A0L9UG85,A0A0S3R657,A0A0S3REU7,A0A0S3RN07,A0A0S3T146,NC_030641.1.435.1,A0A0S3S106,A0A0S3SMQ6,NC_030641.1.888.2,XM_017581476.1,A0A0S3T6D9,NC_030637.1.1468.3,NC_030645.1.375.4,NC_030643.1.1149.2,NC_030639.1.1488.18,NC_030646.1.110.9,XM_017575285.1,NW_016115212.1.28.1,XM_0175749…	0.00770399	0.207324	0.134146
GO:0002181	cytoplasmic translation	P	7	40	167	2834	0.0419162	0.0141143	over	NC_030639.1.31.3,A0A0L9UX38,A0A0L9VFR3,A0A0S3SQI2,A0A0S3SSC6,A0A0S3TCT9,XM_017565086.1	A0A0L9TS33,A0A0L9U9Z9,A0A0L9UIT8,A0A0L9UL19,A0A0L9VGE6,A0A0S3SU12,A0A0S3TC94,NC_030639.1.31.3,NC_030639.1.737.7,NC_030642.1.277.5,NC_030646.1.438.3,NW_016115206.1.12.11,NC_030638.1.1169.10,A0A0S3QWD3,NC_030638.1.1050.1,A0A0L9T3U5,A0A0L9TQX2,A0A0L9UA58,A0A0L9UDB2,A0A0L9UE15,A0A0L9UMI0,A0A0L9UQ04,A0A0L9UX38,A0A0L9VFR3,A0A0L9VG65,A0A0L9VM26,A0A0L9VN78,A0A0S3QX44,A0A0S3QYL1,A0A0S3R4E3,A0A0S3RKS6,A0A0…	0.00776261	0.207324	0.175
GO:0046835	carbohydrate phosphorylation	P	3	8	167	2834	0.0179641	0.00282286	over	A0A0S3R9R7,A0A0S3TCZ8,NC_030642.1.853.8	A0A0L9UPK5,A0A0L9VF22,A0A0S3R9R7,A0A0S3TCZ8,NC_030642.1.853.8,XM_017564377.1,XM_017565350.1,XM_017569538.1	0.00903337	0.207324	0.375
GO:0052547	regulation of peptidase activity	P	4	15	167	2834	0.0239521	0.00529287	over	A0A0L9T803,A0A0S3TF26,P01061,P16064	A0A0L9T498,A0A0L9T803,A0A0L9TDV6,A0A0L9V8Y5,A0A0L9VE35,A0A0L9VI92,A0A0S3R9G8,A0A0S3RVA9,A0A0S3S788,A0A0S3SKV7,A0A0S3TF26,P01061,P16064,XM_017582145.1,NC_030644.1.85.2	0.00951297	0.207324	0.266667
GO:0051346	negative regulation of hydrolase activity	P	4	15	167	2834	0.0239521	0.00529287	over	A0A0L9T803,A0A0S3TF26,P01061,P16064	A0A0L9T498,A0A0L9T803,A0A0L9TDV6,A0A0L9V8Y5,A0A0L9VE35,A0A0L9VI92,A0A0S3R9G8,A0A0S3RVA9,A0A0S3S788,A0A0S3SKV7,A0A0S3TF26,P01061,P16064,XM_017582145.1,NC_030644.1.85.2	0.00951297	0.207324	0.266667
GO:0061135	endopeptidase regulator activity	F	4	15	167	2834	0.0239521	0.00529287	over	A0A0L9T803,A0A0S3TF26,P01061,P16064	A0A0L9VI92,A0A0S3RVA9,XM_017582145.1,NC_030644.1.85.2,A0A0L9T803,A0A0L9V8Y5,A0A0S3SKV7,A0A0S3TF26,P01061,P16064,A0A0L9T498,A0A0L9TDV6,A0A0L9VE35,A0A0S3R9G8,A0A0S3S788	0.00951297	0.207324	0.266667
GO:0045861	negative regulation of proteolysis	P	4	15	167	2834	0.0239521	0.00529287	over	A0A0L9T803,A0A0S3TF26,P01061,P16064	A0A0L9T498,A0A0L9T803,A0A0L9TDV6,A0A0L9V8Y5,A0A0L9VE35,A0A0L9VI92,A0A0S3R9G8,A0A0S3RVA9,A0A0S3S788,A0A0S3SKV7,A0A0S3TF26,P01061,P16064,XM_017582145.1,NC_030644.1.85.2	0.00951297	0.207324	0.266667
GO:0010951	negative regulation of endopeptidase activity	P	4	15	167	2834	0.0239521	0.00529287	over	A0A0L9T803,A0A0S3TF26,P01061,P16064	A0A0L9T498,A0A0L9T803,A0A0L9TDV6,A0A0L9V8Y5,A0A0L9VE35,A0A0L9VI92,A0A0S3R9G8,A0A0S3RVA9,A0A0S3S788,A0A0S3SKV7,A0A0S3TF26,P01061,P16064,XM_017582145.1,NC_030644.1.85.2	0.00951297	0.207324	0.266667
GO:0010466	negative regulation of peptidase activity	P	4	15	167	2834	0.0239521	0.00529287	over	A0A0L9T803,A0A0S3TF26,P01061,P16064	A0A0L9T498,A0A0L9T803,A0A0L9TDV6,A0A0L9V8Y5,A0A0L9VE35,A0A0L9VI92,A0A0S3R9G8,A0A0S3RVA9,A0A0S3S788,A0A0S3SKV7,A0A0S3TF26,P01061,P16064,XM_017582145.1,NC_030644.1.85.2	0.00951297	0.207324	0.266667
GO:0030414	peptidase inhibitor activity	F	4	15	167	2834	0.0239521	0.00529287	over	A0A0L9T803,A0A0S3TF26,P01061,P16064	A0A0L9VI92,A0A0S3RVA9,XM_017582145.1,NC_030644.1.85.2,A0A0L9T803,A0A0L9V8Y5,A0A0S3SKV7,A0A0S3TF26,P01061,P16064,A0A0L9T498,A0A0L9TDV6,A0A0L9VE35,A0A0S3R9G8,A0A0S3S788	0.00951297	0.207324	0.266667
GO:0004866	endopeptidase inhibitor activity	F	4	15	167	2834	0.0239521	0.00529287	over	A0A0L9T803,A0A0S3TF26,P01061,P16064	A0A0L9T803,A0A0L9V8Y5,A0A0S3SKV7,A0A0S3TF26,P01061,P16064,A0A0L9T498,A0A0L9TDV6,A0A0L9VE35,A0A0S3R9G8,A0A0S3S788,A0A0L9VI92,A0A0S3RVA9,XM_017582145.1,NC_030644.1.85.2	0.00951297	0.207324	0.266667
GO:0052548	regulation of endopeptidase activity	P	4	15	167	2834	0.0239521	0.00529287	over	A0A0L9T803,A0A0S3TF26,P01061,P16064	A0A0L9T498,A0A0L9T803,A0A0L9TDV6,A0A0L9V8Y5,A0A0L9VE35,A0A0L9VI92,A0A0S3R9G8,A0A0S3RVA9,A0A0S3S788,A0A0S3SKV7,A0A0S3TF26,P01061,P16064,XM_017582145.1,NC_030644.1.85.2	0.00951297	0.207324	0.266667
GO:0061134	peptidase regulator activity	F	4	15	167	2834	0.0239521	0.00529287	over	A0A0L9T803,A0A0S3TF26,P01061,P16064	A0A0L9VI92,A0A0S3RVA9,XM_017582145.1,NC_030644.1.85.2,A0A0L9T803,A0A0L9V8Y5,A0A0S3SKV7,A0A0S3TF26,P01061,P16064,A0A0L9T498,A0A0L9TDV6,A0A0L9VE35,A0A0S3R9G8,A0A0S3S788	0.00951297	0.207324	0.266667
GO:0042273	ribosomal large subunit biogenesis	P	6	32	167	2834	0.0359281	0.0112915	over	A0A0L9V401,A0A0S3SGF0,A0A0L9UX38,XM_017565086.1,A0A0L9VFR3,XM_017557876.1	A0A0L9T5D1,A0A0L9UDN3,A0A0L9V401,A0A0L9VG65,A0A0S3SCN1,A0A0S3SGF0,A0A0S3SNC4,A0A0S3ST19,NC_030639.1.881.5,NW_016115092.1.11.3,XM_017572629.1,A0A0L9UX38,A0A0S3SRE5,XM_017565086.1,XM_017568476.1,A0A0L9TTQ3,A0A0L9V7K5,A0A0L9V854,A0A0S3S6F3,A0A0S3SGW2,A0A0S3SPS9,NC_030639.1.1593.1,XM_017573721.1,A0A0L9T3U5,A0A0L9UQ04,A0A0L9VFR3,A0A0S3R6X5,A0A0S3RPA3,A0A0S3SPQ2,A0A0S3SSB1,XM_017557876.1,XM_017574862.1	0.00962282	0.207324	0.1875
GO:0047334	diphosphate-fructose-6-phosphate 1-phosphotransferase activity	F	2	3	167	2834	0.011976	0.00105857	over	A0A0S3R9R7,NC_030642.1.853.8	A0A0L9VF22,A0A0S3R9R7,NC_030642.1.853.8	0.00995621	0.207324	0.666667
GO:0048029	monosaccharide binding	F	2	3	167	2834	0.011976	0.00105857	over	A0A0S3TCZ8,A0A0S3T4Z4	A0A0S3TCZ8,A0A0S3R917,A0A0S3T4Z4	0.00995621	0.207324	0.666667
GO:0031324	negative regulation of cellular metabolic process	P	5	24	167	2834	0.0299401	0.0084686	over	A0A0S3S5B9,A0A0L9T803,A0A0S3TF26,P01061,P16064	A0A0L9UB55,A0A0L9UNW1,A0A0S3S5B9,A0A0L9T498,A0A0L9T803,A0A0L9TDV6,A0A0L9V8Y5,A0A0L9VE35,A0A0L9VI92,A0A0S3R9G8,A0A0S3RVA9,A0A0S3S788,A0A0S3SKV7,A0A0S3TF26,P01061,P16064,XM_017582145.1,NC_030644.1.85.2,A0A0L9TL35,A0A0S3SI56,A0A0S3RWH7,NC_030644.1.889.2,NC_030646.1.1046.3,NC_030639.1.23.3	0.0113867	0.228164	0.208333
GO:0051172	negative regulation of nitrogen compound metabolic process	P	5	24	167	2834	0.0299401	0.0084686	over	A0A0S3S5B9,A0A0L9T803,A0A0S3TF26,P01061,P16064	A0A0L9UB55,A0A0L9UNW1,A0A0S3S5B9,A0A0L9T498,A0A0L9T803,A0A0L9TDV6,A0A0L9V8Y5,A0A0L9VE35,A0A0L9VI92,A0A0S3R9G8,A0A0S3RVA9,A0A0S3S788,A0A0S3SKV7,A0A0S3TF26,P01061,P16064,XM_017582145.1,NC_030644.1.85.2,A0A0L9TL35,A0A0S3SI56,A0A0S3RWH7,NC_030644.1.889.2,NC_030646.1.1046.3,NC_030639.1.23.3	0.0113867	0.228164	0.208333
GO:0010467	gene expression	P	31	354	167	2834	0.185629	0.124912	over	NC_030646.1.804.4,A0A0L9UX38,XM_017565086.1,NC_030639.1.31.3,A0A0L9VFR3,A0A0S3SQI2,A0A0S3SSC6,A0A0S3TCT9,A0A0S3S5B9,A0A0S3S4Y6,NC_030640.1.534.2,A0A0S3QZH8,A0A0L9TS42,A0A0L9TZ34,A0A0L9V401,A0A0S3R2R1,A0A0S3RV02,A0A0S3S0S1,A0A0S3S8I5,A0A0S3SE72,A0A0S3SGF0,XM_017557876.1,XM_017565265.1,XM_017571039.1,A0A0S3SNK4,NC_030646.1.428.73,A0A0S3TD04,A0A0L9VSX1,NC_030638.1.680.4,NC_030647.1.200.7,A0A0L9VQI0	NC_030641.1.652.3,NC_030644.1.936.5,A0A0S3T652,NW_016114995.1.95.7,NC_030646.1.804.4,A0A0L9THT3,A0A0S3QY89,NC_030644.1.820.8,NW_016115088.1.63.12,A0A0S3RWH7,NC_030644.1.889.2,NC_030646.1.1046.3,A0A0S3RG67,NW_016115279.1.26.4,A0A0L9T9P6,A0A0L9TZ82,A0A0L9UUV9,A0A0L9V1W8,A0A0L9V5J1,A0A0L9VGH3,A0A0L9VGJ7,A0A0S3RC71,A0A0S3RLE1,A0A0S3T181,A0A0S3TAL4,NC_030637.1.624.2,NC_030640.1.367.2,NC_030642.1.595.1…	0.01288	0.248285	0.0875706
GO:0046912	transferase activity, transferring acyl groups, acyl groups converted into alkyl on transfer	F	3	9	167	2834	0.0179641	0.00317572	over	A0A0L9U2D8,A0A0S3SJT1,A0A0S3R695	A0A0L9U2D8,A0A0S3S4N4,A0A0S3SJQ2,NC_030642.1.724.7,XM_017560531.1,A0A0S3SJT1,A0A0S3R695,A0A0L9VB06,A0A0S3RJD8	0.0129696	0.248285	0.333333
GO:0044444	cytoplasmic part	C	51	653	167	2834	0.305389	0.230416	over	A0A0S3SSI5,NC_030637.1.1172.2,XM_017571039.1,A0A0S3RK85,A0A0S3RWJ6,A0A0S3S106,A0A0S3SMQ6,A0A0S3TCZ8,NC_030638.1.1595.4,NC_030638.1.480.2,NC_030640.1.534.2,NC_030643.1.134.2,XM_017553003.1,A0A0L9TJ92,A0A0L9TY25,A0A0L9VQF7,NC_030637.1.1115.6,NC_030637.1.351.4,NC_030641.1.323.2,A0A0L9TZ34,A0A0S3RV02,A0A0S3SE72,NC_030639.1.31.3,NW_016114840.1.9.1,NW_016115056.1.21.5,XM_017574937.1,A0A0L9U2J6,NC_03064…	A0A0S3TB57,A0A0L9TE21,A0A0L9TGN5,A0A0L9TPB7,A0A0L9TQJ4,A0A0L9TX67,A0A0L9UKR1,A0A0L9V113,A0A0L9V854,A0A0L9VE92,A0A0L9VTZ7,A0A0S3R8Q0,A0A0S3RMW1,A0A0S3RPJ3,A0A0S3RR57,A0A0S3RY55,A0A0S3S938,A0A0S3SSG4,A0A0S3SSI5,A0A0S3T083,N0DKC9,NC_021092.1.75.3,NC_030637.1.1132.8,NC_030637.1.1172.2,NC_030637.1.222.3,NC_030638.1.1172.7,NC_030638.1.1482.12,NC_030640.1.1201.1,NC_030643.1.1267.5,NC_030644.1.335.5,NC_0…	0.0130923	0.248285	0.0781011
GO:1901576	organic substance biosynthetic process	P	41	504	167	2834	0.245509	0.177841	over	A0A0S3S4Y6,NC_030639.1.31.3,A0A0L9UX38,A0A0L9VFR3,A0A0S3SQI2,A0A0S3SSC6,A0A0S3TCT9,XM_017565086.1,A0A0S3S5B9,NC_030640.1.534.2,A0A0L9TS42,A0A0L9TZ34,A0A0L9V401,A0A0S3QZH8,A0A0S3R2R1,A0A0S3RV02,A0A0S3S0S1,A0A0S3S8I5,A0A0S3SE72,A0A0S3SGF0,XM_017557876.1,XM_017565265.1,XM_017571039.1,A0A0S3SNK4,NC_030646.1.428.73,A0A0S3TD04,A0A0L9VSX1,NC_030638.1.680.4,A0A0S3S106,A0A0S3SMQ6,NC_030637.1.1468.3,A0A0L9…	NC_030640.1.579.7,A0A0S3R657,A0A0S3RBG6,A0A0S3REU7,NC_030641.1.435.1,A0A0S3S4Y6,A0A0L9VEM9,A0A0L9VPH0,NC_030645.1.752.1,XM_017553865.1,A0A0L9UBW3,A0A0L9UU39,XM_017583221.1,A0A0L9TS33,A0A0L9U9Z9,A0A0L9UIT8,A0A0L9UL19,A0A0L9VGE6,A0A0S3SU12,A0A0S3TC94,NC_030639.1.31.3,NC_030639.1.737.7,NC_030642.1.277.5,NC_030646.1.438.3,NW_016115206.1.12.11,A0A0L9T3U5,A0A0L9TQX2,A0A0L9UA58,A0A0L9UDB2,A0A0L9UE15,A0A…	0.0144369	0.268045	0.0813492
GO:0009058	biosynthetic process	P	43	535	167	2834	0.257485	0.188779	over	A0A0S3S4Y6,NC_030639.1.31.3,A0A0L9UX38,A0A0L9VFR3,A0A0S3SQI2,A0A0S3SSC6,A0A0S3TCT9,XM_017565086.1,A0A0S3S5B9,NC_030640.1.534.2,A0A0L9TS42,A0A0L9TZ34,A0A0L9V401,A0A0S3QZH8,A0A0S3R2R1,A0A0S3RV02,A0A0S3S0S1,A0A0S3S8I5,A0A0S3SE72,A0A0S3SGF0,XM_017557876.1,XM_017565265.1,XM_017571039.1,A0A0S3SNK4,NC_030646.1.428.73,A0A0S3TD04,A0A0L9VSX1,NC_030638.1.680.4,A0A0S3S106,A0A0S3SMQ6,NC_030637.1.1468.3,A0A0L9…	NC_030640.1.579.7,A0A0S3R657,A0A0S3RBG6,A0A0S3REU7,NC_030641.1.435.1,A0A0S3S4Y6,A0A0L9VEM9,A0A0L9VPH0,NC_030645.1.752.1,XM_017553865.1,A0A0L9UBW3,A0A0L9UU39,XM_017583221.1,A0A0L9TS33,A0A0L9U9Z9,A0A0L9UIT8,A0A0L9UL19,A0A0L9VGE6,A0A0S3SU12,A0A0S3TC94,NC_030639.1.31.3,NC_030639.1.737.7,NC_030642.1.277.5,NC_030646.1.438.3,NW_016115206.1.12.11,A0A0L9T3U5,A0A0L9TQX2,A0A0L9UA58,A0A0L9UDB2,A0A0L9UE15,A0A…	0.0148659	0.268045	0.0803738
GO:0048519	negative regulation of biological process	P	6	35	167	2834	0.0359281	0.01235	over	A0A0S3S5B9,A0A0S3SJT8,A0A0L9T803,A0A0S3TF26,P01061,P16064	A0A0S3T652,NW_016114995.1.95.7,A0A0S3RWH7,NC_030644.1.889.2,NC_030646.1.1046.3,A0A0L9VG65,A0A0L9VS04,A0A0L9UB55,A0A0L9UNW1,A0A0S3S5B9,A0A0S3SJT8,A0A0S3SKU5,NC_030643.1.357.5,A0A0L9T498,A0A0L9T803,A0A0L9TDV6,A0A0L9V8Y5,A0A0L9VE35,A0A0L9VI92,A0A0S3R9G8,A0A0S3RVA9,A0A0S3S788,A0A0S3SKV7,A0A0S3TF26,P01061,P16064,XM_017582145.1,NC_030644.1.85.2,A0A0L9TL35,A0A0S3SI56,NW_016115088.1.57.1,A0A0L9T9L3,A0A0S…	0.0148914	0.268045	0.171429
GO:0005622	intracellular	C	76	1059	167	2834	0.45509	0.373677	over	A0A0L9VQF7,NC_030644.1.928.2,A0A0L9UX38,A0A0L9V401,A0A0L9VFR3,A0A0S3S0S1,A0A0S3S8I5,A0A0S3SGF0,A0A0S3SQI2,A0A0S3SSC6,A0A0S3TCT9,XM_017557876.1,XM_017565086.1,XM_017565265.1,A0A0L9TS42,A0A0S3QZH8,A0A0S3R2R1,XM_017571039.1,A0A0S3S5B9,A0A0S3SSI5,NC_030637.1.1172.2,A0A0S3RK85,A0A0S3RWJ6,A0A0S3S106,A0A0S3SMQ6,A0A0S3TCZ8,NC_030638.1.1595.4,NC_030638.1.480.2,NC_030640.1.534.2,NC_030643.1.134.2,XM_017553…	A0A0S3RFL3,A0A0L9UU75,A0A0S3RGP4,A0A0S3RZ19,A0A0S3TB82,A0A0L9UG96,A0A0L9VQF7,A0A0L9VS46,A0A0S3R5D5,NC_030640.1.676.1,NC_030643.1.972.10,NC_030644.1.423.2,NC_030644.1.928.2,NC_030646.1.1224.2,NC_030646.1.36.3,NW_016115068.1.22.2,A0A0L9UAB1,NC_030637.1.1451.1,NC_030638.1.1291.4,NC_030647.1.403.3,XM_017559291.1,A0A0L9UH62,NC_030641.1.106.2,NC_030646.1.1182.3,NC_030643.1.128.2,A0A0S3TB57,NW_016114995…	0.0161368	0.285622	0.0717658
GO:0019200	carbohydrate kinase activity	F	3	10	167	2834	0.0179641	0.00352858	over	A0A0S3R9R7,NC_030642.1.853.8,A0A0S3TCZ8	A0A0L9VF22,A0A0S3R9F4,A0A0S3R9R7,NC_030642.1.853.8,XM_017564377.1,A0A0S3TCZ8,A0A0L9UPK5,XM_017569538.1,XM_017565350.1,NC_030646.1.861.1	0.0177367	0.290422	0.3
GO:0044271	cellular nitrogen compound biosynthetic process	P	31	364	167	2834	0.185629	0.12844	over	NC_030639.1.31.3,A0A0L9UX38,A0A0L9VFR3,A0A0S3SQI2,A0A0S3SSC6,A0A0S3TCT9,XM_017565086.1,A0A0S3S5B9,A0A0S3S4Y6,NC_030640.1.534.2,A0A0L9TS42,A0A0L9TZ34,A0A0L9V401,A0A0S3QZH8,A0A0S3R2R1,A0A0S3RV02,A0A0S3S0S1,A0A0S3S8I5,A0A0S3SE72,A0A0S3SGF0,XM_017557876.1,XM_017565265.1,XM_017571039.1,A0A0S3SNK4,NC_030646.1.428.73,A0A0S3TD04,A0A0L9VSX1,NC_030638.1.680.4,A0A0S3S106,A0A0S3SMQ6,A0A0L9VQI0	A0A0S3R657,A0A0S3RBG6,A0A0S3REU7,NC_030641.1.435.1,A0A0L9UBW3,A0A0L9UU39,XM_017583221.1,A0A0L9TS33,A0A0L9U9Z9,A0A0L9UIT8,A0A0L9UL19,A0A0L9VGE6,A0A0S3SU12,A0A0S3TC94,NC_030639.1.31.3,NC_030639.1.737.7,NC_030642.1.277.5,NC_030646.1.438.3,NW_016115206.1.12.11,A0A0L9T3U5,A0A0L9TQX2,A0A0L9UA58,A0A0L9UDB2,A0A0L9UE15,A0A0L9UMI0,A0A0L9UQ04,A0A0L9UX38,A0A0L9VFR3,A0A0L9VG65,A0A0L9VM26,A0A0L9VN78,A0A0S3QX44…	0.0188097	0.290422	0.0851648
GO:0061615	glycolytic process through fructose-6-phosphate	P	2	4	167	2834	0.011976	0.00141143	over	A0A0S3R9R7,NC_030642.1.853.8	A0A0L9VF22,A0A0S3R9F4,A0A0S3R9R7,NC_030642.1.853.8	0.0191427	0.290422	0.5
GO:0006528	asparagine metabolic process	P	2	4	167	2834	0.011976	0.00141143	over	A0A0S3S106,A0A0S3SMQ6	A0A0S3S106,A0A0S3SMQ6,NC_030641.1.888.2,XM_017581476.1	0.0191427	0.290422	0.5
GO:0003872	6-phosphofructokinase activity	F	2	4	167	2834	0.011976	0.00141143	over	A0A0S3R9R7,NC_030642.1.853.8	A0A0L9VF22,A0A0S3R9F4,A0A0S3R9R7,NC_030642.1.853.8	0.0191427	0.290422	0.5
GO:0008443	phosphofructokinase activity	F	2	4	167	2834	0.011976	0.00141143	over	A0A0S3R9R7,NC_030642.1.853.8	A0A0L9VF22,A0A0S3R9F4,A0A0S3R9R7,NC_030642.1.853.8	0.0191427	0.290422	0.5
GO:0009894	regulation of catabolic process	P	2	4	167	2834	0.011976	0.00141143	over	NC_030645.1.97.3,A0A0L9VQI0	A0A0S3QWH2,NC_030645.1.97.3,A0A0L9VQI0,A0A0S3SQD5	0.0191427	0.290422	0.5
GO:0004066	asparagine synthase (glutamine-hydrolyzing) activity	F	2	4	167	2834	0.011976	0.00141143	over	A0A0S3S106,A0A0S3SMQ6	A0A0S3S106,A0A0S3SMQ6,NC_030641.1.888.2,XM_017581476.1	0.0191427	0.290422	0.5
GO:0042176	regulation of protein catabolic process	P	2	4	167	2834	0.011976	0.00141143	over	A0A0L9VQI0,NC_030645.1.97.3	A0A0L9VQI0,A0A0S3SQD5,A0A0S3QWH2,NC_030645.1.97.3	0.0191427	0.290422	0.5
GO:0006529	asparagine biosynthetic process	P	2	4	167	2834	0.011976	0.00141143	over	A0A0S3S106,A0A0S3SMQ6	A0A0S3S106,A0A0S3SMQ6,NC_030641.1.888.2,XM_017581476.1	0.0191427	0.290422	0.5
GO:0098772	molecular function regulator	F	8	59	167	2834	0.0479042	0.0208186	over	A0A0L9T803,A0A0S3TF26,P01061,P16064,NC_030637.1.904.4,A0A0S3S4Y6,NC_030637.1.1703.10,NC_030645.1.97.3	A0A0L9UCE6,NC_030643.1.761.2,NC_030639.1.507.4,A0A0L9TIT9,A0A0L9UB72,A0A0S3RGQ3,A0A0S3S633,A0A0S3SJ21,A0A0S3SJ63,A0A0S3TBX9,XM_017569313.1,A0A0L9TZI2,A0A0S3RI44,A0A0S3TB57,NC_030637.1.1500.2,NW_016114852.1.6.7,A0A0L9VI92,A0A0S3RVA9,XM_017582145.1,NC_030644.1.85.2,A0A0L9T803,A0A0L9V8Y5,A0A0S3SKV7,A0A0S3TF26,P01061,P16064,A0A0L9T498,A0A0L9TDV6,A0A0L9VE35,A0A0S3R9G8,A0A0S3S788,NC_030639.1.23.3,NC_03…	0.0206935	0.309529	0.135593
GO:0044283	small molecule biosynthetic process	P	11	95	167	2834	0.0658683	0.0335215	over	A0A0S3S106,A0A0S3SMQ6,NC_030637.1.1468.3,A0A0L9U2J6,NC_030638.1.480.2,NW_016114908.1.2.5,A0A0S3RWJ6,A0A0L9UM37,A0A0L9U2D8,A0A0S3SG59,A0A0L9U8C9	A0A0L9VEM9,A0A0L9VPH0,NC_030645.1.752.1,XM_017553865.1,A0A0L9UBW3,A0A0L9UU39,XM_017583221.1,A0A0L9UAW4,NC_030639.1.896.3,A0A0S3RB64,A0A0S3RCJ1,A0A0S3RYV2,A0A0S3T7J7,A0A0L9TYJ3,A0A0L9UG85,A0A0S3R657,A0A0S3REU7,A0A0S3RN07,A0A0S3T146,NC_030641.1.435.1,A0A0S3S106,A0A0S3SMQ6,NC_030641.1.888.2,XM_017581476.1,A0A0S3T6D9,NC_030637.1.1468.3,NC_030645.1.375.4,NC_030643.1.1149.2,NC_030639.1.1488.18,NC_03064…	0.0220921	0.32245	0.115789
GO:0051248	negative regulation of protein metabolic process	P	4	19	167	2834	0.0239521	0.0067043	over	A0A0L9T803,A0A0S3TF26,P01061,P16064	A0A0L9T498,A0A0L9T803,A0A0L9TDV6,A0A0L9V8Y5,A0A0L9VE35,A0A0L9VI92,A0A0S3R9G8,A0A0S3RVA9,A0A0S3S788,A0A0S3SKV7,A0A0S3TF26,P01061,P16064,XM_017582145.1,NC_030644.1.85.2,A0A0S3RWH7,NC_030644.1.889.2,NC_030646.1.1046.3,NC_030639.1.23.3	0.0224683	0.32245	0.210526
GO:0032269	negative regulation of cellular protein metabolic process	P	4	19	167	2834	0.0239521	0.0067043	over	A0A0L9T803,A0A0S3TF26,P01061,P16064	A0A0L9T498,A0A0L9T803,A0A0L9TDV6,A0A0L9V8Y5,A0A0L9VE35,A0A0L9VI92,A0A0S3R9G8,A0A0S3RVA9,A0A0S3S788,A0A0S3SKV7,A0A0S3TF26,P01061,P16064,XM_017582145.1,NC_030644.1.85.2,A0A0S3RWH7,NC_030644.1.889.2,NC_030646.1.1046.3,NC_030639.1.23.3	0.0224683	0.32245	0.210526
GO:0030904	retromer complex	C	2	5	167	2834	0.011976	0.00176429	over	NC_030643.1.134.2,XM_017553003.1	A0A0L9UJX3,NC_030638.1.1060.1,NC_030643.1.134.2,NC_030643.1.633.1,XM_017553003.1	0.0306772	0.36597	0.4
GO:0000463	maturation of LSU-rRNA from tricistronic rRNA transcript (SSU-rRNA, 5.8S rRNA, LSU-rRNA)	P	2	5	167	2834	0.011976	0.00176429	over	A0A0L9UX38,XM_017565086.1	A0A0L9UX38,A0A0S3SRE5,A0A0S3ST19,XM_017565086.1,XM_017568476.1	0.0306772	0.36597	0.4
GO:0051246	regulation of protein metabolic process	P	7	52	167	2834	0.0419162	0.0183486	over	A0A0S3S4Y6,A0A0L9T803,A0A0S3TF26,P01061,P16064,NC_030645.1.97.3,A0A0L9VQI0	NC_030638.1.62.3,A0A0L9TMD2,A0A0S3RSD2,A0A0S3S4Y6,NC_030639.1.142.2,A0A0L9TS33,A0A0L9U9Z9,A0A0L9UL19,A0A0L9VGE6,A0A0S3SU12,A0A0S3TC94,NC_030639.1.737.7,NC_030642.1.277.5,NC_030646.1.438.3,NC_030646.1.713.2,NW_016115206.1.12.11,A0A0L9T498,A0A0L9T803,A0A0L9TDV6,A0A0L9V8Y5,A0A0L9VE35,A0A0L9VI92,A0A0S3R9G8,A0A0S3RVA9,A0A0S3S788,A0A0S3SKV7,A0A0S3TF26,P01061,P16064,XM_017582145.1,NC_030644.1.85.2,A0A0S…	0.0307962	0.36597	0.134615
GO:0005576	extracellular region	C	7	52	167	2834	0.0419162	0.0183486	over	A0A0L9T803,A0A0L9VER1,A0A0S3RWJ6,A0A0S3SEG8,A0A0S3TF26,P01061,NW_016115004.1.15.3	A0A0L9V3B0,A0A0L9V5E1,A0A0L9VLV0,NC_030641.1.245.4,A0A0L9TQ95,A0A0L9V8Y5,A0A0L9VAD4,A0A0S3RHC9,A0A0S3RQD6,A0A0S3S9J0,A0A0S3SCM1,A0A0S3SDR6,A0A0S3SIT5,NC_030643.1.603.9,NC_030643.1.78.4,XM_017563542.1,NC_030642.1.300.14,A0A0L9T803,A0A0L9TUH9,A0A0L9TWS9,A0A0L9U9B7,A0A0L9UMS5,A0A0L9V2F6,A0A0L9VEF2,A0A0L9VER1,A0A0L9VG24,A0A0L9VQ39,A0A0L9VQ46,A0A0S3R4S1,A0A0S3RID3,A0A0S3RNU7,A0A0S3RW87,A0A0S3RWJ6,A0A0…	0.0307962	0.36597	0.134615
GO:0072330	monocarboxylic acid biosynthetic process	P	4	21	167	2834	0.0239521	0.00741002	over	A0A0S3S106,A0A0S3SMQ6,A0A0L9U2J6,A0A0S3SG59	A0A0S3S106,A0A0S3SMQ6,NC_030641.1.888.2,XM_017581476.1,A0A0L9TY12,A0A0L9U2J6,A0A0L9U2L0,A0A0L9VD16,A0A0S3R0R4,A0A0S3S1Z2,NC_030637.1.1466.8,NC_030639.1.1077.3,NC_030639.1.176.1,A0A0S3S5R6,A0A0L9T7V5,A0A0L9T8M9,A0A0L9UNX2,A0A0L9VIY5,A0A0S3R1C3,A0A0S3SG59,A0A0S3T023	0.0316598	0.36597	0.190476
GO:0044446	intracellular organelle part	C	33	409	167	2834	0.197605	0.144319	over	NC_030638.1.1595.4,A0A0S3S5B9,A0A0S3SJT8,A0A0L9VQI0,A0A0L9U2J6,NW_016114840.1.9.1,A0A0L9VQF7,NC_030644.1.928.2,NC_030645.1.894.5,A0A0L9U2F4,NC_030637.1.1703.10,A0A0L9UX38,A0A0L9V401,A0A0L9VFR3,A0A0S3S0S1,A0A0S3S8I5,A0A0S3SGF0,A0A0S3SQI2,A0A0S3SSC6,A0A0S3TCT9,XM_017557876.1,XM_017565086.1,XM_017565265.1,A0A0L9TS42,A0A0S3QZH8,A0A0S3R2R1,XM_017571039.1,A0A0S3RL57,NC_030647.1.200.7,A0A0L9TKB7,A0A0S3R…	NC_030647.1.437.1,NC_030639.1.1092.2,A0A0S3RTZ9,NC_030638.1.1595.4,NC_030643.1.92.1,NC_030645.1.1164.2,XM_017562852.1,A0A0L9T9T3,A0A0S3SFE4,A0A0L9U2E1,A0A0L9V7K1,NC_030637.1.286.3,A0A0L9U7W4,A0A0S3S7C3,A0A0S3STH3,A0A0S3T7G9,XM_017551192.1,XM_017567509.1,A0A0L9T8L2,A0A0L9TJ18,A0A0L9UB55,A0A0L9UNW1,A0A0S3RZP8,A0A0S3S5B9,A0A0S3SC84,NC_030637.1.1706.2,NC_030638.1.1083.4,NC_030641.1.238.1,A0A0S3RDE3,A…	0.0318977	0.36597	0.0806846
GO:0044422	organelle part	C	33	409	167	2834	0.197605	0.144319	over	A0A0S3RL57,NC_030647.1.200.7,A0A0L9VQF7,NC_030644.1.928.2,NC_030638.1.1595.4,A0A0L9U2J6,NW_016114840.1.9.1,A0A0L9UX38,A0A0L9V401,A0A0L9VFR3,A0A0S3S0S1,A0A0S3S8I5,A0A0S3SGF0,A0A0S3SQI2,A0A0S3SSC6,A0A0S3TCT9,XM_017557876.1,XM_017565086.1,XM_017565265.1,A0A0L9TS42,A0A0S3QZH8,A0A0S3R2R1,XM_017571039.1,A0A0S3S5B9,A0A0S3SJT8,A0A0L9VQI0,A0A0L9TKB7,A0A0S3RAJ6,NC_030645.1.894.5,A0A0S3RAL5,A0A0L9U2F4,NC_03…	A0A0S3T146,NC_030637.1.152.5,A0A0L9TJY7,A0A0L9U7Y0,A0A0L9UEL5,A0A0S3QX83,A0A0S3S1R5,A0A0S3SFM8,A0A0S3SLF2,NC_030637.1.865.2,A0A0L9VT05,A0A0S3SLI8,NC_030647.1.437.1,A0A0S3RL57,A0A0S3RXN0,A0A0S3SJV1,A0A0S3TBK1,N0DNY6,NC_021092.1.54.5,NC_030641.1.295.7,NC_030643.1.1031.5,NC_030644.1.747.3,NC_030647.1.200.7,NW_016114927.1.4.3,NW_016114975.1.74.4,NW_016115088.1.69.1,XM_017557996.1,XM_017579625.1,XM_01…	0.0318977	0.36597	0.0806846
GO:0051082	unfolded protein binding	F	5	31	167	2834	0.0299401	0.0109386	over	A0A0L9T825,A0A0L9TY25,A0A0S3QZ30,A0A0S3RK85,NC_030637.1.1115.6	A0A0L9T825,A0A0L9TY25,A0A0L9U150,A0A0L9U7G2,A0A0S3QWJ9,A0A0S3QZ30,A0A0S3R2I3,A0A0S3RHC1,A0A0S3RK85,A0A0S3RQJ5,A0A0S3RU39,A0A0S3S163,A0A0S3S1J8,A0A0S3S8Y0,A0A0S3SB68,A0A0S3SCA1,A0A0S3SHK4,A0A0S3SQ23,A0A0S3SXD5,NC_030637.1.1114.1,NC_030637.1.1115.6,NC_030637.1.222.3,NC_030638.1.262.4,NC_030642.1.825.1,NC_030643.1.703.66,NC_030644.1.268.23,NC_030645.1.696.13,NC_030646.1.932.46,NW_016114995.1.74.3,NW…	0.0326549	0.36597	0.16129
GO:0045735	nutrient reservoir activity	F	5	31	167	2834	0.0299401	0.0109386	over	A0A0S3SMN4,A0A0S3SMS9,A4PI99,NC_030638.1.306.23,NC_030642.1.591.12	A0A0L9T586,A0A0L9TXC9,A0A0L9U097,A0A0L9U9B7,A0A0L9URB4,A0A0L9V5F8,A0A0L9VQ46,A0A0S3SCN0,A0A0S3SMM1,A0A0S3SMN4,A0A0S3SMS9,A0A0S3SZJ4,A4PI99,A4PIA0,NC_030638.1.1394.102,NC_030638.1.1394.132,NC_030638.1.1394.152,NC_030638.1.1394.24,NC_030638.1.1394.26,NC_030638.1.1394.41,NC_030638.1.1394.73,NC_030638.1.1395.109,NC_030638.1.1395.113,NC_030638.1.1395.32,NC_030638.1.306.23,NC_030642.1.591.12,NC_030642.…	0.0326549	0.36597	0.16129
GO:0051336	regulation of hydrolase activity	P	5	31	167	2834	0.0299401	0.0109386	over	A0A0L9T803,A0A0S3TF26,P01061,P16064,NC_030637.1.904.4	A0A0L9T498,A0A0L9T803,A0A0L9TDV6,A0A0L9V8Y5,A0A0L9VE35,A0A0L9VI92,A0A0S3R9G8,A0A0S3RVA9,A0A0S3S788,A0A0S3SKV7,A0A0S3TF26,P01061,P16064,XM_017582145.1,NC_030644.1.85.2,NC_030639.1.507.4,A0A0L9TBM0,A0A0L9UQE4,A0A0L9UYN2,A0A0L9V8Q1,A0A0S3SNE8,NC_030637.1.1501.6,NC_030637.1.904.4,NC_030646.1.713.2,NW_016115206.1.14.1,A0A0L9TZI2,A0A0S3TB57,A0A0S3RI44,NC_030637.1.1500.2,NW_016114852.1.6.7,NC_030638.1.1…	0.0326549	0.36597	0.16129
GO:0009892	negative regulation of metabolic process	P	5	31	167	2834	0.0299401	0.0109386	over	A0A0S3S5B9,A0A0L9T803,A0A0S3TF26,P01061,P16064	A0A0S3T652,NW_016114995.1.95.7,A0A0S3RWH7,NC_030644.1.889.2,NC_030646.1.1046.3,A0A0L9VG65,A0A0L9UB55,A0A0L9UNW1,A0A0S3S5B9,A0A0L9T498,A0A0L9T803,A0A0L9TDV6,A0A0L9V8Y5,A0A0L9VE35,A0A0L9VI92,A0A0S3R9G8,A0A0S3RVA9,A0A0S3S788,A0A0S3SKV7,A0A0S3TF26,P01061,P16064,XM_017582145.1,NC_030644.1.85.2,A0A0L9TL35,A0A0S3SI56,NW_016115088.1.57.1,A0A0L9T9L3,A0A0S3QXZ8,A0A0S3REP0,NC_030639.1.23.3	0.0326549	0.36597	0.16129
GO:0010605	negative regulation of macromolecule metabolic process	P	5	31	167	2834	0.0299401	0.0109386	over	A0A0S3S5B9,A0A0L9T803,A0A0S3TF26,P01061,P16064	A0A0S3T652,NW_016114995.1.95.7,A0A0S3RWH7,NC_030644.1.889.2,NC_030646.1.1046.3,A0A0L9VG65,A0A0L9UB55,A0A0L9UNW1,A0A0S3S5B9,A0A0L9T498,A0A0L9T803,A0A0L9TDV6,A0A0L9V8Y5,A0A0L9VE35,A0A0L9VI92,A0A0S3R9G8,A0A0S3RVA9,A0A0S3S788,A0A0S3SKV7,A0A0S3TF26,P01061,P16064,XM_017582145.1,NC_030644.1.85.2,A0A0L9TL35,A0A0S3SI56,NW_016115088.1.57.1,A0A0L9T9L3,A0A0S3QXZ8,A0A0S3REP0,NC_030639.1.23.3	0.0326549	0.36597	0.16129
GO:1901607	alpha-amino acid biosynthetic process	P	7	53	167	2834	0.0419162	0.0187015	over	A0A0S3S106,A0A0S3SMQ6,NC_030637.1.1468.3,A0A0S3RWJ6,A0A0L9UM37,A0A0L9U2D8,A0A0L9U8C9	A0A0L9VEM9,A0A0L9VPH0,NC_030645.1.752.1,XM_017553865.1,A0A0L9UBW3,A0A0L9UU39,XM_017583221.1,A0A0L9TYJ3,A0A0L9UG85,A0A0S3R657,A0A0S3REU7,A0A0S3RN07,A0A0S3T146,NC_030641.1.435.1,A0A0S3S106,A0A0S3SMQ6,NC_030641.1.888.2,XM_017581476.1,A0A0S3T6D9,NC_030637.1.1468.3,NC_030645.1.375.4,NC_030643.1.1149.2,NC_030639.1.1488.18,NC_030646.1.110.9,XM_017575285.1,NW_016115212.1.28.1,XM_017574942.1,A0A0L9U0H0,NW…	0.0337835	0.36597	0.132075
GO:0005623	cell	C	79	1142	167	2834	0.473054	0.402964	over	A0A0L9VQF7,NC_030644.1.928.2,A0A0L9UX38,A0A0L9V401,A0A0L9VFR3,A0A0S3S0S1,A0A0S3S8I5,A0A0S3SGF0,A0A0S3SQI2,A0A0S3SSC6,A0A0S3TCT9,XM_017557876.1,XM_017565086.1,XM_017565265.1,A0A0L9TS42,A0A0S3QZH8,A0A0S3R2R1,XM_017571039.1,NW_016114995.1.66.9,A0A0S3S5B9,A0A0S3SSI5,NC_030637.1.1172.2,A0A0S3RK85,A0A0S3RWJ6,A0A0S3S106,A0A0S3SMQ6,A0A0S3TCZ8,NC_030638.1.1595.4,NC_030638.1.480.2,NC_030640.1.534.2,NC_0306…	A0A0L9TV37,A0A0S3R1C3,A0A0S3RS71,NC_030637.1.1829.20,A0A0L9UU75,A0A0S3RGP4,A0A0S3RZ19,A0A0S3TB82,A0A0L9TG13,A0A0L9UM86,A0A0L9UUY1,A0A0L9VP88,A0A0S3QY19,A0A0S3R2W7,A0A0S3RAR0,A0A0S3RBX4,A0A0S3S2F1,A0A0S3S7Y0,A0A0S3S9R0,A0A0S3SGI4,A0A0S3SL60,A0A0S3T3B0,N0DKX8,NC_030637.1.726.65,NW_016114950.1.7.12,NW_016152131.1.1.12,A0A0S3RM61,XM_017562849.1,A0A0L9UG96,A0A0L9VQF7,A0A0L9VS46,A0A0S3R5D5,NC_030640.1.…	0.0348734	0.36597	0.0691769
GO:0065009	regulation of molecular function	P	8	65	167	2834	0.0479042	0.0229358	over	A0A0L9T803,A0A0S3TF26,P01061,P16064,NC_030637.1.904.4,A0A0S3S4Y6,NC_030637.1.1703.10,NC_030645.1.97.3	NC_030638.1.62.3,A0A0L9TMD2,A0A0S3RSD2,A0A0L9T498,A0A0L9T803,A0A0L9TDV6,A0A0L9V8Y5,A0A0L9VE35,A0A0L9VI92,A0A0S3R9G8,A0A0S3RVA9,A0A0S3S788,A0A0S3SKV7,A0A0S3TF26,P01061,P16064,XM_017582145.1,NC_030644.1.85.2,A0A0L9UDB2,A0A0S3T8L2,NC_030639.1.507.4,A0A0L9TBM0,A0A0L9UQE4,A0A0L9UYN2,A0A0L9V8Q1,A0A0S3SNE8,NC_030637.1.1501.6,NC_030637.1.904.4,NC_030646.1.713.2,NW_016115206.1.14.1,A0A0S3S4Y6,NC_030637.1.…	0.0349426	0.36597	0.123077
GO:0050790	regulation of catalytic activity	P	8	65	167	2834	0.0479042	0.0229358	over	A0A0L9T803,A0A0S3TF26,P01061,P16064,NC_030637.1.904.4,A0A0S3S4Y6,NC_030637.1.1703.10,NC_030645.1.97.3	NC_030638.1.62.3,A0A0L9TMD2,A0A0S3RSD2,A0A0L9T498,A0A0L9T803,A0A0L9TDV6,A0A0L9V8Y5,A0A0L9VE35,A0A0L9VI92,A0A0S3R9G8,A0A0S3RVA9,A0A0S3S788,A0A0S3SKV7,A0A0S3TF26,P01061,P16064,XM_017582145.1,NC_030644.1.85.2,A0A0L9UDB2,A0A0S3T8L2,NC_030639.1.507.4,A0A0L9TBM0,A0A0L9UQE4,A0A0L9UYN2,A0A0L9V8Q1,A0A0S3SNE8,NC_030637.1.1501.6,NC_030637.1.904.4,NC_030646.1.713.2,NW_016115206.1.14.1,A0A0S3S4Y6,NC_030637.1.…	0.0349426	0.36597	0.123077
GO:0022613	ribonucleoprotein complex biogenesis	P	10	90	167	2834	0.0598802	0.0317572	over	A0A0L9V401,A0A0S3SGF0,A0A0S3R2R1,NC_030646.1.804.4,A0A0L9UX38,XM_017565086.1,NC_030639.1.31.3,A0A0S3QZH8,A0A0L9VFR3,XM_017557876.1	A0A0L9TI91,A0A0L9UA58,A0A0S3RKS6,A0A0S3T1U6,A0A0S3T349,A0A0L9T5D1,A0A0L9UDN3,A0A0L9V401,A0A0L9VG65,A0A0S3SCN1,A0A0S3SGF0,A0A0S3SNC4,A0A0S3ST19,NC_030639.1.881.5,NW_016115092.1.11.3,XM_017572629.1,A0A0L9T8D9,A0A0L9TC17,A0A0L9TH22,A0A0L9U6Q3,A0A0L9VQV7,A0A0S3R2R1,A0A0S3R9J7,A0A0S3S8Q6,A0A0S3SIR5,A0A0S3SJ02,A0A0S3SJR4,A0A0S3STE4,A0A0S3SUQ5,A0A0S3SZI9,A0A0S3T8D5,A0A0L9UVB1,A0A0S3SPS9,A0A0S3R6X5,NC_03…	0.0366591	0.36597	0.111111
GO:0030234	enzyme regulator activity	F	7	54	167	2834	0.0419162	0.0190543	over	A0A0L9T803,A0A0S3TF26,P01061,P16064,A0A0S3S4Y6,NC_030637.1.1703.10,NC_030645.1.97.3	A0A0L9UCE6,NC_030643.1.761.2,NC_030639.1.507.4,A0A0L9TIT9,A0A0L9UB72,A0A0S3RGQ3,A0A0S3S633,A0A0S3SJ21,A0A0S3SJ63,A0A0S3TBX9,XM_017569313.1,A0A0L9TZI2,A0A0S3RI44,A0A0S3TB57,NC_030637.1.1500.2,NW_016114852.1.6.7,A0A0L9VI92,A0A0S3RVA9,XM_017582145.1,NC_030644.1.85.2,A0A0L9T803,A0A0L9V8Y5,A0A0S3SKV7,A0A0S3TF26,P01061,P16064,A0A0L9T498,A0A0L9TDV6,A0A0L9VE35,A0A0S3R9G8,A0A0S3S788,NW_016115487.1.14.7,A0…	0.0369583	0.36597	0.12963
GO:0044464	cell part	C	78	1131	167	2834	0.467066	0.399083	over	NW_016114995.1.66.9,NC_030643.1.134.2,XM_017553003.1,NW_016115004.1.15.3,A0A0L9T825,A0A0L9TE86,A0A0L9U8C9,A0A0L9V056,A0A0L9VAK7,A0A0L9VSX1,A0A0S3QZ30,A0A0S3R9R7,A0A0S3RAJ6,A0A0S3SNK4,A0A0S3SNV9,A0A0S3T8S4,A0A0S3TD04,NC_030642.1.853.8,NC_030643.1.1320.11,NC_030643.1.790.8,NC_030646.1.428.73,A0A0L9VQI0,NC_030645.1.97.3,NW_016114840.1.9.1,A0A0L9TZ34,A0A0S3RV02,A0A0S3SE72,A0A0L9TJ92,NC_030639.1.31.3,…	A0A0L9TG13,A0A0L9UM86,A0A0L9UUY1,A0A0L9VP88,A0A0S3QY19,A0A0S3R2W7,A0A0S3RAR0,A0A0S3RBX4,A0A0S3S2F1,A0A0S3S7Y0,A0A0S3S9R0,A0A0S3SGI4,A0A0S3SL60,A0A0S3T3B0,N0DKX8,NC_030637.1.726.65,NW_016114950.1.7.12,NW_016152131.1.1.12,A0A0S3RM61,XM_017562849.1,A0A0L9TAK4,A0A0L9TMD2,A0A0L9TQG0,A0A0L9TRJ6,A0A0L9TXV4,A0A0L9UDW3,A0A0L9UIT8,A0A0L9UN90,A0A0L9UND4,A0A0L9UP46,A0A0L9VHC1,A0A0S3QY64,A0A0S3R160,A0A0S3R4P9…	0.0392502	0.36597	0.0689655
GO:0042254	ribosome biogenesis	P	8	67	167	2834	0.0479042	0.0236415	over	A0A0L9V401,A0A0S3SGF0,A0A0S3R2R1,A0A0L9UX38,XM_017565086.1,A0A0S3QZH8,A0A0L9VFR3,XM_017557876.1	A0A0L9T5D1,A0A0L9UDN3,A0A0L9V401,A0A0L9VG65,A0A0S3SCN1,A0A0S3SGF0,A0A0S3SNC4,A0A0S3ST19,NC_030639.1.881.5,NW_016115092.1.11.3,XM_017572629.1,A0A0L9T8D9,A0A0L9TC17,A0A0L9TH22,A0A0L9U6Q3,A0A0L9VQV7,A0A0S3R2R1,A0A0S3R9J7,A0A0S3S8Q6,A0A0S3SIR5,A0A0S3SJ02,A0A0S3SJR4,A0A0S3STE4,A0A0S3SUQ5,A0A0S3SZI9,A0A0S3T8D5,A0A0L9UVB1,A0A0S3SPS9,A0A0S3R6X5,NC_030641.1.652.3,NC_030644.1.936.5,A0A0S3RP51,A0A0L9TFP9,A0…	0.0408896	0.36597	0.119403
GO:0009082	branched-chain amino acid biosynthetic process	P	2	6	167	2834	0.011976	0.00211715	over	A0A0L9UM37,A0A0L9U2D8	A0A0L9UM37,A0A0S3SB39,NW_016114933.1.7.3,A0A0L9U2D8,A0A0S3SF73,NC_030645.1.1287.2	0.0442544	0.36597	0.333333
GO:0043650	dicarboxylic acid biosynthetic process	P	2	6	167	2834	0.011976	0.00211715	over	NC_030638.1.480.2,NW_016114908.1.2.5	NC_030643.1.1149.2,NC_030638.1.480.2,NW_016114908.1.2.5,A0A0L9U362,NC_030639.1.89.2,A0A0L9U9J6	0.0442544	0.36597	0.333333
GO:0009073	aromatic amino acid family biosynthetic process	P	2	6	167	2834	0.011976	0.00211715	over	NC_030638.1.480.2,NW_016114908.1.2.5	A0A0L9UBW3,A0A0L9UU39,XM_017583221.1,NC_030638.1.480.2,NC_030643.1.1125.1,NW_016114908.1.2.5	0.0442544	0.36597	0.333333
GO:0003924	GTPase activity	F	5	34	167	2834	0.0299401	0.0119972	over	A0A0L9TKB7,A0A0S3RAJ6,A0A0S3SNK4,NC_030645.1.702.8,NC_030646.1.428.73	A0A0L9TBD5,A0A0L9TKB7,A0A0L9TQJ4,A0A0L9U7C2,A0A0L9UIT8,A0A0L9UVB1,A0A0L9VDK3,A0A0L9VJD8,A0A0S3QWD3,A0A0S3QWI9,A0A0S3QZY1,A0A0S3R0I5,A0A0S3R0T9,A0A0S3R4Z3,A0A0S3RAJ6,A0A0S3RY55,A0A0S3SN82,A0A0S3SNK4,A0A0S3T5B1,NC_030637.1.297.4,NC_030637.1.939.1,NC_030641.1.1166.1,NC_030641.1.73.119,NC_030641.1.73.138,NC_030642.1.116.1,NC_030644.1.37.9,NC_030645.1.449.6,NC_030645.1.702.8,NC_030646.1.1095.5,NC_0306…	0.0464367	0.36597	0.147059
GO:0044267	cellular protein metabolic process	P	37	484	167	2834	0.221557	0.170783	over	A0A0S3R339,NC_030639.1.31.3,A0A0L9UX38,A0A0L9VFR3,A0A0S3SQI2,A0A0S3SSC6,A0A0S3TCT9,XM_017565086.1,A0A0L9T5U6,A0A0L9TS42,A0A0L9TZ34,A0A0L9V401,A0A0S3QZH8,A0A0S3R2R1,A0A0S3RV02,A0A0S3S0S1,A0A0S3S8I5,A0A0S3SE72,A0A0S3SGF0,XM_017557876.1,XM_017565265.1,XM_017571039.1,A0A0S3SNK4,NC_030646.1.428.73,A0A0S3S4Y6,A0A0S3TD04,A0A0L9VSX1,NC_030638.1.680.4,NC_030645.1.97.3,NC_030647.1.200.7,A0A0L9T803,A0A0S3TF…	NC_030638.1.62.3,NC_030640.1.772.3,NC_030643.1.732.2,NW_016115049.1.16.2,A0A0L9TMD2,A0A0S3RSD2,NC_030637.1.277.8,NW_016114995.1.74.3,XM_017550744.1,NC_030645.1.280.27,XM_017574686.1,A0A0L9UYA8,A0A0L9V8N2,NC_030645.1.1185.5,NC_030645.1.590.7,NC_030646.1.560.1,NW_016115005.1.12.1,A0A0L9TNV5,A0A0L9V8V6,A0A0L9VFZ2,A0A0S3QXS0,A0A0S3R339,A0A0S3R4R1,A0A0S3RAT8,A0A0S3RGH8,A0A0S3S004,A0A0S3S693,A0A0S3SL17…	0.048614	0.36597	0.0764463

## Sheet: 17235-CK-17033-CK
Supplementary TableS4 GO enrichment analysis of different expressed proteins
Group of 17235-CK/17033-CK
GO_ID	Term	Category	Test	Ref	TestAll	RefAll	Test_per	Ref_per	Over_Under	TestSeqs	RefSeqs	P value	FDR	richFactor
GO:0003676	nucleic acid binding	F	9	311	30	2834	0.3	0.109739	over	A0A0L9UFH8,A0A0L9THT3,A0A0S3QWL5,A0A0S3SGW2,NW_016115140.1.9.5,NC_030644.1.609.1,A0A0S3QYL1,A0A0S3RPA3,NC_030637.1.418.2	A0A0L9TAZ5,A0A0S3SDL3,NC_030644.1.500.1,NC_030644.1.979.4,XM_017553168.1,A0A0S3SMS8,A0A0L9T5U7,A0A0L9T726,A0A0L9T8L2,A0A0L9TJ18,A0A0L9U2B6,A0A0L9UB55,A0A0L9UFH8,A0A0L9UIE3,A0A0L9UKY9,A0A0L9UNW1,A0A0L9USH7,A0A0L9V7B4,A0A0S3QXC1,A0A0S3R460,A0A0S3RFV3,A0A0S3RGS0,A0A0S3RKQ6,A0A0S3RZP8,A0A0S3S5B9,A0A0S3S6F8,A0A0S3S8J1,A0A0S3SC84,A0A0S3SE46,A0A0S3SUX5,A0A0S3T147,A0A0S3T652,NC_030637.1.1706.2,NC_030638.…	0.00362717	0.20361	0.0289389
GO:0010181	FMN binding	F	2	10	30	2834	0.0666667	0.00352858	over	NC_030638.1.480.2,NC_030640.1.1201.1	A0A0L9TL35,A0A0S3R155,A0A0S3SI56,NC_030638.1.16.4,NC_030638.1.480.2,NC_030639.1.1286.1,NC_030640.1.1193.9,NC_030640.1.1201.1,NC_030643.1.1149.2,NC_030643.1.267.3	0.00462546	0.20361	0.2
GO:0030687	preribosome, large subunit precursor	C	2	12	30	2834	0.0666667	0.0042343	over	A0A0S3QYL1,A0A0S3RPA3	A0A0L9UA58,A0A0L9UDB2,A0A0L9UMI0,A0A0L9VG65,A0A0S3QYL1,A0A0S3R6X5,A0A0S3RKS6,A0A0S3RPA3,A0A0S3RZ43,A0A0S3SPS9,A0A0S3STC7,A0A0S3T1U6	0.0066953	0.20361	0.166667
GO:0097503	sialylation	P	1	1	30	2834	0.0333333	0.000352858	over	NC_030641.1.242.3	NC_030641.1.242.3	0.0105857	0.20361	1
GO:0004107	chorismate synthase activity	F	1	1	30	2834	0.0333333	0.000352858	over	NC_030638.1.480.2	NC_030638.1.480.2	0.0105857	0.20361	1
GO:0008614	pyridoxine metabolic process	P	1	1	30	2834	0.0333333	0.000352858	over	NC_030640.1.1201.1	NC_030640.1.1201.1	0.0105857	0.20361	1
GO:0004733	pyridoxamine-phosphate oxidase activity	F	1	1	30	2834	0.0333333	0.000352858	over	NC_030640.1.1201.1	NC_030640.1.1201.1	0.0105857	0.20361	1
GO:0052856	NADHX epimerase activity	F	1	1	30	2834	0.0333333	0.000352858	over	NC_030640.1.1201.1	NC_030640.1.1201.1	0.0105857	0.20361	1
GO:0008373	sialyltransferase activity	F	1	1	30	2834	0.0333333	0.000352858	over	NC_030641.1.242.3	NC_030641.1.242.3	0.0105857	0.20361	1
GO:0052857	NADPHX epimerase activity	F	1	1	30	2834	0.0333333	0.000352858	over	NC_030640.1.1201.1	NC_030640.1.1201.1	0.0105857	0.20361	1
GO:0004087	carbamoyl-phosphate synthase (ammonia) activity	F	1	1	30	2834	0.0333333	0.000352858	over	NC_030641.1.435.1	NC_030641.1.435.1	0.0105857	0.20361	1
GO:0003836	beta-galactoside (CMP) alpha-2,3-sialyltransferase activity	F	1	1	30	2834	0.0333333	0.000352858	over	NC_030641.1.242.3	NC_030641.1.242.3	0.0105857	0.20361	1
GO:0008615	pyridoxine biosynthetic process	P	1	1	30	2834	0.0333333	0.000352858	over	NC_030640.1.1201.1	NC_030640.1.1201.1	0.0105857	0.20361	1
GO:0003723	RNA binding	F	6	187	30	2834	0.2	0.0659845	over	NC_030644.1.609.1,A0A0S3QYL1,A0A0L9THT3,A0A0S3QWL5,A0A0S3SGW2,NW_016115140.1.9.5	A0A0L9TAZ5,A0A0S3SDL3,NC_030644.1.500.1,NC_030644.1.979.4,XM_017553168.1,A0A0L9UBL5,A0A0S3RKL8,A0A0S3RSB9,A0A0S3RUT2,A0A0S3S3X9,A0A0S3SRE5,A0A0S3SUQ5,NC_030639.1.1417.2,NC_030642.1.595.11,NW_016114995.1.95.7,XM_017568476.1,A0A0L9TQM0,A0A0L9TS33,A0A0L9U9Z9,A0A0L9UAX3,A0A0L9UCV4,A0A0L9UIT8,A0A0L9UL19,A0A0L9UWN1,A0A0L9V5L3,A0A0L9VGE6,A0A0S3R887,A0A0S3RHI8,A0A0S3S4W4,A0A0S3SPS9,A0A0S3SU12,A0A0S3SUY1,…	0.0119227	0.20361	0.0320856
GO:0030684	preribosome	C	2	19	30	2834	0.0666667	0.0067043	over	A0A0S3QYL1,A0A0S3RPA3	A0A0L9TIV3,A0A0S3SJR4,A0A0S3TCA3,A0A0L9UA58,A0A0L9UDB2,A0A0L9UMI0,A0A0L9VG65,A0A0S3QYL1,A0A0S3R6X5,A0A0S3RKS6,A0A0S3RPA3,A0A0S3RZ43,A0A0S3SPS9,A0A0S3STC7,A0A0S3T1U6,A0A0L9TFP9,NC_030641.1.652.3,NC_030644.1.936.5,XM_017573721.1	0.016568	0.20361	0.105263
GO:1902494	catalytic complex	C	4	100	30	2834	0.133333	0.0352858	over	A0A0L9THT3,XM_017586163.1,NC_030642.1.763.1,A0A0S3TCX2	A0A0L9UU75,A0A0S3RGP4,A0A0S3RZ19,A0A0S3TB82,A0A0L9UU39,A0A0S3REU7,NC_030639.1.1077.3,A0A0S3SDL3,XM_017553168.1,A0A0L9VFY4,A0A0S3S6F3,NC_030644.1.20.1,A0A0L9THT3,A0A0L9UUV9,A0A0L9VCR2,A0A0L9VGH3,A0A0S3QY89,A0A0S3TAL4,NW_016115005.1.27.6,A0A0S3SLI8,NW_016114995.1.94.10,A0A0L9UWL6,A0A0S3S5F8,A0A0L9V7N9,A0A0S3R9B3,NC_030639.1.639.1,NC_030641.1.1167.1,XM_017564481.1,A0A0S3RPJ3,A0A0S3STH4,NW_016114840.…	0.0197613	0.20361	0.04
GO:0019748	secondary metabolic process	P	2	21	30	2834	0.0666667	0.00741002	over	A0A0L9T6Y6,NC_030645.1.598.1	A0A0S3RVB5,A0A0S3SUA3,A0A0L9V5Z0,A0A0S3S8J7,A0A0L9T6Y6,A0A0L9UZ37,A0A0L9VCG6,A0A0L9VHA3,A0A0S3QZH4,A0A0S3RBC1,A0A0S3RUN4,A0A0S3T4L2,NC_030637.1.648.3,NC_030639.1.1366.1,NC_030643.1.376.6,NC_030647.1.273.5,NC_030647.1.514.3,A0A0L9U2X1,NC_030638.1.915.1,NC_030645.1.598.1,XM_017585940.1	0.020082	0.20361	0.0952381
GO:1901363	heterocyclic compound binding	F	13	707	30	2834	0.433333	0.249471	over	NC_030637.1.418.2,A0A0S3RPA3,A0A0L9UFH8,A0A0L9THT3,A0A0S3QWL5,A0A0S3SGW2,NW_016115140.1.9.5,NC_030644.1.609.1,NC_030641.1.435.1,NC_030638.1.480.2,NC_030640.1.1201.1,A0A0L9T6Y6,A0A0S3QYL1	A0A0L9TAZ5,A0A0S3SDL3,NC_030644.1.500.1,NC_030644.1.979.4,XM_017553168.1,A0A0L9T4X6,A0A0L9TQH9,A0A0L9TZ60,A0A0L9TZ82,A0A0L9UUV9,A0A0L9V314,A0A0L9V845,A0A0L9VAK7,A0A0L9VD76,A0A0S3R6C0,A0A0S3RC71,A0A0S3RHN8,A0A0S3RLE1,A0A0S3SDL2,A0A0S3SFM8,A0A0S3SGF0,A0A0S3SK03,NC_030637.1.1901.2,NC_030637.1.1904.4,NC_030637.1.244.2,NC_030637.1.418.2,NC_030637.1.64.3,NC_030637.1.996.4,NC_030638.1.1497.2,NC_030638.1…	0.0206496	0.20361	0.0183876
GO:0097159	organic cyclic compound binding	F	13	708	30	2834	0.433333	0.249824	over	NC_030637.1.418.2,A0A0S3RPA3,A0A0L9UFH8,A0A0L9THT3,A0A0S3QWL5,A0A0S3SGW2,NW_016115140.1.9.5,NC_030644.1.609.1,NC_030641.1.435.1,NC_030638.1.480.2,NC_030640.1.1201.1,A0A0L9T6Y6,A0A0S3QYL1	A0A0L9TAZ5,A0A0S3SDL3,NC_030644.1.500.1,NC_030644.1.979.4,XM_017553168.1,A0A0L9T4X6,A0A0L9TQH9,A0A0L9TZ60,A0A0L9TZ82,A0A0L9UUV9,A0A0L9V314,A0A0L9V845,A0A0L9VAK7,A0A0L9VD76,A0A0S3R6C0,A0A0S3RC71,A0A0S3RHN8,A0A0S3RLE1,A0A0S3SDL2,A0A0S3SFM8,A0A0S3SGF0,A0A0S3SK03,NC_030637.1.1901.2,NC_030637.1.1904.4,NC_030637.1.244.2,NC_030637.1.418.2,NC_030637.1.64.3,NC_030637.1.996.4,NC_030638.1.1497.2,NC_030638.1…	0.0208895	0.20361	0.0183616
GO:0016838	carbon-oxygen lyase activity, acting on phosphates	F	1	2	30	2834	0.0333333	0.000705716	over	NC_030638.1.480.2	NC_030638.1.480.2,A0A0S3R830	0.0210631	0.20361	0.5
GO:0016641	oxidoreductase activity, acting on the CH-NH2 group of donors, oxygen as acceptor	F	1	2	30	2834	0.0333333	0.000705716	over	NC_030640.1.1201.1	NC_030640.1.1201.1,A0A0L9UI98	0.0210631	0.20361	0.5
GO:0005682	U5 snRNP	C	1	2	30	2834	0.0333333	0.000705716	over	A0A0L9THT3	A0A0L9THT3,A0A0S3QY89	0.0210631	0.20361	0.5
GO:0009423	chorismate biosynthetic process	P	1	2	30	2834	0.0333333	0.000705716	over	NC_030638.1.480.2	NC_030638.1.480.2,NW_016114908.1.2.5	0.0210631	0.20361	0.5
GO:0042819	vitamin B6 biosynthetic process	P	1	2	30	2834	0.0333333	0.000705716	over	NC_030640.1.1201.1	NC_030640.1.1201.1,NC_030639.1.628.5	0.0210631	0.20361	0.5
GO:0005687	U4 snRNP	C	1	2	30	2834	0.0333333	0.000705716	over	A0A0L9THT3	A0A0L9THT3,A0A0S3QY89	0.0210631	0.20361	0.5
GO:0042823	pyridoxal phosphate biosynthetic process	P	1	2	30	2834	0.0333333	0.000705716	over	NC_030640.1.1201.1	NC_030639.1.628.5,NC_030640.1.1201.1	0.0210631	0.20361	0.5
GO:0070084	protein initiator methionine removal	P	1	2	30	2834	0.0333333	0.000705716	over	A0A0S3SY16	A0A0S3SY16,XM_017585565.1	0.0210631	0.20361	0.5
GO:0034715	pICln-Sm protein complex	C	1	2	30	2834	0.0333333	0.000705716	over	A0A0L9THT3	A0A0L9THT3,A0A0S3QY89	0.0210631	0.20361	0.5
GO:0034719	SMN-Sm protein complex	C	1	2	30	2834	0.0333333	0.000705716	over	A0A0L9THT3	A0A0L9THT3,A0A0S3QY89	0.0210631	0.20361	0.5
GO:0046417	chorismate metabolic process	P	1	2	30	2834	0.0333333	0.000705716	over	NC_030638.1.480.2	NC_030638.1.480.2,NW_016114908.1.2.5	0.0210631	0.20361	0.5
GO:0042816	vitamin B6 metabolic process	P	1	2	30	2834	0.0333333	0.000705716	over	NC_030640.1.1201.1	NC_030640.1.1201.1,NC_030639.1.628.5	0.0210631	0.20361	0.5
GO:0004088	carbamoyl-phosphate synthase (glutamine-hydrolyzing) activity	F	1	2	30	2834	0.0333333	0.000705716	over	NC_030641.1.435.1	A0A0S3REU7,NC_030641.1.435.1	0.0210631	0.20361	0.5
GO:0042822	pyridoxal phosphate metabolic process	P	1	2	30	2834	0.0333333	0.000705716	over	NC_030640.1.1201.1	NC_030639.1.628.5,NC_030640.1.1201.1	0.0210631	0.20361	0.5
GO:0044267	cellular protein metabolic process	P	10	484	30	2834	0.333333	0.170783	over	A0A0S3R339,A0A0S3QYL1,A0A0S3SY16,A0A0S3QWL5,A0A0S3SGW2,NC_030644.1.609.1,NC_030645.1.598.1,A0A0S3T440,A0A0S3TCX2,NC_030641.1.242.3	NC_030638.1.62.3,NC_030640.1.772.3,NC_030643.1.732.2,NW_016115049.1.16.2,A0A0L9TMD2,A0A0S3RSD2,NC_030637.1.277.8,NW_016114995.1.74.3,XM_017550744.1,NC_030645.1.280.27,XM_017574686.1,A0A0L9UYA8,A0A0L9V8N2,NC_030645.1.1185.5,NC_030645.1.590.7,NC_030646.1.560.1,NW_016115005.1.12.1,A0A0L9TNV5,A0A0L9V8V6,A0A0L9VFZ2,A0A0S3QXS0,A0A0S3R339,A0A0S3R4R1,A0A0S3RAT8,A0A0S3RGH8,A0A0S3S004,A0A0S3S693,A0A0S3SL17…	0.0224847	0.210959	0.0206612
GO:1901566	organonitrogen compound biosynthetic process	P	8	354	30	2834	0.266667	0.124912	over	NC_030641.1.435.1,A0A0S3QYL1,A0A0S3QWL5,A0A0S3SGW2,NC_030644.1.609.1,NC_030640.1.1201.1,NC_030638.1.480.2,NC_030641.1.242.3	NC_030640.1.579.7,A0A0S3R657,A0A0S3RBG6,A0A0S3REU7,NC_030641.1.435.1,A0A0L9VEM9,A0A0L9VPH0,NC_030645.1.752.1,XM_017553865.1,A0A0L9UBW3,A0A0L9UU39,XM_017583221.1,A0A0L9TS33,A0A0L9U9Z9,A0A0L9UIT8,A0A0L9UL19,A0A0L9VGE6,A0A0S3SU12,A0A0S3TC94,NC_030639.1.31.3,NC_030639.1.737.7,NC_030642.1.277.5,NC_030646.1.438.3,NW_016115206.1.12.11,A0A0L9T3U5,A0A0L9TQX2,A0A0L9UA58,A0A0L9UDB2,A0A0L9UE15,A0A0L9UMI0,A0A…	0.0267139	0.221903	0.0225989
GO:0032991	macromolecular complex	C	9	433	30	2834	0.3	0.152788	over	NC_030647.1.403.3,NC_030642.1.763.1,A0A0S3TCX2,A0A0L9THT3,A0A0S3QYL1,A0A0S3RPA3,XM_017586163.1,A0A0S3SGW2,A0A0S3QWL5	A0A0L9T8L2,A0A0L9TJ18,A0A0L9UB55,A0A0L9UNW1,A0A0S3RZP8,A0A0S3S5B9,A0A0S3SC84,NC_030637.1.1706.2,NC_030638.1.1083.4,NC_030641.1.238.1,A0A0L9UAB1,NC_030637.1.1451.1,NC_030638.1.1291.4,NC_030647.1.403.3,XM_017559291.1,A0A0L9V939,A0A0S3RCI1,A0A0S3RJW8,A0A0S3SDF9,NC_030637.1.673.3,NC_030639.1.746.4,NW_016115206.1.17.9,A0A0L9VCX5,NC_030642.1.763.1,A0A0L9VDT7,XM_017556375.1,A0A0L9TY31,A0A0S3R9E5,A0A0S3R…	0.030191	0.221903	0.0207852
GO:0009654	photosystem II oxygen evolving complex	C	1	3	30	2834	0.0333333	0.00105857	over	XM_017586163.1	A0A0L9UVJ1,A0A0S3T4K9,XM_017586163.1	0.0314332	0.221903	0.333333
GO:0046184	aldehyde biosynthetic process	P	1	3	30	2834	0.0333333	0.00105857	over	NC_030640.1.1201.1	NC_030639.1.628.5,NC_030640.1.1201.1,A0A0S3RYV2	0.0314332	0.221903	0.333333
GO:0000387	spliceosomal snRNP assembly	P	1	3	30	2834	0.0333333	0.00105857	over	A0A0L9THT3	NC_030646.1.804.4,A0A0L9THT3,A0A0S3QY89	0.0314332	0.221903	0.333333
GO:0022626	cytosolic ribosome	C	4	116	30	2834	0.133333	0.0409315	over	A0A0S3QYL1,A0A0S3RPA3,A0A0S3SGW2,A0A0S3QWL5	A0A0L9T3U5,A0A0L9T5D1,A0A0L9TBE7,A0A0L9TLJ4,A0A0L9TMB5,A0A0L9TQQ9,A0A0L9TQX2,A0A0L9TTQ3,A0A0L9TXB8,A0A0L9TYD4,A0A0L9U1Q3,A0A0L9U9P5,A0A0L9UA58,A0A0L9UD60,A0A0L9UDB2,A0A0L9UDN3,A0A0L9UE15,A0A0L9UMI0,A0A0L9UQ04,A0A0L9UX38,A0A0L9V229,A0A0L9V401,A0A0L9V7K5,A0A0L9V854,A0A0L9VFR3,A0A0L9VG65,A0A0L9VM26,A0A0L9VN78,A0A0S3QX44,A0A0S3QYL1,A0A0S3R4E3,A0A0S3RKS6,A0A0S3RPA3,A0A0S3RUT2,A0A0S3RYN5,A0A0S3RZ43,A0A…	0.0320903	0.221903	0.0344828
GO:0005829	cytosol	C	6	236	30	2834	0.2	0.0832745	over	A0A0S3QYL1,A0A0S3RPA3,A0A0S3SGW2,A0A0S3QWL5,A0A0S3TCX2,NC_030638.1.480.2	A0A0L9UU75,A0A0S3RGP4,A0A0S3RZ19,A0A0S3TB82,A0A0L9T3U5,A0A0L9T5D1,A0A0L9TBE7,A0A0L9TLJ4,A0A0L9TMB5,A0A0L9TQQ9,A0A0L9TQX2,A0A0L9TTQ3,A0A0L9TXB8,A0A0L9TYD4,A0A0L9U1Q3,A0A0L9U9P5,A0A0L9UA58,A0A0L9UD60,A0A0L9UDB2,A0A0L9UDN3,A0A0L9UE15,A0A0L9UMI0,A0A0L9UQ04,A0A0L9UX38,A0A0L9V229,A0A0L9V401,A0A0L9V7K5,A0A0L9V854,A0A0L9VFR3,A0A0L9VG65,A0A0L9VM26,A0A0L9VN78,A0A0S3QX44,A0A0S3QYL1,A0A0S3R4E3,A0A0S3RKS6,A0A…	0.033959	0.221903	0.0254237
GO:0022625	cytosolic large ribosomal subunit	C	3	72	30	2834	0.1	0.0254058	over	A0A0S3QYL1,A0A0S3RPA3,A0A0S3SGW2	A0A0L9T3U5,A0A0L9T5D1,A0A0L9TBE7,A0A0L9TLJ4,A0A0L9TMB5,A0A0L9TQQ9,A0A0L9TQX2,A0A0L9TTQ3,A0A0L9TXB8,A0A0L9TYD4,A0A0L9U1Q3,A0A0L9U9P5,A0A0L9UA58,A0A0L9UD60,A0A0L9UDB2,A0A0L9UDN3,A0A0L9UE15,A0A0L9UMI0,A0A0L9UQ04,A0A0L9UX38,A0A0L9V229,A0A0L9V401,A0A0L9V7K5,A0A0L9V854,A0A0L9VFR3,A0A0L9VG65,A0A0L9VM26,A0A0L9VN78,A0A0S3QX44,A0A0S3QYL1,A0A0S3R4E3,A0A0S3RKS6,A0A0S3RPA3,A0A0S3RUT2,A0A0S3RYN5,A0A0S3RZ43,A0A…	0.0390868	0.221903	0.0416667
GO:0044391	ribosomal subunit	C	4	125	30	2834	0.133333	0.0441073	over	A0A0S3QYL1,A0A0S3RPA3,A0A0S3SGW2,A0A0S3QWL5	NC_030637.1.286.3,A0A0L9U7W4,A0A0S3S7C3,A0A0S3STH3,A0A0S3T7G9,XM_017551192.1,XM_017567509.1,A0A0L9T3U5,A0A0L9T5D1,A0A0L9TBE7,A0A0L9TLJ4,A0A0L9TMB5,A0A0L9TQQ9,A0A0L9TQX2,A0A0L9TTQ3,A0A0L9TXB8,A0A0L9TYD4,A0A0L9U1Q3,A0A0L9U9P5,A0A0L9UA58,A0A0L9UD60,A0A0L9UDB2,A0A0L9UDN3,A0A0L9UE15,A0A0L9UMI0,A0A0L9UQ04,A0A0L9UX38,A0A0L9V229,A0A0L9V401,A0A0L9V7K5,A0A0L9V854,A0A0L9VFR3,A0A0L9VG65,A0A0L9VM26,A0A0L9VN78…	0.0406644	0.221903	0.032
GO:0044445	cytosolic part	C	4	126	30	2834	0.133333	0.0444601	over	A0A0S3QYL1,A0A0S3RPA3,A0A0S3SGW2,A0A0S3QWL5	A0A0L9UU75,A0A0S3RGP4,A0A0S3RZ19,A0A0S3TB82,A0A0L9T3U5,A0A0L9T5D1,A0A0L9TBE7,A0A0L9TLJ4,A0A0L9TMB5,A0A0L9TQQ9,A0A0L9TQX2,A0A0L9TTQ3,A0A0L9TXB8,A0A0L9TYD4,A0A0L9U1Q3,A0A0L9U9P5,A0A0L9UA58,A0A0L9UD60,A0A0L9UDB2,A0A0L9UDN3,A0A0L9UE15,A0A0L9UMI0,A0A0L9UQ04,A0A0L9UX38,A0A0L9V229,A0A0L9V401,A0A0L9V7K5,A0A0L9V854,A0A0L9VFR3,A0A0L9VG65,A0A0L9VM26,A0A0L9VN78,A0A0S3QX44,A0A0S3QYL1,A0A0S3R4E3,A0A0S3RKS6,A0A…	0.0416914	0.221903	0.031746
GO:0006767	water-soluble vitamin metabolic process	P	1	4	30	2834	0.0333333	0.00141143	over	NC_030640.1.1201.1	NC_030640.1.1201.1,NW_016114844.1.8.2,NC_030639.1.628.5,A0A0L9U9J6	0.0416971	0.221903	0.25
GO:0042364	water-soluble vitamin biosynthetic process	P	1	4	30	2834	0.0333333	0.00141143	over	NC_030640.1.1201.1	NC_030640.1.1201.1,NW_016114844.1.8.2,NC_030639.1.628.5,A0A0L9U9J6	0.0416971	0.221903	0.25
GO:0008541	proteasome regulatory particle, lid subcomplex	C	1	4	30	2834	0.0333333	0.00141143	over	A0A0S3TCX2	A0A0S3QY79,A0A0S3R0N9,A0A0S3TCX2,NC_030645.1.97.3	0.0416971	0.221903	0.25
GO:0005689	U12-type spliceosomal complex	C	1	4	30	2834	0.0333333	0.00141143	over	A0A0L9THT3	A0A0L9THT3,A0A0L9UUV9,A0A0L9VGH3,A0A0S3QY89	0.0416971	0.221903	0.25
GO:0019627	urea metabolic process	P	1	4	30	2834	0.0333333	0.00141143	over	NC_030641.1.435.1	A0A0S3R657,A0A0S3RBG6,A0A0S3REU7,NC_030641.1.435.1	0.0416971	0.221903	0.25
GO:0005686	U2 snRNP	C	1	4	30	2834	0.0333333	0.00141143	over	A0A0L9THT3	A0A0L9THT3,A0A0L9UUV9,A0A0L9VGH3,A0A0S3QY89	0.0416971	0.221903	0.25
GO:0000050	urea cycle	P	1	4	30	2834	0.0333333	0.00141143	over	NC_030641.1.435.1	A0A0S3R657,A0A0S3RBG6,A0A0S3REU7,NC_030641.1.435.1	0.0416971	0.221903	0.25
GO:0009523	photosystem II	C	1	4	30	2834	0.0333333	0.00141143	over	XM_017586163.1	A0A0L9UVJ1,A0A0S3T4K9,XM_017586163.1,A0A0S3QYR3	0.0416971	0.221903	0.25
GO:0018196	peptidyl-asparagine modification	P	1	4	30	2834	0.0333333	0.00141143	over	NC_030641.1.242.3	A0A0S3TBM4,NC_030641.1.242.3,NC_030645.1.894.5,XM_017577882.1	0.0416971	0.221903	0.25
GO:0009110	vitamin biosynthetic process	P	1	4	30	2834	0.0333333	0.00141143	over	NC_030640.1.1201.1	NC_030640.1.1201.1,NW_016114844.1.8.2,NC_030639.1.628.5,A0A0L9U9J6	0.0416971	0.221903	0.25
GO:0070006	metalloaminopeptidase activity	F	1	4	30	2834	0.0333333	0.00141143	over	A0A0S3SY16	A0A0S3RBX4,A0A0S3SL60,A0A0S3SY16,XM_017585565.1	0.0416971	0.221903	0.25
GO:0018279	protein N-linked glycosylation via asparagine	P	1	4	30	2834	0.0333333	0.00141143	over	NC_030641.1.242.3	A0A0S3TBM4,NC_030641.1.242.3,NC_030645.1.894.5,XM_017577882.1	0.0416971	0.221903	0.25
GO:0000243	commitment complex	C	1	4	30	2834	0.0333333	0.00141143	over	A0A0L9THT3	A0A0L9THT3,A0A0S3QY89,NC_030642.1.595.11,NW_016115279.1.26.4	0.0416971	0.221903	0.25
GO:0006766	vitamin metabolic process	P	1	4	30	2834	0.0333333	0.00141143	over	NC_030640.1.1201.1	NC_030640.1.1201.1,NW_016114844.1.8.2,NC_030639.1.628.5,A0A0L9U9J6	0.0416971	0.221903	0.25
GO:0015934	large ribosomal subunit	C	3	75	30	2834	0.1	0.0264644	over	A0A0S3QYL1,A0A0S3RPA3,A0A0S3SGW2	A0A0L9T3U5,A0A0L9T5D1,A0A0L9TBE7,A0A0L9TLJ4,A0A0L9TMB5,A0A0L9TQQ9,A0A0L9TQX2,A0A0L9TTQ3,A0A0L9TXB8,A0A0L9TYD4,A0A0L9U1Q3,A0A0L9U9P5,A0A0L9UA58,A0A0L9UD60,A0A0L9UDB2,A0A0L9UDN3,A0A0L9UE15,A0A0L9UMI0,A0A0L9UQ04,A0A0L9UX38,A0A0L9V229,A0A0L9V401,A0A0L9V7K5,A0A0L9V854,A0A0L9VFR3,A0A0L9VG65,A0A0L9VM26,A0A0L9VN78,A0A0S3QX44,A0A0S3QYL1,A0A0S3R4E3,A0A0S3RKS6,A0A0S3RPA3,A0A0S3RUT2,A0A0S3RYN5,A0A0S3RZ43,A0A…	0.0433276	0.221903	0.04
GO:0042273	ribosomal large subunit biogenesis	P	2	32	30	2834	0.0666667	0.0112915	over	A0A0S3SGW2,A0A0S3RPA3	A0A0L9T5D1,A0A0L9UDN3,A0A0L9V401,A0A0L9VG65,A0A0S3SCN1,A0A0S3SGF0,A0A0S3SNC4,A0A0S3ST19,NC_030639.1.881.5,NW_016115092.1.11.3,XM_017572629.1,A0A0L9UX38,A0A0S3SRE5,XM_017565086.1,XM_017568476.1,A0A0L9TTQ3,A0A0L9V7K5,A0A0L9V854,A0A0S3S6F3,A0A0S3SGW2,A0A0S3SPS9,NC_030639.1.1593.1,XM_017573721.1,A0A0L9T3U5,A0A0L9UQ04,A0A0L9VFR3,A0A0S3R6X5,A0A0S3RPA3,A0A0S3SPQ2,A0A0S3SSB1,XM_017557876.1,XM_017574862.1	0.0441494	0.221903	0.0625
GO:1901564	organonitrogen compound metabolic process	P	13	781	30	2834	0.433333	0.275582	over	NC_030641.1.435.1,A0A0S3R339,A0A0S3QYL1,A0A0S3SY16,A0A0S3QWL5,A0A0S3SGW2,NC_030644.1.609.1,NC_030645.1.598.1,A0A0S3T440,A0A0S3TCX2,NC_030640.1.1201.1,NC_030638.1.480.2,NC_030641.1.242.3	NC_030640.1.579.7,A0A0S3R657,A0A0S3RBG6,A0A0S3REU7,NC_030641.1.435.1,NC_030638.1.62.3,A0A0L9VEM9,A0A0L9VPH0,NC_030645.1.752.1,XM_017553865.1,A0A0L9UBW3,A0A0L9UU39,XM_017583221.1,NC_030640.1.772.3,NC_030643.1.732.2,NW_016115049.1.16.2,A0A0L9TMD2,A0A0S3RSD2,NC_030637.1.277.8,NW_016114995.1.74.3,XM_017550744.1,NC_030645.1.280.27,XM_017574686.1,A0A0L9UYA8,A0A0L9V8N2,NC_030645.1.1185.5,NC_030645.1.590…	0.0451553	0.221903	0.0166453

## Sheet: 17033-T-17033-CK
Supplementary TableS4 GO enrichment analysis of different expressed proteins
Group of 17033-T/17033-CK
GO_ID	Term	Category	Test	Ref	TestAll	RefAll	Test_per	Ref_per	Over_Under	TestSeqs	RefSeqs	P value	FDR	richFactor
GO:0004601	peroxidase activity	F	8	31	267	2834	0.0299625	0.0109386	over	NC_030643.1.618.10,NC_030645.1.884.31,A0A0S3RPC6,A0A0S3R4S1,A0A0S3T7W3,A0A0S3TCV5,NW_016114861.1.1.2,XM_017572713.1	NC_030643.1.618.10,NC_030645.1.884.31,A0A0L9T926,A0A0S3RPC6,A0A0S3T6K6,XM_017561778.1,XM_017586707.1,NC_030640.1.415.2,A0A0L9UMS5,A0A0L9V2F6,A0A0L9VER1,A0A0L9VG24,A0A0S3R4S1,A0A0S3R908,A0A0S3RNU7,A0A0S3RW87,A0A0S3S4A8,A0A0S3S4B3,A0A0S3S4C5,A0A0S3SB57,A0A0S3SDZ4,A0A0S3SNH1,A0A0S3T577,A0A0S3T7W3,A0A0S3TCV5,NC_030640.1.554.4,NC_030640.1.954.2,NC_030644.1.347.18,NW_016114861.1.1.2,XM_017570743.1,XM_0…	0.00643306	0.669906	0.258065
GO:0045259	proton-transporting ATP synthase complex	C	4	9	267	2834	0.0149813	0.00317572	over	NC_030640.1.827.5,A0A0S3RLQ5,A0A0L9VSE5,A0A0S3SNN4	N0DKX8,NC_021092.1.54.5,NC_030640.1.827.5,A0A0S3RLQ5,A0A0S3SM21,A0A0S3SVH3,NW_016115077.1.5.2,A0A0L9VSE5,A0A0S3SNN4	0.00662619	0.669906	0.444444
GO:0016684	oxidoreductase activity, acting on peroxide as acceptor	F	8	32	267	2834	0.0299625	0.0112915	over	NC_030643.1.618.10,NC_030645.1.884.31,A0A0S3R4S1,A0A0S3T7W3,A0A0S3TCV5,NW_016114861.1.1.2,XM_017572713.1,A0A0S3RPC6	NC_030643.1.618.10,NC_030645.1.884.31,A0A0L9UMS5,A0A0L9V2F6,A0A0L9VER1,A0A0L9VG24,A0A0S3R4S1,A0A0S3R908,A0A0S3RNU7,A0A0S3RW87,A0A0S3S4A8,A0A0S3S4B3,A0A0S3S4C5,A0A0S3SB57,A0A0S3SDZ4,A0A0S3SNH1,A0A0S3T577,A0A0S3T7W3,A0A0S3TCV5,NC_030640.1.554.4,NC_030640.1.954.2,NC_030644.1.347.18,NW_016114861.1.1.2,XM_017570743.1,XM_017572713.1,A0A0L9T926,A0A0S3RPC6,A0A0S3T6K6,XM_017561778.1,XM_017586707.1,NC_0306…	0.00789483	0.669906	0.25
GO:0006275	regulation of DNA replication	P	2	2	267	2834	0.00749064	0.000705716	over	A0A0S3SS30,A0A0S3S6F8	A0A0S3SS30,A0A0S3S6F8	0.00884599	0.669906	1
GO:0045787	positive regulation of cell cycle	P	2	2	267	2834	0.00749064	0.000705716	over	A0A0S3SS30,A0A0S3SNE8	A0A0S3SS30,A0A0S3SNE8	0.00884599	0.669906	1
GO:0004096	catalase activity	F	2	2	267	2834	0.00749064	0.000705716	over	NC_030643.1.618.10,NC_030645.1.884.31	NC_030643.1.618.10,NC_030645.1.884.31	0.00884599	0.669906	1
GO:0000276	mitochondrial proton-transporting ATP synthase complex, coupling factor F(o)	C	2	2	267	2834	0.00749064	0.000705716	over	A0A0L9VSE5,A0A0S3SNN4	A0A0L9VSE5,A0A0S3SNN4	0.00884599	0.669906	1
GO:0090068	positive regulation of cell cycle process	P	2	2	267	2834	0.00749064	0.000705716	over	A0A0S3SS30,A0A0S3SNE8	A0A0S3SS30,A0A0S3SNE8	0.00884599	0.669906	1
GO:0030151	molybdenum ion binding	F	2	2	267	2834	0.00749064	0.000705716	over	NW_016115005.1.5.1,XM_017552676.1	NW_016115005.1.5.1,XM_017552676.1	0.00884599	0.669906	1
GO:0010181	FMN binding	F	4	10	267	2834	0.0149813	0.00352858	over	A0A0L9TL35,NC_030638.1.480.2,NC_030640.1.1193.9,NC_030640.1.1201.1	A0A0L9TL35,A0A0S3R155,A0A0S3SI56,NC_030638.1.16.4,NC_030638.1.480.2,NC_030639.1.1286.1,NC_030640.1.1193.9,NC_030640.1.1201.1,NC_030643.1.1149.2,NC_030643.1.267.3	0.0102357	0.669906	0.4
GO:0005753	mitochondrial proton-transporting ATP synthase complex	C	3	6	267	2834	0.011236	0.00211715	over	A0A0S3RLQ5,A0A0L9VSE5,A0A0S3SNN4	A0A0S3RLQ5,A0A0S3SM21,A0A0S3SVH3,NW_016115077.1.5.2,A0A0L9VSE5,A0A0S3SNN4	0.013333	0.669906	0.5
GO:0070001	aspartic-type peptidase activity	F	6	22	267	2834	0.0224719	0.00776288	over	A0A0L9UGF8,A0A0L9UUP7,A0A0L9V3C4,A0A0S3RZA3,NC_030638.1.365.13,NW_016115001.1.1.1	A0A0L9U9A8,A0A0L9UG90,A0A0L9UGF8,A0A0L9UIP9,A0A0L9UUP7,A0A0L9V3C4,A0A0L9V6C4,A0A0L9VCS3,A0A0L9VD53,A0A0L9VDU2,A0A0S3RMU4,A0A0S3RZA3,A0A0S3S8W3,A0A0S3SZE8,A0A0S3TCE3,NC_030638.1.365.13,NC_030642.1.95.3,NC_030645.1.1272.1,NW_016115001.1.1.1,NW_016115022.1.12.2,NW_016115158.1.20.5,NW_016115050.1.9.2	0.0134859	0.669906	0.272727
GO:0004190	aspartic-type endopeptidase activity	F	6	22	267	2834	0.0224719	0.00776288	over	A0A0L9UGF8,A0A0L9UUP7,A0A0L9V3C4,A0A0S3RZA3,NC_030638.1.365.13,NW_016115001.1.1.1	NW_016115050.1.9.2,A0A0L9U9A8,A0A0L9UG90,A0A0L9UGF8,A0A0L9UIP9,A0A0L9UUP7,A0A0L9V3C4,A0A0L9V6C4,A0A0L9VCS3,A0A0L9VD53,A0A0L9VDU2,A0A0S3RMU4,A0A0S3RZA3,A0A0S3S8W3,A0A0S3SZE8,A0A0S3TCE3,NC_030638.1.365.13,NC_030642.1.95.3,NC_030645.1.1272.1,NW_016115001.1.1.1,NW_016115022.1.12.2,NW_016115158.1.20.5	0.0134859	0.669906	0.272727
GO:0006950	response to stress	P	21	136	267	2834	0.0786517	0.0479887	over	A0A0L9U7G2,A0A0S3R3K4,XM_017551248.1,NW_016115004.1.15.3,A0A0S3S6F8,A0A0S3R4S1,A0A0S3RPC6,A0A0S3T7W3,XM_017572713.1,A0A0S3SYN9,A0A0S3SKV7,A0A0L9UG89,A0A0S3SSH4,NC_030643.1.618.10,NC_030645.1.884.31,A0A0L9TFJ9,A0A0L9TPB7,A0A0L9V4G6,A0A0S3SD60,A0A0S3T7S4,NC_030640.1.662.9	A0A0S3SMS8,A0A0L9U7G2,A0A0S3R2I3,A0A0S3RHC1,A0A0L9TES9,A0A0L9TMF8,A0A0L9TSC4,A0A0L9TSG5,A0A0L9U3I7,A0A0L9UII7,A0A0L9UPF2,A0A0L9V3M7,A0A0L9V423,A0A0S3R3I9,A0A0S3R3K4,A0A0S3R9C6,A0A0S3RFL3,A0A0S3RI44,A0A0S3SA35,A0A0S3SA84,A0A0S3T3B0,L7VFK2,NC_030642.1.691.3,XM_017551248.1,XM_017585782.1,NW_016115004.1.15.3,A0A0S3SIB3,A0A0S3SXI1,A0A0S3TBA8,NC_030637.1.277.8,A0A0S3SLP8,NW_016114975.1.15.1,A0A0L9VH11,…	0.01434	0.669906	0.154412
GO:0015986	ATP synthesis coupled proton transport	P	4	11	267	2834	0.0149813	0.00388144	over	A0A0L9VSE5,A0A0S3RLQ5,A0A0S3SNN4,NC_030640.1.827.5	A0A0L9UIB6,A0A0L9VSE5,A0A0S3RLQ5,A0A0S3SM21,A0A0S3SNN4,A0A0S3SVH3,N0DKX8,NC_021092.1.54.5,NC_030640.1.827.5,NC_030644.1.421.5,NW_016115077.1.5.2	0.0149118	0.669906	0.363636
GO:0015985	energy coupled proton transport, down electrochemical gradient	P	4	11	267	2834	0.0149813	0.00388144	over	A0A0L9VSE5,A0A0S3RLQ5,A0A0S3SNN4,NC_030640.1.827.5	A0A0L9UIB6,A0A0L9VSE5,A0A0S3RLQ5,A0A0S3SM21,A0A0S3SNN4,A0A0S3SVH3,N0DKX8,NC_021092.1.54.5,NC_030640.1.827.5,NC_030644.1.421.5,NW_016115077.1.5.2	0.0149118	0.669906	0.363636
GO:0009201	ribonucleoside triphosphate biosynthetic process	P	5	17	267	2834	0.0187266	0.00599859	over	A0A0L9VSE5,A0A0S3RLQ5,A0A0S3SNN4,NC_030640.1.827.5,A0A0S3S6M7	A0A0L9TQG0,A0A0S3SVN1,NW_016115202.1.53.2,A0A0L9TRY5,NC_030646.1.567.14,A0A0L9UIB6,A0A0L9VSE5,A0A0S3RLQ5,A0A0S3SM21,A0A0S3SNN4,A0A0S3SVH3,N0DKX8,NC_021092.1.54.5,NC_030640.1.827.5,NC_030644.1.421.5,NW_016115077.1.5.2,A0A0S3S6M7	0.0171422	0.669906	0.294118
GO:0031324	negative regulation of cellular metabolic process	P	6	24	267	2834	0.0224719	0.0084686	over	A0A0S3S5B9,A0A0L9TDV6,A0A0S3R9G8,A0A0S3SKV7,A0A0S3TF26,A0A0L9TL35	A0A0L9UB55,A0A0L9UNW1,A0A0S3S5B9,A0A0L9T498,A0A0L9T803,A0A0L9TDV6,A0A0L9V8Y5,A0A0L9VE35,A0A0L9VI92,A0A0S3R9G8,A0A0S3RVA9,A0A0S3S788,A0A0S3SKV7,A0A0S3TF26,P01061,P16064,XM_017582145.1,NC_030644.1.85.2,A0A0L9TL35,A0A0S3SI56,A0A0S3RWH7,NC_030644.1.889.2,NC_030646.1.1046.3,NC_030639.1.23.3	0.0207329	0.669906	0.25
GO:0051172	negative regulation of nitrogen compound metabolic process	P	6	24	267	2834	0.0224719	0.0084686	over	A0A0S3S5B9,A0A0L9TDV6,A0A0S3R9G8,A0A0S3SKV7,A0A0S3TF26,A0A0L9TL35	A0A0L9UB55,A0A0L9UNW1,A0A0S3S5B9,A0A0L9T498,A0A0L9T803,A0A0L9TDV6,A0A0L9V8Y5,A0A0L9VE35,A0A0L9VI92,A0A0S3R9G8,A0A0S3RVA9,A0A0S3S788,A0A0S3SKV7,A0A0S3TF26,P01061,P16064,XM_017582145.1,NC_030644.1.85.2,A0A0L9TL35,A0A0S3SI56,A0A0S3RWH7,NC_030644.1.889.2,NC_030646.1.1046.3,NC_030639.1.23.3	0.0207329	0.669906	0.25
GO:0009142	nucleoside triphosphate biosynthetic process	P	5	18	267	2834	0.0187266	0.00635145	over	A0A0L9VSE5,A0A0S3RLQ5,A0A0S3SNN4,NC_030640.1.827.5,A0A0S3S6M7	A0A0L9TQG0,A0A0S3SVN1,NW_016115202.1.53.2,A0A0L9TRY5,NC_030646.1.567.14,A0A0L9UIB6,A0A0L9VSE5,A0A0S3RLQ5,A0A0S3SM21,A0A0S3SNN4,A0A0S3SVH3,N0DKX8,NC_021092.1.54.5,NC_030640.1.827.5,NC_030644.1.421.5,NW_016115077.1.5.2,A0A0S3S6M7,A0A0L9VHY6	0.0219549	0.669906	0.277778
GO:0051336	regulation of hydrolase activity	P	7	31	267	2834	0.0262172	0.0109386	over	A0A0L9TDV6,A0A0S3R9G8,A0A0S3SKV7,A0A0S3TF26,A0A0S3SNE8,NC_030637.1.904.4,NW_016114852.1.6.7	A0A0L9T498,A0A0L9T803,A0A0L9TDV6,A0A0L9V8Y5,A0A0L9VE35,A0A0L9VI92,A0A0S3R9G8,A0A0S3RVA9,A0A0S3S788,A0A0S3SKV7,A0A0S3TF26,P01061,P16064,XM_017582145.1,NC_030644.1.85.2,NC_030639.1.507.4,A0A0L9TBM0,A0A0L9UQE4,A0A0L9UYN2,A0A0L9V8Q1,A0A0S3SNE8,NC_030637.1.1501.6,NC_030637.1.904.4,NC_030646.1.713.2,NW_016115206.1.14.1,A0A0L9TZI2,A0A0S3TB57,A0A0S3RI44,NC_030637.1.1500.2,NW_016114852.1.6.7,NC_030638.1.1…	0.0221921	0.669906	0.225806
GO:0045263	proton-transporting ATP synthase complex, coupling factor F(o)	C	2	3	267	2834	0.00749064	0.00105857	over	A0A0L9VSE5,A0A0S3SNN4	A0A0L9VSE5,A0A0S3SNN4,N0DKX8	0.0248825	0.669906	0.666667
GO:0051052	regulation of DNA metabolic process	P	2	3	267	2834	0.00749064	0.00105857	over	A0A0S3S6F8,A0A0S3SS30	A0A0S3S6F8,A0A0S3SS30,A0A0L9UGZ8	0.0248825	0.669906	0.666667
GO:0042542	response to hydrogen peroxide	P	2	3	267	2834	0.00749064	0.00105857	over	NC_030643.1.618.10,NC_030645.1.884.31	A0A0L9UKR1,NC_030643.1.618.10,NC_030645.1.884.31	0.0248825	0.669906	0.666667
GO:0005739	mitochondrion	C	17	110	267	2834	0.0636704	0.0388144	over	A0A0S3RLQ5,A0A0L9VSE5,A0A0S3SNN4,A0A0S3T5R7,A0A0S3QWK6,XM_017579625.1,A0A0L9U2J6,A0A0L9U7G2,A0A0L9UCE6,N0DL24,A0A0L9TPB7,A0A0L9VTZ7,A0A0S3RR57,NC_030640.1.1201.1,NC_030643.1.1267.5,NC_030645.1.1125.7,A0A0S3R7R8	A0A0S3RLQ5,A0A0S3SM21,A0A0S3SVH3,NW_016115077.1.5.2,A0A0L9VSE5,A0A0S3SNN4,A0A0L9T9T3,A0A0S3SFE4,A0A0L9TLQ6,A0A0S3R7Z1,A0A0S3T5R7,XM_017563751.1,A0A0L9VMG6,A0A0S3QWK6,A0A0S3SRM4,NW_016114859.1.38.1,A0A0S3RL57,A0A0S3RXN0,A0A0S3SJV1,A0A0S3TBK1,N0DNY6,NC_021092.1.54.5,NC_030641.1.295.7,NC_030643.1.1031.5,NC_030644.1.747.3,NC_030647.1.200.7,NW_016114927.1.4.3,NW_016114975.1.74.4,NW_016115088.1.69.1,XM…	0.0261324	0.669906	0.154545
GO:0006754	ATP biosynthetic process	P	4	13	267	2834	0.0149813	0.00458716	over	A0A0L9VSE5,A0A0S3RLQ5,A0A0S3SNN4,NC_030640.1.827.5	A0A0L9UIB6,A0A0L9VSE5,A0A0S3RLQ5,A0A0S3SM21,A0A0S3SNN4,A0A0S3SVH3,N0DKX8,NC_021092.1.54.5,NC_030640.1.827.5,NC_030644.1.421.5,NW_016115077.1.5.2,A0A0L9TRY5,NC_030646.1.567.14	0.0277923	0.669906	0.307692
GO:0050896	response to stimulus	P	29	218	267	2834	0.108614	0.0769231	over	NC_030640.1.662.9,A0A0L9U7G2,A0A0S3R3K4,XM_017551248.1,NW_016115004.1.15.3,A0A0S3RRD0,A0A0S3S6F8,A0A0L9TFJ9,A0A0L9TPB7,A0A0L9V4G6,A0A0S3SD60,A0A0S3T7S4,A0A0S3R4S1,A0A0S3RPC6,A0A0S3T7W3,XM_017572713.1,A0A0L9UND4,A0A0S3R5D5,A0A0S3SYN9,A0A0S3SMT9,A0A0S3SKV7,NW_016114852.1.6.7,NC_030637.1.904.4,A0A0L9UG89,A0A0S3SSH4,NC_030643.1.618.10,NC_030645.1.884.31,A0A0S3TCV5,NW_016114861.1.1.2	A0A0L9TXV4,NC_030640.1.772.3,NC_030643.1.732.2,NW_016115049.1.16.2,A0A0L9TMD2,A0A0S3RSD2,A0A0S3SMS8,NC_030640.1.662.9,XM_017565745.1,A0A0L9U7G2,A0A0S3R2I3,A0A0S3RHC1,A0A0L9TES9,A0A0L9TMF8,A0A0L9TSC4,A0A0L9TSG5,A0A0L9U3I7,A0A0L9UII7,A0A0L9UPF2,A0A0L9V3M7,A0A0L9V423,A0A0S3R3I9,A0A0S3R3K4,A0A0S3R9C6,A0A0S3RFL3,A0A0S3RI44,A0A0S3SA35,A0A0S3SA84,A0A0S3T3B0,L7VFK2,NC_030642.1.691.3,XM_017551248.1,XM_017…	0.0314953	0.669906	0.133028
GO:0016209	antioxidant activity	F	8	41	267	2834	0.0299625	0.0144672	over	NC_030643.1.618.10,NC_030645.1.884.31,A0A0S3R4S1,A0A0S3T7W3,A0A0S3TCV5,NW_016114861.1.1.2,XM_017572713.1,A0A0S3RPC6	NC_030643.1.618.10,NC_030645.1.884.31,NC_030638.1.1077.2,XM_017553265.1,A0A0L9UMS5,A0A0L9V2F6,A0A0L9VER1,A0A0L9VG24,A0A0S3R4S1,A0A0S3R908,A0A0S3RNU7,A0A0S3RW87,A0A0S3S4A8,A0A0S3S4B3,A0A0S3S4C5,A0A0S3SB57,A0A0S3SDZ4,A0A0S3SNH1,A0A0S3T577,A0A0S3T7W3,A0A0S3TCV5,NC_030640.1.554.4,NC_030640.1.954.2,NC_030644.1.347.18,NW_016114861.1.1.2,XM_017570743.1,XM_017572713.1,A0A0L9T926,A0A0S3RPC6,A0A0S3T6K6,XM_…	0.034183	0.669906	0.195122
GO:0006508	proteolysis	P	26	193	267	2834	0.0973783	0.0681016	over	A0A0S3SFB4,A0A0L9VD71,A0A0S3RDI4,A0A0S3RGV0,A0A0S3RHY2,A0A0S3RTV7,A0A0S3SNE8,A0A0S3T440,NC_030643.1.127.6,A0A0L9TDV6,A0A0S3R9G8,A0A0S3SKV7,A0A0S3TF26,NC_030637.1.493.3,NC_030645.1.489.2,A0A0L9UGF8,A0A0L9UUP7,A0A0L9V3C4,A0A0L9VJ72,A0A0S3RZA3,A0A0S3SY16,NC_030638.1.365.13,NC_030643.1.1267.5,NW_016114974.1.13.3,NW_016115001.1.1.1,A0A0L9T5W6	NC_030645.1.280.27,XM_017574686.1,A0A0L9UYA8,A0A0L9V8N2,NC_030645.1.1185.5,NC_030645.1.590.7,NC_030646.1.560.1,NW_016114995.1.74.3,NW_016115005.1.12.1,XM_017550744.1,A0A0L9UWL6,A0A0S3S5F8,A0A0S3SFB4,NW_016115050.1.9.2,A0A0L9U8X5,A0A0S3RC27,A0A0S3RRW6,A0A0S3S611,NC_030644.1.816.4,XM_017561094.1,XM_017562905.1,A0A0L9THR7,A0A0L9TNA5,A0A0L9TQ95,A0A0L9U2X1,A0A0L9UGN8,A0A0L9UMM0,A0A0L9UNM3,A0A0L9VAD4,A…	0.0354361	0.669906	0.134715
GO:0009124	nucleoside monophosphate biosynthetic process	P	6	27	267	2834	0.0224719	0.00952717	over	A0A0S3SQ13,A0A0L9VSE5,A0A0S3RLQ5,A0A0S3SNN4,NC_030640.1.827.5,A0A0S3S6M7	A0A0S3RYP1,NC_030638.1.1009.1,A0A0S3QXM5,A0A0S3SK03,A0A0S3RMU2,A0A0S3SQ13,NC_030637.1.1132.8,NC_030643.1.867.6,NC_030637.1.1886.4,NC_030647.1.258.2,A0A0L9TRY5,NC_030646.1.567.14,A0A0L9UIB6,A0A0L9VSE5,A0A0S3RLQ5,A0A0S3SM21,A0A0S3SNN4,A0A0S3SVH3,N0DKX8,NC_021092.1.54.5,NC_030640.1.827.5,NC_030644.1.421.5,NW_016115077.1.5.2,NC_030641.1.606.3,A0A0S3S6M7,A0A0L9TAA3,A0A0L9U7K9	0.0359219	0.669906	0.222222
GO:0009156	ribonucleoside monophosphate biosynthetic process	P	6	27	267	2834	0.0224719	0.00952717	over	A0A0S3SQ13,A0A0L9VSE5,A0A0S3RLQ5,A0A0S3SNN4,NC_030640.1.827.5,A0A0S3S6M7	A0A0S3RYP1,NC_030638.1.1009.1,A0A0S3QXM5,A0A0S3SK03,A0A0S3RMU2,A0A0S3SQ13,NC_030637.1.1132.8,NC_030643.1.867.6,NC_030637.1.1886.4,NC_030647.1.258.2,A0A0L9TRY5,NC_030646.1.567.14,A0A0L9UIB6,A0A0L9VSE5,A0A0S3RLQ5,A0A0S3SM21,A0A0S3SNN4,A0A0S3SVH3,N0DKX8,NC_021092.1.54.5,NC_030640.1.827.5,NC_030644.1.421.5,NW_016115077.1.5.2,NC_030641.1.606.3,A0A0S3S6M7,A0A0L9TAA3,A0A0L9U7K9	0.0359219	0.669906	0.222222
GO:0048523	negative regulation of cellular process	P	6	27	267	2834	0.0224719	0.00952717	over	A0A0S3S5B9,A0A0L9TDV6,A0A0S3R9G8,A0A0S3SKV7,A0A0S3TF26,A0A0L9TL35	A0A0L9VS04,A0A0L9UB55,A0A0L9UNW1,A0A0S3S5B9,A0A0S3SJT8,A0A0S3SKU5,A0A0L9T498,A0A0L9T803,A0A0L9TDV6,A0A0L9V8Y5,A0A0L9VE35,A0A0L9VI92,A0A0S3R9G8,A0A0S3RVA9,A0A0S3S788,A0A0S3SKV7,A0A0S3TF26,P01061,P16064,XM_017582145.1,NC_030644.1.85.2,A0A0L9TL35,A0A0S3SI56,A0A0S3RWH7,NC_030644.1.889.2,NC_030646.1.1046.3,NC_030639.1.23.3	0.0359219	0.669906	0.222222
GO:0042803	protein homodimerization activity	F	3	9	267	2834	0.011236	0.00317572	over	A0A0L9UCE6,A0A0L9VTZ7,A0A0S3SMQ6	A0A0L9TV86,A0A0L9UCE6,A0A0L9USH7,A0A0L9VTZ7,A0A0S3S106,A0A0S3SMQ6,NC_030641.1.888.2,NC_030643.1.761.2,XM_017581476.1	0.0452502	0.669906	0.333333
GO:0052548	regulation of endopeptidase activity	P	4	15	267	2834	0.0149813	0.00529287	over	A0A0L9TDV6,A0A0S3R9G8,A0A0S3SKV7,A0A0S3TF26	A0A0L9T498,A0A0L9T803,A0A0L9TDV6,A0A0L9V8Y5,A0A0L9VE35,A0A0L9VI92,A0A0S3R9G8,A0A0S3RVA9,A0A0S3S788,A0A0S3SKV7,A0A0S3TF26,P01061,P16064,XM_017582145.1,NC_030644.1.85.2	0.0456928	0.669906	0.266667
GO:0051346	negative regulation of hydrolase activity	P	4	15	267	2834	0.0149813	0.00529287	over	A0A0L9TDV6,A0A0S3R9G8,A0A0S3SKV7,A0A0S3TF26	A0A0L9T498,A0A0L9T803,A0A0L9TDV6,A0A0L9V8Y5,A0A0L9VE35,A0A0L9VI92,A0A0S3R9G8,A0A0S3RVA9,A0A0S3S788,A0A0S3SKV7,A0A0S3TF26,P01061,P16064,XM_017582145.1,NC_030644.1.85.2	0.0456928	0.669906	0.266667
GO:0030414	peptidase inhibitor activity	F	4	15	267	2834	0.0149813	0.00529287	over	A0A0S3SKV7,A0A0S3TF26,A0A0L9TDV6,A0A0S3R9G8	A0A0L9VI92,A0A0S3RVA9,XM_017582145.1,NC_030644.1.85.2,A0A0L9T803,A0A0L9V8Y5,A0A0S3SKV7,A0A0S3TF26,P01061,P16064,A0A0L9T498,A0A0L9TDV6,A0A0L9VE35,A0A0S3R9G8,A0A0S3S788	0.0456928	0.669906	0.266667
GO:0045861	negative regulation of proteolysis	P	4	15	267	2834	0.0149813	0.00529287	over	A0A0L9TDV6,A0A0S3R9G8,A0A0S3SKV7,A0A0S3TF26	A0A0L9T498,A0A0L9T803,A0A0L9TDV6,A0A0L9V8Y5,A0A0L9VE35,A0A0L9VI92,A0A0S3R9G8,A0A0S3RVA9,A0A0S3S788,A0A0S3SKV7,A0A0S3TF26,P01061,P16064,XM_017582145.1,NC_030644.1.85.2	0.0456928	0.669906	0.266667
GO:0061134	peptidase regulator activity	F	4	15	267	2834	0.0149813	0.00529287	over	A0A0S3SKV7,A0A0S3TF26,A0A0L9TDV6,A0A0S3R9G8	A0A0L9VI92,A0A0S3RVA9,XM_017582145.1,NC_030644.1.85.2,A0A0L9T803,A0A0L9V8Y5,A0A0S3SKV7,A0A0S3TF26,P01061,P16064,A0A0L9T498,A0A0L9TDV6,A0A0L9VE35,A0A0S3R9G8,A0A0S3S788	0.0456928	0.669906	0.266667
GO:0004866	endopeptidase inhibitor activity	F	4	15	267	2834	0.0149813	0.00529287	over	A0A0S3SKV7,A0A0S3TF26,A0A0L9TDV6,A0A0S3R9G8	A0A0L9T803,A0A0L9V8Y5,A0A0S3SKV7,A0A0S3TF26,P01061,P16064,A0A0L9T498,A0A0L9TDV6,A0A0L9VE35,A0A0S3R9G8,A0A0S3S788,A0A0L9VI92,A0A0S3RVA9,XM_017582145.1,NC_030644.1.85.2	0.0456928	0.669906	0.266667
GO:0010951	negative regulation of endopeptidase activity	P	4	15	267	2834	0.0149813	0.00529287	over	A0A0L9TDV6,A0A0S3R9G8,A0A0S3SKV7,A0A0S3TF26	A0A0L9T498,A0A0L9T803,A0A0L9TDV6,A0A0L9V8Y5,A0A0L9VE35,A0A0L9VI92,A0A0S3R9G8,A0A0S3RVA9,A0A0S3S788,A0A0S3SKV7,A0A0S3TF26,P01061,P16064,XM_017582145.1,NC_030644.1.85.2	0.0456928	0.669906	0.266667
GO:0052547	regulation of peptidase activity	P	4	15	267	2834	0.0149813	0.00529287	over	A0A0L9TDV6,A0A0S3R9G8,A0A0S3SKV7,A0A0S3TF26	A0A0L9T498,A0A0L9T803,A0A0L9TDV6,A0A0L9V8Y5,A0A0L9VE35,A0A0L9VI92,A0A0S3R9G8,A0A0S3RVA9,A0A0S3S788,A0A0S3SKV7,A0A0S3TF26,P01061,P16064,XM_017582145.1,NC_030644.1.85.2	0.0456928	0.669906	0.266667
GO:0010466	negative regulation of peptidase activity	P	4	15	267	2834	0.0149813	0.00529287	over	A0A0L9TDV6,A0A0S3R9G8,A0A0S3SKV7,A0A0S3TF26	A0A0L9T498,A0A0L9T803,A0A0L9TDV6,A0A0L9V8Y5,A0A0L9VE35,A0A0L9VI92,A0A0S3R9G8,A0A0S3RVA9,A0A0S3S788,A0A0S3SKV7,A0A0S3TF26,P01061,P16064,XM_017582145.1,NC_030644.1.85.2	0.0456928	0.669906	0.266667
GO:0061135	endopeptidase regulator activity	F	4	15	267	2834	0.0149813	0.00529287	over	A0A0S3SKV7,A0A0S3TF26,A0A0L9TDV6,A0A0S3R9G8	A0A0L9VI92,A0A0S3RVA9,XM_017582145.1,NC_030644.1.85.2,A0A0L9T803,A0A0L9V8Y5,A0A0S3SKV7,A0A0S3TF26,P01061,P16064,A0A0L9T498,A0A0L9TDV6,A0A0L9VE35,A0A0S3R9G8,A0A0S3S788	0.0456928	0.669906	0.266667
GO:0098772	molecular function regulator	F	10	59	267	2834	0.0374532	0.0208186	over	A0A0L9UCE6,XM_017569313.1,NW_016114852.1.6.7,A0A0S3SKV7,A0A0S3TF26,A0A0L9TDV6,A0A0S3R9G8,NC_030637.1.904.4,A0A0S3SNE8,A0A0S3S6F8	A0A0L9UCE6,NC_030643.1.761.2,NC_030639.1.507.4,A0A0L9TIT9,A0A0L9UB72,A0A0S3RGQ3,A0A0S3S633,A0A0S3SJ21,A0A0S3SJ63,A0A0S3TBX9,XM_017569313.1,A0A0L9TZI2,A0A0S3RI44,A0A0S3TB57,NC_030637.1.1500.2,NW_016114852.1.6.7,A0A0L9VI92,A0A0S3RVA9,XM_017582145.1,NC_030644.1.85.2,A0A0L9T803,A0A0L9V8Y5,A0A0S3SKV7,A0A0S3TF26,P01061,P16064,A0A0L9T498,A0A0L9TDV6,A0A0L9VE35,A0A0S3R9G8,A0A0S3S788,NC_030639.1.23.3,NC_03…	0.0460643	0.669906	0.169492
GO:0051920	peroxiredoxin activity	F	2	4	267	2834	0.00749064	0.00141143	over	A0A0S3TCV5,NW_016114861.1.1.2	A0A0S3R908,A0A0S3RZ97,A0A0S3TCV5,NW_016114861.1.1.2	0.0466855	0.669906	0.5
GO:0042562	hormone binding	F	2	4	267	2834	0.00749064	0.00141143	over	A0A0S3SS30,NW_016114852.1.6.7	A0A0S3SS30,A0A0S3RI44,NC_030637.1.1500.2,NW_016114852.1.6.7	0.0466855	0.669906	0.5
GO:0016653	oxidoreductase activity, acting on NAD(P)H, heme protein as acceptor	F	2	4	267	2834	0.00749064	0.00141143	over	NC_030640.1.1193.9,A0A0L9UD06	NC_030640.1.1193.9,A0A0L9UD06,A0A0S3R738,A0A0S3R8Q0	0.0466855	0.669906	0.5
GO:0016469	proton-transporting two-sector ATPase complex	C	5	22	267	2834	0.0187266	0.00776288	over	A0A0L9TX36,A0A0S3RLQ5,A0A0L9VSE5,A0A0S3SNN4,NC_030640.1.827.5	A0A0S3RCS1,NC_030647.1.68.3,A0A0L9TX36,A0A0L9U925,A0A0S3RLQ5,A0A0S3SM21,A0A0S3SVH3,NW_016115077.1.5.2,A0A0L9VSE5,A0A0S3SNN4,A0A0S3RNZ5,NC_030640.1.1358.4,NC_030644.1.421.5,A0A0S3R4Q3,XM_017550211.1,A0A0S3RS02,A0A0L9TAR6,A0A0L9U7B9,NC_030638.1.1519.12,N0DKX8,NC_021092.1.54.5,NC_030640.1.827.5	0.0495097	0.669906	0.227273

## Sheet: 17235-T-17235-CK
Supplementary TableS4 GO enrichment analysis of different expressed proteins
Group of 17235-T/17235-CK
GO_ID	Term	Category	Test	Ref	TestAll	RefAll	Test_per	Ref_per	Over_Under	TestSeqs	RefSeqs	P value	FDR	richFactor
GO:0006518	peptide metabolic process	P	61	249	337	2834	0.181009	0.0878617	over	A0A0L9UIT8,A0A0L9VGE6,NW_016115206.1.12.11,A0A0L9T3U5,A0A0L9TQX2,A0A0L9UQ04,A0A0L9VFR3,A0A0S3RKS6,A0A0S3SQI2,A0A0S3T1U6,NW_016115022.1.1.4,NC_030638.1.1169.10,A0A0S3QWD3,A0A0L9V9U9,A0A0L9VGC5,A0A0S3R9Q8,A0A0S3RVB5,XM_017551604.1,XM_017553265.1,A0A0L9TC17,A0A0L9TLJ4,A0A0L9TS42,A0A0L9TX42,A0A0L9TY45,A0A0L9U1Q3,A0A0L9U7W4,A0A0L9UD60,A0A0L9UWB5,A0A0L9V401,A0A0S3QWG3,A0A0S3R2R1,A0A0S3RUL9,A0A0S3RUT2,A…	A0A0L9TS33,A0A0L9U9Z9,A0A0L9UIT8,A0A0L9UL19,A0A0L9VGE6,A0A0S3SU12,A0A0S3TC94,NC_030639.1.31.3,NC_030639.1.737.7,NC_030642.1.277.5,NC_030646.1.438.3,NW_016115206.1.12.11,A0A0L9T3U5,A0A0L9TQX2,A0A0L9UA58,A0A0L9UDB2,A0A0L9UE15,A0A0L9UMI0,A0A0L9UQ04,A0A0L9UX38,A0A0L9VFR3,A0A0L9VG65,A0A0L9VM26,A0A0L9VN78,A0A0S3QX44,A0A0S3QYL1,A0A0S3R4E3,A0A0S3RKS6,A0A0S3RZ43,A0A0S3SQI2,A0A0S3SSC6,A0A0S3STC7,A0A0S3T1U6…	4.42455e-09	3.78857e-06	0.24498
GO:0043603	cellular amide metabolic process	P	64	268	337	2834	0.189911	0.094566	over	A0A0L9UIT8,A0A0L9VGE6,NW_016115206.1.12.11,A0A0L9T3U5,A0A0L9TQX2,A0A0L9UQ04,A0A0L9VFR3,A0A0S3RKS6,A0A0S3SQI2,A0A0S3T1U6,NW_016115022.1.1.4,NC_030638.1.1169.10,A0A0S3QWD3,A0A0L9V9U9,A0A0L9VGC5,A0A0S3R9Q8,A0A0S3RVB5,XM_017551604.1,XM_017553265.1,A0A0L9TC17,A0A0L9TLJ4,A0A0L9TS42,A0A0L9TX42,A0A0L9TY45,A0A0L9U1Q3,A0A0L9U7W4,A0A0L9UD60,A0A0L9UWB5,A0A0L9V401,A0A0S3QWG3,A0A0S3R2R1,A0A0S3RUL9,A0A0S3RUT2,A…	A0A0S3R657,A0A0S3RBG6,A0A0S3REU7,NC_030641.1.435.1,A0A0S3S2L1,A0A0L9TS33,A0A0L9U9Z9,A0A0L9UIT8,A0A0L9UL19,A0A0L9VGE6,A0A0S3SU12,A0A0S3TC94,NC_030639.1.31.3,NC_030639.1.737.7,NC_030642.1.277.5,NC_030646.1.438.3,NW_016115206.1.12.11,A0A0L9T3U5,A0A0L9TQX2,A0A0L9UA58,A0A0L9UDB2,A0A0L9UE15,A0A0L9UMI0,A0A0L9UQ04,A0A0L9UX38,A0A0L9VFR3,A0A0L9VG65,A0A0L9VM26,A0A0L9VN78,A0A0S3QX44,A0A0S3QYL1,A0A0S3R4E3,A0A…	5.20766e-09	3.78857e-06	0.238806
GO:0005737	cytoplasm	C	146	846	337	2834	0.433234	0.298518	over	A0A0S3S851,A0A0L9VS04,A0A0S3TB82,A0A0L9UG96,A0A0S3R5D5,NC_030644.1.423.2,NC_030644.1.928.2,NW_016115068.1.22.2,A0A0L9T3U5,A0A0L9TLJ4,A0A0L9TQX2,A0A0L9U1Q3,A0A0L9UD60,A0A0L9UQ04,A0A0L9V401,A0A0L9VFR3,A0A0S3RKS6,A0A0S3RUT2,A0A0S3S8I5,A0A0S3SNC4,A0A0S3SPQ2,A0A0S3SQI2,A0A0S3SVU0,A0A0S3T1U6,NW_016115022.1.1.4,NW_016115092.1.11.3,XM_017557876.1,A0A0L9TC17,A0A0L9TS42,A0A0L9TX42,A0A0L9UWB5,A0A0S3QWG3,A0A…	A0A0L9TXY1,A0A0L9V6B4,A0A0S3RVR4,A0A0S3S851,A0A0S3T0P1,NC_030639.1.929.4,NC_030640.1.199.4,NC_030641.1.826.2,XM_017584908.1,A0A0L9VS04,A0A0L9UU75,A0A0S3RGP4,A0A0S3RZ19,A0A0S3TB82,A0A0L9UG96,A0A0L9VQF7,A0A0L9VS46,A0A0S3R5D5,NC_030640.1.676.1,NC_030643.1.972.10,NC_030644.1.423.2,NC_030644.1.928.2,NC_030646.1.1224.2,NC_030646.1.36.3,NW_016115068.1.22.2,A0A0L9UAB1,NC_030637.1.1451.1,NC_030638.1.1291.…	1.52904e-08	7.41586e-06	0.172577
GO:0006412	translation	P	55	226	337	2834	0.163205	0.0797459	over	A0A0L9UIT8,A0A0L9VGE6,NW_016115206.1.12.11,A0A0L9T3U5,A0A0L9TQX2,A0A0L9UQ04,A0A0L9VFR3,A0A0S3RKS6,A0A0S3SQI2,A0A0S3T1U6,NW_016115022.1.1.4,NC_030638.1.1169.10,A0A0S3QWD3,A0A0S3SPS9,NC_030640.1.1308.3,NC_030644.1.609.1,NC_030645.1.1082.6,A0A0L9VGC5,A0A0S3R9Q8,A0A0S3SNK4,NC_030646.1.428.25,NC_030646.1.428.73,NC_030639.1.142.2,A0A0S3RPC1,NC_030638.1.1482.12,A0A0L9TD97,NC_030642.1.42.15,A0A0S3S0A6,A0…	A0A0L9TS33,A0A0L9U9Z9,A0A0L9UIT8,A0A0L9UL19,A0A0L9VGE6,A0A0S3SU12,A0A0S3TC94,NC_030639.1.31.3,NC_030639.1.737.7,NC_030642.1.277.5,NC_030646.1.438.3,NW_016115206.1.12.11,A0A0L9T3U5,A0A0L9TQX2,A0A0L9UA58,A0A0L9UDB2,A0A0L9UE15,A0A0L9UMI0,A0A0L9UQ04,A0A0L9UX38,A0A0L9VFR3,A0A0L9VG65,A0A0L9VM26,A0A0L9VN78,A0A0S3QX44,A0A0S3QYL1,A0A0S3R4E3,A0A0S3RKS6,A0A0S3RZ43,A0A0S3SQI2,A0A0S3SSC6,A0A0S3STC7,A0A0S3T1U6…	3.79917e-08	1.38195e-05	0.243363
GO:0043043	peptide biosynthetic process	P	55	228	337	2834	0.163205	0.0804517	over	A0A0L9UIT8,A0A0L9VGE6,NW_016115206.1.12.11,A0A0L9T3U5,A0A0L9TQX2,A0A0L9UQ04,A0A0L9VFR3,A0A0S3RKS6,A0A0S3SQI2,A0A0S3T1U6,NW_016115022.1.1.4,NC_030638.1.1169.10,A0A0S3QWD3,A0A0L9TC17,A0A0L9TLJ4,A0A0L9TS42,A0A0L9TX42,A0A0L9TY45,A0A0L9U1Q3,A0A0L9U7W4,A0A0L9UD60,A0A0L9UWB5,A0A0L9V401,A0A0S3QWG3,A0A0S3R2R1,A0A0S3RUL9,A0A0S3RUT2,A0A0S3S6W7,A0A0S3S8I5,A0A0S3SMP5,A0A0S3SNC4,A0A0S3SPQ2,A0A0S3STE4,A0A0S3SVU…	A0A0L9TS33,A0A0L9U9Z9,A0A0L9UIT8,A0A0L9UL19,A0A0L9VGE6,A0A0S3SU12,A0A0S3TC94,NC_030639.1.31.3,NC_030639.1.737.7,NC_030642.1.277.5,NC_030646.1.438.3,NW_016115206.1.12.11,A0A0L9T3U5,A0A0L9TQX2,A0A0L9UA58,A0A0L9UDB2,A0A0L9UE15,A0A0L9UMI0,A0A0L9UQ04,A0A0L9UX38,A0A0L9VFR3,A0A0L9VG65,A0A0L9VM26,A0A0L9VN78,A0A0S3QX44,A0A0S3QYL1,A0A0S3R4E3,A0A0S3RKS6,A0A0S3RZ43,A0A0S3SQI2,A0A0S3SSC6,A0A0S3STC7,A0A0S3T1U6…	5.29345e-08	1.54039e-05	0.241228
GO:0043604	amide biosynthetic process	P	56	240	337	2834	0.166172	0.084686	over	A0A0L9UIT8,A0A0L9VGE6,NW_016115206.1.12.11,A0A0L9T3U5,A0A0L9TQX2,A0A0L9UQ04,A0A0L9VFR3,A0A0S3RKS6,A0A0S3SQI2,A0A0S3T1U6,NW_016115022.1.1.4,NC_030638.1.1169.10,A0A0S3QWD3,A0A0L9TC17,A0A0L9TLJ4,A0A0L9TS42,A0A0L9TX42,A0A0L9TY45,A0A0L9U1Q3,A0A0L9U7W4,A0A0L9UD60,A0A0L9UWB5,A0A0L9V401,A0A0S3QWG3,A0A0S3R2R1,A0A0S3RUL9,A0A0S3RUT2,A0A0S3S6W7,A0A0S3S8I5,A0A0S3SMP5,A0A0S3SNC4,A0A0S3SPQ2,A0A0S3STE4,A0A0S3SVU…	A0A0S3R657,A0A0S3RBG6,A0A0S3REU7,NC_030641.1.435.1,A0A0L9TS33,A0A0L9U9Z9,A0A0L9UIT8,A0A0L9UL19,A0A0L9VGE6,A0A0S3SU12,A0A0S3TC94,NC_030639.1.31.3,NC_030639.1.737.7,NC_030642.1.277.5,NC_030646.1.438.3,NW_016115206.1.12.11,A0A0L9T3U5,A0A0L9TQX2,A0A0L9UA58,A0A0L9UDB2,A0A0L9UE15,A0A0L9UMI0,A0A0L9UQ04,A0A0L9UX38,A0A0L9VFR3,A0A0L9VG65,A0A0L9VM26,A0A0L9VN78,A0A0S3QX44,A0A0S3QYL1,A0A0S3R4E3,A0A0S3RKS6,A0A…	1.36656e-07	3.31391e-05	0.233333
GO:0044424	intracellular part	C	163	1012	337	2834	0.48368	0.357092	over	A0A0S3SDF9,NW_016115206.1.17.9,A0A0L9T825,A0A0L9TD97,A0A0L9TE86,A0A0L9TF45,A0A0L9TJY7,A0A0L9TY99,A0A0L9UNX2,A0A0L9UQE4,A0A0L9UVB1,A0A0L9V9U9,A0A0L9VAK7,A0A0L9VCX3,A0A0L9VGC5,A0A0L9VM15,A0A0S3R935,A0A0S3R9Q8,A0A0S3RBX4,A0A0S3RPC1,A0A0S3RQB5,A0A0S3RRW6,A0A0S3RS73,A0A0S3RVB5,A0A0S3S0A6,A0A0S3S1Z2,A0A0S3S4B8,A0A0S3S6E6,A0A0S3SLF2,A0A0S3SNK4,NC_030643.1.1320.11,NC_030643.1.411.1,NC_030645.1.714.11,NC_…	A0A0L9UH62,NC_030641.1.106.2,NC_030646.1.1182.3,NC_030643.1.128.2,NW_016114995.1.94.10,A0A0L9V939,A0A0S3RCI1,A0A0S3RJW8,A0A0S3SDF9,NC_030637.1.673.3,NC_030639.1.746.4,NW_016115206.1.17.9,A0A0L9VCX5,NC_030642.1.763.1,NC_030645.1.15.3,A0A0L9T6I0,A0A0L9T825,A0A0L9TBM0,A0A0L9TD97,A0A0L9TE86,A0A0L9TF45,A0A0L9TGA0,A0A0L9THY7,A0A0L9TI66,A0A0L9TJY7,A0A0L9TNA5,A0A0L9TPV8,A0A0L9TRU4,A0A0L9TWG6,A0A0L9TY99,A…	2.52126e-07	5.24062e-05	0.161067
GO:0005622	intracellular	C	167	1059	337	2834	0.495549	0.373677	over	A0A0S3TB82,A0A0L9UG96,A0A0S3R5D5,NC_030644.1.423.2,NC_030644.1.928.2,NW_016115068.1.22.2,A0A0L9T3U5,A0A0L9TLJ4,A0A0L9TQX2,A0A0L9U1Q3,A0A0L9UD60,A0A0L9UQ04,A0A0L9V401,A0A0L9VFR3,A0A0S3RKS6,A0A0S3RUT2,A0A0S3S8I5,A0A0S3SNC4,A0A0S3SPQ2,A0A0S3SQI2,A0A0S3SVU0,A0A0S3T1U6,NW_016115022.1.1.4,NW_016115092.1.11.3,XM_017557876.1,A0A0L9TC17,A0A0L9TS42,A0A0L9TX42,A0A0L9UWB5,A0A0S3QWG3,A0A0S3R2R1,A0A0S3RUL9,A0A…	A0A0S3RFL3,A0A0L9UU75,A0A0S3RGP4,A0A0S3RZ19,A0A0S3TB82,A0A0L9UG96,A0A0L9VQF7,A0A0L9VS46,A0A0S3R5D5,NC_030640.1.676.1,NC_030643.1.972.10,NC_030644.1.423.2,NC_030644.1.928.2,NC_030646.1.1224.2,NC_030646.1.36.3,NW_016115068.1.22.2,A0A0L9UAB1,NC_030637.1.1451.1,NC_030638.1.1291.4,NC_030647.1.403.3,XM_017559291.1,A0A0L9UH62,NC_030641.1.106.2,NC_030646.1.1182.3,NC_030643.1.128.2,A0A0S3TB57,NW_016114995…	7.80728e-07	0.000141995	0.157696
GO:0009059	macromolecule biosynthetic process	P	65	317	337	2834	0.192878	0.111856	over	A0A0L9UIT8,A0A0L9VGE6,NW_016115206.1.12.11,A0A0L9T3U5,A0A0L9TQX2,A0A0L9UQ04,A0A0L9VFR3,A0A0S3RKS6,A0A0S3SQI2,A0A0S3T1U6,NW_016115022.1.1.4,NC_030638.1.1169.10,A0A0S3QWD3,A0A0S3SMT9,A0A0L9UIE3,XM_017560368.1,A0A0L9UKR1,A0A0L9TC17,A0A0L9TLJ4,A0A0L9TS42,A0A0L9TX42,A0A0L9TY45,A0A0L9U1Q3,A0A0L9U7W4,A0A0L9UD60,A0A0L9UWB5,A0A0L9V401,A0A0S3QWG3,A0A0S3R2R1,A0A0S3RUL9,A0A0S3RUT2,A0A0S3S6W7,A0A0S3S8I5,A0A0S…	NC_030640.1.579.7,A0A0S3S4Y6,A0A0L9TS33,A0A0L9U9Z9,A0A0L9UIT8,A0A0L9UL19,A0A0L9VGE6,A0A0S3SU12,A0A0S3TC94,NC_030639.1.31.3,NC_030639.1.737.7,NC_030642.1.277.5,NC_030646.1.438.3,NW_016115206.1.12.11,A0A0L9T3U5,A0A0L9TQX2,A0A0L9UA58,A0A0L9UDB2,A0A0L9UE15,A0A0L9UMI0,A0A0L9UQ04,A0A0L9UX38,A0A0L9VFR3,A0A0L9VG65,A0A0L9VM26,A0A0L9VN78,A0A0S3QX44,A0A0S3QYL1,A0A0S3R4E3,A0A0S3RKS6,A0A0S3RZ43,A0A0S3SQI2,A0A…	1.98478e-06	0.000320873	0.205047
GO:0034645	cellular macromolecule biosynthetic process	P	64	313	337	2834	0.189911	0.110445	over	A0A0L9UIT8,A0A0L9VGE6,NW_016115206.1.12.11,A0A0L9T3U5,A0A0L9TQX2,A0A0L9UQ04,A0A0L9VFR3,A0A0S3RKS6,A0A0S3SQI2,A0A0S3T1U6,NW_016115022.1.1.4,NC_030638.1.1169.10,A0A0S3QWD3,A0A0S3SMT9,A0A0L9UIE3,XM_017560368.1,A0A0L9UKR1,A0A0L9TC17,A0A0L9TLJ4,A0A0L9TS42,A0A0L9TX42,A0A0L9TY45,A0A0L9U1Q3,A0A0L9U7W4,A0A0L9UD60,A0A0L9UWB5,A0A0L9V401,A0A0S3QWG3,A0A0S3R2R1,A0A0S3RUL9,A0A0S3RUT2,A0A0S3S6W7,A0A0S3S8I5,A0A0S…	NC_030640.1.579.7,A0A0S3S4Y6,A0A0L9TS33,A0A0L9U9Z9,A0A0L9UIT8,A0A0L9UL19,A0A0L9VGE6,A0A0S3SU12,A0A0S3TC94,NC_030639.1.31.3,NC_030639.1.737.7,NC_030642.1.277.5,NC_030646.1.438.3,NW_016115206.1.12.11,A0A0L9T3U5,A0A0L9TQX2,A0A0L9UA58,A0A0L9UDB2,A0A0L9UE15,A0A0L9UMI0,A0A0L9UQ04,A0A0L9UX38,A0A0L9VFR3,A0A0L9VG65,A0A0L9VM26,A0A0L9VN78,A0A0S3QX44,A0A0S3QYL1,A0A0S3R4E3,A0A0S3RKS6,A0A0S3RZ43,A0A0S3SQI2,A0A…	2.6906e-06	0.000391482	0.204473
GO:0044391	ribosomal subunit	C	33	125	337	2834	0.0979228	0.0441073	over	A0A0L9U7W4,A0A0S3T7G9,A0A0L9T3U5,A0A0L9TLJ4,A0A0L9TQX2,A0A0L9U1Q3,A0A0L9UD60,A0A0L9UQ04,A0A0L9V401,A0A0L9VFR3,A0A0S3RKS6,A0A0S3RUT2,A0A0S3S8I5,A0A0S3SNC4,A0A0S3SPQ2,A0A0S3SQI2,A0A0S3SVU0,A0A0S3T1U6,NW_016115022.1.1.4,NW_016115092.1.11.3,XM_017557876.1,A0A0L9TC17,A0A0L9TS42,A0A0L9TX42,A0A0L9UWB5,A0A0S3QWG3,A0A0S3R2R1,A0A0S3RUL9,A0A0S3S6W7,A0A0S3SMP5,A0A0S3STE4,A0A0S3T145,A0A0S3TBA8	NC_030637.1.286.3,A0A0L9U7W4,A0A0S3S7C3,A0A0S3STH3,A0A0S3T7G9,XM_017551192.1,XM_017567509.1,A0A0L9T3U5,A0A0L9T5D1,A0A0L9TBE7,A0A0L9TLJ4,A0A0L9TMB5,A0A0L9TQQ9,A0A0L9TQX2,A0A0L9TTQ3,A0A0L9TXB8,A0A0L9TYD4,A0A0L9U1Q3,A0A0L9U9P5,A0A0L9UA58,A0A0L9UD60,A0A0L9UDB2,A0A0L9UDN3,A0A0L9UE15,A0A0L9UMI0,A0A0L9UQ04,A0A0L9UX38,A0A0L9V229,A0A0L9V401,A0A0L9V7K5,A0A0L9V854,A0A0L9VFR3,A0A0L9VG65,A0A0L9VM26,A0A0L9VN78…	4.05181e-06	0.000535944	0.264
GO:0005623	cell	C	174	1142	337	2834	0.51632	0.402964	over	A0A0S3TB82,A0A0S3RAR0,A0A0S3RBX4,A0A0L9UG96,A0A0S3R5D5,NC_030644.1.423.2,NC_030644.1.928.2,NW_016115068.1.22.2,A0A0L9T3U5,A0A0L9TLJ4,A0A0L9TQX2,A0A0L9U1Q3,A0A0L9UD60,A0A0L9UQ04,A0A0L9V401,A0A0L9VFR3,A0A0S3RKS6,A0A0S3RUT2,A0A0S3S8I5,A0A0S3SNC4,A0A0S3SPQ2,A0A0S3SQI2,A0A0S3SVU0,A0A0S3T1U6,NW_016115022.1.1.4,NW_016115092.1.11.3,XM_017557876.1,A0A0L9TC17,A0A0L9TS42,A0A0L9TX42,A0A0L9UWB5,A0A0S3QWG3,A0A…	A0A0L9TV37,A0A0S3R1C3,A0A0S3RS71,NC_030637.1.1829.20,A0A0L9UU75,A0A0S3RGP4,A0A0S3RZ19,A0A0S3TB82,A0A0L9TG13,A0A0L9UM86,A0A0L9UUY1,A0A0L9VP88,A0A0S3QY19,A0A0S3R2W7,A0A0S3RAR0,A0A0S3RBX4,A0A0S3S2F1,A0A0S3S7Y0,A0A0S3S9R0,A0A0S3SGI4,A0A0S3SL60,A0A0S3T3B0,N0DKX8,NC_030637.1.726.65,NW_016114950.1.7.12,NW_016152131.1.1.12,A0A0S3RM61,XM_017562849.1,A0A0L9UG96,A0A0L9VQF7,A0A0L9VS46,A0A0S3R5D5,NC_030640.1.…	4.8741e-06	0.000590985	0.152364
GO:0022626	cytosolic ribosome	C	31	116	337	2834	0.0919881	0.0409315	over	A0A0L9T3U5,A0A0L9TLJ4,A0A0L9TQX2,A0A0L9U1Q3,A0A0L9UD60,A0A0L9UQ04,A0A0L9V401,A0A0L9VFR3,A0A0S3RKS6,A0A0S3RUT2,A0A0S3S8I5,A0A0S3SNC4,A0A0S3SPQ2,A0A0S3SQI2,A0A0S3SVU0,A0A0S3T1U6,NW_016115022.1.1.4,NW_016115092.1.11.3,XM_017557876.1,A0A0L9TC17,A0A0L9TS42,A0A0L9TX42,A0A0L9UWB5,A0A0S3QWG3,A0A0S3R2R1,A0A0S3RUL9,A0A0S3S6W7,A0A0S3SMP5,A0A0S3STE4,A0A0S3T145,A0A0S3TBA8	A0A0L9T3U5,A0A0L9T5D1,A0A0L9TBE7,A0A0L9TLJ4,A0A0L9TMB5,A0A0L9TQQ9,A0A0L9TQX2,A0A0L9TTQ3,A0A0L9TXB8,A0A0L9TYD4,A0A0L9U1Q3,A0A0L9U9P5,A0A0L9UA58,A0A0L9UD60,A0A0L9UDB2,A0A0L9UDN3,A0A0L9UE15,A0A0L9UMI0,A0A0L9UQ04,A0A0L9UX38,A0A0L9V229,A0A0L9V401,A0A0L9V7K5,A0A0L9V854,A0A0L9VFR3,A0A0L9VG65,A0A0L9VM26,A0A0L9VN78,A0A0S3QX44,A0A0S3QYL1,A0A0S3R4E3,A0A0S3RKS6,A0A0S3RPA3,A0A0S3RUT2,A0A0S3RYN5,A0A0S3RZ43,A0A…	6.14245e-06	0.000611215	0.267241
GO:0010467	gene expression	P	69	354	337	2834	0.204748	0.124912	over	NC_030641.1.652.3,A0A0L9THT3,A0A0L9T9P6,A0A0S3RLE1,A0A0S3SPS9,A0A0L9TC17,A0A0S3QWG3,A0A0S3S6W7,A0A0L9UIT8,A0A0L9VGE6,NW_016115206.1.12.11,A0A0L9T3U5,A0A0L9TQX2,A0A0L9UQ04,A0A0L9VFR3,A0A0S3RKS6,A0A0S3SQI2,A0A0S3T1U6,NW_016115022.1.1.4,NC_030638.1.1169.10,A0A0S3QWD3,A0A0L9UIE3,XM_017560368.1,A0A0L9UKR1,NC_030637.1.64.3,XM_017569832.1,A0A0L9TLJ4,A0A0L9TS42,A0A0L9TX42,A0A0L9TY45,A0A0L9U1Q3,A0A0L9U7W4…	NC_030641.1.652.3,NC_030644.1.936.5,A0A0S3T652,NW_016114995.1.95.7,NC_030646.1.804.4,A0A0L9THT3,A0A0S3QY89,NC_030644.1.820.8,NW_016115088.1.63.12,A0A0S3RWH7,NC_030644.1.889.2,NC_030646.1.1046.3,A0A0S3RG67,NW_016115279.1.26.4,A0A0L9T9P6,A0A0L9TZ82,A0A0L9UUV9,A0A0L9V1W8,A0A0L9V5J1,A0A0L9VGH3,A0A0L9VGJ7,A0A0S3RC71,A0A0S3RLE1,A0A0S3T181,A0A0S3TAL4,NC_030637.1.624.2,NC_030640.1.367.2,NC_030642.1.595.1…	6.27289e-06	0.000611215	0.194915
GO:1990904	ribonucleoprotein complex	C	46	205	337	2834	0.136499	0.0723359	over	A0A0L9TY45,NC_030645.1.1082.6,A0A0L9T9P6,NC_030638.1.1169.10,NC_030640.1.1308.3,A0A0L9THT3,A0A0L9TJ92,A0A0L9U7W4,A0A0S3T7G9,A0A0L9VGE6,NW_016115206.1.12.11,A0A0S3RKS6,A0A0S3SPS9,A0A0S3T1U6,NC_030641.1.652.3,A0A0S3RLE1,NC_030639.1.142.2,A0A0L9T3U5,A0A0L9TLJ4,A0A0L9TQX2,A0A0L9U1Q3,A0A0L9UD60,A0A0L9UQ04,A0A0L9V401,A0A0L9VFR3,A0A0S3RUT2,A0A0S3S8I5,A0A0S3SNC4,A0A0S3SPQ2,A0A0S3SQI2,A0A0S3SVU0,NW_016115…	NC_030645.1.15.3,A0A0L9TFC9,A0A0L9TKK0,A0A0L9TY45,A0A0L9TZ34,A0A0L9UAX3,A0A0L9VL85,A0A0S3RAF4,A0A0S3RRZ4,A0A0S3RV02,A0A0S3S3L8,A0A0S3SDP8,A0A0S3SE72,A0A0S3SHC8,A0A0S3SJT6,A0A0S3SNB1,A0A0S3SVY3,A0A0S3SYW4,A0A0S3TD47,NC_030639.1.1300.1,NC_030641.1.10.5,NC_030641.1.305.5,NC_030645.1.1082.6,NC_030645.1.995.2,A0A0S3RAF2,A0A0L9T9P6,A0A0L9VGJ7,NC_030637.1.624.2,NC_030640.1.367.2,A0A0L9V5J1,A0A0S3T932,NC…	6.72127e-06	0.000611215	0.22439
GO:0030529	intracellular ribonucleoprotein complex	C	46	205	337	2834	0.136499	0.0723359	over	A0A0L9TY45,NC_030645.1.1082.6,A0A0L9T9P6,NC_030638.1.1169.10,NC_030640.1.1308.3,A0A0L9THT3,NC_030641.1.652.3,A0A0S3RKS6,A0A0S3SPS9,A0A0S3T1U6,A0A0L9U7W4,A0A0S3T7G9,A0A0L9TJ92,A0A0L9VGE6,NW_016115206.1.12.11,A0A0S3RLE1,A0A0L9T3U5,A0A0L9TLJ4,A0A0L9TQX2,A0A0L9U1Q3,A0A0L9UD60,A0A0L9UQ04,A0A0L9V401,A0A0L9VFR3,A0A0S3RUT2,A0A0S3S8I5,A0A0S3SNC4,A0A0S3SPQ2,A0A0S3SQI2,A0A0S3SVU0,NW_016115022.1.1.4,NW_01611…	A0A0L9TFC9,A0A0L9TKK0,A0A0L9TY45,A0A0L9TZ34,A0A0L9UAX3,A0A0L9VL85,A0A0S3RAF4,A0A0S3RRZ4,A0A0S3RV02,A0A0S3S3L8,A0A0S3SDP8,A0A0S3SE72,A0A0S3SHC8,A0A0S3SJT6,A0A0S3SNB1,A0A0S3SVY3,A0A0S3SYW4,A0A0S3TD47,NC_030639.1.1300.1,NC_030641.1.10.5,NC_030641.1.305.5,NC_030645.1.1082.6,NC_030645.1.995.2,A0A0S3RAF2,A0A0L9T9P6,A0A0L9VGJ7,NC_030637.1.624.2,NC_030640.1.367.2,A0A0L9V5J1,A0A0S3T932,NC_030641.1.1166.1,…	6.72127e-06	0.000611215	0.22439
GO:0005198	structural molecule activity	F	40	171	337	2834	0.118694	0.0603387	over	A0A0L9T3U5,A0A0L9TC17,A0A0L9TLJ4,A0A0L9TQX2,A0A0L9TS42,A0A0L9TX42,A0A0L9TY45,A0A0L9U1Q3,A0A0L9U7W4,A0A0L9UD60,A0A0L9UQ04,A0A0L9UWB5,A0A0L9V401,A0A0L9VFR3,A0A0S3QWG3,A0A0S3R2R1,A0A0S3RKS6,A0A0S3RUL9,A0A0S3RUT2,A0A0S3S6W7,A0A0S3S8I5,A0A0S3SMP5,A0A0S3SNC4,A0A0S3SPQ2,A0A0S3SQI2,A0A0S3STE4,A0A0S3SVU0,A0A0S3T145,A0A0S3T1U6,A0A0S3T7G9,A0A0S3TBA8,NW_016115022.1.1.4,NW_016115092.1.11.3,XM_017557876.1,A0A0…	A0A0L9T3U5,A0A0L9T3X6,A0A0L9T5D1,A0A0L9T8D9,A0A0L9TBE7,A0A0L9TC17,A0A0L9TFC9,A0A0L9TH22,A0A0L9TIV3,A0A0L9TKK0,A0A0L9TLJ4,A0A0L9TMB5,A0A0L9TQQ9,A0A0L9TQX2,A0A0L9TS42,A0A0L9TTZ2,A0A0L9TX42,A0A0L9TXB8,A0A0L9TY45,A0A0L9TYD4,A0A0L9TZ28,A0A0L9TZ34,A0A0L9U1Q3,A0A0L9U6Q3,A0A0L9U7W4,A0A0L9U9P5,A0A0L9UA58,A0A0L9UD60,A0A0L9UDB2,A0A0L9UDN3,A0A0L9UE15,A0A0L9UK58,A0A0L9UMI0,A0A0L9UQ04,A0A0L9UWB5,A0A0L9UX38,A0A…	9.91388e-06	0.000825668	0.233918
GO:0009058	biosynthetic process	P	94	535	337	2834	0.278932	0.188779	over	A0A0L9UIT8,A0A0L9VGE6,NW_016115206.1.12.11,A0A0L9T3U5,A0A0L9TQX2,A0A0L9UQ04,A0A0L9VFR3,A0A0S3RKS6,A0A0S3SQI2,A0A0S3T1U6,NW_016115022.1.1.4,NC_030638.1.1169.10,A0A0S3QWD3,A0A0S3SMT9,A0A0S3SUJ9,A0A0L9TF19,A0A0L9UIE3,XM_017560368.1,A0A0L9UKR1,A0A0L9TC17,A0A0L9TLJ4,A0A0L9TS42,A0A0L9TX42,A0A0L9TY45,A0A0L9U1Q3,A0A0L9U7W4,A0A0L9UD60,A0A0L9UWB5,A0A0L9V401,A0A0S3QWG3,A0A0S3R2R1,A0A0S3RUL9,A0A0S3RUT2,A0A0S…	NC_030640.1.579.7,A0A0S3R657,A0A0S3RBG6,A0A0S3REU7,NC_030641.1.435.1,A0A0S3S4Y6,A0A0L9VEM9,A0A0L9VPH0,NC_030645.1.752.1,XM_017553865.1,A0A0L9UBW3,A0A0L9UU39,XM_017583221.1,A0A0L9TS33,A0A0L9U9Z9,A0A0L9UIT8,A0A0L9UL19,A0A0L9VGE6,A0A0S3SU12,A0A0S3TC94,NC_030639.1.31.3,NC_030639.1.737.7,NC_030642.1.277.5,NC_030646.1.438.3,NW_016115206.1.12.11,A0A0L9T3U5,A0A0L9TQX2,A0A0L9UA58,A0A0L9UDB2,A0A0L9UE15,A0A…	1.05039e-05	0.000825668	0.175701
GO:0044444	cytoplasmic part	C	110	653	337	2834	0.326409	0.230416	over	A0A0L9TX67,A0A0L9UKR1,A0A0L9V113,A0A0S3R8Q0,A0A0S3SSI5,NC_030638.1.1482.12,A0A0S3RGV0,A0A0S3RHY2,XM_017585940.1,A0A0L9TY31,A0A0L9UYN2,A0A0S3QWD3,A0A0S3R0N9,A0A0S3RAR0,A0A0S3RK85,A0A0S3S3W8,A0A0S3SDF9,A0A0S3SMT9,A0A0S3SPS9,A0A0S3TCZ8,NC_030639.1.677.13,NC_030642.1.42.15,NC_030643.1.134.2,NC_030645.1.1164.2,XM_017581476.1,A0A0L9TJ92,A0A0L9UZ37,A0A0S3RZV9,A0A0S3SCI7,NC_030637.1.1115.6,NC_030637.1.35…	A0A0S3TB57,A0A0L9TE21,A0A0L9TGN5,A0A0L9TPB7,A0A0L9TQJ4,A0A0L9TX67,A0A0L9UKR1,A0A0L9V113,A0A0L9V854,A0A0L9VE92,A0A0L9VTZ7,A0A0S3R8Q0,A0A0S3RMW1,A0A0S3RPJ3,A0A0S3RR57,A0A0S3RY55,A0A0S3S938,A0A0S3SSG4,A0A0S3SSI5,A0A0S3T083,N0DKC9,NC_021092.1.75.3,NC_030637.1.1132.8,NC_030637.1.1172.2,NC_030637.1.222.3,NC_030638.1.1172.7,NC_030638.1.1482.12,NC_030640.1.1201.1,NC_030643.1.1267.5,NC_030644.1.335.5,NC_0…	1.07819e-05	0.000825668	0.168453
GO:0044464	cell part	C	171	1131	337	2834	0.507418	0.399083	over	A0A0S3RAR0,A0A0S3RBX4,A0A0L9UIT8,A0A0S3S440,A0A0S3SDM0,NC_030641.1.73.138,A0A0S3S851,NC_030643.1.134.2,A0A0S3SDF9,NW_016115206.1.17.9,A0A0L9T825,A0A0L9TD97,A0A0L9TE86,A0A0L9TF45,A0A0L9TJY7,A0A0L9TY99,A0A0L9UNX2,A0A0L9UQE4,A0A0L9UVB1,A0A0L9V9U9,A0A0L9VAK7,A0A0L9VCX3,A0A0L9VGC5,A0A0L9VM15,A0A0S3R935,A0A0S3R9Q8,A0A0S3RPC1,A0A0S3RQB5,A0A0S3RRW6,A0A0S3RS73,A0A0S3RVB5,A0A0S3S0A6,A0A0S3S1Z2,A0A0S3S4B8,A…	A0A0L9TG13,A0A0L9UM86,A0A0L9UUY1,A0A0L9VP88,A0A0S3QY19,A0A0S3R2W7,A0A0S3RAR0,A0A0S3RBX4,A0A0S3S2F1,A0A0S3S7Y0,A0A0S3S9R0,A0A0S3SGI4,A0A0S3SL60,A0A0S3T3B0,N0DKX8,NC_030637.1.726.65,NW_016114950.1.7.12,NW_016152131.1.1.12,A0A0S3RM61,XM_017562849.1,A0A0L9TAK4,A0A0L9TMD2,A0A0L9TQG0,A0A0L9TRJ6,A0A0L9TXV4,A0A0L9UDW3,A0A0L9UIT8,A0A0L9UN90,A0A0L9UND4,A0A0L9UP46,A0A0L9VHC1,A0A0S3QY64,A0A0S3R160,A0A0S3R4P9…	1.16802e-05	0.000849733	0.151194
GO:0044445	cytosolic part	C	32	126	337	2834	0.0949555	0.0444601	over	A0A0S3TB82,A0A0L9T3U5,A0A0L9TLJ4,A0A0L9TQX2,A0A0L9U1Q3,A0A0L9UD60,A0A0L9UQ04,A0A0L9V401,A0A0L9VFR3,A0A0S3RKS6,A0A0S3RUT2,A0A0S3S8I5,A0A0S3SNC4,A0A0S3SPQ2,A0A0S3SQI2,A0A0S3SVU0,A0A0S3T1U6,NW_016115022.1.1.4,NW_016115092.1.11.3,XM_017557876.1,A0A0L9TC17,A0A0L9TS42,A0A0L9TX42,A0A0L9UWB5,A0A0S3QWG3,A0A0S3R2R1,A0A0S3RUL9,A0A0S3S6W7,A0A0S3SMP5,A0A0S3STE4,A0A0S3T145,A0A0S3TBA8	A0A0L9UU75,A0A0S3RGP4,A0A0S3RZ19,A0A0S3TB82,A0A0L9T3U5,A0A0L9T5D1,A0A0L9TBE7,A0A0L9TLJ4,A0A0L9TMB5,A0A0L9TQQ9,A0A0L9TQX2,A0A0L9TTQ3,A0A0L9TXB8,A0A0L9TYD4,A0A0L9U1Q3,A0A0L9U9P5,A0A0L9UA58,A0A0L9UD60,A0A0L9UDB2,A0A0L9UDN3,A0A0L9UE15,A0A0L9UMI0,A0A0L9UQ04,A0A0L9UX38,A0A0L9V229,A0A0L9V401,A0A0L9V7K5,A0A0L9V854,A0A0L9VFR3,A0A0L9VG65,A0A0L9VM26,A0A0L9VN78,A0A0S3QX44,A0A0S3QYL1,A0A0S3R4E3,A0A0S3RKS6,A0A…	1.38695e-05	0.000959632	0.253968
GO:0005829	cytosol	C	50	236	337	2834	0.148368	0.0832745	over	A0A0S3TB82,A0A0L9T3U5,A0A0L9TLJ4,A0A0L9TQX2,A0A0L9U1Q3,A0A0L9UD60,A0A0L9UQ04,A0A0L9V401,A0A0L9VFR3,A0A0S3RKS6,A0A0S3RUT2,A0A0S3S8I5,A0A0S3SNC4,A0A0S3SPQ2,A0A0S3SQI2,A0A0S3SVU0,A0A0S3T1U6,NW_016115022.1.1.4,NW_016115092.1.11.3,XM_017557876.1,A0A0L9TC17,A0A0L9TS42,A0A0L9TX42,A0A0L9UWB5,A0A0S3QWG3,A0A0S3R2R1,A0A0S3RUL9,A0A0S3S6W7,A0A0S3SMP5,A0A0S3STE4,A0A0S3T145,A0A0S3TBA8,A0A0L9TY31,A0A0L9UKR1,A0A0…	A0A0L9UU75,A0A0S3RGP4,A0A0S3RZ19,A0A0S3TB82,A0A0L9T3U5,A0A0L9T5D1,A0A0L9TBE7,A0A0L9TLJ4,A0A0L9TMB5,A0A0L9TQQ9,A0A0L9TQX2,A0A0L9TTQ3,A0A0L9TXB8,A0A0L9TYD4,A0A0L9U1Q3,A0A0L9U9P5,A0A0L9UA58,A0A0L9UD60,A0A0L9UDB2,A0A0L9UDN3,A0A0L9UE15,A0A0L9UMI0,A0A0L9UQ04,A0A0L9UX38,A0A0L9V229,A0A0L9V401,A0A0L9V7K5,A0A0L9V854,A0A0L9VFR3,A0A0L9VG65,A0A0L9VM26,A0A0L9VN78,A0A0S3QX44,A0A0S3QYL1,A0A0S3R4E3,A0A0S3RKS6,A0A…	1.45099e-05	0.000959632	0.211864
GO:1901566	organonitrogen compound biosynthetic process	P	67	354	337	2834	0.198813	0.124912	over	A0A0L9UIT8,A0A0L9VGE6,NW_016115206.1.12.11,A0A0L9T3U5,A0A0L9TQX2,A0A0L9UQ04,A0A0L9VFR3,A0A0S3RKS6,A0A0S3SQI2,A0A0S3T1U6,NW_016115022.1.1.4,NC_030638.1.1169.10,A0A0S3QWD3,A0A0L9TC17,A0A0L9TLJ4,A0A0L9TS42,A0A0L9TX42,A0A0L9TY45,A0A0L9U1Q3,A0A0L9U7W4,A0A0L9UD60,A0A0L9UWB5,A0A0L9V401,A0A0S3QWG3,A0A0S3R2R1,A0A0S3RUL9,A0A0S3RUT2,A0A0S3S6W7,A0A0S3S8I5,A0A0S3SMP5,A0A0S3SNC4,A0A0S3SPQ2,A0A0S3STE4,A0A0S3SVU…	NC_030640.1.579.7,A0A0S3R657,A0A0S3RBG6,A0A0S3REU7,NC_030641.1.435.1,A0A0L9VEM9,A0A0L9VPH0,NC_030645.1.752.1,XM_017553865.1,A0A0L9UBW3,A0A0L9UU39,XM_017583221.1,A0A0L9TS33,A0A0L9U9Z9,A0A0L9UIT8,A0A0L9UL19,A0A0L9VGE6,A0A0S3SU12,A0A0S3TC94,NC_030639.1.31.3,NC_030639.1.737.7,NC_030642.1.277.5,NC_030646.1.438.3,NW_016115206.1.12.11,A0A0L9T3U5,A0A0L9TQX2,A0A0L9UA58,A0A0L9UDB2,A0A0L9UE15,A0A0L9UMI0,A0A…	2.51668e-05	0.00159208	0.189266
GO:0005840	ribosome	C	35	150	337	2834	0.103858	0.0529287	over	A0A0L9T3U5,A0A0L9TLJ4,A0A0L9TQX2,A0A0L9U1Q3,A0A0L9UD60,A0A0L9UQ04,A0A0L9V401,A0A0L9VFR3,A0A0S3RKS6,A0A0S3RUT2,A0A0S3S8I5,A0A0S3SNC4,A0A0S3SPQ2,A0A0S3SQI2,A0A0S3SVU0,A0A0S3T1U6,NW_016115022.1.1.4,NW_016115092.1.11.3,XM_017557876.1,A0A0L9TC17,A0A0L9TS42,A0A0L9TX42,A0A0L9UWB5,A0A0S3QWG3,A0A0S3R2R1,A0A0S3RUL9,A0A0S3S6W7,A0A0S3SMP5,A0A0S3STE4,A0A0S3T145,A0A0S3TBA8,A0A0L9U7W4,A0A0S3T7G9,A0A0L9TY45,NC_0…	NC_030641.1.23.2,A0A0S3RHN8,N0DL24,A0A0L9T3X6,A0A0L9TH22,A0A0S3SJ02,A0A0L9T3U5,A0A0L9T5D1,A0A0L9TBE7,A0A0L9TLJ4,A0A0L9TMB5,A0A0L9TQQ9,A0A0L9TQX2,A0A0L9TTQ3,A0A0L9TXB8,A0A0L9TYD4,A0A0L9U1Q3,A0A0L9U9P5,A0A0L9UA58,A0A0L9UD60,A0A0L9UDB2,A0A0L9UDN3,A0A0L9UE15,A0A0L9UMI0,A0A0L9UQ04,A0A0L9UX38,A0A0L9V229,A0A0L9V401,A0A0L9V7K5,A0A0L9V854,A0A0L9VFR3,A0A0L9VG65,A0A0L9VM26,A0A0L9VN78,A0A0S3QX44,A0A0S3QYL1,A…	3.94665e-05	0.00231181	0.233333
GO:0019001	guanyl nucleotide binding	F	18	56	337	2834	0.0534125	0.0197601	over	A0A0L9TXW8,A0A0L9UIT8,A0A0L9UVB1,A0A0S3QWD3,A0A0S3QWI9,A0A0S3R5D5,A0A0S3RZV9,A0A0S3S159,A0A0S3S440,A0A0S3S4B8,A0A0S3SDM0,A0A0S3SNK4,NC_030641.1.73.138,NC_030645.1.449.6,NC_030645.1.702.8,NC_030646.1.428.25,NC_030646.1.428.73,NC_030647.1.326.8	A0A0L9TAA3,A0A0L9TBD5,A0A0L9TG13,A0A0L9TKB7,A0A0L9TQJ4,A0A0L9TSI7,A0A0L9TXW8,A0A0L9U7C2,A0A0L9U7K9,A0A0L9U7Q6,A0A0L9UIT8,A0A0L9UND4,A0A0L9USZ8,A0A0L9UVB1,A0A0L9VDK3,A0A0L9VJD8,A0A0S3QWD3,A0A0S3QWI9,A0A0S3QY64,A0A0S3QZY1,A0A0S3R0I5,A0A0S3R274,A0A0S3R4P9,A0A0S3R4Z3,A0A0S3R5D5,A0A0S3RAJ6,A0A0S3RY55,A0A0S3RZV9,A0A0S3S159,A0A0S3S1I9,A0A0S3S440,A0A0S3S4B8,A0A0S3SDM0,A0A0S3SN82,A0A0S3SNK4,A0A0S3T033,A0A…	4.28996e-05	0.00231181	0.321429
GO:0005525	GTP binding	F	18	56	337	2834	0.0534125	0.0197601	over	A0A0L9TXW8,A0A0L9UIT8,A0A0L9UVB1,A0A0S3QWD3,A0A0S3QWI9,A0A0S3R5D5,A0A0S3RZV9,A0A0S3S159,A0A0S3S440,A0A0S3S4B8,A0A0S3SDM0,A0A0S3SNK4,NC_030641.1.73.138,NC_030645.1.449.6,NC_030645.1.702.8,NC_030646.1.428.25,NC_030646.1.428.73,NC_030647.1.326.8	A0A0L9TAA3,A0A0L9TBD5,A0A0L9TG13,A0A0L9TKB7,A0A0L9TQJ4,A0A0L9TSI7,A0A0L9TXW8,A0A0L9U7C2,A0A0L9U7K9,A0A0L9U7Q6,A0A0L9UIT8,A0A0L9UND4,A0A0L9USZ8,A0A0L9UVB1,A0A0L9VDK3,A0A0L9VJD8,A0A0S3QWD3,A0A0S3QWI9,A0A0S3QY64,A0A0S3QZY1,A0A0S3R0I5,A0A0S3R274,A0A0S3R4P9,A0A0S3R4Z3,A0A0S3R5D5,A0A0S3RAJ6,A0A0S3RY55,A0A0S3RZV9,A0A0S3S159,A0A0S3S1I9,A0A0S3S440,A0A0S3S4B8,A0A0S3SDM0,A0A0S3SN82,A0A0S3SNK4,A0A0S3T033,A0A…	4.28996e-05	0.00231181	0.321429
GO:0032561	guanyl ribonucleotide binding	F	18	56	337	2834	0.0534125	0.0197601	over	A0A0L9TXW8,A0A0L9UIT8,A0A0L9UVB1,A0A0S3QWD3,A0A0S3QWI9,A0A0S3R5D5,A0A0S3RZV9,A0A0S3S159,A0A0S3S440,A0A0S3S4B8,A0A0S3SDM0,A0A0S3SNK4,NC_030641.1.73.138,NC_030645.1.449.6,NC_030645.1.702.8,NC_030646.1.428.25,NC_030646.1.428.73,NC_030647.1.326.8	A0A0L9TAA3,A0A0L9TBD5,A0A0L9TG13,A0A0L9TKB7,A0A0L9TQJ4,A0A0L9TSI7,A0A0L9TXW8,A0A0L9U7C2,A0A0L9U7K9,A0A0L9U7Q6,A0A0L9UIT8,A0A0L9UND4,A0A0L9USZ8,A0A0L9UVB1,A0A0L9VDK3,A0A0L9VJD8,A0A0S3QWD3,A0A0S3QWI9,A0A0S3QY64,A0A0S3QZY1,A0A0S3R0I5,A0A0S3R274,A0A0S3R4P9,A0A0S3R4Z3,A0A0S3R5D5,A0A0S3RAJ6,A0A0S3RY55,A0A0S3RZV9,A0A0S3S159,A0A0S3S1I9,A0A0S3S440,A0A0S3S4B8,A0A0S3SDM0,A0A0S3SN82,A0A0S3SNK4,A0A0S3T033,A0A…	4.28996e-05	0.00231181	0.321429
GO:0032549	ribonucleoside binding	F	18	57	337	2834	0.0534125	0.0201129	over	A0A0L9TXW8,A0A0L9UIT8,A0A0L9UVB1,A0A0S3QWD3,A0A0S3QWI9,A0A0S3R5D5,A0A0S3RZV9,A0A0S3S159,A0A0S3S440,A0A0S3S4B8,A0A0S3SDM0,A0A0S3SNK4,NC_030641.1.73.138,NC_030645.1.449.6,NC_030645.1.702.8,NC_030646.1.428.25,NC_030646.1.428.73,NC_030647.1.326.8	A0A0L9TAA3,A0A0L9TBD5,A0A0L9TG13,A0A0L9TKB7,A0A0L9TQJ4,A0A0L9TSI7,A0A0L9TXW8,A0A0L9U7C2,A0A0L9U7K9,A0A0L9U7Q6,A0A0L9UIT8,A0A0L9UND4,A0A0L9USZ8,A0A0L9UVB1,A0A0L9VDK3,A0A0L9VJD8,A0A0S3QWD3,A0A0S3QWI9,A0A0S3QY64,A0A0S3QZY1,A0A0S3R0I5,A0A0S3R274,A0A0S3R4P9,A0A0S3R4Z3,A0A0S3R5D5,A0A0S3RAJ6,A0A0S3RY55,A0A0S3RZV9,A0A0S3S159,A0A0S3S1I9,A0A0S3S440,A0A0S3S4B8,A0A0S3SDM0,A0A0S3SN82,A0A0S3SNK4,A0A0S3T033,A0A…	5.59939e-05	0.00252675	0.315789
GO:0001883	purine nucleoside binding	F	18	57	337	2834	0.0534125	0.0201129	over	A0A0L9TXW8,A0A0L9UIT8,A0A0L9UVB1,A0A0S3QWD3,A0A0S3QWI9,A0A0S3R5D5,A0A0S3RZV9,A0A0S3S159,A0A0S3S440,A0A0S3S4B8,A0A0S3SDM0,A0A0S3SNK4,NC_030641.1.73.138,NC_030645.1.449.6,NC_030645.1.702.8,NC_030646.1.428.25,NC_030646.1.428.73,NC_030647.1.326.8	A0A0L9TAA3,A0A0L9TBD5,A0A0L9TG13,A0A0L9TKB7,A0A0L9TQJ4,A0A0L9TSI7,A0A0L9TXW8,A0A0L9U7C2,A0A0L9U7K9,A0A0L9U7Q6,A0A0L9UIT8,A0A0L9UND4,A0A0L9USZ8,A0A0L9UVB1,A0A0L9VDK3,A0A0L9VJD8,A0A0S3QWD3,A0A0S3QWI9,A0A0S3QY64,A0A0S3QZY1,A0A0S3R0I5,A0A0S3R274,A0A0S3R4P9,A0A0S3R4Z3,A0A0S3R5D5,A0A0S3RAJ6,A0A0S3RY55,A0A0S3RZV9,A0A0S3S159,A0A0S3S1I9,A0A0S3S440,A0A0S3S4B8,A0A0S3SDM0,A0A0S3SN82,A0A0S3SNK4,A0A0S3T033,A0A…	5.59939e-05	0.00252675	0.315789
GO:0001882	nucleoside binding	F	18	57	337	2834	0.0534125	0.0201129	over	A0A0L9TXW8,A0A0L9UIT8,A0A0L9UVB1,A0A0S3QWD3,A0A0S3QWI9,A0A0S3R5D5,A0A0S3RZV9,A0A0S3S159,A0A0S3S440,A0A0S3S4B8,A0A0S3SDM0,A0A0S3SNK4,NC_030641.1.73.138,NC_030645.1.449.6,NC_030645.1.702.8,NC_030646.1.428.25,NC_030646.1.428.73,NC_030647.1.326.8	A0A0L9TAA3,A0A0L9TBD5,A0A0L9TG13,A0A0L9TKB7,A0A0L9TQJ4,A0A0L9TSI7,A0A0L9TXW8,A0A0L9U7C2,A0A0L9U7K9,A0A0L9U7Q6,A0A0L9UIT8,A0A0L9UND4,A0A0L9USZ8,A0A0L9UVB1,A0A0L9VDK3,A0A0L9VJD8,A0A0S3QWD3,A0A0S3QWI9,A0A0S3QY64,A0A0S3QZY1,A0A0S3R0I5,A0A0S3R274,A0A0S3R4P9,A0A0S3R4Z3,A0A0S3R5D5,A0A0S3RAJ6,A0A0S3RY55,A0A0S3RZV9,A0A0S3S159,A0A0S3S1I9,A0A0S3S440,A0A0S3S4B8,A0A0S3SDM0,A0A0S3SN82,A0A0S3SNK4,A0A0S3T033,A0A…	5.59939e-05	0.00252675	0.315789
GO:0032550	purine ribonucleoside binding	F	18	57	337	2834	0.0534125	0.0201129	over	A0A0L9TXW8,A0A0L9UIT8,A0A0L9UVB1,A0A0S3QWD3,A0A0S3QWI9,A0A0S3R5D5,A0A0S3RZV9,A0A0S3S159,A0A0S3S440,A0A0S3S4B8,A0A0S3SDM0,A0A0S3SNK4,NC_030641.1.73.138,NC_030645.1.449.6,NC_030645.1.702.8,NC_030646.1.428.25,NC_030646.1.428.73,NC_030647.1.326.8	A0A0L9TAA3,A0A0L9TBD5,A0A0L9TG13,A0A0L9TKB7,A0A0L9TQJ4,A0A0L9TSI7,A0A0L9TXW8,A0A0L9U7C2,A0A0L9U7K9,A0A0L9U7Q6,A0A0L9UIT8,A0A0L9UND4,A0A0L9USZ8,A0A0L9UVB1,A0A0L9VDK3,A0A0L9VJD8,A0A0S3QWD3,A0A0S3QWI9,A0A0S3QY64,A0A0S3QZY1,A0A0S3R0I5,A0A0S3R274,A0A0S3R4P9,A0A0S3R4Z3,A0A0S3R5D5,A0A0S3RAJ6,A0A0S3RY55,A0A0S3RZV9,A0A0S3S159,A0A0S3S1I9,A0A0S3S440,A0A0S3S4B8,A0A0S3SDM0,A0A0S3SN82,A0A0S3SNK4,A0A0S3T033,A0A…	5.59939e-05	0.00252675	0.315789
GO:0044249	cellular biosynthetic process	P	84	483	337	2834	0.249258	0.17043	over	A0A0L9UIT8,A0A0L9VGE6,NW_016115206.1.12.11,A0A0L9T3U5,A0A0L9TQX2,A0A0L9UQ04,A0A0L9VFR3,A0A0S3RKS6,A0A0S3SQI2,A0A0S3T1U6,NW_016115022.1.1.4,NC_030638.1.1169.10,A0A0S3QWD3,A0A0S3SMT9,A0A0S3SUJ9,A0A0L9TF19,A0A0L9UIE3,XM_017560368.1,A0A0L9UKR1,A0A0L9TC17,A0A0L9TLJ4,A0A0L9TS42,A0A0L9TX42,A0A0L9TY45,A0A0L9U1Q3,A0A0L9U7W4,A0A0L9UD60,A0A0L9UWB5,A0A0L9V401,A0A0S3QWG3,A0A0S3R2R1,A0A0S3RUL9,A0A0S3RUT2,A0A0S…	NC_030640.1.579.7,A0A0S3R657,A0A0S3RBG6,A0A0S3REU7,NC_030641.1.435.1,A0A0S3S4Y6,A0A0L9VEM9,A0A0L9VPH0,NC_030645.1.752.1,XM_017553865.1,A0A0L9UBW3,A0A0L9UU39,XM_017583221.1,A0A0L9TS33,A0A0L9U9Z9,A0A0L9UIT8,A0A0L9UL19,A0A0L9VGE6,A0A0S3SU12,A0A0S3TC94,NC_030639.1.31.3,NC_030639.1.737.7,NC_030642.1.277.5,NC_030646.1.438.3,NW_016115206.1.12.11,A0A0L9T3U5,A0A0L9TQX2,A0A0L9UA58,A0A0L9UDB2,A0A0L9UE15,A0A…	5.62619e-05	0.00252675	0.173913
GO:0032991	macromolecular complex	C	77	433	337	2834	0.228487	0.152788	over	A0A0S3SDF9,NW_016115206.1.17.9,A0A0L9TY31,XM_017584109.1,A0A0S3SL56,NC_030645.1.1082.6,A0A0L9VGE6,NC_030638.1.1169.10,NC_030640.1.1308.3,NW_016115206.1.12.11,A0A0S3R0N9,NC_030645.1.97.3,A0A0S3QWD3,A0A0L9VM15,A0A0S3RQB5,A0A0L9UQE4,A0A0L9THT3,A0A0S3TB82,A0A0S3SD50,A0A0L9TY45,A0A0L9T9P6,A0A0L9TJ92,A0A0L9U7W4,A0A0S3T7G9,A0A0S3RKS6,A0A0S3SPS9,A0A0S3T1U6,NC_030641.1.652.3,A0A0S3S5F8,NC_030643.1.134.2,A…	A0A0L9T8L2,A0A0L9TJ18,A0A0L9UB55,A0A0L9UNW1,A0A0S3RZP8,A0A0S3S5B9,A0A0S3SC84,NC_030637.1.1706.2,NC_030638.1.1083.4,NC_030641.1.238.1,A0A0L9UAB1,NC_030637.1.1451.1,NC_030638.1.1291.4,NC_030647.1.403.3,XM_017559291.1,A0A0L9V939,A0A0S3RCI1,A0A0S3RJW8,A0A0S3SDF9,NC_030637.1.673.3,NC_030639.1.746.4,NW_016115206.1.17.9,A0A0L9VCX5,NC_030642.1.763.1,A0A0L9VDT7,XM_017556375.1,A0A0L9TY31,A0A0S3R9E5,A0A0S3R…	5.73077e-05	0.00252675	0.177829
GO:0003735	structural constituent of ribosome	F	34	147	337	2834	0.10089	0.0518701	over	A0A0L9T3U5,A0A0L9TC17,A0A0L9TLJ4,A0A0L9TQX2,A0A0L9TS42,A0A0L9TX42,A0A0L9TY45,A0A0L9U1Q3,A0A0L9U7W4,A0A0L9UD60,A0A0L9UQ04,A0A0L9UWB5,A0A0L9V401,A0A0L9VFR3,A0A0S3QWG3,A0A0S3R2R1,A0A0S3RKS6,A0A0S3RUL9,A0A0S3RUT2,A0A0S3S6W7,A0A0S3S8I5,A0A0S3SMP5,A0A0S3SNC4,A0A0S3SPQ2,A0A0S3SQI2,A0A0S3STE4,A0A0S3SVU0,A0A0S3T145,A0A0S3T1U6,A0A0S3T7G9,A0A0S3TBA8,NW_016115022.1.1.4,NW_016115092.1.11.3,XM_017557876.1	A0A0L9T3U5,A0A0L9T3X6,A0A0L9T5D1,A0A0L9T8D9,A0A0L9TBE7,A0A0L9TC17,A0A0L9TFC9,A0A0L9TH22,A0A0L9TIV3,A0A0L9TKK0,A0A0L9TLJ4,A0A0L9TMB5,A0A0L9TQQ9,A0A0L9TQX2,A0A0L9TS42,A0A0L9TTZ2,A0A0L9TX42,A0A0L9TXB8,A0A0L9TY45,A0A0L9TYD4,A0A0L9TZ28,A0A0L9TZ34,A0A0L9U1Q3,A0A0L9U6Q3,A0A0L9U7W4,A0A0L9U9P5,A0A0L9UA58,A0A0L9UD60,A0A0L9UDB2,A0A0L9UDN3,A0A0L9UE15,A0A0L9UK58,A0A0L9UMI0,A0A0L9UQ04,A0A0L9UWB5,A0A0L9UX38,A0A…	6.21263e-05	0.00265864	0.231293
GO:0022613	ribonucleoprotein complex biogenesis	P	24	90	337	2834	0.0712166	0.0317572	over	A0A0S3RKS6,A0A0S3T1U6,A0A0L9V401,A0A0S3SNC4,NW_016115092.1.11.3,A0A0L9TC17,A0A0S3R2R1,A0A0S3STE4,A0A0L9UVB1,A0A0S3SPS9,NC_030641.1.652.3,A0A0L9THT3,A0A0S3QWG3,A0A0S3S6W7,A0A0L9UIT8,A0A0L9VGE6,NW_016115206.1.12.11,A0A0L9TLJ4,NC_030639.1.142.2,A0A0L9T3U5,A0A0L9UQ04,A0A0L9VFR3,A0A0S3SPQ2,XM_017557876.1	A0A0L9TI91,A0A0L9UA58,A0A0S3RKS6,A0A0S3T1U6,A0A0S3T349,A0A0L9T5D1,A0A0L9UDN3,A0A0L9V401,A0A0L9VG65,A0A0S3SCN1,A0A0S3SGF0,A0A0S3SNC4,A0A0S3ST19,NC_030639.1.881.5,NW_016115092.1.11.3,XM_017572629.1,A0A0L9T8D9,A0A0L9TC17,A0A0L9TH22,A0A0L9U6Q3,A0A0L9VQV7,A0A0S3R2R1,A0A0S3R9J7,A0A0S3S8Q6,A0A0S3SIR5,A0A0S3SJ02,A0A0S3SJR4,A0A0S3STE4,A0A0S3SUQ5,A0A0S3SZI9,A0A0S3T8D5,A0A0L9UVB1,A0A0S3SPS9,A0A0S3R6X5,NC_03…	7.48696e-05	0.00311244	0.266667
GO:0034641	cellular nitrogen compound metabolic process	P	90	536	337	2834	0.267062	0.189132	over	NC_030641.1.652.3,A0A0L9THT3,A0A0L9T9P6,A0A0S3RLE1,A0A0S3SPS9,A0A0L9TC17,A0A0S3QWG3,A0A0S3S6W7,A0A0L9UIT8,A0A0L9VGE6,NW_016115206.1.12.11,A0A0L9T3U5,A0A0L9TQX2,A0A0L9UQ04,A0A0L9VFR3,A0A0S3RKS6,A0A0S3SQI2,A0A0S3T1U6,NW_016115022.1.1.4,NC_030638.1.1169.10,A0A0S3QWD3,A0A0L9TWR0,A0A0L9UJ42,A0A0S3SGH8,A0A0S3TB82,A0A0S3TCZ8,NC_030643.1.411.1,A0A0L9TF45,A0A0S3QXM1,XM_017561094.1,A0A0L9V9U9,A0A0L9VGC5,A0…	A0A0S3R657,A0A0S3RBG6,A0A0S3REU7,NC_030641.1.435.1,A0A0S3S4Y6,A0A0L9VEM9,A0A0L9VPH0,NC_030645.1.752.1,XM_017553865.1,NC_030641.1.652.3,NC_030644.1.936.5,A0A0L9UBW3,A0A0L9UU39,XM_017583221.1,A0A0S3T652,NW_016114995.1.95.7,NC_030646.1.804.4,A0A0L9THT3,A0A0S3QY89,NC_030644.1.820.8,NW_016115088.1.63.12,A0A0S3S2L1,A0A0S3RWH7,NC_030644.1.889.2,NC_030646.1.1046.3,A0A0S3RG67,NW_016115279.1.26.4,A0A0L9T9P…	0.000114135	0.00452565	0.16791
GO:0043226	organelle	C	118	748	337	2834	0.350148	0.263938	over	A0A0L9TF19,A0A0S3R9D7,A0A0S3S851,A0A0S3SZ02,NC_030639.1.5.3,NC_030646.1.567.14,A0A0L9TX67,A0A0L9UKR1,A0A0L9V113,A0A0S3R8Q0,A0A0S3SSI5,NC_030638.1.1482.12,A0A0S3RGV0,A0A0S3RHY2,XM_017585940.1,A0A0L9TJ92,A0A0L9UZ37,A0A0S3RZV9,A0A0S3SCI7,NC_030637.1.1115.6,NC_030637.1.351.4,NC_030639.1.1399.3,NC_030643.1.618.10,NC_030645.1.884.31,A0A0L9U7W3,A0A0L9UVB1,A0A0L9VGC5,A0A0L9VM15,A0A0S3R0N9,A0A0S3R9Q8,A0A0…	A0A0L9TF19,A0A0L9TRY5,A0A0L9TSM2,A0A0L9TXY1,A0A0L9U787,A0A0L9UR04,A0A0L9UVG2,A0A0L9V4V6,A0A0L9VAK9,A0A0S3R9D7,A0A0S3RVR4,A0A0S3RYV9,A0A0S3S851,A0A0S3S8B4,A0A0S3STZ9,A0A0S3SYT3,A0A0S3SZ02,A0A0S3T0P1,NC_030639.1.5.3,NC_030639.1.929.4,NC_030640.1.199.4,NC_030640.1.710.6,NC_030641.1.826.2,NC_030646.1.398.3,NC_030646.1.567.14,Q8S995,Q8S998,Q8S9A5,XM_017584908.1,NC_030644.1.421.5,A0A0L9TE21,A0A0L9TGN5,…	0.000120215	0.00452565	0.157754
GO:0043229	intracellular organelle	C	118	748	337	2834	0.350148	0.263938	over	A0A0L9TF19,A0A0S3R9D7,A0A0S3S851,A0A0S3SZ02,NC_030639.1.5.3,NC_030646.1.567.14,A0A0L9TX67,A0A0L9UKR1,A0A0L9V113,A0A0S3R8Q0,A0A0S3SSI5,NC_030638.1.1482.12,A0A0S3RGV0,A0A0S3RHY2,XM_017585940.1,A0A0L9TJ92,A0A0L9UZ37,A0A0S3RZV9,A0A0S3SCI7,NC_030637.1.1115.6,NC_030637.1.351.4,NC_030639.1.1399.3,A0A0L9U7W3,A0A0L9UVB1,A0A0L9VGC5,A0A0L9VM15,A0A0S3R0N9,A0A0S3R9Q8,A0A0S3RA67,A0A0S3RQB5,A0A0S3S3W8,A0A0S3SDF…	A0A0L9TF19,A0A0L9TRY5,A0A0L9TSM2,A0A0L9TXY1,A0A0L9U787,A0A0L9UR04,A0A0L9UVG2,A0A0L9V4V6,A0A0L9VAK9,A0A0S3R9D7,A0A0S3RVR4,A0A0S3RYV9,A0A0S3S851,A0A0S3S8B4,A0A0S3STZ9,A0A0S3SYT3,A0A0S3SZ02,A0A0S3T0P1,NC_030639.1.5.3,NC_030639.1.929.4,NC_030640.1.199.4,NC_030640.1.710.6,NC_030641.1.826.2,NC_030646.1.398.3,NC_030646.1.567.14,Q8S995,Q8S998,Q8S9A5,XM_017584908.1,A0A0S3T146,NC_030637.1.152.5,A0A0L9TE21,…	0.000120215	0.00452565	0.157754
GO:0044271	cellular nitrogen compound biosynthetic process	P	66	364	337	2834	0.195846	0.12844	over	A0A0L9UIT8,A0A0L9VGE6,NW_016115206.1.12.11,A0A0L9T3U5,A0A0L9TQX2,A0A0L9UQ04,A0A0L9VFR3,A0A0S3RKS6,A0A0S3SQI2,A0A0S3T1U6,NW_016115022.1.1.4,NC_030638.1.1169.10,A0A0S3QWD3,A0A0L9UIE3,XM_017560368.1,A0A0L9UKR1,A0A0L9TC17,A0A0L9TLJ4,A0A0L9TS42,A0A0L9TX42,A0A0L9TY45,A0A0L9U1Q3,A0A0L9U7W4,A0A0L9UD60,A0A0L9UWB5,A0A0L9V401,A0A0S3QWG3,A0A0S3R2R1,A0A0S3RUL9,A0A0S3RUT2,A0A0S3S6W7,A0A0S3S8I5,A0A0S3SMP5,A0A0S…	A0A0S3R657,A0A0S3RBG6,A0A0S3REU7,NC_030641.1.435.1,A0A0L9UBW3,A0A0L9UU39,XM_017583221.1,A0A0L9TS33,A0A0L9U9Z9,A0A0L9UIT8,A0A0L9UL19,A0A0L9VGE6,A0A0S3SU12,A0A0S3TC94,NC_030639.1.31.3,NC_030639.1.737.7,NC_030642.1.277.5,NC_030646.1.438.3,NW_016115206.1.12.11,A0A0L9T3U5,A0A0L9TQX2,A0A0L9UA58,A0A0L9UDB2,A0A0L9UE15,A0A0L9UMI0,A0A0L9UQ04,A0A0L9UX38,A0A0L9VFR3,A0A0L9VG65,A0A0L9VM26,A0A0L9VN78,A0A0S3QX44…	0.000121306	0.00452565	0.181319
GO:0043167	ion binding	F	105	650	337	2834	0.311573	0.229358	over	A0A0L9TWR0,A0A0S3SMT9,A0A0S3SSI5,A0A0S3SUJ9,A0A0S3TB82,NC_030643.1.233.2,A0A0L9UVU7,NC_030637.1.1115.6,NC_030637.1.351.4,XM_017555234.1,A0A0L9TF45,A0A0L9TTN3,A0A0L9UNX2,A0A0L9V7K1,A0A0S3R2I3,A0A0S3SB39,A0A0S3SD50,A0A0S3SG59,A0A0S3SMM1,A4PI99,A4PIA0,NC_030638.1.1394.132,NC_030638.1.451.20,NC_030639.1.1399.3,NC_030639.1.677.13,NC_030640.1.384.32,NC_030646.1.567.14,XM_017553970.1,XM_017559171.1,NC_0…	NC_030637.1.1676.4,NC_030637.1.85.3,NC_030644.1.335.5,NC_030644.1.711.3,XM_017566773.1,XM_017571071.1,A0A0L9TAA3,A0A0L9TI04,A0A0L9TRJ6,A0A0L9TV86,A0A0L9TWR0,A0A0L9U7K9,A0A0L9UIR8,A0A0L9UQL6,A0A0L9URM0,A0A0L9UU75,A0A0L9VCK0,A0A0S3R0U1,A0A0S3R2Q7,A0A0S3RGP4,A0A0S3RZ19,A0A0S3S3X2,A0A0S3S7Y0,A0A0S3SF73,A0A0S3SMT9,A0A0S3SSI5,A0A0S3SU49,A0A0S3SUJ9,A0A0S3T6Q2,A0A0S3TB82,N0DM03,NC_030642.1.606.1,NC_03064…	0.000130649	0.00475235	0.161538
GO:1901576	organic substance biosynthetic process	P	85	504	337	2834	0.252226	0.177841	over	A0A0L9UIT8,A0A0L9VGE6,NW_016115206.1.12.11,A0A0L9T3U5,A0A0L9TQX2,A0A0L9UQ04,A0A0L9VFR3,A0A0S3RKS6,A0A0S3SQI2,A0A0S3T1U6,NW_016115022.1.1.4,NC_030638.1.1169.10,A0A0S3QWD3,A0A0S3SMT9,A0A0S3SUJ9,A0A0L9TF19,A0A0L9UIE3,XM_017560368.1,A0A0L9UKR1,A0A0L9TC17,A0A0L9TLJ4,A0A0L9TS42,A0A0L9TX42,A0A0L9TY45,A0A0L9U1Q3,A0A0L9U7W4,A0A0L9UD60,A0A0L9UWB5,A0A0L9V401,A0A0S3QWG3,A0A0S3R2R1,A0A0S3RUL9,A0A0S3RUT2,A0A0S…	NC_030640.1.579.7,A0A0S3R657,A0A0S3RBG6,A0A0S3REU7,NC_030641.1.435.1,A0A0S3S4Y6,A0A0L9VEM9,A0A0L9VPH0,NC_030645.1.752.1,XM_017553865.1,A0A0L9UBW3,A0A0L9UU39,XM_017583221.1,A0A0L9TS33,A0A0L9U9Z9,A0A0L9UIT8,A0A0L9UL19,A0A0L9VGE6,A0A0S3SU12,A0A0S3TC94,NC_030639.1.31.3,NC_030639.1.737.7,NC_030642.1.277.5,NC_030646.1.438.3,NW_016115206.1.12.11,A0A0L9T3U5,A0A0L9TQX2,A0A0L9UA58,A0A0L9UDB2,A0A0L9UE15,A0A…	0.000162097	0.00575245	0.168651
GO:0044267	cellular protein metabolic process	P	82	484	337	2834	0.243323	0.170783	over	NC_030640.1.772.3,A0A0S3RGH8,A0A0L9UIT8,A0A0L9VGE6,NW_016115206.1.12.11,A0A0L9T3U5,A0A0L9TQX2,A0A0L9UQ04,A0A0L9VFR3,A0A0S3RKS6,A0A0S3SQI2,A0A0S3T1U6,NW_016115022.1.1.4,NC_030638.1.1169.10,A0A0S3QWD3,A0A0S3RA67,A0A0S3TC26,A0A0L9TC17,A0A0L9TLJ4,A0A0L9TS42,A0A0L9TX42,A0A0L9TY45,A0A0L9U1Q3,A0A0L9U7W4,A0A0L9UD60,A0A0L9UWB5,A0A0L9V401,A0A0S3QWG3,A0A0S3R2R1,A0A0S3RUL9,A0A0S3RUT2,A0A0S3S6W7,A0A0S3S8I5,A0…	NC_030638.1.62.3,NC_030640.1.772.3,NC_030643.1.732.2,NW_016115049.1.16.2,A0A0L9TMD2,A0A0S3RSD2,NC_030637.1.277.8,NW_016114995.1.74.3,XM_017550744.1,NC_030645.1.280.27,XM_017574686.1,A0A0L9UYA8,A0A0L9V8N2,NC_030645.1.1185.5,NC_030645.1.590.7,NC_030646.1.560.1,NW_016115005.1.12.1,A0A0L9TNV5,A0A0L9V8V6,A0A0L9VFZ2,A0A0S3QXS0,A0A0S3R339,A0A0S3R4R1,A0A0S3RAT8,A0A0S3RGH8,A0A0S3S004,A0A0S3S693,A0A0S3SL17…	0.00018743	0.0064931	0.169421
GO:0017111	nucleoside-triphosphatase activity	F	24	97	337	2834	0.0712166	0.0342272	over	NC_021092.1.54.5,NC_030640.1.827.5,A0A0L9UIT8,A0A0L9UVB1,A0A0S3QWD3,A0A0S3QWI9,A0A0S3SNK4,NC_030641.1.73.138,NC_030645.1.449.6,NC_030645.1.702.8,NC_030646.1.428.25,NC_030646.1.428.73,NC_030647.1.326.8,A0A0L9T9P6,NC_030639.1.142.2,NC_030639.1.1399.3,XM_017552783.1,NC_030640.1.1323.3,A0A0S3S4B8,NC_030642.1.654.6,NC_030646.1.567.14,A0A0S3SD50,NC_030647.1.61.139,NW_016115206.1.17.9	A0A0L9TAR6,A0A0S3R4Q3,A0A0S3RCS1,A0A0S3RLQ5,A0A0S3RNZ5,A0A0S3SVH3,NC_021092.1.54.5,NC_030640.1.1358.4,NC_030640.1.827.5,NC_030644.1.421.5,XM_017550211.1,NC_030647.1.68.3,A0A0L9TBD5,A0A0L9TKB7,A0A0L9TQJ4,A0A0L9U7C2,A0A0L9UIT8,A0A0L9UVB1,A0A0L9VDK3,A0A0L9VJD8,A0A0S3QWD3,A0A0S3QWI9,A0A0S3QZY1,A0A0S3R0I5,A0A0S3R0T9,A0A0S3R4Z3,A0A0S3RAJ6,A0A0S3RY55,A0A0S3SN82,A0A0S3SNK4,A0A0S3T5B1,NC_030637.1.297.4,NC…	0.000266517	0.00865152	0.247423
GO:0044422	organelle part	C	71	409	337	2834	0.210682	0.144319	over	A0A0L9TJY7,A0A0S3SLF2,A0A0S3TBK1,NC_021092.1.54.5,XM_017579625.1,A0A0L9UG96,A0A0S3R5D5,NC_030644.1.423.2,NC_030644.1.928.2,NW_016115068.1.22.2,A0A0L9U6N9,NC_030645.1.1164.2,NC_030640.1.989.8,A0A0L9V7K1,A0A0L9UYN2,A0A0L9UZ37,A0A0S3R2I3,A0A0L9T3U5,A0A0L9TLJ4,A0A0L9TQX2,A0A0L9U1Q3,A0A0L9UD60,A0A0L9UQ04,A0A0L9V401,A0A0L9VFR3,A0A0S3RKS6,A0A0S3RUT2,A0A0S3S8I5,A0A0S3SNC4,A0A0S3SPQ2,A0A0S3SQI2,A0A0S3SVU0…	A0A0S3T146,NC_030637.1.152.5,A0A0L9TJY7,A0A0L9U7Y0,A0A0L9UEL5,A0A0S3QX83,A0A0S3S1R5,A0A0S3SFM8,A0A0S3SLF2,NC_030637.1.865.2,A0A0L9VT05,A0A0S3SLI8,NC_030647.1.437.1,A0A0S3RL57,A0A0S3RXN0,A0A0S3SJV1,A0A0S3TBK1,N0DNY6,NC_021092.1.54.5,NC_030641.1.295.7,NC_030643.1.1031.5,NC_030644.1.747.3,NC_030647.1.200.7,NW_016114927.1.4.3,NW_016114975.1.74.4,NW_016115088.1.69.1,XM_017557996.1,XM_017579625.1,XM_01…	0.000267573	0.00865152	0.173594
GO:0044446	intracellular organelle part	C	71	409	337	2834	0.210682	0.144319	over	NC_030645.1.1164.2,A0A0L9V7K1,A0A0L9U7W4,A0A0S3T7G9,A0A0L9TY31,XM_017584109.1,A0A0L9T9P6,A0A0S3SPS9,A0A0L9TJY7,A0A0S3SLF2,A0A0S3R2I3,A0A0S3SD50,A0A0L9UG96,A0A0S3R5D5,NC_030644.1.423.2,NC_030644.1.928.2,NW_016115068.1.22.2,NC_030638.1.1513.5,NC_030643.1.163.8,NC_030645.1.661.8,A0A0S3S5F8,A0A0L9U6N9,NC_030645.1.449.6,XM_017577882.1,A0A0L9TI48,A0A0S3TBM4,A0A0S3RCA0,A0A0S3SMT9,A0A0L9THT3,A0A0S3RLE1,N…	NC_030647.1.437.1,NC_030639.1.1092.2,A0A0S3RTZ9,NC_030638.1.1595.4,NC_030643.1.92.1,NC_030645.1.1164.2,XM_017562852.1,A0A0L9T9T3,A0A0S3SFE4,A0A0L9U2E1,A0A0L9V7K1,NC_030637.1.286.3,A0A0L9U7W4,A0A0S3S7C3,A0A0S3STH3,A0A0S3T7G9,XM_017551192.1,XM_017567509.1,A0A0L9T8L2,A0A0L9TJ18,A0A0L9UB55,A0A0L9UNW1,A0A0S3RZP8,A0A0S3S5B9,A0A0S3SC84,NC_030637.1.1706.2,NC_030638.1.1083.4,NC_030641.1.238.1,A0A0S3RDE3,A…	0.000267573	0.00865152	0.173594
GO:0019538	protein metabolic process	P	92	565	337	2834	0.272997	0.199365	over	NC_030640.1.772.3,A0A0S3RGH8,A0A0L9UIT8,A0A0L9VGE6,NW_016115206.1.12.11,A0A0L9T3U5,A0A0L9TQX2,A0A0L9UQ04,A0A0L9VFR3,A0A0S3RKS6,A0A0S3SQI2,A0A0S3T1U6,NW_016115022.1.1.4,NC_030638.1.1169.10,A0A0S3QWD3,A0A0S3RA67,A0A0S3TC26,A0A0L9TC17,A0A0L9TLJ4,A0A0L9TS42,A0A0L9TX42,A0A0L9TY45,A0A0L9U1Q3,A0A0L9U7W4,A0A0L9UD60,A0A0L9UWB5,A0A0L9V401,A0A0S3QWG3,A0A0S3R2R1,A0A0S3RUL9,A0A0S3RUT2,A0A0S3S6W7,A0A0S3S8I5,A0…	NC_030640.1.579.7,NC_030638.1.62.3,NC_030640.1.772.3,NC_030643.1.732.2,NW_016115049.1.16.2,A0A0L9TMD2,A0A0S3RSD2,NC_030637.1.277.8,NW_016114995.1.74.3,XM_017550744.1,NC_030645.1.280.27,XM_017574686.1,A0A0L9UYA8,A0A0L9V8N2,NC_030645.1.1185.5,NC_030645.1.590.7,NC_030646.1.560.1,NW_016115005.1.12.1,A0A0L9TNV5,A0A0L9V8V6,A0A0L9VFZ2,A0A0S3QXS0,A0A0S3R339,A0A0S3R4R1,A0A0S3RAT8,A0A0S3RGH8,A0A0S3S004,A0A…	0.000308221	0.00974915	0.162832
GO:0012505	endomembrane system	C	33	154	337	2834	0.0979228	0.0543402	over	A0A0L9TJ92,A0A0L9UZ37,A0A0S3RZV9,A0A0S3SCI7,NC_030637.1.1115.6,NC_030637.1.351.4,NC_030639.1.1399.3,NC_030645.1.1164.2,A0A0S3S159,NC_030643.1.134.2,XM_017574937.1,A0A0L9U6N9,NC_030641.1.242.3,A0A0L9TY31,XM_017584109.1,A0A0L9TJY7,A0A0S3SLF2,NC_030643.1.163.8,NC_030645.1.661.8,A0A0S3R5D5,NC_030645.1.449.6,XM_017577882.1,A0A0S3S5F8,A0A0L9TI48,A0A0S3TBM4,A0A0S3RCA0,A0A0L9UG96,NC_030644.1.423.2,NC_030…	A0A0L9TJ92,A0A0L9TSI7,A0A0L9TY25,A0A0L9UFQ8,A0A0L9UG89,A0A0L9UZ37,A0A0L9VJR8,A0A0L9VQF7,A0A0S3RI79,A0A0S3RKG4,A0A0S3RX48,A0A0S3RZV9,A0A0S3S017,A0A0S3S9R0,A0A0S3SBX9,A0A0S3SCI7,A0A0S3SFI1,A0A0S3SGK8,A0A0S3SSH4,NC_030637.1.1114.1,NC_030637.1.1115.6,NC_030637.1.351.4,NC_030639.1.1399.3,NC_030641.1.323.2,NC_030644.1.461.3,NC_030644.1.957.3,NC_030645.1.1125.7,NC_030647.1.492.6,NW_016115140.1.10.4,NW_0…	0.000378526	0.0117182	0.214286
GO:0002181	cytoplasmic translation	P	13	40	337	2834	0.0385757	0.0141143	over	A0A0L9UIT8,A0A0L9VGE6,NW_016115206.1.12.11,NC_030638.1.1169.10,A0A0S3QWD3,A0A0L9T3U5,A0A0L9TQX2,A0A0L9UQ04,A0A0L9VFR3,A0A0S3RKS6,A0A0S3SQI2,A0A0S3T1U6,NW_016115022.1.1.4	A0A0L9TS33,A0A0L9U9Z9,A0A0L9UIT8,A0A0L9UL19,A0A0L9VGE6,A0A0S3SU12,A0A0S3TC94,NC_030639.1.31.3,NC_030639.1.737.7,NC_030642.1.277.5,NC_030646.1.438.3,NW_016115206.1.12.11,NC_030638.1.1169.10,A0A0S3QWD3,NC_030638.1.1050.1,A0A0L9T3U5,A0A0L9TQX2,A0A0L9UA58,A0A0L9UDB2,A0A0L9UE15,A0A0L9UMI0,A0A0L9UQ04,A0A0L9UX38,A0A0L9VFR3,A0A0L9VG65,A0A0L9VM26,A0A0L9VN78,A0A0S3QX44,A0A0S3QYL1,A0A0S3R4E3,A0A0S3RKS6,A0A0…	0.000449695	0.0136314	0.325
GO:0022625	cytosolic large ribosomal subunit	C	19	72	337	2834	0.0563798	0.0254058	over	A0A0L9T3U5,A0A0L9TLJ4,A0A0L9TQX2,A0A0L9U1Q3,A0A0L9UD60,A0A0L9UQ04,A0A0L9V401,A0A0L9VFR3,A0A0S3RKS6,A0A0S3RUT2,A0A0S3S8I5,A0A0S3SNC4,A0A0S3SPQ2,A0A0S3SQI2,A0A0S3SVU0,A0A0S3T1U6,NW_016115022.1.1.4,NW_016115092.1.11.3,XM_017557876.1	A0A0L9T3U5,A0A0L9T5D1,A0A0L9TBE7,A0A0L9TLJ4,A0A0L9TMB5,A0A0L9TQQ9,A0A0L9TQX2,A0A0L9TTQ3,A0A0L9TXB8,A0A0L9TYD4,A0A0L9U1Q3,A0A0L9U9P5,A0A0L9UA58,A0A0L9UD60,A0A0L9UDB2,A0A0L9UDN3,A0A0L9UE15,A0A0L9UMI0,A0A0L9UQ04,A0A0L9UX38,A0A0L9V229,A0A0L9V401,A0A0L9V7K5,A0A0L9V854,A0A0L9VFR3,A0A0L9VG65,A0A0L9VM26,A0A0L9VN78,A0A0S3QX44,A0A0S3QYL1,A0A0S3R4E3,A0A0S3RKS6,A0A0S3RPA3,A0A0S3RUT2,A0A0S3RYN5,A0A0S3RZ43,A0A…	0.000491832	0.0146044	0.263889
GO:0042254	ribosome biogenesis	P	18	67	337	2834	0.0534125	0.0236415	over	A0A0L9V401,A0A0S3SNC4,NW_016115092.1.11.3,A0A0L9TC17,A0A0S3R2R1,A0A0S3STE4,A0A0L9UVB1,A0A0S3SPS9,NC_030641.1.652.3,A0A0S3QWG3,A0A0S3S6W7,A0A0L9T3U5,A0A0L9UQ04,A0A0L9VFR3,A0A0S3SPQ2,XM_017557876.1,A0A0S3RKS6,A0A0S3T1U6	A0A0L9T5D1,A0A0L9UDN3,A0A0L9V401,A0A0L9VG65,A0A0S3SCN1,A0A0S3SGF0,A0A0S3SNC4,A0A0S3ST19,NC_030639.1.881.5,NW_016115092.1.11.3,XM_017572629.1,A0A0L9T8D9,A0A0L9TC17,A0A0L9TH22,A0A0L9U6Q3,A0A0L9VQV7,A0A0S3R2R1,A0A0S3R9J7,A0A0S3S8Q6,A0A0S3SIR5,A0A0S3SJ02,A0A0S3SJR4,A0A0S3STE4,A0A0S3SUQ5,A0A0S3SZI9,A0A0S3T8D5,A0A0L9UVB1,A0A0S3SPS9,A0A0S3R6X5,NC_030641.1.652.3,NC_030644.1.936.5,A0A0S3RP51,A0A0L9TFP9,A0…	0.000546098	0.0158915	0.268657
GO:0016818	hydrolase activity, acting on acid anhydrides, in phosphorus-containing anhydrides	F	24	102	337	2834	0.0712166	0.0359915	over	NC_021092.1.54.5,NC_030640.1.827.5,A0A0L9UIT8,A0A0L9UVB1,A0A0S3QWD3,A0A0S3QWI9,A0A0S3SNK4,NC_030641.1.73.138,NC_030645.1.449.6,NC_030645.1.702.8,NC_030646.1.428.25,NC_030646.1.428.73,NC_030647.1.326.8,A0A0L9T9P6,NC_030639.1.142.2,NC_030639.1.1399.3,XM_017552783.1,NC_030640.1.1323.3,A0A0S3S4B8,NC_030642.1.654.6,NC_030646.1.567.14,A0A0S3SD50,NC_030647.1.61.139,NW_016115206.1.17.9	A0A0L9TAR6,A0A0S3R4Q3,A0A0S3RCS1,A0A0S3RLQ5,A0A0S3RNZ5,A0A0S3SVH3,NC_021092.1.54.5,NC_030640.1.1358.4,NC_030640.1.827.5,NC_030644.1.421.5,XM_017550211.1,NC_030647.1.68.3,A0A0L9TBD5,A0A0L9TKB7,A0A0L9TQJ4,A0A0L9U7C2,A0A0L9UIT8,A0A0L9UVB1,A0A0L9VDK3,A0A0L9VJD8,A0A0S3QWD3,A0A0S3QWI9,A0A0S3QZY1,A0A0S3R0I5,A0A0S3R0T9,A0A0S3R4Z3,A0A0S3RAJ6,A0A0S3RY55,A0A0S3SN82,A0A0S3SNK4,A0A0S3T5B1,NC_030637.1.297.4,NC…	0.000596025	0.0166772	0.235294
GO:0016462	pyrophosphatase activity	F	24	102	337	2834	0.0712166	0.0359915	over	NC_021092.1.54.5,NC_030640.1.827.5,A0A0L9UIT8,A0A0L9UVB1,A0A0S3QWD3,A0A0S3QWI9,A0A0S3SNK4,NC_030641.1.73.138,NC_030645.1.449.6,NC_030645.1.702.8,NC_030646.1.428.25,NC_030646.1.428.73,NC_030647.1.326.8,A0A0L9T9P6,NC_030639.1.142.2,NC_030639.1.1399.3,XM_017552783.1,NC_030640.1.1323.3,A0A0S3S4B8,NC_030642.1.654.6,NC_030646.1.567.14,A0A0S3SD50,NC_030647.1.61.139,NW_016115206.1.17.9	A0A0L9TAR6,A0A0S3R4Q3,A0A0S3RCS1,A0A0S3RLQ5,A0A0S3RNZ5,A0A0S3SVH3,NC_021092.1.54.5,NC_030640.1.1358.4,NC_030640.1.827.5,NC_030644.1.421.5,XM_017550211.1,NC_030647.1.68.3,A0A0L9TBD5,A0A0L9TKB7,A0A0L9TQJ4,A0A0L9U7C2,A0A0L9UIT8,A0A0L9UVB1,A0A0L9VDK3,A0A0L9VJD8,A0A0S3QWD3,A0A0S3QWI9,A0A0S3QZY1,A0A0S3R0I5,A0A0S3R0T9,A0A0S3R4Z3,A0A0S3RAJ6,A0A0S3RY55,A0A0S3SN82,A0A0S3SNK4,A0A0S3T5B1,NC_030637.1.297.4,NC…	0.000596025	0.0166772	0.235294
GO:0043232	intracellular non-membrane-bounded organelle	C	39	200	337	2834	0.115727	0.0705716	over	A0A0L9TY45,NC_030645.1.1082.6,A0A0S3SPS9,A0A0L9VS04,NC_030639.1.142.2,A0A0L9T3U5,A0A0L9TLJ4,A0A0L9TQX2,A0A0L9U1Q3,A0A0L9UD60,A0A0L9UQ04,A0A0L9V401,A0A0L9VFR3,A0A0S3RKS6,A0A0S3RUT2,A0A0S3S8I5,A0A0S3SNC4,A0A0S3SPQ2,A0A0S3SQI2,A0A0S3SVU0,A0A0S3T1U6,NW_016115022.1.1.4,NW_016115092.1.11.3,XM_017557876.1,A0A0L9TC17,A0A0L9TS42,A0A0L9TX42,A0A0L9UWB5,A0A0S3QWG3,A0A0S3R2R1,A0A0S3RUL9,A0A0S3S6W7,A0A0S3SMP5,…	A0A0L9TFC9,A0A0L9TKK0,A0A0L9TY45,A0A0L9TZ34,A0A0L9UAX3,A0A0L9VL85,A0A0S3RAF4,A0A0S3RRZ4,A0A0S3RV02,A0A0S3S3L8,A0A0S3SDP8,A0A0S3SE72,A0A0S3SHC8,A0A0S3SJT6,A0A0S3SNB1,A0A0S3SVY3,A0A0S3SYW4,A0A0S3TD47,NC_030639.1.1300.1,NC_030641.1.10.5,NC_030641.1.305.5,NC_030645.1.1082.6,NC_030645.1.995.2,A0A0S3RAF2,A0A0L9VG65,A0A0L9VS83,A0A0S3R6X5,A0A0S3SPS9,A0A0S3SSB1,A0A0S3ST19,XM_017568357.1,A0A0S3T8L2,A0A0L9T…	0.000847811	0.0225863	0.195
GO:0043228	non-membrane-bounded organelle	C	39	200	337	2834	0.115727	0.0705716	over	A0A0L9TY45,NC_030645.1.1082.6,A0A0S3SPS9,A0A0L9VS04,NC_030639.1.142.2,A0A0L9T3U5,A0A0L9TLJ4,A0A0L9TQX2,A0A0L9U1Q3,A0A0L9UD60,A0A0L9UQ04,A0A0L9V401,A0A0L9VFR3,A0A0S3RKS6,A0A0S3RUT2,A0A0S3S8I5,A0A0S3SNC4,A0A0S3SPQ2,A0A0S3SQI2,A0A0S3SVU0,A0A0S3T1U6,NW_016115022.1.1.4,NW_016115092.1.11.3,XM_017557876.1,A0A0L9TC17,A0A0L9TS42,A0A0L9TX42,A0A0L9UWB5,A0A0S3QWG3,A0A0S3R2R1,A0A0S3RUL9,A0A0S3S6W7,A0A0S3SMP5,…	A0A0L9TFC9,A0A0L9TKK0,A0A0L9TY45,A0A0L9TZ34,A0A0L9UAX3,A0A0L9VL85,A0A0S3RAF4,A0A0S3RRZ4,A0A0S3RV02,A0A0S3S3L8,A0A0S3SDP8,A0A0S3SE72,A0A0S3SHC8,A0A0S3SJT6,A0A0S3SNB1,A0A0S3SVY3,A0A0S3SYW4,A0A0S3TD47,NC_030639.1.1300.1,NC_030641.1.10.5,NC_030641.1.305.5,NC_030645.1.1082.6,NC_030645.1.995.2,A0A0S3RAF2,A0A0L9VG65,A0A0L9VS83,A0A0S3R6X5,A0A0S3SPS9,A0A0S3SSB1,A0A0S3ST19,XM_017568357.1,A0A0S3T8L2,A0A0L9T…	0.000847811	0.0225863	0.195
GO:0015934	large ribosomal subunit	C	19	75	337	2834	0.0563798	0.0264644	over	A0A0L9T3U5,A0A0L9TLJ4,A0A0L9TQX2,A0A0L9U1Q3,A0A0L9UD60,A0A0L9UQ04,A0A0L9V401,A0A0L9VFR3,A0A0S3RKS6,A0A0S3RUT2,A0A0S3S8I5,A0A0S3SNC4,A0A0S3SPQ2,A0A0S3SQI2,A0A0S3SVU0,A0A0S3T1U6,NW_016115022.1.1.4,NW_016115092.1.11.3,XM_017557876.1	A0A0L9T3U5,A0A0L9T5D1,A0A0L9TBE7,A0A0L9TLJ4,A0A0L9TMB5,A0A0L9TQQ9,A0A0L9TQX2,A0A0L9TTQ3,A0A0L9TXB8,A0A0L9TYD4,A0A0L9U1Q3,A0A0L9U9P5,A0A0L9UA58,A0A0L9UD60,A0A0L9UDB2,A0A0L9UDN3,A0A0L9UE15,A0A0L9UMI0,A0A0L9UQ04,A0A0L9UX38,A0A0L9V229,A0A0L9V401,A0A0L9V7K5,A0A0L9V854,A0A0L9VFR3,A0A0L9VG65,A0A0L9VM26,A0A0L9VN78,A0A0S3QX44,A0A0S3QYL1,A0A0S3R4E3,A0A0S3RKS6,A0A0S3RPA3,A0A0S3RUT2,A0A0S3RYN5,A0A0S3RZ43,A0A…	0.000853777	0.0225863	0.253333
GO:0003723	RNA binding	F	37	187	337	2834	0.109792	0.0659845	over	A0A0S3RUT2,A0A0L9UIT8,A0A0L9VGE6,A0A0S3SPS9,NC_030640.1.1308.3,NC_030644.1.609.1,NC_030645.1.1082.6,NW_016115206.1.12.11,A0A0L9VGC5,A0A0S3R9Q8,A0A0S3SNK4,NC_030646.1.428.25,NC_030646.1.428.73,A0A0S3QWD3,A0A0L9TY45,A0A0L9TJ92,A0A0L9UWB5,A0A0L9V401,NC_030641.1.652.3,A0A0S3RLE1,A0A0L9TC17,A0A0S3RKS6,A0A0S3T1U6,A0A0L9THT3,A0A0L9TLJ4,A0A0L9U1Q3,A0A0L9U7W4,A0A0L9VAK7,A0A0S3RUL9,A0A0S3S0A6,A0A0S3T145,A0…	A0A0L9TAZ5,A0A0S3SDL3,NC_030644.1.500.1,NC_030644.1.979.4,XM_017553168.1,A0A0L9UBL5,A0A0S3RKL8,A0A0S3RSB9,A0A0S3RUT2,A0A0S3S3X9,A0A0S3SRE5,A0A0S3SUQ5,NC_030639.1.1417.2,NC_030642.1.595.11,NW_016114995.1.95.7,XM_017568476.1,A0A0L9TQM0,A0A0L9TS33,A0A0L9U9Z9,A0A0L9UAX3,A0A0L9UCV4,A0A0L9UIT8,A0A0L9UL19,A0A0L9UWN1,A0A0L9V5L3,A0A0L9VGE6,A0A0S3R887,A0A0S3RHI8,A0A0S3S4W4,A0A0S3SPS9,A0A0S3SU12,A0A0S3SUY1,…	0.000869675	0.022596	0.197861
GO:0043168	anion binding	F	61	353	337	2834	0.181009	0.124559	over	A0A0L9T825,A0A0L9T9P6,A0A0L9TD97,A0A0L9TE86,A0A0L9TXE9,A0A0L9UJ42,A0A0S3RK85,A0A0S3RPC1,A0A0S3RRW6,A0A0S3S0A6,A0A0S3S4B8,A0A0S3TCZ8,NC_021092.1.54.5,NC_030638.1.1482.12,NC_030638.1.1589.1,NC_030639.1.1399.3,NC_030639.1.142.2,NC_030639.1.677.13,NC_030640.1.1323.3,NC_030640.1.772.3,NC_030641.1.1133.19,NC_030642.1.42.15,NC_030642.1.654.6,NC_030643.1.703.66,NC_030646.1.567.14,NC_030647.1.61.139,NW_01…	NC_030637.1.1676.4,NC_030637.1.85.3,NC_030644.1.335.5,NC_030644.1.711.3,XM_017566773.1,XM_017571071.1,A0A0L9T4B0,A0A0L9T6I0,A0A0L9T825,A0A0L9T9P6,A0A0L9TAR6,A0A0L9TD97,A0A0L9TDG2,A0A0L9TE86,A0A0L9TI66,A0A0L9TID2,A0A0L9TM92,A0A0L9TMD2,A0A0L9TMK8,A0A0L9TQG0,A0A0L9TRJ6,A0A0L9TRX5,A0A0L9TRY5,A0A0L9TTE4,A0A0L9TV86,A0A0L9TXE9,A0A0L9TZ45,A0A0L9U9B0,A0A0L9UI08,A0A0L9UJ42,A0A0L9UMC0,A0A0L9UU23,A0A0L9UWD6,…	0.000898116	0.0226191	0.172805
GO:0044085	cellular component biogenesis	P	30	142	337	2834	0.0890208	0.0501059	over	A0A0S3RKS6,A0A0S3T1U6,A0A0L9V401,A0A0S3SNC4,NW_016115092.1.11.3,A0A0L9TC17,A0A0S3R2R1,A0A0S3STE4,A0A0L9UVB1,A0A0S3SPS9,NC_030641.1.652.3,A0A0L9THT3,A0A0S3QWG3,A0A0S3S6W7,A0A0L9UIT8,A0A0L9VGE6,NW_016115206.1.12.11,A0A0L9VS04,A0A0S3RA67,A0A0L9V7K1,NC_030642.1.68.2,A0A0L9TLJ4,NC_030639.1.142.2,A0A0L9T3U5,A0A0L9UQ04,A0A0L9VFR3,A0A0S3SPQ2,XM_017557876.1,A0A0S3R0N9,A0A0S3SDF9	A0A0L9TI91,A0A0L9UA58,A0A0S3RKS6,A0A0S3T1U6,A0A0S3T349,A0A0L9T5D1,A0A0L9UDN3,A0A0L9V401,A0A0L9VG65,A0A0S3SCN1,A0A0S3SGF0,A0A0S3SNC4,A0A0S3ST19,NC_030639.1.881.5,NW_016115092.1.11.3,XM_017572629.1,A0A0L9T8D9,A0A0L9TC17,A0A0L9TH22,A0A0L9U6Q3,A0A0L9VQV7,A0A0S3R2R1,A0A0S3R9J7,A0A0S3S8Q6,A0A0S3SIR5,A0A0S3SJ02,A0A0S3SJR4,A0A0S3STE4,A0A0S3SUQ5,A0A0S3SZI9,A0A0S3T8D5,NC_030640.1.579.7,A0A0L9TG14,A0A0L9UVB…	0.000901657	0.0226191	0.211268
GO:1901564	organonitrogen compound metabolic process	P	117	781	337	2834	0.347181	0.275582	over	NC_030640.1.772.3,A0A0S3RGH8,A0A0L9UIT8,A0A0L9VGE6,NW_016115206.1.12.11,A0A0L9T3U5,A0A0L9TQX2,A0A0L9UQ04,A0A0L9VFR3,A0A0S3RKS6,A0A0S3SQI2,A0A0S3T1U6,NW_016115022.1.1.4,NC_030638.1.1169.10,A0A0S3QWD3,A0A0S3RA67,A0A0S3TC26,A0A0L9TWR0,A0A0L9UJ42,A0A0S3SGH8,A0A0S3TB82,A0A0S3TCZ8,NC_030643.1.411.1,A0A0L9TF45,A0A0S3QXM1,XM_017561094.1,A0A0L9V9U9,A0A0L9VGC5,A0A0S3R9Q8,A0A0S3RVB5,XM_017551604.1,XM_017553…	NC_030640.1.579.7,A0A0S3R657,A0A0S3RBG6,A0A0S3REU7,NC_030641.1.435.1,NC_030638.1.62.3,A0A0L9VEM9,A0A0L9VPH0,NC_030645.1.752.1,XM_017553865.1,A0A0L9UBW3,A0A0L9UU39,XM_017583221.1,NC_030640.1.772.3,NC_030643.1.732.2,NW_016115049.1.16.2,A0A0L9TMD2,A0A0S3RSD2,NC_030637.1.277.8,NW_016114995.1.74.3,XM_017550744.1,NC_030645.1.280.27,XM_017574686.1,A0A0L9UYA8,A0A0L9V8N2,NC_030645.1.1185.5,NC_030645.1.590…	0.00128441	0.0313255	0.149808
GO:0003924	GTPase activity	F	11	34	337	2834	0.0326409	0.0119972	over	A0A0L9UIT8,A0A0L9UVB1,A0A0S3QWD3,A0A0S3QWI9,A0A0S3SNK4,NC_030641.1.73.138,NC_030645.1.449.6,NC_030645.1.702.8,NC_030646.1.428.25,NC_030646.1.428.73,NC_030647.1.326.8	A0A0L9TBD5,A0A0L9TKB7,A0A0L9TQJ4,A0A0L9U7C2,A0A0L9UIT8,A0A0L9UVB1,A0A0L9VDK3,A0A0L9VJD8,A0A0S3QWD3,A0A0S3QWI9,A0A0S3QZY1,A0A0S3R0I5,A0A0S3R0T9,A0A0S3R4Z3,A0A0S3RAJ6,A0A0S3RY55,A0A0S3SN82,A0A0S3SNK4,A0A0S3T5B1,NC_030637.1.297.4,NC_030637.1.939.1,NC_030641.1.1166.1,NC_030641.1.73.119,NC_030641.1.73.138,NC_030642.1.116.1,NC_030644.1.37.9,NC_030645.1.449.6,NC_030645.1.702.8,NC_030646.1.1095.5,NC_0306…	0.00129177	0.0313255	0.323529
GO:0007264	small GTPase mediated signal transduction	P	7	16	337	2834	0.0207715	0.00564573	over	A0A0L9UYN2,A0A0L9TXW8,A0A0L9UVB1,A0A0S3R5D5,A0A0S3S159,A0A0S3S440,A0A0S3SDM0	A0A0L9UYN2,NC_030637.1.904.4,A0A0L9TG13,A0A0L9TXW8,A0A0L9UND4,A0A0L9USZ8,A0A0L9UVB1,A0A0L9VJD8,A0A0S3QY64,A0A0S3R5D5,A0A0S3S159,A0A0S3S1I9,A0A0S3S440,A0A0S3SDM0,A0A0S3T033,NC_030647.1.223.6	0.00138904	0.0331321	0.4375
GO:0016817	hydrolase activity, acting on acid anhydrides	F	24	108	337	2834	0.0712166	0.0381087	over	NC_021092.1.54.5,NC_030640.1.827.5,A0A0L9UIT8,A0A0L9UVB1,A0A0S3QWD3,A0A0S3QWI9,A0A0S3SNK4,NC_030641.1.73.138,NC_030645.1.449.6,NC_030645.1.702.8,NC_030646.1.428.25,NC_030646.1.428.73,NC_030647.1.326.8,A0A0L9T9P6,NC_030639.1.142.2,NC_030639.1.1399.3,XM_017552783.1,NC_030640.1.1323.3,A0A0S3S4B8,NC_030642.1.654.6,NC_030646.1.567.14,A0A0S3SD50,NC_030647.1.61.139,NW_016115206.1.17.9	A0A0L9TAR6,A0A0S3R4Q3,A0A0S3RCS1,A0A0S3RLQ5,A0A0S3RNZ5,A0A0S3SVH3,NC_021092.1.54.5,NC_030640.1.1358.4,NC_030640.1.827.5,NC_030644.1.421.5,XM_017550211.1,NC_030647.1.68.3,A0A0L9TBD5,A0A0L9TKB7,A0A0L9TQJ4,A0A0L9U7C2,A0A0L9UIT8,A0A0L9UVB1,A0A0L9VDK3,A0A0L9VJD8,A0A0S3QWD3,A0A0S3QWI9,A0A0S3QZY1,A0A0S3R0I5,A0A0S3R0T9,A0A0S3R4Z3,A0A0S3RAJ6,A0A0S3RY55,A0A0S3SN82,A0A0S3SNK4,A0A0S3T5B1,NC_030637.1.297.4,NC…	0.00142034	0.0333322	0.222222
GO:0015935	small ribosomal subunit	C	14	50	337	2834	0.041543	0.0176429	over	A0A0L9TC17,A0A0L9TS42,A0A0L9TX42,A0A0L9UWB5,A0A0S3QWG3,A0A0S3R2R1,A0A0S3RUL9,A0A0S3S6W7,A0A0S3SMP5,A0A0S3STE4,A0A0S3T145,A0A0S3TBA8,A0A0L9U7W4,A0A0S3T7G9	A0A0L9T8D9,A0A0L9TC17,A0A0L9TH22,A0A0L9TIV3,A0A0L9TS42,A0A0L9TTZ2,A0A0L9TX42,A0A0L9U6Q3,A0A0L9UK58,A0A0L9UWB5,A0A0L9UZR2,A0A0L9VD76,A0A0L9VQV7,A0A0L9VS83,A0A0S3QWG3,A0A0S3QWL5,A0A0S3QZH8,A0A0S3R2R1,A0A0S3R7S2,A0A0S3R9J7,A0A0S3RKL8,A0A0S3RP51,A0A0S3RUC2,A0A0S3RUL9,A0A0S3S6W7,A0A0S3S8Q6,A0A0S3SIR5,A0A0S3SJ02,A0A0S3SJR4,A0A0S3SMP5,A0A0S3STE4,A0A0S3SUQ5,A0A0S3SZI9,A0A0S3T0Y8,A0A0S3T145,A0A0S3T8D5,A0A…	0.00145505	0.0336048	0.28
GO:0042542	response to hydrogen peroxide	P	3	3	337	2834	0.00890208	0.00105857	over	A0A0L9UKR1,NC_030643.1.618.10,NC_030645.1.884.31	A0A0L9UKR1,NC_030643.1.618.10,NC_030645.1.884.31	0.0016683	0.0379278	1
GO:0044260	cellular macromolecule metabolic process	P	98	640	337	2834	0.290801	0.225829	over	NC_030641.1.652.3,NC_030640.1.772.3,A0A0L9THT3,A0A0L9T9P6,A0A0S3RLE1,A0A0S3RGH8,A0A0S3SPS9,A0A0L9TC17,A0A0S3QWG3,A0A0S3S6W7,A0A0L9UIT8,A0A0L9VGE6,NW_016115206.1.12.11,A0A0L9T3U5,A0A0L9TQX2,A0A0L9UQ04,A0A0L9VFR3,A0A0S3RKS6,A0A0S3SQI2,A0A0S3T1U6,NW_016115022.1.1.4,NC_030638.1.1169.10,A0A0S3QWD3,A0A0S3RA67,A0A0S3TC26,A0A0S3REY1,A0A0S3SMT9,A0A0S3S6E6,A0A0S3TBA8,A0A0L9UIE3,XM_017560368.1,A0A0L9UKR1,NC…	NC_030640.1.579.7,A0A0S3S4Y6,NC_030638.1.62.3,NC_030641.1.652.3,NC_030644.1.936.5,NC_030640.1.772.3,NC_030643.1.732.2,NW_016115049.1.16.2,A0A0S3T652,NW_016114995.1.95.7,A0A0L9TMD2,A0A0S3RSD2,NC_030637.1.277.8,NW_016114995.1.74.3,XM_017550744.1,NC_030645.1.280.27,XM_017574686.1,A0A0L9UYA8,A0A0L9V8N2,NC_030645.1.1185.5,NC_030645.1.590.7,NC_030646.1.560.1,NW_016115005.1.12.1,NC_030646.1.804.4,A0A0L9…	0.00184234	0.0412402	0.153125
GO:0009987	cellular process	P	178	1285	337	2834	0.52819	0.453423	over	A0A0L9V401,A0A0S3SNC4,NW_016115092.1.11.3,A0A0L9TC17,A0A0S3R2R1,A0A0S3STE4,A0A0S3RAR0,NC_030641.1.652.3,NC_030640.1.772.3,A0A0L9THT3,A0A0L9T9P6,A0A0S3RLE1,A0A0S3RGH8,A0A0S3SPS9,A0A0S3QWG3,A0A0S3S6W7,A0A0S3S851,A0A0S3TCZ8,A0A0L9UIT8,A0A0L9VGE6,NW_016115206.1.12.11,A0A0L9T3U5,A0A0L9TQX2,A0A0L9UQ04,A0A0L9VFR3,A0A0S3RKS6,A0A0S3SQI2,A0A0S3T1U6,NW_016115022.1.1.4,NC_030638.1.1169.10,A0A0S3QWD3,A0A0L9T8…	A0A0L9USQ9,A0A0L9T5D1,A0A0L9UDN3,A0A0L9V401,A0A0L9VG65,A0A0S3SCN1,A0A0S3SGF0,A0A0S3SNC4,A0A0S3ST19,NC_030639.1.881.5,NW_016115092.1.11.3,XM_017572629.1,A0A0L9T8D9,A0A0L9TC17,A0A0L9TH22,A0A0L9U6Q3,A0A0L9VQV7,A0A0S3R2R1,A0A0S3R9J7,A0A0S3S8Q6,A0A0S3SIR5,A0A0S3SJ02,A0A0S3SJR4,A0A0S3STE4,A0A0S3SUQ5,A0A0S3SZI9,A0A0S3T8D5,NC_030640.1.579.7,A0A0L9TG14,A0A0S3R657,A0A0S3RBG6,A0A0S3REU7,NC_030641.1.435.1,A0…	0.00203314	0.0448215	0.138521
GO:0045735	nutrient reservoir activity	F	10	31	337	2834	0.0296736	0.0109386	over	A0A0L9TXC9,A0A0S3SMM1,A0A0S3SMS9,A4PI99,A4PIA0,NC_030638.1.1394.132,NC_030638.1.306.23,NC_030642.1.591.12,XM_017557696.1,NC_030638.1.1394.40	A0A0L9T586,A0A0L9TXC9,A0A0L9U097,A0A0L9U9B7,A0A0L9URB4,A0A0L9V5F8,A0A0L9VQ46,A0A0S3SCN0,A0A0S3SMM1,A0A0S3SMN4,A0A0S3SMS9,A0A0S3SZJ4,A4PI99,A4PIA0,NC_030638.1.1394.102,NC_030638.1.1394.132,NC_030638.1.1394.152,NC_030638.1.1394.24,NC_030638.1.1394.26,NC_030638.1.1394.41,NC_030638.1.1394.73,NC_030638.1.1395.109,NC_030638.1.1395.113,NC_030638.1.1395.32,NC_030638.1.306.23,NC_030642.1.591.12,NC_030642.…	0.0021954	0.0476762	0.322581
GO:0030120	vesicle coat	C	6	13	337	2834	0.0178042	0.00458716	over	NC_030644.1.423.2,NC_030644.1.928.2,NW_016115068.1.22.2,NC_030638.1.1513.5,NC_030643.1.163.8,NC_030645.1.661.8	A0A0L9T9T9,A0A0S3S4G6,NC_030638.1.693.1,NC_030640.1.676.1,NC_030643.1.972.10,NC_030644.1.423.2,NC_030644.1.928.2,NW_016115068.1.22.2,A0A0L9VU73,NC_030638.1.1513.5,NC_030639.1.671.7,NC_030643.1.163.8,NC_030645.1.661.8	0.00223618	0.0478477	0.461538
GO:0008135	translation factor activity, RNA binding	F	13	47	337	2834	0.0385757	0.0165843	over	A0A0L9UIT8,A0A0L9VGE6,A0A0S3SPS9,NC_030640.1.1308.3,NC_030644.1.609.1,NC_030645.1.1082.6,NW_016115206.1.12.11,A0A0L9VGC5,A0A0S3R9Q8,A0A0S3SNK4,NC_030646.1.428.25,NC_030646.1.428.73,A0A0S3QWD3	A0A0L9TQM0,A0A0L9TS33,A0A0L9U9Z9,A0A0L9UAX3,A0A0L9UCV4,A0A0L9UIT8,A0A0L9UL19,A0A0L9UWN1,A0A0L9V5L3,A0A0L9VGE6,A0A0S3R887,A0A0S3RHI8,A0A0S3S4W4,A0A0S3SPS9,A0A0S3SU12,A0A0S3SUY1,A0A0S3TC94,NC_030639.1.31.3,NC_030639.1.737.7,NC_030640.1.129.3,NC_030640.1.1308.3,NC_030642.1.277.5,NC_030644.1.609.1,NC_030645.1.1082.6,NC_030646.1.438.3,NC_030646.1.713.2,NW_016115050.1.76.14,NW_016115056.1.38.5,NW_01611…	0.00241429	0.0509101	0.276596
GO:0022627	cytosolic small ribosomal subunit	C	12	43	337	2834	0.0356083	0.0151729	over	A0A0L9TC17,A0A0L9TS42,A0A0L9TX42,A0A0L9UWB5,A0A0S3QWG3,A0A0S3R2R1,A0A0S3RUL9,A0A0S3S6W7,A0A0S3SMP5,A0A0S3STE4,A0A0S3T145,A0A0S3TBA8	A0A0L9T8D9,A0A0L9TC17,A0A0L9TH22,A0A0L9TIV3,A0A0L9TS42,A0A0L9TTZ2,A0A0L9TX42,A0A0L9U6Q3,A0A0L9UK58,A0A0L9UWB5,A0A0L9UZR2,A0A0L9VD76,A0A0L9VQV7,A0A0L9VS83,A0A0S3QWG3,A0A0S3QWL5,A0A0S3QZH8,A0A0S3R2R1,A0A0S3R7S2,A0A0S3R9J7,A0A0S3RKL8,A0A0S3RP51,A0A0S3RUC2,A0A0S3RUL9,A0A0S3S6W7,A0A0S3S8Q6,A0A0S3SIR5,A0A0S3SJ02,A0A0S3SJR4,A0A0S3SMP5,A0A0S3STE4,A0A0S3SUQ5,A0A0S3SZI9,A0A0S3T0Y8,A0A0S3T145,A0A0S3T8D5,A0A…	0.00324846	0.0667774	0.27907
GO:0044237	cellular metabolic process	P	151	1073	337	2834	0.448071	0.378617	over	A0A0S3RAR0,NC_030641.1.652.3,NC_030640.1.772.3,A0A0L9THT3,A0A0L9T9P6,A0A0S3RLE1,A0A0S3RGH8,A0A0S3SPS9,A0A0L9TC17,A0A0S3QWG3,A0A0S3S6W7,A0A0S3S851,A0A0L9UIT8,A0A0L9VGE6,NW_016115206.1.12.11,A0A0L9T3U5,A0A0L9TQX2,A0A0L9UQ04,A0A0L9VFR3,A0A0S3RKS6,A0A0S3SQI2,A0A0S3T1U6,NW_016115022.1.1.4,NC_030638.1.1169.10,A0A0S3QWD3,A0A0S3RA67,A0A0S3TC26,A0A0S3REY1,A0A0S3SMT9,A0A0S3S6E6,A0A0S3SUJ9,XM_017555234.1,A0…	A0A0L9USQ9,NC_030640.1.579.7,A0A0L9TG14,A0A0S3R657,A0A0S3RBG6,A0A0S3REU7,NC_030641.1.435.1,A0A0S3S4Y6,NC_030638.1.62.3,A0A0L9TZA3,A0A0L9UL43,A0A0L9VJK4,A0A0S3RAR0,A0A0S3RZ02,A0A0L9VEM9,A0A0L9VPH0,NC_030645.1.752.1,XM_017553865.1,NC_030641.1.652.3,NC_030644.1.936.5,A0A0L9UBW3,A0A0L9UU39,XM_017583221.1,NC_030640.1.772.3,NC_030643.1.732.2,NW_016115049.1.16.2,A0A0S3T652,NW_016114995.1.95.7,A0A0L9TMD2…	0.00325855	0.0667774	0.140727
GO:0043170	macromolecule metabolic process	P	109	738	337	2834	0.323442	0.260409	over	NC_030641.1.652.3,NC_030640.1.772.3,A0A0L9THT3,A0A0L9T9P6,A0A0S3RLE1,A0A0S3RGH8,A0A0S3SPS9,A0A0L9TC17,A0A0S3QWG3,A0A0S3S6W7,A0A0L9UIT8,A0A0L9VGE6,NW_016115206.1.12.11,A0A0L9T3U5,A0A0L9TQX2,A0A0L9UQ04,A0A0L9VFR3,A0A0S3RKS6,A0A0S3SQI2,A0A0S3T1U6,NW_016115022.1.1.4,NC_030638.1.1169.10,A0A0S3QWD3,A0A0S3RA67,A0A0S3TC26,A0A0S3REY1,A0A0S3SMT9,A0A0S3S6E6,A0A0S3TBA8,A0A0L9UIE3,XM_017560368.1,A0A0L9UKR1,NC…	NC_030640.1.579.7,A0A0S3S4Y6,NC_030638.1.62.3,NC_030641.1.652.3,NC_030644.1.936.5,NC_030640.1.772.3,NC_030643.1.732.2,NW_016115049.1.16.2,A0A0S3T652,NW_016114995.1.95.7,A0A0L9TMD2,A0A0S3RSD2,NC_030637.1.277.8,NW_016114995.1.74.3,XM_017550744.1,NC_030645.1.280.27,XM_017574686.1,A0A0L9UYA8,A0A0L9V8N2,NC_030645.1.1185.5,NC_030645.1.590.7,NC_030646.1.560.1,NW_016115005.1.12.1,NC_030646.1.804.4,A0A0L9…	0.00350042	0.0707376	0.147696
GO:0036094	small molecule binding	F	69	435	337	2834	0.204748	0.153493	over	A0A0L9VAK7,A0A0S3RLE1,NC_030637.1.64.3,NC_030638.1.1497.2,NC_030643.1.1320.11,XM_017569832.1,A0A0L9T825,A0A0L9T9P6,A0A0L9TD97,A0A0L9TE86,A0A0L9TXE9,A0A0L9UJ42,A0A0S3RK85,A0A0S3RPC1,A0A0S3RRW6,A0A0S3S0A6,A0A0S3S4B8,A0A0S3TCZ8,NC_021092.1.54.5,NC_030638.1.1482.12,NC_030638.1.1589.1,NC_030639.1.1399.3,NC_030639.1.142.2,NC_030639.1.677.13,NC_030640.1.1323.3,NC_030640.1.772.3,NC_030641.1.1133.19,NC_03…	A0A0L9T4X6,A0A0L9TQH9,A0A0L9TZ60,A0A0L9TZ82,A0A0L9UUV9,A0A0L9V314,A0A0L9V845,A0A0L9VAK7,A0A0L9VD76,A0A0S3R6C0,A0A0S3RC71,A0A0S3RHN8,A0A0S3RLE1,A0A0S3SDL2,A0A0S3SFM8,A0A0S3SGF0,A0A0S3SK03,NC_030637.1.1901.2,NC_030637.1.1904.4,NC_030637.1.244.2,NC_030637.1.418.2,NC_030637.1.64.3,NC_030637.1.996.4,NC_030638.1.1497.2,NC_030638.1.286.3,NC_030639.1.1400.15,NC_030639.1.1485.2,NC_030639.1.777.7,NC_030639…	0.00435194	0.0841584	0.158621
GO:0071826	ribonucleoprotein complex subunit organization	P	13	50	337	2834	0.0385757	0.0176429	over	A0A0L9V401,A0A0S3SNC4,NW_016115092.1.11.3,A0A0L9TC17,A0A0S3R2R1,A0A0S3STE4,A0A0L9THT3,A0A0L9UIT8,A0A0L9VGE6,NW_016115206.1.12.11,A0A0L9TLJ4,NC_030639.1.142.2,A0A0S3SPS9	A0A0L9T5D1,A0A0L9UDN3,A0A0L9V401,A0A0L9VG65,A0A0S3SCN1,A0A0S3SGF0,A0A0S3SNC4,A0A0S3ST19,NC_030639.1.881.5,NW_016115092.1.11.3,XM_017572629.1,A0A0L9T8D9,A0A0L9TC17,A0A0L9TH22,A0A0L9U6Q3,A0A0L9VQV7,A0A0S3R2R1,A0A0S3R9J7,A0A0S3S8Q6,A0A0S3SIR5,A0A0S3SJ02,A0A0S3SJR4,A0A0S3STE4,A0A0S3SUQ5,A0A0S3SZI9,A0A0S3T8D5,NC_030646.1.804.4,A0A0L9THT3,A0A0S3QY89,NC_030644.1.820.8,NW_016115088.1.63.12,NW_016115279.1…	0.00436831	0.0841584	0.26
GO:0022618	ribonucleoprotein complex assembly	P	13	50	337	2834	0.0385757	0.0176429	over	A0A0L9V401,A0A0S3SNC4,NW_016115092.1.11.3,A0A0L9TC17,A0A0S3R2R1,A0A0S3STE4,A0A0L9THT3,A0A0L9UIT8,A0A0L9VGE6,NW_016115206.1.12.11,NC_030639.1.142.2,A0A0S3SPS9,A0A0L9TLJ4	A0A0L9T5D1,A0A0L9UDN3,A0A0L9V401,A0A0L9VG65,A0A0S3SCN1,A0A0S3SGF0,A0A0S3SNC4,A0A0S3ST19,NC_030639.1.881.5,NW_016115092.1.11.3,XM_017572629.1,A0A0L9T8D9,A0A0L9TC17,A0A0L9TH22,A0A0L9U6Q3,A0A0L9VQV7,A0A0S3R2R1,A0A0S3R9J7,A0A0S3S8Q6,A0A0S3SIR5,A0A0S3SJ02,A0A0S3SJR4,A0A0S3STE4,A0A0S3SUQ5,A0A0S3SZI9,A0A0S3T8D5,NC_030646.1.804.4,A0A0L9THT3,A0A0S3QY89,NC_030644.1.820.8,NW_016115088.1.63.12,NW_016115279.1…	0.00436831	0.0841584	0.26
GO:0030117	membrane coat	C	7	19	337	2834	0.0207715	0.0067043	over	NC_030643.1.163.8,NC_030645.1.661.8,NC_030644.1.423.2,NC_030644.1.928.2,NW_016115068.1.22.2,NC_030638.1.1513.5,NW_016115056.1.21.5	NC_030643.1.163.8,NC_030645.1.661.8,A0A0L9T9T9,A0A0S3S4G6,NC_030638.1.693.1,NC_030640.1.676.1,NC_030643.1.972.10,NC_030644.1.423.2,NC_030644.1.928.2,NW_016115068.1.22.2,A0A0L9VU73,NC_030638.1.1513.5,NC_030639.1.671.7,A0A0L9USF9,A0A0S3SE93,NC_030641.1.408.3,NW_016115056.1.21.5,NC_030642.1.212.5,XM_017569327.1	0.00445374	0.0841584	0.368421
GO:0048475	coated membrane	C	7	19	337	2834	0.0207715	0.0067043	over	NC_030644.1.423.2,NC_030644.1.928.2,NW_016115068.1.22.2,NC_030638.1.1513.5,NC_030643.1.163.8,NC_030645.1.661.8,NW_016115056.1.21.5	NC_030642.1.212.5,XM_017569327.1,A0A0L9T9T9,A0A0S3S4G6,NC_030638.1.693.1,NC_030640.1.676.1,NC_030643.1.972.10,NC_030644.1.423.2,NC_030644.1.928.2,NW_016115068.1.22.2,A0A0L9VU73,NC_030638.1.1513.5,NC_030639.1.671.7,NC_030643.1.163.8,NC_030645.1.661.8,A0A0L9USF9,A0A0S3SE93,NC_030641.1.408.3,NW_016115056.1.21.5	0.00445374	0.0841584	0.368421
GO:0097367	carbohydrate derivative binding	F	49	290	337	2834	0.145401	0.102329	over	A0A0L9T825,A0A0L9T9P6,A0A0L9TD97,A0A0L9TE86,A0A0L9TXE9,A0A0L9UJ42,A0A0S3RK85,A0A0S3RPC1,A0A0S3RRW6,A0A0S3S0A6,A0A0S3S4B8,A0A0S3TCZ8,NC_021092.1.54.5,NC_030638.1.1482.12,NC_030638.1.1589.1,NC_030639.1.1399.3,NC_030639.1.142.2,NC_030639.1.677.13,NC_030640.1.1323.3,NC_030640.1.772.3,NC_030641.1.1133.19,NC_030642.1.42.15,NC_030642.1.654.6,NC_030643.1.703.66,NC_030646.1.567.14,NC_030647.1.61.139,NW_01…	A0A0L9T4B0,A0A0L9T6I0,A0A0L9T825,A0A0L9T9P6,A0A0L9TAR6,A0A0L9TD97,A0A0L9TDG2,A0A0L9TE86,A0A0L9TI66,A0A0L9TID2,A0A0L9TM92,A0A0L9TMD2,A0A0L9TMK8,A0A0L9TQG0,A0A0L9TRJ6,A0A0L9TRX5,A0A0L9TRY5,A0A0L9TTE4,A0A0L9TV86,A0A0L9TXE9,A0A0L9TZ45,A0A0L9U9B0,A0A0L9UI08,A0A0L9UJ42,A0A0L9UMC0,A0A0L9UU23,A0A0L9UWD6,A0A0L9UY19,A0A0L9V939,A0A0L9VA17,A0A0L9VBU1,A0A0L9VCR2,A0A0L9VF22,A0A0L9VGR8,A0A0L9VH11,A0A0L9VNT5,A0A…	0.00489744	0.091356	0.168966
GO:0032553	ribonucleotide binding	F	48	284	337	2834	0.142433	0.100212	over	A0A0L9T825,A0A0L9T9P6,A0A0L9TD97,A0A0L9TE86,A0A0L9TXE9,A0A0L9UJ42,A0A0S3RK85,A0A0S3RPC1,A0A0S3RRW6,A0A0S3S0A6,A0A0S3S4B8,A0A0S3TCZ8,NC_021092.1.54.5,NC_030638.1.1482.12,NC_030638.1.1589.1,NC_030639.1.1399.3,NC_030639.1.142.2,NC_030639.1.677.13,NC_030640.1.1323.3,NC_030640.1.772.3,NC_030641.1.1133.19,NC_030642.1.42.15,NC_030642.1.654.6,NC_030643.1.703.66,NC_030646.1.567.14,NC_030647.1.61.139,NW_01…	A0A0L9T4B0,A0A0L9T6I0,A0A0L9T825,A0A0L9T9P6,A0A0L9TAR6,A0A0L9TD97,A0A0L9TDG2,A0A0L9TE86,A0A0L9TI66,A0A0L9TID2,A0A0L9TM92,A0A0L9TMD2,A0A0L9TMK8,A0A0L9TQG0,A0A0L9TRJ6,A0A0L9TRX5,A0A0L9TRY5,A0A0L9TTE4,A0A0L9TV86,A0A0L9TXE9,A0A0L9TZ45,A0A0L9U9B0,A0A0L9UI08,A0A0L9UJ42,A0A0L9UMC0,A0A0L9UU23,A0A0L9UWD6,A0A0L9UY19,A0A0L9V939,A0A0L9VA17,A0A0L9VBU1,A0A0L9VCR2,A0A0L9VF22,A0A0L9VGR8,A0A0L9VH11,A0A0L9VNT5,A0A…	0.00532727	0.0981161	0.169014
GO:0071704	organic substance metabolic process	P	161	1168	337	2834	0.477745	0.412138	over	NC_030641.1.652.3,NC_030640.1.772.3,A0A0L9THT3,A0A0L9T9P6,A0A0S3RLE1,A0A0S3RGH8,A0A0S3SPS9,A0A0L9TC17,A0A0S3QWG3,A0A0S3S6W7,A0A0S3S851,A0A0L9UIT8,A0A0L9VGE6,NW_016115206.1.12.11,A0A0L9T3U5,A0A0L9TQX2,A0A0L9UQ04,A0A0L9VFR3,A0A0S3RKS6,A0A0S3SQI2,A0A0S3T1U6,NW_016115022.1.1.4,NC_030638.1.1169.10,A0A0S3QWD3,A0A0S3RA67,A0A0S3TC26,A0A0S3QYL6,A0A0S3RZ36,A0A0S3TCM9,XM_017554171.1,XM_017555682.1,XM_017566…	A0A0L9USQ9,NC_030640.1.579.7,A0A0S3R657,A0A0S3RBG6,A0A0S3REU7,NC_030641.1.435.1,A0A0S3S4Y6,NC_030638.1.62.3,A0A0L9VEM9,A0A0L9VPH0,NC_030645.1.752.1,XM_017553865.1,NC_030641.1.652.3,NC_030644.1.936.5,A0A0L9UBW3,A0A0L9UU39,XM_017583221.1,NC_030640.1.772.3,NC_030643.1.732.2,NW_016115049.1.16.2,A0A0S3T652,NW_016114995.1.95.7,A0A0L9TMD2,A0A0S3RSD2,NC_030637.1.277.8,NW_016114995.1.74.3,XM_017550744.1,N…	0.00560316	0.101907	0.137842
GO:0000139	Golgi membrane	C	5	11	337	2834	0.0148368	0.00388144	over	A0A0L9UG96,A0A0S3R5D5,NC_030644.1.423.2,NC_030644.1.928.2,NW_016115068.1.22.2	A0A0L9UG96,A0A0L9VQF7,A0A0L9VS46,A0A0S3R5D5,NC_030640.1.676.1,NC_030643.1.972.10,NC_030644.1.423.2,NC_030644.1.928.2,NC_030646.1.1224.2,NC_030646.1.36.3,NW_016115068.1.22.2	0.00579763	0.102813	0.454545
GO:0000302	response to reactive oxygen species	P	5	11	337	2834	0.0148368	0.00388144	over	A0A0L9VCX3,NC_030637.1.1703.10,NC_030643.1.618.10,NC_030645.1.884.31,A0A0L9UKR1	A0A0L9V6L8,A0A0L9VCM2,A0A0L9VCX3,A0A0S3REM2,NC_030637.1.1703.10,NC_030642.1.197.4,XM_017584908.1,NC_030643.1.618.10,NC_030645.1.884.31,A0A0L9UKR1,A0A0S3RHC1	0.00579763	0.102813	0.454545
GO:0035639	purine ribonucleoside triphosphate binding	F	46	271	337	2834	0.136499	0.0956246	over	A0A0L9T825,A0A0L9T9P6,A0A0L9TD97,A0A0L9TE86,A0A0L9TXE9,A0A0L9UJ42,A0A0S3RK85,A0A0S3RPC1,A0A0S3RRW6,A0A0S3S0A6,A0A0S3S4B8,A0A0S3TCZ8,NC_021092.1.54.5,NC_030638.1.1482.12,NC_030638.1.1589.1,NC_030639.1.1399.3,NC_030639.1.142.2,NC_030639.1.677.13,NC_030640.1.1323.3,NC_030640.1.772.3,NC_030641.1.1133.19,NC_030642.1.42.15,NC_030642.1.654.6,NC_030643.1.703.66,NC_030646.1.567.14,NC_030647.1.61.139,NW_01…	A0A0L9T4B0,A0A0L9T6I0,A0A0L9T825,A0A0L9T9P6,A0A0L9TAR6,A0A0L9TD97,A0A0L9TDG2,A0A0L9TE86,A0A0L9TI66,A0A0L9TID2,A0A0L9TM92,A0A0L9TMD2,A0A0L9TMK8,A0A0L9TQG0,A0A0L9TRJ6,A0A0L9TRX5,A0A0L9TRY5,A0A0L9TTE4,A0A0L9TV86,A0A0L9TXE9,A0A0L9TZ45,A0A0L9U9B0,A0A0L9UI08,A0A0L9UJ42,A0A0L9UMC0,A0A0L9UU23,A0A0L9UWD6,A0A0L9UY19,A0A0L9V939,A0A0L9VA17,A0A0L9VBU1,A0A0L9VCR2,A0A0L9VF22,A0A0L9VGR8,A0A0L9VH11,A0A0L9VNT5,A0A…	0.00586492	0.102813	0.169742
GO:0018196	peptidyl-asparagine modification	P	3	4	337	2834	0.00890208	0.00141143	over	A0A0S3TBM4,NC_030641.1.242.3,XM_017577882.1	A0A0S3TBM4,NC_030641.1.242.3,NC_030645.1.894.5,XM_017577882.1	0.00608273	0.104122	0.75
GO:0018279	protein N-linked glycosylation via asparagine	P	3	4	337	2834	0.00890208	0.00141143	over	A0A0S3TBM4,NC_030641.1.242.3,XM_017577882.1	A0A0S3TBM4,NC_030641.1.242.3,NC_030645.1.894.5,XM_017577882.1	0.00608273	0.104122	0.75
GO:0005488	binding	F	156	1130	337	2834	0.462908	0.39873	over	A0A0L9T825,A0A0S3R2I3,A0A0S3RK85,NC_030637.1.1115.6,NC_030643.1.703.66,A0A0L9UG96,A0A0L9VAK7,A0A0S3RLE1,NC_030637.1.64.3,NC_030638.1.1497.2,NC_030643.1.1320.11,XM_017569832.1,A0A0L9TWR0,A0A0S3SMT9,A0A0S3SSI5,A0A0S3SUJ9,A0A0S3TB82,NC_030643.1.233.2,A0A0L9UVU7,NC_030637.1.351.4,XM_017555234.1,A0A0L9T9P6,A0A0S3RPC1,NC_030639.1.142.2,NC_030640.1.1323.3,A0A0L9UIE3,NC_030646.1.1198.6,A0A0S3TBA8,A0A0L9T…	A0A0L9T825,A0A0L9TY25,A0A0L9U150,A0A0L9U7G2,A0A0S3QWJ9,A0A0S3QZ30,A0A0S3R2I3,A0A0S3RHC1,A0A0S3RK85,A0A0S3RQJ5,A0A0S3RU39,A0A0S3S163,A0A0S3S1J8,A0A0S3S8Y0,A0A0S3SB68,A0A0S3SCA1,A0A0S3SHK4,A0A0S3SQ23,A0A0S3SXD5,NC_030637.1.1114.1,NC_030637.1.1115.6,NC_030637.1.222.3,NC_030638.1.262.4,NC_030642.1.825.1,NC_030643.1.703.66,NC_030644.1.268.23,NC_030645.1.696.13,NC_030646.1.932.46,NW_016114995.1.74.3,NW…	0.00637113	0.107791	0.138053
GO:0032555	purine ribonucleotide binding	F	46	274	337	2834	0.136499	0.0966831	over	A0A0L9T825,A0A0L9T9P6,A0A0L9TD97,A0A0L9TE86,A0A0L9TXE9,A0A0L9UJ42,A0A0S3RK85,A0A0S3RPC1,A0A0S3RRW6,A0A0S3S0A6,A0A0S3S4B8,A0A0S3TCZ8,NC_021092.1.54.5,NC_030638.1.1482.12,NC_030638.1.1589.1,NC_030639.1.1399.3,NC_030639.1.142.2,NC_030639.1.677.13,NC_030640.1.1323.3,NC_030640.1.772.3,NC_030641.1.1133.19,NC_030642.1.42.15,NC_030642.1.654.6,NC_030643.1.703.66,NC_030646.1.567.14,NC_030647.1.61.139,NW_01…	A0A0L9T4B0,A0A0L9T6I0,A0A0L9T825,A0A0L9T9P6,A0A0L9TAR6,A0A0L9TD97,A0A0L9TDG2,A0A0L9TE86,A0A0L9TI66,A0A0L9TID2,A0A0L9TM92,A0A0L9TMD2,A0A0L9TMK8,A0A0L9TQG0,A0A0L9TRJ6,A0A0L9TRX5,A0A0L9TRY5,A0A0L9TTE4,A0A0L9TV86,A0A0L9TXE9,A0A0L9TZ45,A0A0L9U9B0,A0A0L9UI08,A0A0L9UJ42,A0A0L9UMC0,A0A0L9UU23,A0A0L9UWD6,A0A0L9UY19,A0A0L9V939,A0A0L9VA17,A0A0L9VBU1,A0A0L9VCR2,A0A0L9VF22,A0A0L9VGR8,A0A0L9VH11,A0A0L9VNT5,A0A…	0.00724761	0.12121	0.167883
GO:0006888	ER to Golgi vesicle-mediated transport	P	6	16	337	2834	0.0178042	0.00564573	over	A0A0L9UG96,A0A0L9UQE4,A0A0S3R5D5,NC_030638.1.1513.5,NC_030644.1.423.2,NW_016115068.1.22.2	A0A0L9T9T9,A0A0L9UG96,A0A0L9UQE4,A0A0L9VQF7,A0A0L9VS46,A0A0L9VU73,A0A0S3R5D5,A0A0S3S4G6,A0A0S3T7S8,NC_030637.1.1956.2,NC_030638.1.1513.5,NC_030639.1.671.7,NC_030644.1.423.2,NW_016115068.1.22.2,XM_017550609.1,XM_017561949.1	0.00764424	0.126391	0.375
GO:0008152	metabolic process	P	196	1470	337	2834	0.581602	0.518701	over	A0A0S3RAR0,NC_030641.1.652.3,NC_030640.1.772.3,A0A0L9THT3,A0A0L9T9P6,A0A0S3RLE1,A0A0S3RGH8,A0A0S3SPS9,A0A0L9TC17,A0A0S3QWG3,A0A0S3S6W7,A0A0S3S851,A0A0L9UIT8,A0A0L9VGE6,NW_016115206.1.12.11,A0A0L9T3U5,A0A0L9TQX2,A0A0L9UQ04,A0A0L9VFR3,A0A0S3RKS6,A0A0S3SQI2,A0A0S3T1U6,NW_016115022.1.1.4,NC_030638.1.1169.10,A0A0S3QWD3,A0A0S3RA67,A0A0S3TC26,A0A0S3QYL6,A0A0S3RZ36,A0A0S3TCM9,XM_017554171.1,XM_017555682.…	A0A0L9USQ9,NC_030640.1.579.7,A0A0L9TG14,A0A0S3R657,A0A0S3RBG6,A0A0S3REU7,NC_030641.1.435.1,A0A0S3S4Y6,NC_030638.1.62.3,A0A0L9TZA3,A0A0L9UL43,A0A0L9VJK4,A0A0S3RAR0,A0A0S3RZ02,A0A0L9VEM9,A0A0L9VPH0,NC_030645.1.752.1,XM_017553865.1,NC_030641.1.652.3,NC_030644.1.936.5,A0A0L9UBW3,A0A0L9UU39,XM_017583221.1,NC_030640.1.772.3,NC_030643.1.732.2,NW_016115049.1.16.2,A0A0S3T652,NW_016114995.1.95.7,A0A0L9TMD2…	0.00800106	0.130804	0.133333
GO:0017076	purine nucleotide binding	F	46	276	337	2834	0.136499	0.0973888	over	A0A0L9T825,A0A0L9T9P6,A0A0L9TD97,A0A0L9TE86,A0A0L9TXE9,A0A0L9UJ42,A0A0S3RK85,A0A0S3RPC1,A0A0S3RRW6,A0A0S3S0A6,A0A0S3S4B8,A0A0S3TCZ8,NC_021092.1.54.5,NC_030638.1.1482.12,NC_030638.1.1589.1,NC_030639.1.1399.3,NC_030639.1.142.2,NC_030639.1.677.13,NC_030640.1.1323.3,NC_030640.1.772.3,NC_030641.1.1133.19,NC_030642.1.42.15,NC_030642.1.654.6,NC_030643.1.703.66,NC_030646.1.567.14,NC_030647.1.61.139,NW_01…	A0A0L9UCE6,NC_030643.1.761.2,A0A0L9T4B0,A0A0L9T6I0,A0A0L9T825,A0A0L9T9P6,A0A0L9TAR6,A0A0L9TD97,A0A0L9TDG2,A0A0L9TE86,A0A0L9TI66,A0A0L9TID2,A0A0L9TM92,A0A0L9TMD2,A0A0L9TMK8,A0A0L9TQG0,A0A0L9TRJ6,A0A0L9TRX5,A0A0L9TRY5,A0A0L9TTE4,A0A0L9TV86,A0A0L9TXE9,A0A0L9TZ45,A0A0L9U9B0,A0A0L9UI08,A0A0L9UJ42,A0A0L9UMC0,A0A0L9UU23,A0A0L9UWD6,A0A0L9UY19,A0A0L9V939,A0A0L9VA17,A0A0L9VBU1,A0A0L9VCR2,A0A0L9VF22,A0A0L9V…	0.00831506	0.13313	0.166667
GO:0016765	transferase activity, transferring alkyl or aryl (other than methyl) groups	F	7	21	337	2834	0.0207715	0.00741002	over	A0A0L9V9U9,A0A0L9VGC5,A0A0S3R9Q8,A0A0S3RVB5,XM_017551604.1,NC_030639.1.677.13,A0A0S3RS73	NC_030643.1.1125.1,NW_016114908.1.2.5,A0A0L9VEY1,A0A0L9U839,A0A0L9V9U9,A0A0L9VGC5,A0A0L9VQD0,A0A0S3R9Q8,A0A0S3RJJ3,A0A0S3RVB5,A0A0S3RZP8,A0A0S3SLB3,A0A0S3SUA3,NC_030637.1.1023.2,NC_030639.1.1223.5,XM_017551604.1,NC_030639.1.677.13,XM_017554666.1,NC_030642.1.269.2,NW_016115030.1.27.2,A0A0S3RS73	0.00832632	0.13313	0.333333
GO:0006487	protein N-linked glycosylation	P	4	8	337	2834	0.0118694	0.00282287	over	A0A0S3TBM4,NC_030641.1.242.3,XM_017577882.1,A0A0L9TI48	A0A0S3TBM4,NC_030641.1.242.3,NC_030645.1.894.5,XM_017577882.1,A0A0L9TI48,A0A0S3SRB1,NC_030637.1.1361.4,NC_030637.1.1399.5	0.00930136	0.147103	0.5
GO:0042273	ribosomal large subunit biogenesis	P	9	32	337	2834	0.0267062	0.0112915	over	A0A0L9V401,A0A0S3SNC4,NW_016115092.1.11.3,A0A0S3SPS9,A0A0L9T3U5,A0A0L9UQ04,A0A0L9VFR3,A0A0S3SPQ2,XM_017557876.1	A0A0L9T5D1,A0A0L9UDN3,A0A0L9V401,A0A0L9VG65,A0A0S3SCN1,A0A0S3SGF0,A0A0S3SNC4,A0A0S3ST19,NC_030639.1.881.5,NW_016115092.1.11.3,XM_017572629.1,A0A0L9UX38,A0A0S3SRE5,XM_017565086.1,XM_017568476.1,A0A0L9TTQ3,A0A0L9V7K5,A0A0L9V854,A0A0S3S6F3,A0A0S3SGW2,A0A0S3SPS9,NC_030639.1.1593.1,XM_017573721.1,A0A0L9T3U5,A0A0L9UQ04,A0A0L9VFR3,A0A0S3R6X5,A0A0S3RPA3,A0A0S3SPQ2,A0A0S3SSB1,XM_017557876.1,XM_017574862.1	0.00987426	0.154484	0.28125
GO:0005794	Golgi apparatus	C	12	49	337	2834	0.0356083	0.01729	over	A0A0L9UG96,A0A0S3R5D5,NC_030644.1.423.2,NC_030644.1.928.2,NW_016115068.1.22.2,A0A0L9UYN2,NC_030638.1.1513.5,NC_030643.1.163.8,NC_030645.1.661.8,A0A0L9U6N9,A0A0S3RZV9,NC_030641.1.242.3	A0A0L9UG96,A0A0L9VQF7,A0A0L9VS46,A0A0S3R5D5,NC_030640.1.676.1,NC_030643.1.972.10,NC_030644.1.423.2,NC_030644.1.928.2,NC_030646.1.1224.2,NC_030646.1.36.3,NW_016115068.1.22.2,A0A0L9VDT7,XM_017556375.1,A0A0L9TG13,NC_030637.1.1274.5,A0A0L9T9T9,A0A0S3S4G6,NC_030638.1.693.1,A0A0L9TXL3,A0A0L9UYN2,A0A0S3SKU5,NC_030638.1.811.3,NW_016152177.1.1.1,A0A0S3T7S8,NC_030637.1.1956.2,XM_017561949.1,A0A0S3RI79,NC_0…	0.0101016	0.15636	0.244898
GO:0044238	primary metabolic process	P	151	1101	337	2834	0.448071	0.388497	over	NC_030641.1.652.3,NC_030640.1.772.3,A0A0L9THT3,A0A0L9T9P6,A0A0S3RLE1,A0A0S3RGH8,A0A0S3SPS9,A0A0L9TC17,A0A0S3QWG3,A0A0S3S6W7,A0A0S3S851,A0A0L9UIT8,A0A0L9VGE6,NW_016115206.1.12.11,A0A0L9T3U5,A0A0L9TQX2,A0A0L9UQ04,A0A0L9VFR3,A0A0S3RKS6,A0A0S3SQI2,A0A0S3T1U6,NW_016115022.1.1.4,NC_030638.1.1169.10,A0A0S3QWD3,A0A0S3RA67,A0A0S3TC26,A0A0S3QYL6,A0A0S3RZ36,A0A0S3TCM9,XM_017554171.1,XM_017555682.1,XM_017566…	A0A0L9USQ9,NC_030640.1.579.7,A0A0S3R657,A0A0S3S4Y6,NC_030638.1.62.3,A0A0L9VEM9,A0A0L9VPH0,NC_030645.1.752.1,XM_017553865.1,NC_030641.1.652.3,NC_030644.1.936.5,A0A0L9UBW3,A0A0L9UU39,XM_017583221.1,NC_030640.1.772.3,NC_030643.1.732.2,NW_016115049.1.16.2,A0A0S3T652,NW_016114995.1.95.7,A0A0L9TMD2,A0A0S3RSD2,NC_030637.1.277.8,NW_016114995.1.74.3,XM_017550744.1,NC_030645.1.280.27,XM_017574686.1,A0A0L9U…	0.0102194	0.15636	0.137148
GO:0006749	glutathione metabolic process	P	6	17	337	2834	0.0178042	0.00599859	over	A0A0L9V9U9,A0A0L9VGC5,A0A0S3R9Q8,A0A0S3RVB5,XM_017551604.1,XM_017553265.1	A0A0L9TV86,XM_017586493.1,A0A0L9U839,A0A0L9V9U9,A0A0L9VGC5,A0A0L9VQD0,A0A0S3R9Q8,A0A0S3RJJ3,A0A0S3RVB5,A0A0S3RZP8,A0A0S3S0U3,A0A0S3SLB3,A0A0S3SUA3,NC_030637.1.1023.2,NC_030638.1.1077.2,XM_017551604.1,XM_017553265.1	0.0106554	0.15636	0.352941
GO:0030662	coated vesicle membrane	C	6	17	337	2834	0.0178042	0.00599859	over	NC_030638.1.1513.5,NC_030643.1.163.8,NC_030645.1.661.8,NC_030644.1.423.2,NC_030644.1.928.2,NW_016115068.1.22.2	A0A0L9VQF7,A0A0S3T7S8,NC_030637.1.1956.2,XM_017561949.1,A0A0L9VU73,NC_030638.1.1513.5,NC_030639.1.671.7,NC_030643.1.163.8,NC_030645.1.661.8,A0A0L9T9T9,A0A0S3S4G6,NC_030638.1.693.1,NC_030640.1.676.1,NC_030643.1.972.10,NC_030644.1.423.2,NC_030644.1.928.2,NW_016115068.1.22.2	0.0106554	0.15636	0.352941
GO:0012506	vesicle membrane	C	6	17	337	2834	0.0178042	0.00599859	over	NC_030638.1.1513.5,NC_030643.1.163.8,NC_030645.1.661.8,NC_030644.1.423.2,NC_030644.1.928.2,NW_016115068.1.22.2	A0A0L9VQF7,A0A0S3T7S8,NC_030637.1.1956.2,XM_017561949.1,A0A0L9VU73,NC_030638.1.1513.5,NC_030639.1.671.7,NC_030643.1.163.8,NC_030645.1.661.8,A0A0L9T9T9,A0A0S3S4G6,NC_030638.1.693.1,NC_030640.1.676.1,NC_030643.1.972.10,NC_030644.1.423.2,NC_030644.1.928.2,NW_016115068.1.22.2	0.0106554	0.15636	0.352941
GO:0030659	cytoplasmic vesicle membrane	C	6	17	337	2834	0.0178042	0.00599859	over	NC_030638.1.1513.5,NC_030643.1.163.8,NC_030645.1.661.8,NC_030644.1.423.2,NC_030644.1.928.2,NW_016115068.1.22.2	A0A0L9VQF7,A0A0S3T7S8,NC_030637.1.1956.2,XM_017561949.1,A0A0L9VU73,NC_030638.1.1513.5,NC_030639.1.671.7,NC_030643.1.163.8,NC_030645.1.661.8,A0A0L9T9T9,A0A0S3S4G6,NC_030638.1.693.1,NC_030640.1.676.1,NC_030643.1.972.10,NC_030644.1.423.2,NC_030644.1.928.2,NW_016115068.1.22.2	0.0106554	0.15636	0.352941
GO:1901265	nucleoside phosphate binding	F	61	391	337	2834	0.181009	0.137968	over	A0A0L9VAK7,A0A0S3RLE1,NC_030637.1.64.3,NC_030638.1.1497.2,NC_030643.1.1320.11,XM_017569832.1,A0A0L9T825,A0A0L9T9P6,A0A0L9TD97,A0A0L9TE86,A0A0L9TXE9,A0A0L9UJ42,A0A0S3RK85,A0A0S3RPC1,A0A0S3RRW6,A0A0S3S0A6,A0A0S3S4B8,A0A0S3TCZ8,NC_021092.1.54.5,NC_030638.1.1482.12,NC_030638.1.1589.1,NC_030639.1.1399.3,NC_030639.1.142.2,NC_030639.1.677.13,NC_030640.1.1323.3,NC_030640.1.772.3,NC_030641.1.1133.19,NC_03…	A0A0L9T4X6,A0A0L9TQH9,A0A0L9TZ60,A0A0L9TZ82,A0A0L9UUV9,A0A0L9V314,A0A0L9V845,A0A0L9VAK7,A0A0L9VD76,A0A0S3R6C0,A0A0S3RC71,A0A0S3RHN8,A0A0S3RLE1,A0A0S3SDL2,A0A0S3SFM8,A0A0S3SGF0,A0A0S3SK03,NC_030637.1.1901.2,NC_030637.1.1904.4,NC_030637.1.244.2,NC_030637.1.418.2,NC_030637.1.64.3,NC_030637.1.996.4,NC_030638.1.1497.2,NC_030638.1.286.3,NC_030639.1.1400.15,NC_030639.1.1485.2,NC_030639.1.777.7,NC_030639…	0.0108538	0.15636	0.15601
GO:0000166	nucleotide binding	F	61	391	337	2834	0.181009	0.137968	over	A0A0L9T825,A0A0L9T9P6,A0A0L9TD97,A0A0L9TE86,A0A0L9TXE9,A0A0L9UJ42,A0A0S3RK85,A0A0S3RPC1,A0A0S3RRW6,A0A0S3S0A6,A0A0S3S4B8,A0A0S3TCZ8,NC_021092.1.54.5,NC_030638.1.1482.12,NC_030638.1.1589.1,NC_030639.1.1399.3,NC_030639.1.142.2,NC_030639.1.677.13,NC_030640.1.1323.3,NC_030640.1.772.3,NC_030641.1.1133.19,NC_030642.1.42.15,NC_030642.1.654.6,NC_030643.1.703.66,NC_030646.1.567.14,NC_030647.1.61.139,NW_01…	A0A0L9UCE6,NC_030643.1.761.2,A0A0L9T4B0,A0A0L9T6I0,A0A0L9T825,A0A0L9T9P6,A0A0L9TAR6,A0A0L9TD97,A0A0L9TDG2,A0A0L9TE86,A0A0L9TI66,A0A0L9TID2,A0A0L9TM92,A0A0L9TMD2,A0A0L9TMK8,A0A0L9TQG0,A0A0L9TRJ6,A0A0L9TRX5,A0A0L9TRY5,A0A0L9TTE4,A0A0L9TV86,A0A0L9TXE9,A0A0L9TZ45,A0A0L9U9B0,A0A0L9UI08,A0A0L9UJ42,A0A0L9UMC0,A0A0L9UU23,A0A0L9UWD6,A0A0L9UY19,A0A0L9V939,A0A0L9VA17,A0A0L9VBU1,A0A0L9VCR2,A0A0L9VF22,A0A0L9V…	0.0108538	0.15636	0.15601
GO:0022607	cellular component assembly	P	19	94	337	2834	0.0563798	0.0331687	over	A0A0L9V401,A0A0S3SNC4,NW_016115092.1.11.3,A0A0L9TC17,A0A0S3R2R1,A0A0S3STE4,A0A0L9THT3,A0A0L9UIT8,A0A0L9VGE6,NW_016115206.1.12.11,A0A0L9VS04,A0A0S3RA67,A0A0L9V7K1,NC_030642.1.68.2,A0A0L9TLJ4,NC_030639.1.142.2,A0A0S3SPS9,A0A0S3R0N9,A0A0S3SDF9	A0A0L9T5D1,A0A0L9UDN3,A0A0L9V401,A0A0L9VG65,A0A0S3SCN1,A0A0S3SGF0,A0A0S3SNC4,A0A0S3ST19,NC_030639.1.881.5,NW_016115092.1.11.3,XM_017572629.1,A0A0L9T8D9,A0A0L9TC17,A0A0L9TH22,A0A0L9U6Q3,A0A0L9VQV7,A0A0S3R2R1,A0A0S3R9J7,A0A0S3S8Q6,A0A0S3SIR5,A0A0S3SJ02,A0A0S3SJR4,A0A0S3STE4,A0A0S3SUQ5,A0A0S3SZI9,A0A0S3T8D5,A0A0L9TG14,NC_030646.1.804.4,A0A0L9THT3,A0A0S3QY89,NC_030644.1.820.8,NW_016115088.1.63.12,NW_…	0.0126467	0.171976	0.202128
GO:0004364	glutathione transferase activity	F	5	13	337	2834	0.0148368	0.00458716	over	A0A0L9V9U9,A0A0L9VGC5,A0A0S3R9Q8,A0A0S3RVB5,XM_017551604.1	A0A0L9U839,A0A0L9V9U9,A0A0L9VGC5,A0A0L9VQD0,A0A0S3R9Q8,A0A0S3RJJ3,A0A0S3RVB5,A0A0S3RZP8,A0A0S3SLB3,A0A0S3SUA3,NC_030637.1.1023.2,NC_030639.1.1223.5,XM_017551604.1	0.0132017	0.171976	0.384615
GO:0006807	nitrogen compound metabolic process	P	128	921	337	2834	0.379822	0.324982	over	NC_030641.1.652.3,NC_030640.1.772.3,A0A0L9THT3,A0A0L9T9P6,A0A0S3RLE1,A0A0S3RGH8,A0A0S3SPS9,A0A0L9TC17,A0A0S3QWG3,A0A0S3S6W7,A0A0L9UIT8,A0A0L9VGE6,NW_016115206.1.12.11,A0A0L9T3U5,A0A0L9TQX2,A0A0L9UQ04,A0A0L9VFR3,A0A0S3RKS6,A0A0S3SQI2,A0A0S3T1U6,NW_016115022.1.1.4,NC_030638.1.1169.10,A0A0S3QWD3,A0A0S3RA67,A0A0S3TC26,A0A0L9TWR0,A0A0L9UJ42,A0A0S3SGH8,A0A0S3TB82,A0A0S3TCZ8,NC_030643.1.411.1,A0A0L9TF45…	NC_030640.1.579.7,A0A0S3R657,A0A0S3RBG6,A0A0S3REU7,NC_030641.1.435.1,A0A0S3S4Y6,NC_030638.1.62.3,A0A0L9VEM9,A0A0L9VPH0,NC_030645.1.752.1,XM_017553865.1,NC_030641.1.652.3,NC_030644.1.936.5,A0A0L9UBW3,A0A0L9UU39,XM_017583221.1,NC_030640.1.772.3,NC_030643.1.732.2,NW_016115049.1.16.2,A0A0S3T652,NW_016114995.1.95.7,A0A0L9TMD2,A0A0S3RSD2,NC_030637.1.277.8,NW_016114995.1.74.3,XM_017550744.1,NC_030645.1.…	0.013604	0.171976	0.138979
GO:0004096	catalase activity	F	2	2	337	2834	0.00593472	0.000705716	over	NC_030643.1.618.10,NC_030645.1.884.31	NC_030643.1.618.10,NC_030645.1.884.31	0.0141034	0.171976	1
GO:0070189	kynurenine metabolic process	P	2	2	337	2834	0.00593472	0.000705716	over	A0A0S3SM90,A0A0L9UFV2	A0A0S3SM90,A0A0L9UFV2	0.0141034	0.171976	1
GO:0012510	trans-Golgi network transport vesicle membrane	C	2	2	337	2834	0.00593472	0.000705716	over	NC_030643.1.163.8,NC_030645.1.661.8	NC_030643.1.163.8,NC_030645.1.661.8	0.0141034	0.171976	1
GO:1902626	assembly of large subunit precursor of preribosome	P	2	2	337	2834	0.00593472	0.000705716	over	A0A0S3SPS9,NW_016115092.1.11.3	A0A0S3SPS9,NW_016115092.1.11.3	0.0141034	0.171976	1
GO:0030132	clathrin coat of coated pit	C	2	2	337	2834	0.00593472	0.000705716	over	NC_030643.1.163.8,NC_030645.1.661.8	NC_030643.1.163.8,NC_030645.1.661.8	0.0141034	0.171976	1
GO:0042537	benzene-containing compound metabolic process	P	2	2	337	2834	0.00593472	0.000705716	over	A0A0S3SM90,A0A0L9UFV2	A0A0S3SM90,A0A0L9UFV2	0.0141034	0.171976	1
GO:1901264	carbohydrate derivative transport	P	2	2	337	2834	0.00593472	0.000705716	over	NW_016114975.1.132.1,A0A0L9TY99	NW_016114975.1.132.1,A0A0L9TY99	0.0141034	0.171976	1
GO:0098589	membrane region	C	2	2	337	2834	0.00593472	0.000705716	over	NC_030643.1.163.8,NC_030645.1.661.8	NC_030643.1.163.8,NC_030645.1.661.8	0.0141034	0.171976	1
GO:0005905	clathrin-coated pit	C	2	2	337	2834	0.00593472	0.000705716	over	NC_030643.1.163.8,NC_030645.1.661.8	NC_030643.1.163.8,NC_030645.1.661.8	0.0141034	0.171976	1
GO:0030125	clathrin vesicle coat	C	2	2	337	2834	0.00593472	0.000705716	over	NC_030643.1.163.8,NC_030645.1.661.8	NC_030643.1.163.8,NC_030645.1.661.8	0.0141034	0.171976	1
GO:0030130	clathrin coat of trans-Golgi network vesicle	C	2	2	337	2834	0.00593472	0.000705716	over	NC_030643.1.163.8,NC_030645.1.661.8	NC_030643.1.163.8,NC_030645.1.661.8	0.0141034	0.171976	1
GO:0030140	trans-Golgi network transport vesicle	C	2	2	337	2834	0.00593472	0.000705716	over	NC_030643.1.163.8,NC_030645.1.661.8	NC_030643.1.163.8,NC_030645.1.661.8	0.0141034	0.171976	1
GO:0030665	clathrin-coated vesicle membrane	C	2	2	337	2834	0.00593472	0.000705716	over	NC_030643.1.163.8,NC_030645.1.661.8	NC_030643.1.163.8,NC_030645.1.661.8	0.0141034	0.171976	1
GO:0010035	response to inorganic substance	P	6	18	337	2834	0.0178042	0.00635145	over	A0A0S3RJU1,A0A0L9VCX3,NC_030637.1.1703.10,NC_030643.1.618.10,NC_030645.1.884.31,A0A0L9UKR1	A0A0L9U317,A0A0S3RJU1,A0A0S3SYN9,A0A0L9UGU8,A0A0S3TCE3,NC_030646.1.712.26,NC_030646.1.712.31,A0A0L9V6L8,A0A0L9VCM2,A0A0L9VCX3,A0A0S3REM2,NC_030637.1.1703.10,NC_030642.1.197.4,XM_017584908.1,NC_030643.1.618.10,NC_030645.1.884.31,A0A0L9UKR1,A0A0S3RHC1	0.01442	0.171976	0.333333
GO:0098791	Golgi subcompartment	C	6	18	337	2834	0.0178042	0.00635145	over	A0A0L9UG96,A0A0S3R5D5,NC_030644.1.423.2,NC_030644.1.928.2,NW_016115068.1.22.2,A0A0L9UYN2	A0A0L9UG96,A0A0L9VQF7,A0A0L9VS46,A0A0S3R5D5,NC_030640.1.676.1,NC_030643.1.972.10,NC_030644.1.423.2,NC_030644.1.928.2,NC_030646.1.1224.2,NC_030646.1.36.3,NW_016115068.1.22.2,A0A0L9TG13,NC_030637.1.1274.5,A0A0L9TXL3,A0A0L9UYN2,A0A0S3SKU5,NC_030638.1.811.3,NW_016152177.1.1.1	0.01442	0.171976	0.333333
GO:0030660	Golgi-associated vesicle membrane	C	6	18	337	2834	0.0178042	0.00635145	over	NC_030638.1.1513.5,NC_030643.1.163.8,NC_030645.1.661.8,NC_030644.1.423.2,NC_030644.1.928.2,NW_016115068.1.22.2	A0A0L9VQF7,A0A0S3T7S8,NC_030637.1.1956.2,XM_017561949.1,A0A0L9VU73,NC_030638.1.1513.5,NC_030639.1.671.7,NC_030643.1.163.8,NC_030645.1.661.8,A0A0L9T9T9,A0A0S3S4G6,NC_030638.1.693.1,NC_030640.1.676.1,NC_030643.1.972.10,NC_030644.1.423.2,NC_030644.1.928.2,NW_016115068.1.22.2,NW_016115050.1.9.2	0.01442	0.171976	0.333333
GO:0030135	coated vesicle	C	6	18	337	2834	0.0178042	0.00635145	over	NC_030638.1.1513.5,NC_030643.1.163.8,NC_030645.1.661.8,NC_030644.1.423.2,NC_030644.1.928.2,NW_016115068.1.22.2	NC_030640.1.557.3,A0A0L9VQF7,A0A0S3T7S8,NC_030637.1.1956.2,XM_017561949.1,A0A0L9VU73,NC_030638.1.1513.5,NC_030639.1.671.7,NC_030643.1.163.8,NC_030645.1.661.8,A0A0L9T9T9,A0A0S3S4G6,NC_030638.1.693.1,NC_030640.1.676.1,NC_030643.1.972.10,NC_030644.1.423.2,NC_030644.1.928.2,NW_016115068.1.22.2	0.01442	0.171976	0.333333
GO:0005798	Golgi-associated vesicle	C	6	18	337	2834	0.0178042	0.00635145	over	NC_030638.1.1513.5,NC_030643.1.163.8,NC_030645.1.661.8,NC_030644.1.423.2,NC_030644.1.928.2,NW_016115068.1.22.2	NW_016115050.1.9.2,A0A0L9VQF7,A0A0S3T7S8,NC_030637.1.1956.2,XM_017561949.1,A0A0L9VU73,NC_030638.1.1513.5,NC_030639.1.671.7,NC_030643.1.163.8,NC_030645.1.661.8,A0A0L9T9T9,A0A0S3S4G6,NC_030638.1.693.1,NC_030640.1.676.1,NC_030643.1.972.10,NC_030644.1.423.2,NC_030644.1.928.2,NW_016115068.1.22.2	0.01442	0.171976	0.333333
GO:0051186	cofactor metabolic process	P	15	70	337	2834	0.0445104	0.0247001	over	A0A0L9TF19,A0A0L9TWR0,A0A0L9UJ42,A0A0S3SGH8,A0A0S3TB82,A0A0S3TCZ8,NC_030643.1.411.1,A0A0L9TF45,A0A0S3QXM1,NC_030639.1.677.13,A0A0L9V7K1,NC_030642.1.68.2,A0A0S3S1E5,XM_017575102.1,A0A0L9TX67	A0A0L9TF19,NW_016115050.1.5.10,A0A0L9TWR0,A0A0L9U874,A0A0L9UIB0,A0A0L9UJ42,A0A0L9UQL6,A0A0L9UU75,A0A0L9UUI5,A0A0L9UZW8,A0A0S3R2Q7,A0A0S3RB64,A0A0S3RCJ1,A0A0S3RGP4,A0A0S3RYV2,A0A0S3RZ19,A0A0S3SDU9,A0A0S3SGH8,A0A0S3SJZ7,A0A0S3SLY3,A0A0S3SU49,A0A0S3T6Q2,A0A0S3T7J7,A0A0S3TB82,A0A0S3TCZ8,NC_030643.1.411.1,A0A0L9TF45,A0A0S3QXM1,A0A0S3RDW0,A0A0S3RR96,A0A0S3RRH6,A0A0S3T910,NC_030639.1.1182.17,A0A0L9VHY6,…	0.0152132	0.179961	0.214286
GO:0034613	cellular protein localization	P	21	109	337	2834	0.0623145	0.0384615	over	A0A0L9UVB1,A0A0S3SPS9,A0A0L9TJY7,A0A0S3SLF2,A0A0L9VS04,NC_030645.1.1164.2,A0A0L9T9P6,A0A0L9TY31,A0A0L9TJ92,A0A0L9UG96,A0A0S3RZV9,NC_030638.1.1513.5,NC_030643.1.134.2,NC_030643.1.163.8,NC_030644.1.423.2,NC_030644.1.928.2,NC_030645.1.661.8,NW_016115056.1.21.5,NW_016115068.1.22.2,NC_030640.1.989.8,A0A0S3SD50	A0A0L9UVB1,A0A0S3SPS9,A0A0S3R6X5,A0A0L9TJY7,A0A0L9U7Y0,A0A0L9UEL5,A0A0S3QX83,A0A0S3S1R5,A0A0S3SLF2,A0A0L9VS04,A0A0S3SJT8,A0A0S3SNE8,NC_030637.1.865.2,NC_030638.1.1595.4,NC_030641.1.554.2,NC_030643.1.1142.3,NC_030645.1.1164.2,XM_017562852.1,A0A0L9T9P6,A0A0L9TTZ2,A0A0S3SJR4,A0A0L9VHC1,A0A0L9TY31,A0A0S3R9E5,A0A0S3RIG7,A0A0S3S188,A0A0S3SFM8,A0A0L9TJ92,A0A0L9USZ8,A0A0S3T932,NC_030637.1.256.5,NC_030641…	0.0154111	0.180832	0.192661
GO:0016192	vesicle-mediated transport	P	14	64	337	2834	0.041543	0.0225829	over	A0A0L9UG96,A0A0L9UQE4,A0A0S3R5D5,NC_030638.1.1513.5,NC_030644.1.423.2,NW_016115068.1.22.2,XM_017574937.1,NC_030643.1.134.2,A0A0L9UYN2,A0A0S3RZV9,NC_030643.1.163.8,NC_030644.1.928.2,NC_030645.1.661.8,NW_016115056.1.21.5	A0A0S3RI79,NC_030646.1.36.3,XM_017550609.1,NC_030637.1.1451.1,NC_030638.1.1291.4,A0A0L9UG96,A0A0L9UM86,A0A0S3S489,A0A0S3SSX3,A0A0S3SZK3,NC_030638.1.1504.1,NC_030643.1.100.3,NC_030646.1.426.1,XM_017556608.1,NC_030647.1.403.3,A0A0L9T9T9,A0A0L9UQE4,A0A0L9VQF7,A0A0L9VS46,A0A0L9VU73,A0A0S3R5D5,A0A0S3S4G6,A0A0S3T7S8,NC_030637.1.1956.2,NC_030638.1.1513.5,NC_030639.1.671.7,NC_030644.1.423.2,NW_016115068.…	0.0157098	0.181811	0.21875
GO:0034622	cellular macromolecular complex assembly	P	17	83	337	2834	0.0504451	0.0292872	over	A0A0L9V401,A0A0S3SNC4,NW_016115092.1.11.3,A0A0L9TC17,A0A0S3R2R1,A0A0S3STE4,A0A0L9THT3,A0A0L9UIT8,A0A0L9VGE6,NW_016115206.1.12.11,A0A0L9VS04,A0A0S3RA67,A0A0L9TLJ4,NC_030639.1.142.2,A0A0S3SPS9,A0A0S3R0N9,A0A0S3SDF9	A0A0L9T5D1,A0A0L9UDN3,A0A0L9V401,A0A0L9VG65,A0A0S3SCN1,A0A0S3SGF0,A0A0S3SNC4,A0A0S3ST19,NC_030639.1.881.5,NW_016115092.1.11.3,XM_017572629.1,A0A0L9T8D9,A0A0L9TC17,A0A0L9TH22,A0A0L9U6Q3,A0A0L9VQV7,A0A0S3R2R1,A0A0S3R9J7,A0A0S3S8Q6,A0A0S3SIR5,A0A0S3SJ02,A0A0S3SJR4,A0A0S3STE4,A0A0S3SUQ5,A0A0S3SZI9,A0A0S3T8D5,NC_030646.1.804.4,A0A0L9THT3,A0A0S3QY89,NC_030644.1.820.8,NW_016115088.1.63.12,NW_016115279.1…	0.0157445	0.181811	0.204819
GO:0006575	cellular modified amino acid metabolic process	P	8	29	337	2834	0.0237389	0.0102329	over	A0A0L9V9U9,A0A0L9VGC5,A0A0S3R9Q8,A0A0S3RVB5,XM_017551604.1,XM_017553265.1,A0A0S3S1E5,XM_017575102.1	A0A0S3R657,A0A0L9U839,A0A0L9V9U9,A0A0L9VGC5,A0A0L9VQD0,A0A0S3R9Q8,A0A0S3RJJ3,A0A0S3RVB5,A0A0S3RZP8,A0A0S3S0U3,A0A0S3SLB3,A0A0S3SUA3,NC_030637.1.1023.2,NC_030638.1.1077.2,XM_017551604.1,XM_017553265.1,A0A0L9TV86,XM_017586493.1,A0A0L9U9E4,A0A0S3SL25,A0A0S3RHB0,A0A0L9VEW9,A0A0S3R1Q7,A0A0S3S1E5,NC_030637.1.415.5,NW_016114917.1.2.4,XM_017575102.1,A0A0L9U9J6,NC_030643.1.876.1	0.0166011	0.190193	0.275862
GO:0070727	cellular macromolecule localization	P	21	110	337	2834	0.0623145	0.0388144	over	A0A0L9UVB1,A0A0S3SPS9,A0A0L9TJY7,A0A0S3SLF2,A0A0L9VS04,NC_030645.1.1164.2,A0A0L9T9P6,A0A0L9TY31,A0A0L9TJ92,A0A0L9UG96,A0A0S3RZV9,NC_030638.1.1513.5,NC_030643.1.134.2,NC_030643.1.163.8,NC_030644.1.423.2,NC_030644.1.928.2,NC_030645.1.661.8,NW_016115056.1.21.5,NW_016115068.1.22.2,NC_030640.1.989.8,A0A0S3SD50	A0A0L9UVB1,A0A0S3SPS9,A0A0S3R6X5,A0A0L9TJY7,A0A0L9U7Y0,A0A0L9UEL5,A0A0S3QX83,A0A0S3S1R5,A0A0S3SLF2,A0A0L9VS04,A0A0S3SJT8,A0A0S3SNE8,NC_030637.1.865.2,NC_030638.1.1595.4,NC_030641.1.554.2,NC_030643.1.1142.3,NC_030645.1.1164.2,XM_017562852.1,A0A0L9T9P6,A0A0L9TTZ2,A0A0S3SJR4,A0A0L9VHC1,A0A0L9TY31,A0A0S3R9E5,A0A0S3RIG7,A0A0S3S188,A0A0S3SFM8,A0A0L9TJ92,A0A0L9USZ8,A0A0S3T932,NC_030637.1.256.5,NC_030641…	0.0170232	0.193506	0.190909
GO:0005783	endoplasmic reticulum	C	15	71	337	2834	0.0445104	0.0250529	over	A0A0S3S5F8,A0A0L9U6N9,A0A0S3R5D5,NC_030645.1.449.6,XM_017577882.1,A0A0L9TI48,A0A0S3TBM4,A0A0S3RCA0,A0A0L9TJ92,A0A0L9UZ37,A0A0S3RZV9,A0A0S3SCI7,NC_030637.1.1115.6,NC_030637.1.351.4,NC_030639.1.1399.3	NW_016114995.1.74.3,A0A0S3SGJ4,A0A0L9USZ8,A0A0L9UWL6,A0A0S3S5F8,NC_030640.1.767.3,A0A0L9TMR4,A0A0L9U6N9,A0A0L9UM92,A0A0L9V8W0,A0A0L9VFZ2,A0A0L9VQA0,A0A0L9VTI8,A0A0S3R5D5,A0A0S3RIX6,A0A0S3RJR0,A0A0S3SVY7,A0A0S3T7S8,NC_030637.1.1361.4,NC_030637.1.1399.5,NC_030637.1.1956.2,NC_030639.1.622.4,NC_030640.1.1193.9,NC_030642.1.120.4,NC_030644.1.816.4,NC_030645.1.449.6,NC_030647.1.155.1,NC_030647.1.199.2,N…	0.0172666	0.194751	0.211268
GO:0031982	vesicle	C	9	35	337	2834	0.0267062	0.01235	over	A0A0S3S159,NC_030643.1.134.2,XM_017574937.1,NC_030644.1.423.2,NC_030644.1.928.2,NW_016115068.1.22.2,NC_030638.1.1513.5,NC_030643.1.163.8,NC_030645.1.661.8	A0A0L9TXL3,A0A0L9UJX3,A0A0S3S159,NC_030638.1.1060.1,NC_030638.1.811.3,NC_030643.1.134.2,NW_016152177.1.1.1,XM_017574937.1,A0A0S3SKU5,NC_030643.1.633.1,XM_017553003.1,NC_030640.1.557.3,A0A0S3T7S8,NC_030637.1.1956.2,XM_017561949.1,NW_016115050.1.9.2,A0A0L9VQF7,A0A0L9TKM6,A0A0L9USH7,A0A0L9ULM2,A0A0L9VDT7,XM_017556375.1,A0A0L9T9T9,A0A0S3S4G6,NC_030638.1.693.1,NC_030640.1.676.1,NC_030643.1.972.10,NC_0…	0.0180244	0.198678	0.257143
GO:0097708	intracellular vesicle	C	9	35	337	2834	0.0267062	0.01235	over	A0A0S3S159,NC_030643.1.134.2,XM_017574937.1,NC_030644.1.423.2,NC_030644.1.928.2,NW_016115068.1.22.2,NC_030638.1.1513.5,NC_030643.1.163.8,NC_030645.1.661.8	A0A0L9TXL3,A0A0L9UJX3,A0A0S3S159,NC_030638.1.1060.1,NC_030638.1.811.3,NC_030643.1.134.2,NW_016152177.1.1.1,XM_017574937.1,A0A0S3SKU5,NC_030643.1.633.1,XM_017553003.1,NC_030640.1.557.3,A0A0S3T7S8,NC_030637.1.1956.2,XM_017561949.1,NW_016115050.1.9.2,A0A0L9VQF7,A0A0L9TKM6,A0A0L9USH7,A0A0L9ULM2,A0A0L9VDT7,XM_017556375.1,A0A0L9T9T9,A0A0S3S4G6,NC_030638.1.693.1,NC_030640.1.676.1,NC_030643.1.972.10,NC_0…	0.0180244	0.198678	0.257143
GO:0031410	cytoplasmic vesicle	C	9	35	337	2834	0.0267062	0.01235	over	A0A0S3S159,NC_030643.1.134.2,XM_017574937.1,NC_030644.1.423.2,NC_030644.1.928.2,NW_016115068.1.22.2,NC_030638.1.1513.5,NC_030643.1.163.8,NC_030645.1.661.8	A0A0L9TXL3,A0A0L9UJX3,A0A0S3S159,NC_030638.1.1060.1,NC_030638.1.811.3,NC_030643.1.134.2,NW_016152177.1.1.1,XM_017574937.1,A0A0S3SKU5,NC_030643.1.633.1,XM_017553003.1,NC_030640.1.557.3,A0A0S3T7S8,NC_030637.1.1956.2,XM_017561949.1,NW_016115050.1.9.2,A0A0L9VQF7,A0A0L9TKM6,A0A0L9USH7,A0A0L9VDT7,XM_017556375.1,A0A0L9T9T9,A0A0S3S4G6,NC_030638.1.693.1,NC_030640.1.676.1,NC_030643.1.972.10,NC_030644.1.423…	0.0180244	0.198678	0.257143
GO:0070993	translation preinitiation complex	C	5	14	337	2834	0.0148368	0.00494001	over	A0A0L9VGE6,NW_016115206.1.12.11,NC_030645.1.1082.6,NC_030638.1.1169.10,NC_030640.1.1308.3	A0A0L9TS33,A0A0L9U9Z9,A0A0L9UL19,A0A0L9VGE6,A0A0S3SU12,A0A0S3TC94,NC_030639.1.31.3,NC_030639.1.737.7,NC_030642.1.277.5,NC_030646.1.438.3,NW_016115206.1.12.11,NC_030645.1.1082.6,NC_030638.1.1169.10,NC_030640.1.1308.3	0.0185767	0.203226	0.357143
GO:1901363	heterocyclic compound binding	F	100	707	337	2834	0.296736	0.249471	over	A0A0L9VAK7,A0A0S3RLE1,NC_030637.1.64.3,NC_030638.1.1497.2,NC_030643.1.1320.11,XM_017569832.1,A0A0L9T9P6,A0A0S3RPC1,NC_030639.1.142.2,NC_030640.1.1323.3,A0A0L9UIE3,NC_030646.1.1198.6,A0A0S3TBA8,A0A0L9THT3,A0A0L9TLJ4,A0A0L9U1Q3,A0A0L9U7W4,A0A0S3RUL9,A0A0S3S0A6,A0A0S3T145,A0A0S3T7G9,NC_030638.1.1482.12,A0A0S3RUT2,A0A0L9UIT8,A0A0L9VGE6,A0A0S3SPS9,NC_030640.1.1308.3,NC_030644.1.609.1,NC_030645.1.1082.…	A0A0L9TAZ5,A0A0S3SDL3,NC_030644.1.500.1,NC_030644.1.979.4,XM_017553168.1,A0A0L9T4X6,A0A0L9TQH9,A0A0L9TZ60,A0A0L9TZ82,A0A0L9UUV9,A0A0L9V314,A0A0L9V845,A0A0L9VAK7,A0A0L9VD76,A0A0S3R6C0,A0A0S3RC71,A0A0S3RHN8,A0A0S3RLE1,A0A0S3SDL2,A0A0S3SFM8,A0A0S3SGF0,A0A0S3SK03,NC_030637.1.1901.2,NC_030637.1.1904.4,NC_030637.1.244.2,NC_030637.1.418.2,NC_030637.1.64.3,NC_030637.1.996.4,NC_030638.1.1497.2,NC_030638.1…	0.0204788	0.222364	0.141443
GO:0046907	intracellular transport	P	22	119	337	2834	0.0652819	0.0419901	over	A0A0L9UVB1,A0A0S3SPS9,A0A0L9TJY7,A0A0S3SLF2,NC_030645.1.1164.2,A0A0L9T9P6,A0A0L9TY31,A0A0L9TJ92,XM_017579625.1,A0A0L9UG96,A0A0S3RZV9,NC_030638.1.1513.5,NC_030643.1.134.2,NC_030643.1.163.8,NC_030644.1.423.2,NC_030644.1.928.2,NC_030645.1.661.8,NW_016115056.1.21.5,NW_016115068.1.22.2,A0A0L9UQE4,A0A0S3R5D5,A0A0S3SD50	A0A0L9UVB1,A0A0S3SPS9,A0A0S3R6X5,A0A0L9TJY7,A0A0L9U7Y0,A0A0L9UEL5,A0A0S3QX83,A0A0S3S1R5,A0A0S3SLF2,A0A0S3SJT8,A0A0S3SNE8,NC_030637.1.865.2,NC_030638.1.1595.4,NC_030641.1.554.2,NC_030643.1.1142.3,NC_030645.1.1164.2,XM_017562852.1,A0A0L9T9P6,A0A0L9TTZ2,A0A0S3SJR4,A0A0L9VHC1,A0A0L9TY31,A0A0S3R9E5,A0A0S3RIG7,A0A0S3S188,A0A0S3SFM8,A0A0L9TJ92,A0A0L9USZ8,A0A0S3T932,NC_030637.1.256.5,NC_030641.1.1166.1,N…	0.0210742	0.227133	0.184874
GO:0097159	organic cyclic compound binding	F	100	708	337	2834	0.296736	0.249824	over	A0A0L9VAK7,A0A0S3RLE1,NC_030637.1.64.3,NC_030638.1.1497.2,NC_030643.1.1320.11,XM_017569832.1,A0A0L9T9P6,A0A0S3RPC1,NC_030639.1.142.2,NC_030640.1.1323.3,A0A0L9UIE3,NC_030646.1.1198.6,A0A0S3TBA8,A0A0L9THT3,A0A0L9TLJ4,A0A0L9U1Q3,A0A0L9U7W4,A0A0S3RUL9,A0A0S3S0A6,A0A0S3T145,A0A0S3T7G9,NC_030638.1.1482.12,A0A0S3RUT2,A0A0L9UIT8,A0A0L9VGE6,A0A0S3SPS9,NC_030640.1.1308.3,NC_030644.1.609.1,NC_030645.1.1082.…	A0A0L9TAZ5,A0A0S3SDL3,NC_030644.1.500.1,NC_030644.1.979.4,XM_017553168.1,A0A0L9T4X6,A0A0L9TQH9,A0A0L9TZ60,A0A0L9TZ82,A0A0L9UUV9,A0A0L9V314,A0A0L9V845,A0A0L9VAK7,A0A0L9VD76,A0A0S3R6C0,A0A0S3RC71,A0A0S3RHN8,A0A0S3RLE1,A0A0S3SDL2,A0A0S3SFM8,A0A0S3SGF0,A0A0S3SK03,NC_030637.1.1901.2,NC_030637.1.1904.4,NC_030637.1.244.2,NC_030637.1.418.2,NC_030637.1.64.3,NC_030637.1.996.4,NC_030638.1.1497.2,NC_030638.1…	0.0213001	0.22788	0.141243
GO:0065003	macromolecular complex assembly	P	17	86	337	2834	0.0504451	0.0303458	over	A0A0L9V401,A0A0S3SNC4,NW_016115092.1.11.3,A0A0L9TC17,A0A0S3R2R1,A0A0S3STE4,A0A0L9THT3,A0A0L9UIT8,A0A0L9VGE6,NW_016115206.1.12.11,A0A0L9VS04,A0A0S3RA67,A0A0L9TLJ4,NC_030639.1.142.2,A0A0S3SPS9,A0A0S3R0N9,A0A0S3SDF9	A0A0L9T5D1,A0A0L9UDN3,A0A0L9V401,A0A0L9VG65,A0A0S3SCN1,A0A0S3SGF0,A0A0S3SNC4,A0A0S3ST19,NC_030639.1.881.5,NW_016115092.1.11.3,XM_017572629.1,A0A0L9T8D9,A0A0L9TC17,A0A0L9TH22,A0A0L9U6Q3,A0A0L9VQV7,A0A0S3R2R1,A0A0S3R9J7,A0A0S3S8Q6,A0A0S3SIR5,A0A0S3SJ02,A0A0S3SJR4,A0A0S3STE4,A0A0S3SUQ5,A0A0S3SZI9,A0A0S3T8D5,NC_030646.1.804.4,A0A0L9THT3,A0A0S3QY89,NC_030644.1.820.8,NW_016115088.1.63.12,NW_016115279.1…	0.022023	0.233894	0.197674
GO:0006611	protein export from nucleus	P	4	10	337	2834	0.0118694	0.00352858	over	A0A0L9UVB1,A0A0S3SPS9,A0A0L9T9P6,NC_030645.1.1164.2	A0A0L9UVB1,A0A0S3SPS9,A0A0S3R6X5,A0A0L9T9P6,NC_030643.1.1142.3,A0A0L9TTZ2,A0A0S3SJR4,NC_030641.1.554.2,NC_030641.1.1138.1,NC_030645.1.1164.2	0.0229884	0.237981	0.4
GO:0009251	glucan catabolic process	P	4	10	337	2834	0.0118694	0.00352858	over	A0A0S3S6E6,A0A0S3RAQ5,NC_030645.1.1234.10,NC_030638.1.75.5	A0A0S3S6E6,A0A0S3T8S4,XM_017584129.1,A0A0L9U6G0,NC_030646.1.470.2,A0A0L9V7K0,A0A0S3RAQ5,NC_030645.1.1234.10,NC_030638.1.75.5,NC_030643.1.813.1	0.0229884	0.237981	0.4
GO:0042180	cellular ketone metabolic process	P	4	10	337	2834	0.0118694	0.00352858	over	A0A0L9UKR1,A0A0S3SM90,A0A0L9UFV2,A0A0L9TX67	NC_030639.1.1092.2,NC_030643.1.1031.5,A0A0L9UKR1,A0A0L9UNG3,A0A0S3RLX6,A0A0S3S5R6,A0A0S3SM90,A0A0L9UFV2,A0A0L9TX67,A0A0S3RBC0	0.0229884	0.237981	0.4
GO:0051649	establishment of localization in cell	P	22	120	337	2834	0.0652819	0.042343	over	A0A0L9UVB1,A0A0S3SPS9,A0A0L9TJY7,A0A0S3SLF2,NC_030645.1.1164.2,A0A0L9T9P6,A0A0L9TY31,A0A0L9TJ92,XM_017579625.1,A0A0L9UG96,A0A0S3RZV9,NC_030638.1.1513.5,NC_030643.1.134.2,NC_030643.1.163.8,NC_030644.1.423.2,NC_030644.1.928.2,NC_030645.1.661.8,NW_016115056.1.21.5,NW_016115068.1.22.2,A0A0L9UQE4,A0A0S3R5D5,A0A0S3SD50	A0A0L9UVB1,A0A0S3SPS9,A0A0S3R6X5,A0A0L9TJY7,A0A0L9U7Y0,A0A0L9UEL5,A0A0S3QX83,A0A0S3S1R5,A0A0S3SLF2,A0A0S3SJT8,A0A0S3SNE8,NC_030637.1.865.2,NC_030638.1.1595.4,NC_030641.1.554.2,NC_030643.1.1142.3,NC_030645.1.1164.2,XM_017562852.1,A0A0L9T9P6,A0A0L9TTZ2,A0A0S3SJR4,A0A0L9VHC1,A0A0L9TY31,A0A0S3R9E5,A0A0S3RIG7,A0A0S3S188,A0A0S3SFM8,A0A0L9TJ92,A0A0L9USZ8,A0A0S3T932,NC_030637.1.256.5,NC_030641.1.1166.1,N…	0.0230621	0.237981	0.183333
GO:0051641	cellular localization	P	24	134	337	2834	0.0712166	0.047283	over	A0A0L9UVB1,A0A0S3SPS9,A0A0L9TJY7,A0A0S3SLF2,A0A0L9VS04,NC_030645.1.1164.2,A0A0L9T9P6,A0A0L9TY31,A0A0L9TJ92,XM_017579625.1,A0A0L9UG96,A0A0S3RZV9,NC_030638.1.1513.5,NC_030643.1.134.2,NC_030643.1.163.8,NC_030644.1.423.2,NC_030644.1.928.2,NC_030645.1.661.8,NW_016115056.1.21.5,NW_016115068.1.22.2,A0A0L9UQE4,A0A0S3R5D5,NC_030640.1.989.8,A0A0S3SD50	A0A0L9UVB1,A0A0S3SPS9,A0A0S3R6X5,A0A0L9TJY7,A0A0L9U7Y0,A0A0L9UEL5,A0A0S3QX83,A0A0S3S1R5,A0A0S3SLF2,NC_030637.1.1451.1,NC_030638.1.1291.4,A0A0L9VS04,A0A0S3SJT8,A0A0S3SNE8,NC_030637.1.865.2,NC_030638.1.1595.4,NC_030641.1.554.2,NC_030643.1.1142.3,NC_030645.1.1164.2,XM_017562852.1,A0A0L9T9P6,A0A0L9TTZ2,A0A0S3SJR4,A0A0L9VHC1,A0A0L9TY31,A0A0S3R9E5,A0A0S3RIG7,A0A0S3S188,A0A0S3SFM8,A0A0L9TJ92,A0A0L9USZ8,…	0.0235581	0.241388	0.179104
GO:0043234	protein complex	C	34	205	337	2834	0.10089	0.0723359	over	A0A0S3SDF9,NW_016115206.1.17.9,A0A0L9TY31,XM_017584109.1,A0A0S3SL56,NC_030645.1.1082.6,A0A0L9VGE6,NC_030638.1.1169.10,NC_030640.1.1308.3,NW_016115206.1.12.11,A0A0S3R0N9,NC_030645.1.97.3,A0A0S3QWD3,A0A0L9VM15,A0A0S3RQB5,A0A0L9UQE4,A0A0L9THT3,A0A0S3S5F8,NC_030643.1.134.2,A0A0L9UG96,A0A0S3RCA0,NW_016115056.1.21.5,NC_030644.1.423.2,NC_030644.1.928.2,NW_016115068.1.22.2,NC_030638.1.1513.5,NC_030643.1.…	A0A0L9UAB1,NC_030637.1.1451.1,NC_030638.1.1291.4,NC_030647.1.403.3,XM_017559291.1,A0A0L9V939,A0A0S3RCI1,A0A0S3RJW8,A0A0S3SDF9,NC_030637.1.673.3,NC_030639.1.746.4,NW_016115206.1.17.9,A0A0L9VCX5,NC_030642.1.763.1,A0A0L9VDT7,XM_017556375.1,A0A0L9TY31,A0A0S3R9E5,A0A0S3RIG7,A0A0S3SJT8,NC_030641.1.1138.1,NC_030641.1.554.2,XM_017584109.1,A0A0S3RDE3,A0A0S3RE14,A0A0L9TNA5,A0A0L9UGN8,A0A0L9VD71,A0A0S3RDS6,…	0.0239239	0.243422	0.165854
GO:0070925	organelle assembly	P	8	31	337	2834	0.0237389	0.0109386	over	A0A0L9V401,A0A0S3SNC4,NW_016115092.1.11.3,A0A0L9TC17,A0A0S3R2R1,A0A0S3STE4,NC_030639.1.142.2,A0A0S3SPS9	A0A0L9T5D1,A0A0L9UDN3,A0A0L9V401,A0A0L9VG65,A0A0S3SCN1,A0A0S3SGF0,A0A0S3SNC4,A0A0S3ST19,NC_030639.1.881.5,NW_016115092.1.11.3,XM_017572629.1,A0A0L9T8D9,A0A0L9TC17,A0A0L9TH22,A0A0L9U6Q3,A0A0L9VQV7,A0A0S3R2R1,A0A0S3R9J7,A0A0S3S8Q6,A0A0S3SIR5,A0A0S3SJ02,A0A0S3SJR4,A0A0S3STE4,A0A0S3SUQ5,A0A0S3SZI9,A0A0S3T8D5,A0A0L9TG14,NC_030641.1.507.2,A0A0S3TAL4,NC_030639.1.142.2,A0A0S3SPS9	0.0247021	0.249594	0.258065
GO:0042277	peptide binding	F	5	15	337	2834	0.0148368	0.00529287	over	A0A0L9TJY7,A0A0L9TY31,A0A0S3SLF2,A0A0L9TJ92,A0A0S3RBX4	A0A0L9TJY7,A0A0L9TY31,A0A0L9U7Y0,A0A0L9UEL5,A0A0S3QX83,A0A0S3R9E5,A0A0S3RIG7,A0A0S3S1R5,A0A0S3SLF2,NC_030637.1.865.2,A0A0L9TJ92,NC_030644.1.554.1,A0A0L9TV86,A0A0S3RBX4,A0A0S3SL60	0.0252158	0.252288	0.333333
GO:0030118	clathrin coat	C	3	6	337	2834	0.00890208	0.00211715	over	NW_016115056.1.21.5,NC_030643.1.163.8,NC_030645.1.661.8	A0A0L9USF9,A0A0S3SE93,NC_030641.1.408.3,NW_016115056.1.21.5,NC_030643.1.163.8,NC_030645.1.661.8	0.0253155	0.252288	0.5
GO:0044431	Golgi apparatus part	C	9	37	337	2834	0.0267062	0.0130558	over	A0A0L9UG96,A0A0S3R5D5,NC_030644.1.423.2,NC_030644.1.928.2,NW_016115068.1.22.2,NC_030638.1.1513.5,NC_030643.1.163.8,NC_030645.1.661.8,A0A0L9UYN2	A0A0L9UG96,A0A0L9VQF7,A0A0L9VS46,A0A0S3R5D5,NC_030640.1.676.1,NC_030643.1.972.10,NC_030644.1.423.2,NC_030644.1.928.2,NC_030646.1.1224.2,NC_030646.1.36.3,NW_016115068.1.22.2,A0A0L9VDT7,XM_017556375.1,A0A0L9T9T9,A0A0S3S4G6,NC_030638.1.693.1,A0A0S3RI79,NC_030643.1.54.3,NC_030644.1.1027.5,XM_017550609.1,A0A0L9VU73,NC_030638.1.1513.5,NC_030639.1.671.7,NC_030643.1.163.8,NC_030645.1.661.8,NW_016115050.1…	0.0256557	0.253939	0.243243
GO:0098796	membrane protein complex	C	17	88	337	2834	0.0504451	0.0310515	over	A0A0S3S5F8,NC_030643.1.134.2,A0A0L9UG96,A0A0S3RCA0,NW_016115056.1.21.5,A0A0L9U7B9,NC_021092.1.54.5,NC_030640.1.827.5,NC_030643.1.163.8,NC_030645.1.661.8,A0A0L9VSE5,XM_017561094.1,A0A0S3SD50,NC_030644.1.423.2,NC_030644.1.928.2,NW_016115068.1.22.2,NC_030638.1.1513.5	A0A0L9TKM6,A0A0L9USH7,A0A0L9USZ8,A0A0L9UWL6,A0A0S3S5F8,NC_030642.1.212.5,XM_017569327.1,A0A0L9UJX3,NC_030638.1.1060.1,NC_030643.1.134.2,NC_030643.1.633.1,XM_017553003.1,A0A0L9UG96,A0A0L9UM86,A0A0S3S489,A0A0S3SSX3,A0A0S3SZK3,A0A0S3T7S8,NC_030637.1.1956.2,NC_030638.1.1504.1,NC_030643.1.100.3,NC_030646.1.426.1,NW_016114893.1.3.3,XM_017556608.1,XM_017561949.1,A0A0S3RCS1,NC_030647.1.68.3,NW_016114995.…	0.027165	0.266684	0.193182
GO:0006732	coenzyme metabolic process	P	13	62	337	2834	0.0385757	0.0218772	over	A0A0L9TF19,A0A0L9TWR0,A0A0L9UJ42,A0A0S3SGH8,A0A0S3TB82,A0A0S3TCZ8,NC_030643.1.411.1,A0A0L9TF45,A0A0S3QXM1,NC_030639.1.677.13,A0A0S3S1E5,XM_017575102.1,A0A0L9TX67	A0A0L9TF19,NW_016115050.1.5.10,A0A0L9TWR0,A0A0L9U874,A0A0L9UIB0,A0A0L9UJ42,A0A0L9UQL6,A0A0L9UU75,A0A0L9UUI5,A0A0L9UZW8,A0A0S3R2Q7,A0A0S3RB64,A0A0S3RCJ1,A0A0S3RGP4,A0A0S3RYV2,A0A0S3RZ19,A0A0S3SDU9,A0A0S3SGH8,A0A0S3SJZ7,A0A0S3SLY3,A0A0S3SU49,A0A0S3T6Q2,A0A0S3T7J7,A0A0S3TB82,A0A0S3TCZ8,NC_030643.1.411.1,A0A0L9TF45,A0A0S3QXM1,A0A0S3RDW0,A0A0S3RR96,A0A0S3RRH6,A0A0S3T910,NC_030639.1.1182.17,A0A0L9VHY6,…	0.0273099	0.266684	0.209677
GO:0071702	organic substance transport	P	24	136	337	2834	0.0712166	0.0479887	over	A0A0L9UVB1,A0A0S3SPS9,A0A0L9TJY7,A0A0S3SLF2,NC_030645.1.1164.2,A0A0L9T9P6,A0A0L9TY31,A0A0L9TJ92,XM_017579625.1,A0A0L9UUR3,A0A0L9UG96,A0A0S3RZV9,NC_030638.1.1513.5,NC_030643.1.134.2,NC_030643.1.163.8,NC_030644.1.423.2,NC_030644.1.928.2,NC_030645.1.661.8,NW_016115056.1.21.5,NW_016115068.1.22.2,NW_016114975.1.132.1,NW_016115050.1.66.1,A0A0S3SD50,A0A0L9TY99	A0A0L9UVB1,A0A0S3SPS9,A0A0S3R6X5,A0A0L9TJY7,A0A0L9U7Y0,A0A0L9UEL5,A0A0S3QX83,A0A0S3S1R5,A0A0S3SLF2,A0A0S3SJT8,A0A0S3SNE8,NC_030637.1.865.2,NC_030638.1.1595.4,NC_030641.1.554.2,NC_030643.1.1142.3,NC_030645.1.1164.2,XM_017562852.1,A0A0L9T9P6,A0A0L9TTZ2,A0A0S3SJR4,A0A0L9VHC1,A0A0L9TY31,A0A0S3R9E5,A0A0S3RIG7,A0A0S3S188,A0A0S3SFM8,A0A0L9TJ92,A0A0L9USZ8,A0A0S3T932,NC_030637.1.256.5,NC_030641.1.1166.1,N…	0.0277738	0.269405	0.176471
GO:0006886	intracellular protein transport	P	19	102	337	2834	0.0563798	0.0359915	over	A0A0L9UVB1,A0A0S3SPS9,A0A0L9TJY7,A0A0S3SLF2,NC_030645.1.1164.2,A0A0L9T9P6,A0A0L9TY31,A0A0L9TJ92,A0A0S3SD50,A0A0L9UG96,A0A0S3RZV9,NC_030638.1.1513.5,NC_030643.1.134.2,NC_030643.1.163.8,NC_030644.1.423.2,NC_030644.1.928.2,NC_030645.1.661.8,NW_016115056.1.21.5,NW_016115068.1.22.2	A0A0L9UVB1,A0A0S3SPS9,A0A0S3R6X5,A0A0L9TJY7,A0A0L9U7Y0,A0A0L9UEL5,A0A0S3QX83,A0A0S3S1R5,A0A0S3SLF2,A0A0S3SJT8,A0A0S3SNE8,NC_030637.1.865.2,NC_030638.1.1595.4,NC_030641.1.554.2,NC_030643.1.1142.3,NC_030645.1.1164.2,XM_017562852.1,A0A0L9T9P6,A0A0L9TTZ2,A0A0S3SJR4,A0A0L9VHC1,A0A0L9TY31,A0A0S3R9E5,A0A0S3RIG7,A0A0S3S188,A0A0S3SFM8,A0A0L9TJ92,A0A0L9USZ8,A0A0S3T932,NC_030637.1.256.5,NC_030641.1.1166.1,N…	0.0287428	0.276959	0.186275
GO:0046034	ATP metabolic process	P	11	50	337	2834	0.0326409	0.0176429	over	A0A0L9TWR0,A0A0L9UJ42,A0A0S3SGH8,A0A0S3TB82,A0A0S3TCZ8,NC_030643.1.411.1,XM_017561094.1,NC_030646.1.567.14,A0A0L9VSE5,NC_021092.1.54.5,NC_030640.1.827.5	A0A0L9TWR0,A0A0L9U874,A0A0L9UIB0,A0A0L9UJ42,A0A0L9UQL6,A0A0L9UU75,A0A0L9UUI5,A0A0L9UZW8,A0A0S3R2Q7,A0A0S3RB64,A0A0S3RCJ1,A0A0S3RGP4,A0A0S3RYV2,A0A0S3RZ19,A0A0S3SDU9,A0A0S3SGH8,A0A0S3SJZ7,A0A0S3SLY3,A0A0S3SU49,A0A0S3T6Q2,A0A0S3T7J7,A0A0S3TB82,A0A0S3TCZ8,NC_030643.1.411.1,N0DNY6,NC_030641.1.1167.1,XM_017564481.1,A0A0L9T585,A0A0L9U2E1,XM_017561094.1,A0A0L9TRY5,NC_030646.1.567.14,A0A0L9UIB6,A0A0L9VSE…	0.0294205	0.279783	0.22
GO:0006790	sulfur compound metabolic process	P	11	50	337	2834	0.0326409	0.0176429	over	A0A0S3RAR0,A0A0L9TF19,A0A0L9V9U9,A0A0L9VGC5,A0A0S3R9Q8,A0A0S3RVB5,XM_017551604.1,XM_017553265.1,NC_030639.1.677.13,A0A0L9V7K1,NC_030642.1.68.2	A0A0L9TZA3,A0A0L9UL43,A0A0L9VJK4,A0A0S3RAR0,A0A0S3RZ02,A0A0L9TF19,NW_016115050.1.5.10,A0A0L9VHY6,A0A0L9U839,A0A0L9V9U9,A0A0L9VGC5,A0A0L9VQD0,A0A0S3R9Q8,A0A0S3RJJ3,A0A0S3RVB5,A0A0S3RZP8,A0A0S3S0U3,A0A0S3SLB3,A0A0S3SUA3,NC_030637.1.1023.2,NC_030638.1.1077.2,XM_017551604.1,XM_017553265.1,NC_030645.1.450.2,A0A0S3T6D9,NC_030637.1.1468.3,NC_030645.1.375.4,NW_016114917.1.2.4,NC_030639.1.677.13,A0A0L9TV8…	0.0294205	0.279783	0.22
GO:0032787	monocarboxylic acid metabolic process	P	17	89	337	2834	0.0504451	0.0314044	over	A0A0S3S851,A0A0L9TF19,A0A0L9TWR0,A0A0L9UJ42,A0A0S3SGH8,A0A0S3TB82,A0A0S3TCZ8,NC_030643.1.411.1,A0A0S3R695,XM_017581476.1,A0A0S3S1Z2,A0A0L9UKR1,A0A0L9UNX2,A0A0S3SG59,A0A0S3R9D7,A0A0S3SZ02,NC_030639.1.5.3	A0A0L9UTX1,A0A0S3RCA6,A0A0S3S851,A0A0L9TF19,NW_016115050.1.5.10,NW_016114840.1.9.1,XM_017585208.1,A0A0L9TWR0,A0A0L9U874,A0A0L9UIB0,A0A0L9UJ42,A0A0L9UQL6,A0A0L9UU75,A0A0L9UUI5,A0A0L9UZW8,A0A0S3R2Q7,A0A0S3RB64,A0A0S3RCJ1,A0A0S3RGP4,A0A0S3RYV2,A0A0S3RZ19,A0A0S3SDU9,A0A0S3SGH8,A0A0S3SJZ7,A0A0S3SLY3,A0A0S3SU49,A0A0S3T6Q2,A0A0S3T7J7,A0A0S3TB82,A0A0S3TCZ8,NC_030643.1.411.1,A0A0L9UIR8,A0A0S3R695,A0A0S3S1…	0.0300513	0.283926	0.191011
GO:0031984	organelle subcompartment	C	13	63	337	2834	0.0385757	0.0222301	over	A0A0L9UYN2,A0A0L9UG96,A0A0S3R5D5,NC_030644.1.423.2,NC_030644.1.928.2,NW_016115068.1.22.2,A0A0L9U6N9,NC_030645.1.449.6,XM_017577882.1,A0A0S3S5F8,A0A0L9TI48,A0A0S3TBM4,A0A0S3RCA0	A0A0L9USH3,NC_030646.1.619.4,A0A0L9TG13,A0A0L9VQF7,NC_030637.1.1274.5,A0A0L9TXL3,A0A0L9UYN2,A0A0S3SKU5,NC_030638.1.811.3,NW_016152177.1.1.1,NC_030646.1.36.3,A0A0L9UU89,A0A0S3RAL5,A0A0S3S200,N0DKX8,A0A0L9UG96,A0A0L9VS46,A0A0S3R5D5,NC_030640.1.676.1,NC_030643.1.972.10,NC_030644.1.423.2,NC_030644.1.928.2,NC_030646.1.1224.2,NW_016115068.1.22.2,A0A0L9TMR4,A0A0L9U6N9,A0A0L9UM92,A0A0L9V8W0,A0A0L9VFZ2,A0…	0.0308471	0.28808	0.206349
GO:0043933	macromolecular complex subunit organization	P	18	96	337	2834	0.0534125	0.0338744	over	A0A0L9V401,A0A0S3SNC4,NW_016115092.1.11.3,A0A0L9TC17,A0A0S3R2R1,A0A0S3STE4,A0A0L9THT3,A0A0L9UIT8,A0A0L9VGE6,NW_016115206.1.12.11,A0A0S3QWD3,A0A0L9VS04,A0A0S3RA67,A0A0L9TLJ4,NC_030639.1.142.2,A0A0S3SPS9,A0A0S3R0N9,A0A0S3SDF9	A0A0L9T5D1,A0A0L9UDN3,A0A0L9V401,A0A0L9VG65,A0A0S3SCN1,A0A0S3SGF0,A0A0S3SNC4,A0A0S3ST19,NC_030639.1.881.5,NW_016115092.1.11.3,XM_017572629.1,A0A0L9T8D9,A0A0L9TC17,A0A0L9TH22,A0A0L9U6Q3,A0A0L9VQV7,A0A0S3R2R1,A0A0S3R9J7,A0A0S3S8Q6,A0A0S3SIR5,A0A0S3SJ02,A0A0S3SJR4,A0A0S3STE4,A0A0S3SUQ5,A0A0S3SZI9,A0A0S3T8D5,NC_030646.1.804.4,A0A0L9THT3,A0A0S3QY89,NC_030644.1.820.8,NW_016115088.1.63.12,NW_016115279.1…	0.0308869	0.28808	0.1875
GO:0022892	substrate-specific transporter activity	F	16	83	337	2834	0.0474777	0.0292872	over	NC_021092.1.54.5,NC_030640.1.827.5,NC_030639.1.1399.3,NC_030645.1.1164.2,NW_016115050.1.66.1,NW_016114975.1.132.1,NC_030646.1.567.14,A0A0L9TJY7,A0A0L9TY31,A0A0S3SLF2,NC_030643.1.134.2,NW_016115056.1.21.5,A0A0S3SD50,A0A0L9U7B9,A0A0L9VSE5,NC_030640.1.989.8	A0A0L9TAR6,A0A0S3R4Q3,A0A0S3RCS1,A0A0S3RLQ5,A0A0S3RNZ5,A0A0S3SVH3,NC_021092.1.54.5,NC_030640.1.1358.4,NC_030640.1.827.5,NC_030644.1.421.5,XM_017550211.1,NC_030647.1.68.3,A0A0L9UIB6,A0A0S3SM21,N0DKX8,NW_016115077.1.5.2,NC_030639.1.1399.3,A0A0L9T9T3,A0A0L9TE21,A0A0S3R5I3,A0A0S3RMW1,A0A0S3SFE4,N0DNY6,NW_016115088.1.69.1,NC_030645.1.1164.2,A0A0L9T967,NC_030637.1.1305.10,NW_016115050.1.66.1,A0A0S3R2W7…	0.0321508	0.292889	0.192771
GO:0051168	nuclear export	P	4	11	337	2834	0.0118694	0.00388144	over	A0A0L9UVB1,A0A0S3SPS9,A0A0L9T9P6,NC_030645.1.1164.2	A0A0L9UVB1,A0A0S3SPS9,A0A0S3R6X5,A0A0S3SNE8,A0A0L9T9P6,NC_030643.1.1142.3,A0A0L9TTZ2,A0A0S3SJR4,NC_030645.1.1164.2,NC_030641.1.554.2,NC_030641.1.1138.1	0.0328116	0.292889	0.363636
GO:0043413	macromolecule glycosylation	P	4	11	337	2834	0.0118694	0.00388144	over	A0A0L9TI48,A0A0S3TBM4,NC_030641.1.242.3,XM_017577882.1	A0A0L9V7B4,A0A0S3S1Q8,A0A0L9TI48,A0A0S3SRB1,NC_030637.1.1361.4,NC_030637.1.1399.5,A0A0S3TBM4,NC_030641.1.242.3,NC_030645.1.894.5,XM_017577882.1,NC_030640.1.579.7	0.0328116	0.292889	0.363636
GO:0009101	glycoprotein biosynthetic process	P	4	11	337	2834	0.0118694	0.00388144	over	A0A0L9TI48,A0A0S3TBM4,NC_030641.1.242.3,XM_017577882.1	NC_030640.1.579.7,A0A0L9V7B4,A0A0S3S1Q8,A0A0L9TI48,A0A0S3SRB1,NC_030637.1.1361.4,NC_030637.1.1399.5,A0A0S3TBM4,NC_030641.1.242.3,NC_030645.1.894.5,XM_017577882.1	0.0328116	0.292889	0.363636
GO:0015931	nucleobase-containing compound transport	P	4	11	337	2834	0.0118694	0.00388144	over	A0A0L9UVB1,A0A0S3SPS9,A0A0L9T9P6,NW_016114975.1.132.1	A0A0L9UVB1,A0A0S3SPS9,A0A0S3R6X5,A0A0S3SNE8,A0A0L9T9P6,NC_030643.1.1142.3,A0A0L9TTZ2,A0A0S3SJR4,NW_016114975.1.132.1,NC_030641.1.554.2,A0A0S3SFM8	0.0328116	0.292889	0.363636
GO:0006486	protein glycosylation	P	4	11	337	2834	0.0118694	0.00388144	over	A0A0L9TI48,A0A0S3TBM4,NC_030641.1.242.3,XM_017577882.1	A0A0L9V7B4,A0A0L9TI48,A0A0S3SRB1,NC_030637.1.1361.4,NC_030637.1.1399.5,A0A0S3TBM4,NC_030641.1.242.3,NC_030645.1.894.5,XM_017577882.1,NC_030640.1.579.7,A0A0S3S1Q8	0.0328116	0.292889	0.363636
GO:0044275	cellular carbohydrate catabolic process	P	4	11	337	2834	0.0118694	0.00388144	over	A0A0S3S6E6,XM_017555234.1,A0A0S3RAQ5,NC_030645.1.1234.10	A0A0S3S6E6,A0A0S3T8S4,XM_017584129.1,A0A0L9U6G0,XM_017555234.1,NC_030646.1.470.2,A0A0S3RYV2,A0A0L9V7K0,A0A0S3RAQ5,NC_030645.1.1234.10,A0A0S3RZX3	0.0328116	0.292889	0.363636
GO:0033218	amide binding	F	5	16	337	2834	0.0148368	0.00564573	over	A0A0L9TJY7,A0A0L9TY31,A0A0S3SLF2,A0A0L9TJ92,A0A0S3RBX4	A0A0L9TJY7,A0A0L9TY31,A0A0L9U7Y0,A0A0L9UEL5,A0A0S3QX83,A0A0S3R9E5,A0A0S3RIG7,A0A0S3S1R5,A0A0S3SLF2,NC_030637.1.865.2,A0A0L9TJ92,NC_030644.1.554.1,A0A0L9VD16,A0A0S3RBX4,A0A0S3SL60,A0A0L9TV86	0.0332029	0.294574	0.3125
GO:0042255	ribosome assembly	P	7	27	337	2834	0.0207715	0.00952717	over	A0A0L9V401,A0A0S3SNC4,NW_016115092.1.11.3,A0A0L9TC17,A0A0S3R2R1,A0A0S3STE4,A0A0S3SPS9	A0A0L9T5D1,A0A0L9UDN3,A0A0L9V401,A0A0L9VG65,A0A0S3SCN1,A0A0S3SGF0,A0A0S3SNC4,A0A0S3ST19,NC_030639.1.881.5,NW_016115092.1.11.3,XM_017572629.1,A0A0L9T8D9,A0A0L9TC17,A0A0L9TH22,A0A0L9U6Q3,A0A0L9VQV7,A0A0S3R2R1,A0A0S3R9J7,A0A0S3S8Q6,A0A0S3SIR5,A0A0S3SJ02,A0A0S3SJR4,A0A0S3STE4,A0A0S3SUQ5,A0A0S3SZI9,A0A0S3T8D5,A0A0S3SPS9	0.0340035	0.299849	0.259259
GO:0008104	protein localization	P	21	118	337	2834	0.0623145	0.0416373	over	A0A0L9UVB1,A0A0S3SPS9,A0A0L9TJY7,A0A0S3SLF2,A0A0L9VS04,NC_030645.1.1164.2,A0A0L9T9P6,A0A0L9TY31,A0A0L9TJ92,A0A0L9UG96,A0A0S3RZV9,NC_030638.1.1513.5,NC_030643.1.134.2,NC_030643.1.163.8,NC_030644.1.423.2,NC_030644.1.928.2,NC_030645.1.661.8,NW_016115056.1.21.5,NW_016115068.1.22.2,NC_030640.1.989.8,A0A0S3SD50	A0A0L9UVB1,A0A0S3SPS9,A0A0S3R6X5,A0A0L9TJY7,A0A0L9U7Y0,A0A0L9UEL5,A0A0S3QX83,A0A0S3S1R5,A0A0S3SLF2,A0A0L9VS04,A0A0S3SJT8,A0A0S3SNE8,NC_030637.1.865.2,NC_030638.1.1595.4,NC_030641.1.554.2,NC_030643.1.1142.3,NC_030645.1.1164.2,XM_017562852.1,A0A0L9T9P6,A0A0L9TTZ2,A0A0S3SJR4,A0A0L9VHC1,A0A0L9TY31,A0A0S3R9E5,A0A0S3RIG7,A0A0S3S188,A0A0S3SFM8,A0A0L9TJ92,A0A0L9USZ8,A0A0S3T932,NC_030637.1.256.5,NC_030641…	0.0351396	0.305104	0.177966
GO:0006413	translational initiation	P	8	33	337	2834	0.0237389	0.0116443	over	A0A0L9UIT8,A0A0L9VGE6,NW_016115206.1.12.11,NC_030638.1.1169.10,A0A0S3SPS9,NC_030640.1.1308.3,NC_030644.1.609.1,NC_030645.1.1082.6	A0A0L9TS33,A0A0L9U9Z9,A0A0L9UIT8,A0A0L9UL19,A0A0L9VGE6,A0A0S3SU12,A0A0S3TC94,NC_030639.1.31.3,NC_030639.1.737.7,NC_030642.1.277.5,NC_030646.1.438.3,NW_016115206.1.12.11,NC_030638.1.1169.10,NC_030646.1.713.2,NC_030639.1.23.3,A0A0L9TQM0,A0A0L9UAX3,A0A0L9UCV4,A0A0L9UWN1,A0A0L9V5L3,A0A0S3R887,A0A0S3RHI8,A0A0S3S4W4,A0A0S3SPS9,A0A0S3SUY1,NC_030638.1.190.6,NC_030640.1.129.3,NC_030640.1.1308.3,NC_030644.…	0.0352285	0.305104	0.242424
GO:0035556	intracellular signal transduction	P	8	33	337	2834	0.0237389	0.0116443	over	NC_030640.1.772.3,A0A0L9TXW8,A0A0L9UVB1,A0A0S3R5D5,A0A0S3S159,A0A0S3S440,A0A0S3SDM0,A0A0L9UYN2	A0A0L9TXV4,NC_030640.1.772.3,NC_030643.1.732.2,NW_016115049.1.16.2,A0A0L9TMD2,A0A0S3RSD2,A0A0L9TG13,A0A0L9TXW8,A0A0L9UND4,A0A0L9USZ8,A0A0L9UVB1,A0A0L9VJD8,A0A0S3QY64,A0A0S3R5D5,A0A0S3S159,A0A0S3S1I9,A0A0S3S440,A0A0S3SDM0,A0A0S3T033,NC_030647.1.223.6,A0A0L9UYN2,NC_030637.1.904.4,A0A0L9VNT5,A0A0S3QY19,A0A0S3RAN3,A0A0S3S0S0,NC_030637.1.1907.1,NC_030639.1.1588.1,NC_030643.1.801.6,NC_030645.1.750.5,NW…	0.0352285	0.305104	0.242424
GO:0016887	ATPase activity	F	12	58	337	2834	0.0356083	0.0204658	over	NC_021092.1.54.5,NC_030640.1.827.5,A0A0L9T9P6,NC_030639.1.142.2,NC_030639.1.1399.3,XM_017552783.1,NC_030646.1.567.14,A0A0S3SD50,NC_030647.1.61.139,NW_016115206.1.17.9,A0A0S3S4B8,NC_030642.1.654.6	A0A0L9TAR6,A0A0S3R4Q3,A0A0S3RCS1,A0A0S3RLQ5,A0A0S3RNZ5,A0A0S3SVH3,NC_021092.1.54.5,NC_030640.1.1358.4,NC_030640.1.827.5,NC_030644.1.421.5,XM_017550211.1,NC_030647.1.68.3,A0A0S3RDE3,A0A0S3RE14,A0A0L9UIB6,A0A0S3SM21,N0DKX8,NW_016115077.1.5.2,A0A0L9T9P6,A0A0L9VCR2,A0A0S3QZ91,A0A0S3R887,A0A0S3RHI8,A0A0S3S1G8,A0A0S3T2D0,NC_030638.1.190.6,NC_030639.1.142.2,NW_016115005.1.27.6,NC_030639.1.1399.3,A0A0L9V…	0.0365815	0.308187	0.206897
GO:0051179	localization	P	40	256	337	2834	0.118694	0.0903317	over	A0A0L9UVB1,A0A0S3SPS9,A0A0L9TJY7,A0A0S3SLF2,A0A0L9VS04,A0A0L9UYN2,A0A0S3RZV9,NC_030643.1.163.8,NC_030644.1.928.2,NC_030645.1.661.8,NW_016115056.1.21.5,NC_030645.1.1164.2,A0A0L9UG96,A0A0L9T9P6,A0A0L9TY31,A0A0L9TJ92,A0A0L9V8D2,NC_030646.1.794.36,NC_030637.1.1703.10,XM_017579625.1,A0A0L9UUR3,NC_030638.1.1513.5,NC_030643.1.134.2,NC_030644.1.423.2,NW_016115068.1.22.2,A0A0L9UQE4,A0A0S3R5D5,XM_017574937…	A0A0L9UVB1,A0A0S3SPS9,A0A0S3R6X5,A0A0L9TJY7,A0A0L9U7Y0,A0A0L9UEL5,A0A0S3QX83,A0A0S3S1R5,A0A0S3SLF2,A0A0S3RI79,NC_030646.1.36.3,XM_017550609.1,NC_030637.1.1451.1,NC_030638.1.1291.4,A0A0L9VS04,A0A0L9TSI7,A0A0L9USF9,A0A0L9UYN2,A0A0S3RZV9,A0A0S3SE93,NC_030640.1.676.1,NC_030641.1.408.3,NC_030642.1.212.5,NC_030643.1.163.8,NC_030643.1.972.10,NC_030644.1.928.2,NC_030645.1.661.8,NW_016115056.1.21.5,XM_017…	0.0366584	0.308187	0.15625
GO:0070546	L-phenylalanine aminotransferase activity	F	2	3	337	2834	0.00593472	0.00105857	over	A0A0L9V113,NW_016115056.1.39.8	A0A0L9V113,NC_030644.1.720.8,NW_016115056.1.39.8	0.0389735	0.308187	0.666667
GO:0008810	cellulase activity	F	2	3	337	2834	0.00593472	0.00105857	over	A0A0S3RAQ5,NC_030645.1.1234.10	A0A0L9V7K0,A0A0S3RAQ5,NC_030645.1.1234.10	0.0389735	0.308187	0.666667
GO:0080130	L-phenylalanine:2-oxoglutarate aminotransferase activity	F	2	3	337	2834	0.00593472	0.00105857	over	A0A0L9V113,NW_016115056.1.39.8	A0A0L9V113,NC_030644.1.720.8,NW_016115056.1.39.8	0.0389735	0.308187	0.666667
GO:0031970	organelle envelope lumen	C	2	3	337	2834	0.00593472	0.00105857	over	A0A0L9V7K1,A0A0S3SD50	A0A0L9U2E1,A0A0L9V7K1,A0A0S3SD50	0.0389735	0.308187	0.666667
GO:0005758	mitochondrial intermembrane space	C	2	3	337	2834	0.00593472	0.00105857	over	A0A0S3SD50,A0A0L9V7K1	A0A0S3SD50,A0A0L9U2E1,A0A0L9V7K1	0.0389735	0.308187	0.666667
GO:0048029	monosaccharide binding	F	2	3	337	2834	0.00593472	0.00105857	over	A0A0S3TCZ8,A0A0S3T4Z4	A0A0S3TCZ8,A0A0S3R917,A0A0S3T4Z4	0.0389735	0.308187	0.666667
GO:0098797	plasma membrane protein complex	C	2	3	337	2834	0.00593472	0.00105857	over	NC_030643.1.163.8,NC_030645.1.661.8	NC_030643.1.163.8,NC_030645.1.661.8,NC_030641.1.1167.1	0.0389735	0.308187	0.666667
GO:0000054	ribosomal subunit export from nucleus	P	2	3	337	2834	0.00593472	0.00105857	over	A0A0L9UVB1,A0A0S3SPS9	A0A0S3R6X5,A0A0L9UVB1,A0A0S3SPS9	0.0389735	0.308187	0.666667
GO:1990351	transporter complex	C	2	3	337	2834	0.00593472	0.00105857	over	A0A0S3SD50,XM_017561094.1	A0A0S3SD50,A0A0L9T585,XM_017561094.1	0.0389735	0.308187	0.666667
GO:0008568	microtubule-severing ATPase activity	F	2	3	337	2834	0.00593472	0.00105857	over	NC_030647.1.61.139,NW_016115206.1.17.9	NC_030641.1.990.2,NC_030647.1.61.139,NW_016115206.1.17.9	0.0389735	0.308187	0.666667
GO:0030136	clathrin-coated vesicle	C	2	3	337	2834	0.00593472	0.00105857	over	NC_030643.1.163.8,NC_030645.1.661.8	NC_030643.1.163.8,NC_030645.1.661.8,NC_030640.1.557.3	0.0389735	0.308187	0.666667
GO:0033750	ribosome localization	P	2	3	337	2834	0.00593472	0.00105857	over	A0A0L9UVB1,A0A0S3SPS9	A0A0L9UVB1,A0A0S3SPS9,A0A0S3R6X5	0.0389735	0.308187	0.666667
GO:0030245	cellulose catabolic process	P	2	3	337	2834	0.00593472	0.00105857	over	A0A0S3RAQ5,NC_030645.1.1234.10	A0A0L9V7K0,A0A0S3RAQ5,NC_030645.1.1234.10	0.0389735	0.308187	0.666667
GO:0004069	L-aspartate:2-oxoglutarate aminotransferase activity	F	2	3	337	2834	0.00593472	0.00105857	over	A0A0L9V113,NW_016115056.1.39.8	A0A0L9V113,NC_030644.1.720.8,NW_016115056.1.39.8	0.0389735	0.308187	0.666667
GO:0005887	integral component of plasma membrane	C	3	7	337	2834	0.00890208	0.00247001	over	NC_030639.1.1399.3,NC_030646.1.567.14,NW_016115050.1.66.1	A0A0L9TRY5,A0A0S3STZ9,NC_030637.1.1305.10,NC_030639.1.1399.3,NC_030640.1.710.6,NC_030646.1.567.14,NW_016115050.1.66.1	0.0404565	0.3181	0.428571
GO:0006913	nucleocytoplasmic transport	P	7	28	337	2834	0.0207715	0.00988003	over	A0A0L9UVB1,A0A0S3SPS9,A0A0L9TJY7,A0A0S3SLF2,NC_030645.1.1164.2,A0A0L9T9P6,A0A0L9TY31	A0A0L9UVB1,A0A0S3SPS9,A0A0S3R6X5,A0A0L9TJY7,A0A0L9U7Y0,A0A0L9UEL5,A0A0S3QX83,A0A0S3S1R5,A0A0S3SLF2,A0A0S3SJT8,A0A0S3SNE8,NC_030637.1.865.2,NC_030638.1.1595.4,NC_030641.1.554.2,NC_030643.1.1142.3,NC_030645.1.1164.2,XM_017562852.1,A0A0L9T9P6,A0A0L9TTZ2,A0A0S3SJR4,A0A0L9TY31,A0A0S3R9E5,A0A0S3RIG7,A0A0S3S188,A0A0S3SFM8,A0A0S3RTZ9,NC_030641.1.1138.1,A0A0S3S1C4	0.040883	0.3181	0.25
GO:0051169	nuclear transport	P	7	28	337	2834	0.0207715	0.00988003	over	A0A0L9UVB1,A0A0S3SPS9,A0A0L9TJY7,A0A0S3SLF2,NC_030645.1.1164.2,A0A0L9T9P6,A0A0L9TY31	A0A0L9UVB1,A0A0S3SPS9,A0A0S3R6X5,A0A0L9TJY7,A0A0L9U7Y0,A0A0L9UEL5,A0A0S3QX83,A0A0S3S1R5,A0A0S3SLF2,A0A0S3SJT8,A0A0S3SNE8,NC_030637.1.865.2,NC_030638.1.1595.4,NC_030641.1.554.2,NC_030643.1.1142.3,NC_030645.1.1164.2,XM_017562852.1,A0A0L9T9P6,A0A0L9TTZ2,A0A0S3SJR4,A0A0L9TY31,A0A0S3R9E5,A0A0S3RIG7,A0A0S3S188,A0A0S3SFM8,A0A0S3S1C4,A0A0S3RTZ9,NC_030641.1.1138.1	0.040883	0.3181	0.25
GO:0003746	translation elongation factor activity	F	5	17	337	2834	0.0148368	0.00599859	over	A0A0L9VGC5,A0A0S3R9Q8,A0A0S3SNK4,NC_030646.1.428.25,NC_030646.1.428.73	A0A0L9T463,A0A0L9TQJ4,A0A0L9TQM0,A0A0L9UT23,A0A0L9VGC5,A0A0S3R9Q8,A0A0S3RFU3,A0A0S3RJZ5,A0A0S3RQE4,A0A0S3RY55,A0A0S3S782,A0A0S3SNK4,NC_030640.1.129.3,NC_030646.1.1095.5,NC_030646.1.428.25,NC_030646.1.428.73,XM_017571310.1	0.0425976	0.329678	0.294118
GO:0009144	purine nucleoside triphosphate metabolic process	P	11	53	337	2834	0.0326409	0.0187015	over	A0A0L9TWR0,A0A0L9UJ42,A0A0S3SGH8,A0A0S3TB82,A0A0S3TCZ8,NC_030643.1.411.1,XM_017561094.1,NC_030646.1.567.14,A0A0L9VSE5,NC_021092.1.54.5,NC_030640.1.827.5	A0A0L9TWR0,A0A0L9U874,A0A0L9UIB0,A0A0L9UJ42,A0A0L9UQL6,A0A0L9UU75,A0A0L9UUI5,A0A0L9UZW8,A0A0S3R2Q7,A0A0S3RB64,A0A0S3RCJ1,A0A0S3RGP4,A0A0S3RYV2,A0A0S3RZ19,A0A0S3SDU9,A0A0S3SGH8,A0A0S3SJZ7,A0A0S3SLY3,A0A0S3SU49,A0A0S3T6Q2,A0A0S3T7J7,A0A0S3TB82,A0A0S3TCZ8,NC_030643.1.411.1,N0DNY6,NC_030641.1.1167.1,XM_017564481.1,A0A0L9T585,A0A0L9U2E1,XM_017561094.1,A0A0L9TQG0,A0A0S3SVN1,NW_016115202.1.53.2,A0A0L9TR…	0.0434426	0.332679	0.207547
GO:0009205	purine ribonucleoside triphosphate metabolic process	P	11	53	337	2834	0.0326409	0.0187015	over	A0A0L9TWR0,A0A0L9UJ42,A0A0S3SGH8,A0A0S3TB82,A0A0S3TCZ8,NC_030643.1.411.1,XM_017561094.1,NC_030646.1.567.14,A0A0L9VSE5,NC_021092.1.54.5,NC_030640.1.827.5	A0A0L9TWR0,A0A0L9U874,A0A0L9UIB0,A0A0L9UJ42,A0A0L9UQL6,A0A0L9UU75,A0A0L9UUI5,A0A0L9UZW8,A0A0S3R2Q7,A0A0S3RB64,A0A0S3RCJ1,A0A0S3RGP4,A0A0S3RYV2,A0A0S3RZ19,A0A0S3SDU9,A0A0S3SGH8,A0A0S3SJZ7,A0A0S3SLY3,A0A0S3SU49,A0A0S3T6Q2,A0A0S3T7J7,A0A0S3TB82,A0A0S3TCZ8,NC_030643.1.411.1,N0DNY6,NC_030641.1.1167.1,XM_017564481.1,A0A0L9T585,A0A0L9U2E1,XM_017561094.1,A0A0L9TQG0,A0A0S3SVN1,NW_016115202.1.53.2,A0A0L9TR…	0.0434426	0.332679	0.207547
GO:0005048	signal sequence binding	F	4	12	337	2834	0.0118694	0.0042343	over	A0A0L9TJY7,A0A0L9TY31,A0A0S3SLF2,A0A0L9TJ92	A0A0L9TJY7,A0A0L9TY31,A0A0L9U7Y0,A0A0L9UEL5,A0A0S3QX83,A0A0S3R9E5,A0A0S3RIG7,A0A0S3S1R5,A0A0S3SLF2,NC_030637.1.865.2,A0A0L9TJ92,NC_030644.1.554.1	0.0447254	0.33946	0.333333
GO:0071705	nitrogen compound transport	P	20	114	337	2834	0.0593472	0.0402258	over	A0A0L9UVB1,A0A0S3SPS9,A0A0L9TJY7,A0A0S3SLF2,NC_030645.1.1164.2,A0A0L9T9P6,A0A0L9TY31,A0A0L9TJ92,A0A0L9UG96,A0A0S3RZV9,NC_030638.1.1513.5,NC_030643.1.134.2,NC_030643.1.163.8,NC_030644.1.423.2,NC_030644.1.928.2,NC_030645.1.661.8,NW_016115056.1.21.5,NW_016115068.1.22.2,NW_016114975.1.132.1,A0A0S3SD50	A0A0L9UVB1,A0A0S3SPS9,A0A0S3R6X5,A0A0L9TJY7,A0A0L9U7Y0,A0A0L9UEL5,A0A0S3QX83,A0A0S3S1R5,A0A0S3SLF2,A0A0S3SJT8,A0A0S3SNE8,NC_030637.1.865.2,NC_030638.1.1595.4,NC_030641.1.554.2,NC_030643.1.1142.3,NC_030645.1.1164.2,XM_017562852.1,A0A0L9T9P6,A0A0L9TTZ2,A0A0S3SJR4,A0A0L9VHC1,A0A0L9TY31,A0A0S3R9E5,A0A0S3RIG7,A0A0S3S188,A0A0S3SFM8,A0A0L9TJ92,A0A0L9USZ8,A0A0S3T932,NC_030637.1.256.5,NC_030641.1.1166.1,N…	0.0447947	0.33946	0.175439
GO:0016052	carbohydrate catabolic process	P	12	60	337	2834	0.0356083	0.0211715	over	A0A0S3S6E6,XM_017555234.1,A0A0L9TWR0,A0A0L9UJ42,A0A0S3SGH8,A0A0S3TB82,A0A0S3TCZ8,NC_030643.1.411.1,NC_030638.1.75.5,A0A0S3SMT9,A0A0S3RAQ5,NC_030645.1.1234.10	A0A0L9UII7,A0A0L9UPF2,A0A0S3S9J0,A0A0S3S6E6,A0A0S3T8S4,XM_017584129.1,A0A0L9U6G0,XM_017555234.1,NC_030639.1.1030.27,NC_030646.1.470.2,A0A0L9TWR0,A0A0L9U874,A0A0L9UIB0,A0A0L9UJ42,A0A0L9UQL6,A0A0L9UU75,A0A0L9UUI5,A0A0L9UZW8,A0A0S3R2Q7,A0A0S3RB64,A0A0S3RCJ1,A0A0S3RGP4,A0A0S3RYV2,A0A0S3RZ19,A0A0S3SDU9,A0A0S3SGH8,A0A0S3SJZ7,A0A0S3SLY3,A0A0S3SU49,A0A0S3T6Q2,A0A0S3T7J7,A0A0S3TB82,A0A0S3TCZ8,NC_030643.1.…	0.0462183	0.348433	0.2
GO:0044433	cytoplasmic vesicle part	C	6	23	337	2834	0.0178042	0.00811574	over	NC_030644.1.423.2,NC_030644.1.928.2,NW_016115068.1.22.2,NC_030638.1.1513.5,NC_030643.1.163.8,NC_030645.1.661.8	A0A0L9VDT7,XM_017556375.1,NW_016115050.1.9.2,A0A0L9T9T9,A0A0S3S4G6,NC_030638.1.693.1,NC_030640.1.676.1,NC_030643.1.972.10,NC_030644.1.423.2,NC_030644.1.928.2,NW_016115068.1.22.2,A0A0L9VU73,NC_030638.1.1513.5,NC_030639.1.671.7,A0A0L9VQF7,A0A0S3T7S8,NC_030637.1.1956.2,XM_017561949.1,A0A0L9ULM2,NC_030643.1.163.8,NC_030645.1.661.8,A0A0L9TKM6,A0A0L9USH7	0.0470836	0.353127	0.26087
GO:0005215	transporter activity	F	19	108	337	2834	0.0563798	0.0381087	over	NC_021092.1.54.5,NC_030640.1.827.5,NC_030639.1.1399.3,XM_017552783.1,NC_030645.1.1164.2,NW_016115050.1.66.1,NW_016114975.1.132.1,NC_030646.1.567.14,A0A0L9TJY7,A0A0L9TY31,A0A0S3SLF2,NC_030643.1.134.2,NW_016115056.1.21.5,A0A0S3SD50,A0A0L9U7B9,A0A0L9VSE5,NC_030640.1.989.8,A0A0L9TY99,NC_030646.1.794.36	A0A0L9TAR6,A0A0S3R4Q3,A0A0S3RCS1,A0A0S3RLQ5,A0A0S3RNZ5,A0A0S3SVH3,NC_021092.1.54.5,NC_030640.1.1358.4,NC_030640.1.827.5,NC_030644.1.421.5,XM_017550211.1,NC_030647.1.68.3,A0A0S3SP04,A0A0L9UIB6,A0A0S3SM21,N0DKX8,NW_016115077.1.5.2,NC_030639.1.1399.3,A0A0L9VP88,A0A0S3SZA0,NW_016114975.1.108.18,XM_017552783.1,A0A0L9T9T3,A0A0L9TE21,A0A0S3R5I3,A0A0S3RMW1,A0A0S3SFE4,N0DNY6,NW_016115088.1.69.1,NC_030645.…	0.0485235	0.36206	0.175926
GO:0009199	ribonucleoside triphosphate metabolic process	P	11	54	337	2834	0.0326409	0.0190543	over	A0A0L9TWR0,A0A0L9UJ42,A0A0S3SGH8,A0A0S3TB82,A0A0S3TCZ8,NC_030643.1.411.1,XM_017561094.1,NC_030646.1.567.14,A0A0L9VSE5,NC_021092.1.54.5,NC_030640.1.827.5	A0A0L9TWR0,A0A0L9U874,A0A0L9UIB0,A0A0L9UJ42,A0A0L9UQL6,A0A0L9UU75,A0A0L9UUI5,A0A0L9UZW8,A0A0S3R2Q7,A0A0S3RB64,A0A0S3RCJ1,A0A0S3RGP4,A0A0S3RYV2,A0A0S3RZ19,A0A0S3SDU9,A0A0S3SGH8,A0A0S3SJZ7,A0A0S3SLY3,A0A0S3SU49,A0A0S3T6Q2,A0A0S3T7J7,A0A0S3TB82,A0A0S3TCZ8,NC_030643.1.411.1,N0DNY6,NC_030641.1.1167.1,XM_017564481.1,A0A0L9T585,A0A0L9U2E1,XM_017561094.1,A0A0L9TQG0,A0A0S3SVN1,NW_016115202.1.53.2,A0A0L9TR…	0.0489947	0.36371	0.203704
