# Supplementary material for: iTRAQ based protein profile analysis revealed key proteins involved in regulation of drought-tolerance during seed germination in Adzuki bean
Source: Sci Rep. 2021 Dec 9;11:23725. doi: 10.1038/s41598-021-03178-y (PMC8660776; doi:10.1038/s41598-021-03178-y)
Supplement: Supplementary file 7 — Supplementary Information 7. [file 41598_2021_3178_MOESM7_ESM.xlsx]

## Sheet: 17235T-17033T
Supplementary TableS5 KEGG enrichment analysis list of group 17235-T/17033T
Map_ID	Map_Name	Test	TestAll	Ref	RefAll	Test_per	Ref_per	Test_Seq	Ref_Seq	Over_Under	P value	FDR	richFactor
ko03010	Ribosome	18	167	137	2834	0.107784	0.0483416	A0A0S3S0S1 A0A0S3S8I5 XM_017565086.1 A0A0S3SE72 A0A0L9UX38 XM_017571039.1 A0A0S3SQI2 A0A0L9TZ34 A0A0S3SSC6 A0A0L9TS42 A0A0L9VFR3 XM_017565265.1 XM_017557876.1 A0A0S3RV02 A0A0S3SGF0 A0A0L9V401 A0A0S3TCT9 A0A0S3QZH8	A0A0S3SHC8 A0A0L9TFC9 NC_030646.1.605.1 A0A0L9TXB8 A0A0S3SFV2 A0A0S3SZZ4 A0A0S3T0Y8 A0A0L9TZ34 A0A0S3SNB1 A0A0S3SSP9 A0A0L9UX38 A0A0S3STC7 A0A0S3RZ43 XM_017567509.1 A0A0S3RYN5 A0A0L9UWB5 A0A0S3R4E3 A0A0L9TC17 XM_017568357.1 A0A0L9VN78 A0A0L9UE15 A0A0L9TQQ9 A0A0S3T145 A0A0S3SIR5 A0A0L9VS83 A0A0S3STH3 NW_016114995.1.46.8 A0A0S3T3M2 A0A0S3SSC6 A0A0S3TBA8 A0A0S3SNC4 A0A0L9UZR2 A0A0S3R7S2 A0A0S3SDP8 A…	over	0.00087548	0.0963028	0.131387
ko04145	Phagosome	6	167	31	2834	0.0359281	0.0109386	A0A0L9TKB7 A0A0S3RAJ6 NW_016114975.1.108.18 A0A0L9U7B9 A0A0L9TY25 NC_030637.1.1115.6	NC_030637.1.1115.6 A0A0L9TY25 A0A0L9VDK3 NC_030637.1.1114.1 A0A0L9TX36 A0A0S3SDM0 A0A0S3RAJ6 A0A0S3SGJ4 A0A0S3R0I5 A0A0L9TKB7 A0A0S3T5B1 A0A0L9TAR6 A0A0S3R4Z3 A0A0S3T033 NW_016114975.1.108.18 NC_030638.1.1519.12 A0A0L9U7C2 A0A0L9U925 A0A0L9U7B9 A0A0L9VHC1 NC_030640.1.1358.4 A0A0S3SZK3 A0A0S3R4Q3 A0A0S3RCS1 XM_017556608.1 NC_030644.1.59.8 NC_030644.1.421.5 A0A0S3RNZ5 XM_017550211.1 A0A0S3RS02 NC_0…	over	0.00821003	0.417513	0.193548
ko00051	Fructose and mannose metabolism	5	167	24	2834	0.0299401	0.0084686	A0A0S3R9R7 NC_030642.1.853.8 A0A0S3TCZ8 NC_030646.1.766.5 A0A0S3TBW4	A0A0S3SGH8 A0A0L9UZW8 A0A0L9TF45 A0A0S3RYV2 A0A0L9UPK5 A0A0S3R9F4 A0A0S3TCZ8 A0A0S3SLY3 A0A0S3RSZ1 NC_030642.1.853.8 A0A0S3R9R7 A0A0L9U874 A0A0S3SDU9 A0A0L9UUI5 NC_030647.1.470.5 A0A0L9VF22 NC_030646.1.766.5 A0A0L9UIB0 A0A0S3SDT7 NC_030643.1.188.8 NC_030646.1.861.1 A0A0S3T463 A0A0S3RZX3 A0A0S3TBW4	over	0.0113867	0.417513	0.208333
ko04910	Insulin signaling pathway	3	167	14	2834	0.0179641	0.00494001	A0A0S3T8S4 A0A0S3TCZ8 A0A0S3QZH8	A0A0L9UVU7 A0A0S3T9S5 A0A0S3T8S4 XM_017584129.1 A0A0L9U7B6 A0A0S3QZH8 A0A0S3SUY1 A0A0S3SVY3 A0A0S3S6E6 A0A0S3TCZ8 A0A0S3RUC2 NW_016115212.1.9.3 A0A0L9VNT5 NC_030647.1.403.3	over	0.0452438	0.688112	0.214286

## Sheet: 17033T-17033CK
Supplementary TableS5 KEGG enrichment analysis list of group 17033-T/17033CK
Map_ID	Map_Name	Test	TestAll	Ref	RefAll	Test_per	Ref_per	Test_Seq	Ref_Seq	Over_Under	P value	FDR	richFactor
ko04011	MAPK signaling pathway - yeast	4	267	11	2834	0.0149813	0.00388144	A0A0L9TK30 NC_030640.1.489.5 NC_030643.1.618.10 NC_030645.1.884.31	A0A0S3RCR5 A0A0L9TED7 A0A0L9V0H1 A0A0S3SHJ7 NC_030645.1.884.31 A0A0L9TK30 A0A0S3T2T3 NC_030640.1.489.5 NC_030643.1.618.10 A0A0S3STL7 NC_030640.1.534.2	over	0.0149118	0.841404	0.363636
ko04110	Cell cycle	4	267	12	2834	0.0149813	0.0042343	A0A0L9TK30 NC_030640.1.489.5 A0A0S3T440 A0A0S3S6F8	A0A0S3RCR5 A0A0L9TED7 A0A0L9V0H1 A0A0S3R461 A0A0S3T440 A0A0S3SHJ7 A0A0L9TK30 A0A0S3T2T3 NC_030640.1.489.5 A0A0S3S6F8 NW_016115005.1.12.1 A0A0S3QZL5	over	0.0207425	0.841404	0.333333
ko00062	Fatty acid elongation	2	267	3	2834	0.00749064	0.00105857	NC_030641.1.439.1 NC_030639.1.804.11	NC_030641.1.439.1 NC_030639.1.804.11 NC_030642.1.49.1	over	0.0248825	0.841404	0.666667
ko04714	Thermogenesis	9	267	46	2834	0.0337079	0.0162315	A0A0L9U2L0 A0A0S3RLQ5 A0A0S3SNN4 A0A0S3QZH8 A0A0L9TPB7 NC_030640.1.827.5 A0A0L9U2J6 A0A0L9VSE5 NC_030638.1.621.2	A0A0S3SNN4 A0A0S3SM21 NW_016115077.1.5.2 XM_017564481.1 NC_030640.1.827.5 A0A0S3TBK1 A0A0L9V2C1 A0A0L9T9T3 A0A0S3QZH8 A0A0S3RLQ5 A0A0L9VSE5 A0A0S3SVH3 A0A0S3RG73 A0A0S3SVY3 A0A0S3RMW1 A0A0L9UIB6 A0A0S3SJV1 A0A0S3S851 A0A0L9TX67 A0A0L9T585 NC_021092.1.54.5 A0A0S3RUC2 A0A0L9TE21 A0A0S3R5I3 A0A0L9TV12 A0A0S3T653 NW_016114927.1.4.3 NC_021092.1.75.3 A0A0L9UQZ9 A0A0L9U2L0 A0A0L9VMG0 A0A0S3SLI8 A0A0S3SF…	over	0.0249453	0.841404	0.195652
ko05014	Amyotrophic lateral sclerosis (ALS)	3	267	9	2834	0.011236	0.00317572	A0A0S3QWK6 NC_030643.1.618.10 NC_030645.1.884.31	XM_017584908.1 A0A0L9VCX3 NC_030645.1.884.31 A0A0L9V6L8 A0A0L9U2E1 A0A0S3QWK6 NC_030643.1.618.10 A0A0L9UPH5 NC_030637.1.1703.10	over	0.0452502	0.841404	0.333333

## Sheet: 17235T-17235CK
Supplementary TableS5 KEGG enrichment analysis list of group 17235-T/17235CK
Map_ID	Map_Name	Test	TestAll	Ref	RefAll	Test_per	Ref_per	Test_Seq	Ref_Seq	Over_Under	P value	FDR	richFactor
ko03010	Ribosome	32	337	137	2834	0.0949555	0.0483416	A0A0S3T1U6 A0A0S3RKS6 A0A0S3S8I5 A0A0S3SMP5 A0A0L9TY45 A0A0S3SQI2 A0A0L9VFR3 A0A0S3T7G9 A0A0L9T3U5 A0A0S3T145 A0A0L9TS42 A0A0L9UD60 A0A0S3SVU0 A0A0S3STE4 A0A0S3S6W7 A0A0S3SPQ2 A0A0L9UWB5 A0A0S3TBA8 A0A0L9UQ04 A0A0S3RUT2 A0A0L9U1Q3 A0A0L9TC17 A0A0L9U7W4 A0A0L9TX42 NW_016115092.1.11.3 A0A0S3SNC4 XM_017557876.1 A0A0L9TLJ4 A0A0S3QWG3 A0A0L9V401 A0A0S3RUL9 A0A0L9TQX2	A0A0S3SHC8 A0A0L9TFC9 NC_030646.1.605.1 A0A0L9TXB8 A0A0S3SFV2 A0A0S3SZZ4 A0A0S3T0Y8 A0A0L9TZ34 A0A0S3SNB1 A0A0S3SSP9 A0A0L9UX38 A0A0S3STC7 A0A0S3RZ43 XM_017567509.1 A0A0S3RYN5 A0A0L9UWB5 A0A0S3R4E3 A0A0L9TC17 XM_017568357.1 A0A0L9VN78 A0A0L9UE15 A0A0L9TQQ9 A0A0S3T145 A0A0S3SIR5 A0A0L9VS83 A0A0S3STH3 NW_016114995.1.46.8 A0A0S3T3M2 A0A0S3SSC6 A0A0S3TBA8 A0A0S3SNC4 A0A0L9UZR2 A0A0S3R7S2 A0A0S3SDP8 A…	over	8.44188e-05	0.0172214	0.233577
ko04146	Peroxisome	9	337	23	2834	0.0267062	0.00811574	A0A0L9VCX3 A0A0L9U8F3 NC_030643.1.618.10 NC_030645.1.884.31 NC_030643.1.233.2 NC_030637.1.2061.1 A0A0S3R155 A0A0S3S851 A0A0L9VTB3	XM_017584908.1 A0A0L9VCX3 NC_030645.1.884.31 A0A0L9TV30 A0A0L9V6L8 NC_030643.1.233.2 A0A0S3S851 A0A0S3REM2 NC_030643.1.618.10 A0A0L9VCM2 A0A0L9UIR8 A0A0S3R155 A0A0L9VTB3 NC_030637.1.2061.1 NC_030646.1.619.4 NC_030637.1.1687.7 A0A0L9U8F3 NC_030638.1.621.2 XM_017566891.1 NW_016114973.1.17.1 NC_030637.1.1676.4 NC_030637.1.85.3 A0A0L9UTX1	over	0.000761159	0.0776382	0.391304
ko01524	Platinum drug resistance	5	337	11	2834	0.0148368	0.00388144	A0A0S3RQJ9 XM_017551604.1 A0A0S3RVB5 A0A0L9V9U9 XM_017552783.1	XM_017551604.1 A0A0L9U839 A0A0L9V9U9 A0A0S3RQJ9 A0A0L9U2E1 A0A0S3RJJ3 A0A0S3RVB5 A0A0L9VQD0 A0A0S3SUA3 XM_017552783.1 A0A0L9VH11	over	0.00579763	0.309934	0.454545
ko00010	Glycolysis / Gluconeogenesis	14	337	58	2834	0.041543	0.0204658	A0A0S3TB82 A0A0L9UJ42 A0A0S3SMT9 A0A0S3SGH8 A0A0S3TCZ8 A0A0S3RRX4 NC_030640.1.1062.9 XM_017554171.1 NC_030640.1.384.32 A0A0S3R8Q0 NW_016114974.1.7.163 A0A0S3RNI4 A0A0S3RFA6 A0A0L9TF19	A0A0S3RZ19 NC_030640.1.1062.9 A0A0S3SGH8 A0A0L9UJ42 NC_030639.1.1632.17 A0A0L9UZW8 A0A0S3SWD8 A0A0S3RFA6 A0A0S3RNI4 A0A0S3RYV2 A0A0L9VSZ0 NC_030640.1.384.32 A0A0L9TI04 A0A0S3T6Q2 XM_017553227.1 A0A0S3RB64 A0A0S3R9F4 A0A0S3SJZ7 XM_017554171.1 A0A0S3TCZ8 A0A0S3RDK3 NC_030639.1.1030.27 XM_017585208.1 A0A0S3RCJ1 A0A0S3SLY3 A0A0S3SMT9 A0A0L9THJ7 XM_017581859.1 A0A0S3TB82 NC_030642.1.853.8 NC_030641.1.…	over	0.0064656	0.309934	0.241379
ko05418	Fluid shear stress and atherosclerosis	7	337	22	2834	0.0207715	0.00776288	A0A0S3RQJ9 XM_017551604.1 A0A0L9UVU7 A0A0S3RVB5 A0A0S3RAR0 A0A0L9V9U9 NC_030643.1.703.66	A0A0L9UVU7 A0A0S3T9S5 A0A0L9U7B6 XM_017551604.1 A0A0L9U839 A0A0L9V9U9 NC_030643.1.703.66 A0A0S3RQJ9 A0A0S3RJJ3 A0A0S3RQJ5 A0A0S3R657 A0A0S3TDU5 A0A0S3RVB5 A0A0S3RAR0 A0A0L9VQD0 A0A0S3RZ02 A0A0L9UL43 A0A0S3RQE6 A0A0S3RS71 A0A0S3SUA3 A0A0L9VNT5 NC_030642.1.825.1	over	0.0109954	0.309934	0.318182
ko05134	Legionellosis	7	337	23	2834	0.0207715	0.00811574	A0A0S3RZV9 A0A0L9TXE9 A0A0S3SNK4 A0A0S3R5D5 A0A0L9TXW8 A0A0L9VGC5 A0A0S3R9Q8	NC_030637.1.726.65 A0A0S3R6N0 A0A0S3SNK4 A0A0L9VBU1 A0A0L9TSI7 A0A0L9TXE9 A0A0L9TXW8 A0A0S3STP2 A0A0S3RZV9 A0A0S3R9Q8 A0A0S3SRD9 A0A0L9TID2 NW_016114906.1.31.14 A0A0L9U2E1 NC_030641.1.693.31 A0A0S3RFY9 A0A0S3T0F3 A0A0S3R5D5 A0A0L9VGC5 A0A0S3S1J8 A0A0S3SZK3 A0A0S3S1I9 A0A0S3T050	over	0.0142346	0.309934	0.304348
ko05204	Chemical carcinogenesis	4	337	9	2834	0.0118694	0.00317572	A0A0S3RQJ9 XM_017551604.1 A0A0S3RVB5 A0A0L9V9U9	XM_017551604.1 A0A0L9U839 A0A0L9V9U9 A0A0S3RQJ9 A0A0L9THJ7 A0A0S3RJJ3 A0A0S3RVB5 A0A0L9VQD0 A0A0S3SUA3	over	0.0151928	0.309934	0.444444
ko05225	Hepatocellular carcinoma	4	337	9	2834	0.0118694	0.00317572	A0A0S3RQJ9 XM_017551604.1 A0A0S3RVB5 A0A0L9V9U9	XM_017551604.1 A0A0L9U839 A0A0L9V9U9 A0A0S3RQJ9 A0A0S3RJJ3 A0A0S3RVB5 A0A0L9VQD0 A0A0S3SUA3 NW_016115077.1.30.2	over	0.0151928	0.309934	0.444444
ko00980	Metabolism of xenobiotics by cytochrome P450	4	337	9	2834	0.0118694	0.00317572	A0A0S3RQJ9 XM_017551604.1 A0A0S3RVB5 A0A0L9V9U9	XM_017551604.1 A0A0L9U839 A0A0L9V9U9 A0A0S3RQJ9 A0A0L9THJ7 A0A0S3RJJ3 A0A0S3RVB5 A0A0L9VQD0 A0A0S3SUA3	over	0.0151928	0.309934	0.444444
ko05014	Amyotrophic lateral sclerosis (ALS)	4	337	9	2834	0.0118694	0.00317572	NC_030637.1.1703.10 A0A0L9VCX3 NC_030643.1.618.10 NC_030645.1.884.31	XM_017584908.1 A0A0L9VCX3 NC_030645.1.884.31 A0A0L9V6L8 A0A0L9U2E1 A0A0S3QWK6 NC_030643.1.618.10 A0A0L9UPH5 NC_030637.1.1703.10	over	0.0151928	0.309934	0.444444
ko00982	Drug metabolism - cytochrome P450	4	337	10	2834	0.0118694	0.00352858	A0A0S3RQJ9 XM_017551604.1 A0A0S3RVB5 A0A0L9V9U9	XM_017551604.1 A0A0L9U839 A0A0L9V9U9 A0A0S3RQJ9 A0A0L9THJ7 A0A0S3RJJ3 A0A0S3RVB5 A0A0L9VQD0 A0A0S3SUA3 NC_030640.1.83.4	over	0.0229884	0.42633	0.4
ko04066	HIF-1 signaling pathway	5	337	15	2834	0.0148368	0.00529287	A0A0S3TB82 A0A0S3TCZ8 NC_030640.1.1062.9 A0A0S3RFA6 A0A0L9TF19	A0A0S3RZ19 NC_030640.1.1062.9 NC_030639.1.1632.17 A0A0S3RFA6 A0A0S3QZH8 A0A0S3SUY1 A0A0S3SVY3 A0A0S3TCZ8 A0A0S3RUC2 A0A0S3TB82 NC_030641.1.77.2 NW_016115050.1.5.10 A0A0L9UU75 A0A0L9TF19 A0A0S3RGP4	over	0.0252158	0.428668	0.333333
ko00500	Starch and sucrose metabolism	11	337	50	2834	0.0326409	0.0176429	NC_030645.1.1234.10 A0A0S3REY1 A0A0S3SMT9 XM_017555234.1 NC_030638.1.75.5 A0A0L9VGM1 A0A0S3TCZ8 A0A0S3S6E6 A0A0S3RZ36 A0A0S3SUJ9 XM_017566134.1	XM_017575145.1 A0A0S3T8S4 XM_017584129.1 A0A0L9TGU3 A0A0L9UPK5 A0A0S3RIS7 A0A0S3REY1 A0A0S3SUJ9 A0A0L9TI04 A0A0S3RB64 A0A0S3S6E6 A0A0S3TCZ8 A0A0S3RCJ1 A0A0S3SMT9 A0A0S3T7J7 A0A0L9VNK7 A0A0S3RZ36 NC_030645.1.1234.10 A0A0S3S0C2 NC_030638.1.75.5 NC_030637.1.1829.20 NC_030643.1.1217.2 NC_030647.1.251.1 NC_030637.1.1070.1 XM_017555234.1 A0A0L9VMA8 A0A0L9UI08 NC_030646.1.861.1 A0A0S3RDR1 A0A0L9VQ66 NC_…	over	0.0294205	0.461676	0.22
ko05200	Pathways in cancer	6	337	22	2834	0.0178042	0.00776288	A0A0S3RQJ9 XM_017551604.1 A0A0L9UVU7 A0A0S3RVB5 A0A0L9V9U9 NC_030643.1.703.66	A0A0L9UVU7 A0A0S3T9S5 A0A0L9U7B6 XM_017551604.1 A0A0L9U839 A0A0S3R461 A0A0S3T440 A0A0L9V9U9 NC_030643.1.703.66 A0A0S3RQJ9 A0A0L9U2E1 A0A0S3RJJ3 A0A0S3RQJ5 A0A0S3RVB5 A0A0L9VQD0 A0A0S3SUA3 A0A0S3SSG4 NW_016115005.1.12.1 NC_030642.1.825.1 A0A0S3SJT8 NW_016115077.1.30.2 A0A0L9VH11	over	0.0385143	0.551671	0.272727
ko04144	Endocytosis	9	337	40	2834	0.0267062	0.0141143	A0A0L9UYN2 XM_017574937.1 NC_030643.1.153.3 A0A0S3SDM0 A0A0S3S159 NC_030643.1.163.8 NC_030643.1.134.2 A0A0L9TXW8 A0A0L9UPY6	NC_030637.1.726.65 A0A0S3R6N0 A0A0S3SDM0 A0A0L9TXW8 A0A0S3SRD9 A0A0L9TID2 NW_016114906.1.31.14 A0A0S3T033 A0A0S3T0F3 NC_030646.1.659.1 A0A0S3T9G9 A0A0S3S1J8 A0A0L9UND4 A0A0S3RF38 NC_030638.1.1060.1 NC_030643.1.579.4 NC_030644.1.442.31 NC_030637.1.1501.6 NC_030643.1.134.2 A0A0L9UJX3 A0A0L9VU92 NC_030641.1.990.2 A0A0L9TKM6 NW_016115092.1.17.2 NC_030643.1.163.8 A0A0S3S159 A0A0S3STL7 NC_030644.1.37.9…	over	0.041006	0.551671	0.225
