# Supplementary material for: iTRAQ based protein profile analysis revealed key proteins involved in regulation of drought-tolerance during seed germination in Adzuki bean
Source: Sci Rep. 2021 Dec 9;11:23725. doi: 10.1038/s41598-021-03178-y (PMC8660776; doi:10.1038/s41598-021-03178-y)
Supplement: Supplementary file 8 — Supplementary Information 8. [file 41598_2021_3178_MOESM8_ESM.xlsx]

## Sheet: 17235-T-VS- 17033-T
Supplementary Table S6. List of protein-protein interaction (PPI) networks in group 17235-T/17033-T
Protein	STRING protein	Protein_Info	identity	bitscore
A0A0L9VFR3	GLYMA15G07420.1	Uncharacterized protein	1	293
A0A0L9VQI0	GLYMA16G01810.1	Uncharacterized protein	1	873
NC_030639.1.31.3	GLYMA02G10760.1	Uncharacterized protein ; Component of the eukaryotic translation initiation factor 3 (eIF-3) complex, which is involved in protein synthesis and, together with other initiation factors, stimulates binding of mRNA and methionyl-tRNAi to the 40S ribosome	1	427
XM_017571039.1	GLYMA01G41810.1	Uncharacterized protein	1	122
A0A0L9TDG2	SAC6	Uncharacterized protein	0.99	782
A0A0L9TKB7	LOC732582	Uncharacterized protein ; Tubulin is the major constituent of microtubules. It binds two moles of GTP, one at an exchangeable site on the beta chain and one at a non-exchangeable site on the alpha chain	0.99	930
A0A0L9V401	GLYMA06G42680.1	Uncharacterized protein	0.99	349
A0A0S3RAJ6	GLYMA06G02650.1	Uncharacterized protein ; Tubulin is the major constituent of microtubules. It binds two moles of GTP, one at an exchangeable site on the beta chain and one at a non-exchangeable site on the alpha chain	0.99	872
A0A0S3S5B9	GLYMA19G42760.1	Histone H2A	0.99	270
A0A0S3SNK4	GLYMA16G07350.1	Elongation factor 1-alpha ; This protein promotes the GTP-dependent binding of aminoacyl-tRNA to the A-site of ribosomes during protein biosynthesis	0.99	913
A0A0L9TS42	GLYMA17G11430.1	Uncharacterized protein	0.98	314
A0A0S3QZ30	GLYMA08G12970.1	T-complex protein 1 subunit alpha ; Molecular chaperone; assists the folding of proteins upon ATP hydrolysis	0.98	1084
A0A0S3QZH8	GLYMA07G31840.1	40S ribosomal protein S6	0.98	494
A0A0S3S0S1	GLYMA03G36560.1	Putative uncharacterized protein	0.98	333
A0A0S3SJT1	GLYMA08G16770.1	Citrate synthase	0.98	959
A0A0S3TCT9	GLYMA07G15320.1	Uncharacterized protein	0.98	239
NC_030637.1.740.3	GLYMA02G36370.1	Uncharacterized protein	0.98	594
NC_030643.1.134.2	GLYMA02G43610.4	Uncharacterized protein	0.98	130
XM_017557876.1	GLYMA02G00680.2	Uncharacterized protein	0.98	262
A0A0S3R0H6	GLYMA05G25245.1	Uncharacterized protein	0.97	1249
A0A0S3RK85	GLYMA14G04770.1	Uncharacterized protein ; Molecular chaperone; assists the folding of proteins upon ATP hydrolysis	0.97	1079
A0A0S3RWJ6	GLYMA19G29180.3	Uncharacterized protein	0.97	1529
A0A0S3SCW6	GLYMA12G06980.1	Uncharacterized protein	0.97	692
A0A0S3SGF0	GLYMA13G40780.1	Uncharacterized protein	0.97	271
A0A0S3SSC6	GLYMA02G02140.1	Uncharacterized protein	0.97	210
NC_030637.1.897.10	SS	Sucrose synthase ; Sucrose-cleaving enzyme that provides UDP-glucose and fructose for various metabolic pathways	0.97	325
NC_030640.1.1323.3	GLYMA04G05580.1	Uncharacterized protein	0.97	781
XM_017553003.1	GLYMA01G36870.1	Uncharacterized protein ; Plays a role in vesicular protein sorting	0.97	1278
A0A0L9T825	GLYMA09G28650.4	Uncharacterized protein ; Molecular chaperone; assists the folding of proteins upon ATP hydrolysis	0.96	1090
A0A0L9TE86	GLYMA11G20180.1	Uncharacterized protein	0.96	972
A0A0L9TZ34	GLYMA20G30970.1	Uncharacterized protein	0.96	304
A0A0L9VSX1	GLYMA05G36140.1	Uncharacterized protein	0.96	1126
A0A0S3SSI5	GLYMA10G06590.1	Uncharacterized protein	0.96	717
NC_030638.1.1595.4	GLYMA10G44510.1	Uncharacterized protein	0.96	969
NW_016115056.1.21.5	GLYMA04G08480.1	Uncharacterized protein ; Subunit of clathrin-associated adaptor protein complex that plays a role in protein sorting in the late-Golgi/trans-Golgi network (TGN) and/or endosomes. The AP complexes mediate both the recruitment of clathrin to membranes and the recognition of sorting signals within the cytosolic tails of transmembrane cargo molecules	0.96	1518
XM_017565265.1	GLYMA15G10220.1	60S ribosomal protein L18a	0.96	360
A0A0L9TJ92	GLYMA05G38560.1	Uncharacterized protein ; Signal-recognition-particle assembly has a crucial role in targeting secretory proteins to the rough endoplasmic reticulum membrane	0.95	1185
A0A0S3R339	GLYMA02G15250.2	Uncharacterized protein	0.95	717
A0A0S3S8I5	GLYMA03G36560.1	Putative uncharacterized protein	0.95	325
NC_030638.1.480.2	GLYMA20G31980.1	Chorismate synthase	0.95	535
NC_030644.1.928.2	GLYMA11G12610.1	Coatomer subunit gamma ; The coatomer is a cytosolic protein complex that binds to dilysine motifs and reversibly associates with Golgi non- clathrin-coated vesicles, which further mediate biosynthetic protein transport from the ER, via the Golgi up to the trans Golgi network. Coatomer complex is required for budding from Golgi membranes, and is essential for the retrograde Golgi-to-ER transport …	0.95	1249
NC_030646.1.804.4	GLYMA16G06810.1	Uncharacterized protein	0.95	512
XM_017575102.1	GLYMA14G36280.1	Serine hydroxymethyltransferase ; Interconversion of serine and glycine	0.95	1016
A0A0L9UX38	GLYMA08G23750.3	Uncharacterized protein	0.94	466
A0A0L9VPU5	GLYMA08G01480.1	Uncharacterized protein	0.94	701
A0A0S3R2R1	GLYMA20G02170.1	Uncharacterized protein	0.94	213
A0A0S3RL57	GLYMA14G38720.1	Uncharacterized protein	0.94	142
A0A0S3S106	SAS3	Asparagine synthetase	0.94	1133
A0A0S3S4Y6	GLYMA19G43910.1	Uncharacterized protein	0.94	3856
NC_030637.1.1172.2	GLYMA08G14850.1	Uncharacterized protein	0.94	769
NC_030637.1.1703.10	CCS	Cu/Zn-superoxide dismutase copper chaperone; Uncharacterized protein	0.94	449
NC_030638.1.140.4	GLYMA20G18290.1	Uncharacterized protein	0.94	349
NC_030643.1.790.8	GLYMA14G04030.1	Uncharacterized protein	0.94	818
NC_030645.1.97.3	GLYMA14G40130.1	Uncharacterized protein	0.94	412
NC_030647.1.200.7	GLYMA05G36040.1	Uncharacterized protein	0.94	707
NW_016114908.1.2.5	GLYMA01G33660.1	3-phosphoshikimate 1-carboxyvinyltransferase	0.94	558
A0A0L9U7B9	GLYMA16G05470.1	Uncharacterized protein	0.93	704
A0A0S3R9R7	GLYMA07G39380.1	Uncharacterized protein	0.93	1100
A0A0S3RV02	GLYMA13G06920.1	Uncharacterized protein	0.93	243
A0A0S3TBW4	GLYMA09G27310.1	Uncharacterized protein	0.93	706
NC_030638.1.680.4	GLYMA20G25160.3	Uncharacterized protein	0.93	608
NC_030639.1.922.1	GLYMA18G49310.1	Uncharacterized protein	0.93	258
NC_030646.1.428.73	GLYMA05G11630.2	Elongation factor 1A SMV resistance-related protein ; This protein promotes the GTP-dependent binding of aminoacyl-tRNA to the A-site of ribosomes during protein biosynthesis	0.93	847
XM_017553227.1	GLYMA18G18910.1	Uncharacterized protein	0.93	1003
XM_017586556.1	GLYMA18G28130.1	Uncharacterized protein	0.93	970
A0A0L9T5U6	GLYMA05G26360.1	Uncharacterized protein	0.92	6789
A0A0L9U2F4	GLYMA20G39090.1	Uncharacterized protein	0.92	1064
A0A0L9VPL6	GLYMA16G01630.1	Uncharacterized protein	0.92	955
A0A0L9VTW7	GLYMA03G12130.1	Uncharacterized protein	0.92	473
A0A0S3S2U3	GLYMA13G21760.1	Uncharacterized protein	0.92	254
A0A0S3SHL1	GLYMA09G30410.1	Putative uncharacterized protein	0.92	529
A0A0S3SMQ6	GLYMA10G38840.1	Uncharacterized protein	0.92	477
A0A0S3SQI2	GLYMA10G29200.1	Uncharacterized protein	0.92	209
A0A0S3T4Z4	GLYMA11G08560.1	Uncharacterized protein	0.92	550
NC_030640.1.534.2	GLYMA04G07841.1	Protein arginine N-methyltransferase	0.92	623
NC_030640.1.674.6	GLYMA06G01471.1	Uncharacterized protein	0.92	167
NC_030641.1.323.2	GLYMA13G36410.1	Uncharacterized protein	0.92	284
NC_030642.1.853.8	GLYMA07G20400.1	Uncharacterized protein	0.92	1179
NC_030643.1.813.1	GLYMA14G04940.2	Uncharacterized protein	0.92	731
NC_030645.1.702.8	GLYMA15G06380.1	Uncharacterized protein	0.92	1501
XM_017565086.1	GLYMA15G18170.3	Uncharacterized protein	0.92	460
A0A0L9U2J6	GLYMA09G38260.1	Acyl carrier protein ; Carrier of the growing fatty acid chain in fatty acid biosynthesis	0.91	223
A0A0L9U8C9	GLYMA03G28476.1	Pyrroline-5-carboxylate reductase	0.91	502
A0A0L9VQF7	GLYMA19G00610.1	Uncharacterized protein	0.91	1612
A0A0S3R301	GLYMA20G02490.1	Uncharacterized protein	0.91	627
A0A0S3S2N7	GLYMA13G31060.1	Uncharacterized protein	0.91	190
A0A0S3SNV9	GLYMA20G32850.1	Uncharacterized protein	0.91	147
NC_030637.1.1115.6	GLYMA08G00920.1	Uncharacterized protein	0.91	823
NC_030646.1.780.3	GLYMA16G34300.1	Uncharacterized protein	0.91	1471
XM_017556934.1	GLYMA10G43740.1	Uncharacterized protein	0.91	749
XM_017563173.1	GLYMA19G39850.1	Uncharacterized protein	0.91	380
A0A0S3R352	GLYMA13G23980.1	Uncharacterized protein	0.9	238
A0A0S3RXP8	GLYMA19G32740.1	Uncharacterized protein	0.9	1055
A0A0S3T8S4	GLYMA13G06040.1	Phosphorylase ; Phosphorylase is an important allosteric enzyme in carbohydrate metabolism. Enzymes from different sources differ in their regulatory mechanisms and in their natural substrates. However, all known phosphorylases share catalytic and structural properties	0.9	1791
A0A0S3TD04	GLYMA07G15050.1	Uncharacterized protein	0.9	1133
A0A0S3TDA1	GLYMA07G15400.1	Uncharacterized protein	0.9	497
NC_030637.1.904.4	GLYMA17G04890.1	Uncharacterized protein	0.9	3218
XM_017555682.1	GLYMA17G17390.2	Uncharacterized protein	0.9	842
A0A0L9UM37	GLYMA12G33760.1	Uncharacterized protein	0.89	1032
A0A0L9VAK7	GLYMA02G11580.1	Uncharacterized protein ; Binds the poly(A) tail of mRNA	0.89	1166
A0A0S3R695	GLYMA05G03100.1	Malate synthase	0.89	1050
NC_030645.1.894.5	GLYMA06G01790.1	Uncharacterized protein ; Essential subunit of the N-oligosaccharyl transferase (OST) complex which catalyzes the transfer of a high mannose oligosaccharide from a lipid-linked oligosaccharide donor to an asparagine residue within an Asn-X-Ser/Thr consensus motif in nascent polypeptide chains	0.89	1069
A0A0L9U2D8	GLYMA20G38950.1	Uncharacterized protein	0.88	1132
A0A0S3QZN2	GLYMA13G24880.1	Uncharacterized protein	0.88	885
A0A0S3S1E8	GLYMA11G36840.1	Uncharacterized protein	0.88	416
A0A0S3SEG8	GLYMA12G02550.1	Uncharacterized protein	0.88	448
A0A0S3SG59	LOX2	Seed linoleate 9S-lipoxygenase-2 ; Plant lipoxygenase may be involved in a number of diverse aspects of plant physiology including growth and development, pest resistance, and senescence or responses to wounding. It catalyzes the hydroperoxidation of lipids containing a cis,cis-1,4-pentadiene structure	0.88	1600
A0A0S3TCZ8	GLYMA07G12190.1	Uncharacterized protein	0.88	863
NC_030637.1.1468.3	OAS-TL4	Cysteine synthase	0.88	659
NW_016114840.1.9.1	GLYMA16G00590.1	Uncharacterized protein ; The pyruvate dehydrogenase complex catalyzes the overall conversion of pyruvate to acetyl-CoA and CO(2)	0.88	741
XM_017554554.1	GLYMA03G34250.1	Uncharacterized protein	0.88	226
XM_017580900.1	GLYMA09G02705.1	Uncharacterized protein	0.88	1118
A0A0L9TNY7	GLYMA13G23990.1	Uncharacterized protein	0.87	306
A0A0L9UNG9	GLYMA15G04641.1	Uncharacterized protein	0.87	104
A0A0S3SE72	GLYMA11G10550.2	Uncharacterized protein	0.87	253
NC_030646.1.766.5	DHBK	Putative 3,4-dihydroxy-2-butanone kinase	0.87	978
NW_016114975.1.108.18	GLYMA08G23370.2	Uncharacterized protein	0.87	182
XM_017573703.1	GLYMA17G34750.1	Uncharacterized protein	0.87	551
A0A0S3SDL2	GLYMA06G01471.1	Uncharacterized protein	0.86	165
A0A0S3SJT8	GLYMA15G41950.1	Putative uncharacterized protein	0.86	3422
A0A0S3SPX4	GLYMA20G35370.1	Uncharacterized protein	0.86	369
NC_030641.1.847.6	GLYMA13G34520.1	Uncharacterized protein	0.86	275
A0A0L9TBG3	GLYMA08G44880.1	Uncharacterized protein	0.85	2248
A0A0L9TY25	GLYMA20G23080.1	Uncharacterized protein	0.85	674
A0A0S3RAL5	GLYMA04G02240.1	Uncharacterized protein ; Participates in electron transfer between P700 and the cytochrome b6-f complex in photosystem I	0.85	251
NC_030637.1.351.4	GLYMA12G28880.1	Uncharacterized protein	0.85	651
XM_017574937.1	GLYMA02G39760.1	Uncharacterized protein	0.85	939
A0A0L9U3U8	GLYMA18G44591.1	Uncharacterized protein	0.84	543
A0A0L9VDX7	GLYMA15G13120.1	Uncharacterized protein	0.84	561
NW_016114995.1.66.9	GLYMA01G44290.1	Uncharacterized protein	0.84	647
A0A0L9TM24	GLYMA08G39510.2	Carbonic anhydrase ; Reversible hydration of carbon dioxide	0.83	437
A0A0L9V056	GLYMA13G02870.1	Uncharacterized protein ; Involved in the hydrolysis of N-acylated or N-acetylated amino acids (except L-aspartate)	0.83	771
A0A0S3RPT5	GLYMA17G35530.1	Putative uncharacterized protein	0.82	149
NC_030643.1.1320.11	GLYMA17G35890.1	Uncharacterized protein ; Binds the poly(A) tail of mRNA	0.82	1049
NC_030646.1.764.5	GLYMA07G12030.1	Annexin	0.81	514
NW_016115030.1.30.1	GLYMA18G18980.1	Uncharacterized protein	0.81	928
P01061	D-II	Bowman-Birk type proteinase inhibitor D-II	0.81	108
NC_030641.1.439.1	GLYMA13G40520.1	Uncharacterized protein	0.79	574
A0A0L9VER1	GLYMA09G02670.1	Uncharacterized protein ; Removal of H(2)O(2), oxidation of toxic reductants, biosynthesis and degradation of lignin, suberization, auxin catabolism, response to environmental stresses such as wounding, pathogen attack and oxidative stress	0.78	523
NC_030642.1.591.12	GLYMA11G07020.1	Uncharacterized protein	0.77	664
A0A0L9TDX5	GLYMA05G30380.1	Uncharacterized protein	0.76	186
A0A0S3SA84	LOC547541	Uncharacterized protein	0.76	253
P16064	GLYMA11G21110.2	Uncharacterized protein	0.75	118
XM_017551248.1	GLYMA17G03365.1	Uncharacterized protein	0.75	242
NC_030638.1.1258.5	GLYMA10G35024.1	Uncharacterized protein ; PPIases accelerate the folding of proteins. It catalyzes the cis-trans isomerization of proline imidic peptide bonds in oligopeptides	0.74	341
A0A0S3SG64	GLYMA13G41780.1	Uncharacterized protein	0.73	551
NC_030639.1.210.1	GLYMA07G18140.1	Uncharacterized protein	0.72	239
A0A0L9T6Y6	CYP83E8	Cytochrome P450 monooxygenase CYP83E8; Uncharacterized protein	0.71	709
A0A0L9T803	GLYMA14G26410.1	Uncharacterized protein	0.71	134
A0A0S3SPE4	GLYMA10G33760.1	Uncharacterized protein	0.7	180
A4PI99	GM7S	Beta-conglycinin, alpha' chain ; Seed storage protein. Accumulates during seed development and is hydrolyzed after germination to provide a carbon and nitrogen source for the developing seedling	0.7	595
NW_016115004.1.15.3	PGIP	Polygalacturonase inhibiting protein; Uncharacterized protein	0.7	417
A0A0L9VK04	GLYMA16G28720.2	Uncharacterized protein	0.69	1363
A0A0S3TF26	GLYMA09G28713.1	Uncharacterized protein	0.69	134
A0A0S3RRD0	GLYMA11G03660.1	Uncharacterized protein	0.65	107
NW_016115105.1.7.8	GLYMA03G16310.1	Uncharacterized protein	0.64	129
A0A0S3SMN4	GLYMA10G39170.1	Uncharacterized protein	0.62	625
A0A0L9UJ14	DRR1	Uncharacterized protein	0.6	224
A0A0L9V3M7	GLYMA15G31520.1	Uncharacterized protein	0.6	202
A0A0L9TGV8	GLYMA05G25435.1	Uncharacterized protein	0.59	639
A0A0L9TD45	GLYMA19G00710.1	Uncharacterized protein	0.58	116
A0A0S3SMS9	LOC547464	Beta-conglycinin, alpha chain ; Seed storage protein. Accumulates during seed development and is hydrolyzed after germination to provide a carbon and nitrogen source for the developing seedling	0.57	625
A0A0L9UBD5	GLYMA09G06840.2	Uncharacterized protein	0.56	65.5
A0A0S3S4S9	GLYMA14G21290.2	Uncharacterized protein	0.54	424
A0A0L9VH90	GLYMA13G23800.1	Uncharacterized protein	0.53	139
NC_030638.1.306.23	GY7	Glycinin subunit G7	0.39	333
XM_017573424.1	GLYMA06G17371.1	Uncharacterized protein	0.36	71.6

## Sheet: 17235-CK-VS-17033-CK
Supplementary TableS6. list of protein-protein interaction (PPI) networks in group 17235-CK/17033-CK
Protein	STRING protein	Protein_Info	identity	bitscore
A0A0L9THT3	GLYMA03G30880.1	Uncharacterized protein	0.99	208
A0A0S3QWL5	GLYMA05G34570.1	Uncharacterized protein	0.99	473
A0A0S3SGW2	GLYMA13G39270.1	Ribosomal protein	0.99	436
A0A0S3T440	GLYMA01G36850.2	Uncharacterized protein	0.97	290
NC_030641.1.242.3	STV2B	Uncharacterized protein	0.97	582
NC_030641.1.435.1	GLYMA15G05021.1	Uncharacterized protein	0.97	1457
NC_030647.1.403.3	GLYMA07G04600.2	Uncharacterized protein	0.97	620
A0A0S3TCX2	GLYMA09G34310.1	Uncharacterized protein	0.96	757
A0A0S3R339	GLYMA02G15250.2	Uncharacterized protein	0.95	717
NC_030638.1.480.2	GLYMA20G31980.1	Chorismate synthase	0.95	535
A0A0S3SY16	GLYMA03G03350.2	Methionine aminopeptidase	0.94	785
NW_016115140.1.9.5	GLYMA15G22750.1	Uncharacterized protein	0.94	1233
NC_030644.1.609.1	GLYMA09G00413.1	Uncharacterized protein	0.92	484
XM_017586163.1	GLYMA07G14340.1	Uncharacterized protein	0.92	251
A0A0S3RPA3	GLYMA17G29490.1	Uncharacterized protein	0.89	718
XM_017554554.1	GLYMA03G34250.1	Uncharacterized protein	0.88	226
A0A0S3SD18	GLYMA11G14330.1	Uncharacterized protein	0.86	446
NC_030637.1.308.1	GLYMA13G24060.1	Uncharacterized protein	0.86	301
NC_030640.1.1201.1	GLYMA04G09950.1	Uncharacterized protein	0.86	934
NC_030642.1.763.1	GLYMA01G06750.1	Uncharacterized protein	0.84	249
XM_017583774.1	GLYMA05G28890.1	Uncharacterized protein	0.84	1004
A0A0L9UFH8	GLYMA06G12691.1	Uncharacterized protein	0.82	518
A0A0S3S327	GLYMA13G30000.2	Uncharacterized protein	0.81	607
NC_030637.1.418.2	GLYMA01G01950.1	Uncharacterized protein	0.8	296
NC_030645.1.598.1	GLYMA13G29370.1	Uncharacterized protein	0.78	761
A0A0S3QYL1	GLYMA08G13970.1	Uncharacterized protein	0.76	125
A0A0L9T6Y6	CYP83E8	Cytochrome P450 monooxygenase CYP83E8; Uncharacterized protein	0.71	709
A0A0S3TCE0	GLYMA08G05820.1	Uncharacterized protein	0.61	332
A0A0S3S4S9	GLYMA14G21290.2	Uncharacterized protein	0.54	424
