# Supplementary material for: iTRAQ based protein profile analysis revealed key proteins involved in regulation of drought-tolerance during seed germination in Adzuki bean
Source: Sci Rep. 2021 Dec 9;11:23725. doi: 10.1038/s41598-021-03178-y (PMC8660776; doi:10.1038/s41598-021-03178-y)
Supplement: Supplementary file 9 — Supplementary Information 9. [file 41598_2021_3178_MOESM9_ESM.xlsx]

## Sheet: Sheet1
Supplementary Table S7. Primers for qPCR or gene amplification
Primer	Accession of protein	Accession of gene	Template strand (5' to 3')
LR48_Vigan627s008100-q-F	A0A0L9TF45	LOC108322105	ACAGGGCGTTTCTGTGGAAT
LR48_Vigan627s008100-q-R	A0A0L9TF45	LOC108322105	AGGAAAACCCCGAAATGGCA
LR48_Vigan01g003600-q-F	A0A0L9TJ92	LOC108321569	CACCCCTCTGTGTCGAGAGT
LR48_Vigan01g003600-q-R	A0A0L9TJ92	LOC108321569	GCTCAAATGACTGACAGGCG
LR48_Vigan01g212000-q-F	A0A0L9TQX2	LOC108329461	TTTTAAGGCACCGGGTCCAG
LR48_Vigan01g212000-q-R	A0A0L9TQX2	LOC108329461	ATCAGGAGTGCAACTTGGTCA
LR48_Vigan03g172100-q-F	A0A0L9U7B9	LOC108329386	CACCTGAGTAGCACCCATCC
LR48_Vigan03g172100-q-R	A0A0L9U7B9	LOC108329386	GCTAATCAAGCGGGGTGAGA
LR48_Vigan07g057600-q-F	A0A0L9UWB5	LOC108336190	ACCTGCCAGTCATCAAATGGT
LR48_Vigan07g057600-q-R	A0A0L9UWB5	LOC108336190	TCCACTGGTACAGCATCCAT
LR48_Vigan07g243200-q-F	A0A0L9V113	LOC108338160	AGAGCAGAATCCATGCCACA
LR48_Vigan07g243200-q-R	A0A0L9V113	LOC108338160	ACCTTACACTCATGCTCCTACA
LR48_Vigan08g189000-q-F	A0A0L9V7V3	LOC108339686	GTCCTTCCTCAGGCCCTACT
LR48_Vigan08g189000-q-R	A0A0L9V7V3	LOC108339686	CGCACTCTATGGCGGAAACT
LR48_Vigan09g069200-q-F	A0A0L9VAK7	LOC108342951	TGAGAAGCTGGGGAGTAGCA
LR48_Vigan09g069200-q-R	A0A0L9VAK7	LOC108342951	CACTTGGCTTGTGTTTCAGGAG
LR48_Vigan09g157400-q-F	A0A0L9VCX3	LOC108342725	TCAGAGACAAGACTGCCACG
LR48_Vigan09g157400-q-R	A0A0L9VCX3	LOC108342725	CGTCGTTTTGAAAGGTGCCA
LR48_Vigan10g197700-q-F	A0A0L9VM15	LOC108345924	GCAATCGAGCAGCACTAAGC
LR48_Vigan10g197700-q-R	A0A0L9VM15	LOC108345924	TGAGGCTGGAGGTAGGTTGT
LR48_Vigan11g088300-q-F	A0A0L9VS04	LOC108347740	GCCACCATCACTACAGTAGCA
LR48_Vigan11g088300-q-R	A0A0L9VS04	LOC108347740	AGACAGGCAGGGATCAAACA
VaVHA-c-F	A0A0L9TJ92	LOC108321569	CGACGACAAGACCCTATGGCGAGTAGGTACTGGGCAG
VaVHA-c-R	A0A0L9TJ92	LOC108321569	GAGGAGAAGAGCCCTCAAGCAAGATTGATAGTGA
VaVHA-c-RT-F	A0A0L9TJ92	LOC108321569	GTCCACAACTCCGCATCTCAAC
VaVHA-c-RT-R	A0A0L9TJ92	LOC108321569	GCTTCATCCCAAACAAACCTAG
actin-RT-F		X69885	CCCTCCCACATgCTATTCT
actin-RT-R		X69885	AGAGCCTCCAATCCAGACA
