# Supplementary material for: iTRAQ based protein profile analysis revealed key proteins involved in regulation of drought-tolerance during seed germination in Adzuki bean
Source: Sci Rep. 2021 Dec 9;11:23725. doi: 10.1038/s41598-021-03178-y (PMC8660776; doi:10.1038/s41598-021-03178-y)
Supplement: Supplementary file 10 — Supplementary Information 10. [file 41598_2021_3178_MOESM10_ESM.xlsx]

## Sheet: Sheet1
Supplementary Table S8 Relative expression levels and annotations of differential proteins in different functional groups.
ID	17235-T	17235-CK	17033-T	17033-CK	description
Cellular structure
A0A0L9TKB7	1.21798	1.19953	0.780643	1.00143	Tubulin alpha chain
A0A0S3RAJ6	1.30798	0.930497	0.860237	0.910384	Tubulin beta chain
A0A0L9TDG2	1.25261	1.07428	0.836154	0.859506	Belongs to the actin family
A0A0S3RXP8	1.11938	1.19111	0.823093	1.0063	TBCC domain-containing protein 1
A0A0L9T825	1.29006	0.874017	0.899593	0.84245	T-complex protein 1 subunit gamma
A0A0S3RK85	1.25923	0.931043	0.899548	0.861449	T-complex protein 1 subunit eta
A0A0L9TY25	0.972573	0.872905	1.18344	0.8768	elongation factor 1-alpha
NC_030637.1.1115.6	0.801064	1.17762	1.07358	1.17985	Elongation factor 1-alpha
NC_030646.1.428.73	0.836621	1.20313	1.0841	0.924146	Dirigent protein
A0A0S3SNK4	0.737721	1.31448	0.968152	1.14141	Dirigent protein
NC_030641.1.847.6	0.904681	0.994494	1.22458	0.737544	epidermis-specific secreted glycoprotein EP1
A0A0S3SEG8	0.862269	0.912642	1.1853	1.01854	Belongs to the expansin family
Energy metabolism
A0A0S3SJT1	1.22856	0.963778	0.931267	0.932921	Citrate synthase
A0A0S3R695	1.19626	0.976748	0.945457	0.887525	Malate synthase
NC_030637.1.740.3	1.13143	1.23599	0.778472	1.10263	NADP-dependent glyceraldehyde-3-phosphate dehydrogenase
A0A0S3SSI5	1.21321	0.920691	0.970647	0.817694	Isocitrate dehydrogenase [NAD] subunit, mitochondrial
XM_017586556.1	1.18101	0.960479	0.898919	1.0141	sterol 3-beta-glucosyltransferase UGT80A2 isoform X2
A0A0S3R9R7	1.2488	0.968833	0.88978	0.892447	Pyrophosphate--fructose 6-phosphate 1-phosphotransferase subunit beta
NC_030642.1.853.8	1.25286	0.941284	0.912482	0.831216	pyrophosphate--fructose 6-phosphate 1-phosphotransferase subunit alpha
A0A0S3T8S4	1.20673	1.02207	0.926402	0.821602	Alpha-1,4 glucan phosphorylase
A0A0S3TCZ8	1.17245	0.95947	0.904211	0.962391	Phosphotransferase
A0A0S3SCW6	1.13	1.08198	0.875513	0.996319	NAD(P)-bd_dom domain-containing protein
NC_030643.1.813.1	1.18136	0.851125	0.943331	0.99001	beta-glucosidase BoGH3B-like
NC_030637.1.897.10	1.06552	1.24454	0.855468	0.937173	sucrose synthase
A0A0L9VPU5	1.09528	1.03345	0.911522	0.988993	NAD(P)-bd_dom domain-containing protein
NW_016115105.1.7.8	0.680928	1.17115	1.0004	1.46898	7-deoxyloganetic acid glucosyltransferase-like
A0A0S3SMN4	0.764521	1.01987	1.18413	1.06827	Cupin_1 domain-containing protein
A0A0S3SMS9	0.593085	1.27298	1.10995	1.23872	Cupin_1 domain-containing protein
NC_030638.1.306.23	0.592929	1.27775	1.11319	1.2218	glycinin G4-like
A4PI99	0.580527	1.16184	1.10744	1.48824	7S globulin-2 (Fragment)
NC_030642.1.591.12	0.559767	1.0941	1.35824	1.06273	vicilin-like seed storage protein At2g18540
XM_017580900.1	1.24177	0.868838	0.9316	0.940445	serine/threonine-protein phosphatase 6 regulatory subunit 3 isoform X1
NC_030637.1.1468.3	1.10132	1.16891	0.827774	1.02525	cysteine synthase, chloroplastic/chromoplastic
XM_017575102.1	1.23106	0.839533	0.992681	0.891318	serine hydroxymethyltransferase, mitochondrial-like
NC_030637.1.1172.2	1.1951	1.01887	0.900376	0.899016	alanine--glyoxylate aminotransferase 2 homolog 1, mitochondrial
A0A0S3SMQ6	1.19808	1.01765	0.7491	1.24767	DUF3700 domain-containing protein
NW_016114908.1.2.5	1.07018	1.16481	0.879197	0.933527	3-phosphoshikimate 1-carboxyvinyltransferase 2
A0A0L9VDX7	1.01496	1.30678	0.733404	1.21988	Epimerase domain-containing protein
NC_030641.1.439.1	1.10713	1.02039	0.869997	1.15266	probable trans-2-enoyl-CoA reductase, mitochondrial
A0A0S3R301	1.17263	0.881961	0.956932	0.92868	GST C-terminal domain-containing protein
A0A0S3SA84	0.876167	1.07688	1.11325	0.959422	Bet_v_1 domain-containing protein
A0A0L9V3M7	0.917853	0.772213	1.21235	1.02049	Bet_v_1 domain-containing protein
NW_016115004.1.15.3	0.884496	0.863839	1.32647	0.859959	polygalacturonase inhibitor 2
XM_017551248.1	0.79328	0.75326	1.3204	0.990051	pathogenesis-related protein 2-like
P16064	0.818853	0.783348	1.3114	1.01828	Subtilisin inhibitor 1
A0A0S3TF26	0.727608	0.907778	1.35092	0.939379	BOWMAN_BIRK domain-containing protein
A0A0L9T803	0.712991	1.00411	1.3282	0.946278	BOWMAN_BIRK domain-containing protein
P01061	0.666661	0.921577	1.37064	1.00537	Bowman-Birk type proteinase inhibitors I-A, I-B, and I-A'
ROS regulation
NC_030637.1.1703.10	1.38221	0.849945	0.820352	1.06785	copper chaperone for superoxide dismutase, chloroplastic/cytosolic
A0A0L9T6Y6	1.23651	1.15735	0.822061	0.876298	cytochrome P450 family protein
NC_030637.1.740.3	1.13143	1.23599	0.778472	1.10263	NADP-dependent glyceraldehyde-3-phosphate dehydrogenase
NC_030645.1.702.8	1.21074	0.897725	0.894851	0.93342	dynamin-related protein 3A-like
A0A0S3RAL5	1.20471	0.892131	0.919016	0.897486	Plastocyanin
A0A0L9U8C9	1.17441	0.98474	0.954847	0.869672	Pyrroline-5-carboxylate reductase
NC_030637.1.1172.2	1.1951	1.01887	0.900376	0.899016	alanine--glyoxylate aminotransferase 2 homolog 1, mitochondrial
A0A0S3SMQ6	1.19808	1.01765	0.7491	1.24767	DUF3700 domain-containing protein
A0A0S3R301	1.17263	0.881961	0.956932	0.92868	GST C-terminal domain-containing protein
A0A0L9UM37	1.24786	0.907007	0.890394	0.832249	Belongs to the ketol-acid reductoisomerase family
A0A0S3QZN2	1.18514	0.954407	0.875577	0.995188	Glutaredoxin domain-containing protein
A0A0S3T4Z4	1.18645	0.941129	0.927789	0.921031	Fe2OG dioxygenase domain-containing protein
A0A0L9U2J6	0.955919	0.879746	1.17971	0.906761	Acyl carrier protein
A0A0S3SG59	0.809089	1.1915	1.05358	1.06254	Lipoxygenase
A0A0L9VER1	0.92324	0.662386	1.364	0.882512	Peroxidase
Ribosome pathway
NC_030639.1.922.1	1.38424	0.942741	0.874362	0.829533	binding partner of ACD11 1
NC_030640.1.674.6	1.18779	0.877577	0.956164	0.92493	glycine-rich RNA-binding protein-like
XM_017563173.1	1.20238	0.934437	0.945941	0.913005	Pre-mRNA-splicing factor SF2
NC_030643.1.1320.11	1.19424	0.961917	0.905354	0.925154	Polyadenylate-binding protein
A0A0L9VAK7	1.2005	0.884589	0.973239	0.899599	Polyadenylate-binding protein
A0A0L9VSX1	1.16892	0.980018	0.960014	0.878908	asparagine--tRNA ligase, cytoplasmic 1
NC_030640.1.1323.3	0.823245	1.14132	1.09107	1.02396	eukaryotic initiation factor 4A-10-like
